# Supplementary material for: Stepwise emergence of the neuronal gene expression program in early animal evolution
Source: Cell. 2023 Oct 12;186(21):4676–4693.e29. doi: 10.1016/j.cell.2023.08.027 (PMC10580291; doi:10.1016/j.cell.2023.08.027)
Supplement: Table S1. Phylogenomic datasets, related to Figure 1 — (A) Taxon sampling and data sources of the 81 genomes and transcriptomes used in the phylogenomic analyses. (B) List of selected marker genes in the Metazoa + Choanoflagellata dataset, recording the number of genes and the species represented in that orthologous group; and whether the marker has been included in the supermatrix alignments based on a number of criteria: sufficient species coverage, sufficient length, sufficient taxon-specific species coverage, and whether the gene is included in the MARE-reduced or compositionally homogeneous datasets. (C) Likewise, for the Metazoa-only dataset. (D) Genes IDs included in each of the orthologous groups that are used in the Metazoa+Choanoflagellata dataset. (E) Likewise, for the Metazoa-only dataset. [file mmc1.xlsx]

## Sheet: a) Taxon sampling phylogenomics
Species short name	Species name	Genome / Transcriptome	Data source	Taxonomy
Hsap	Homo sapiens	1	Ensembl 102	Metazoa, Bilateria, Deuterostomia, Chordata, Vertebrata, Mammalia
Bralan	Branchiostoma lanceolatum	1	NCBI GCA_927797965.1; v3, chromosomal assembly from Manuel Irimia	Metazoa, Bilateria, Deuterostomia, Chordata, Cephalochordata
Spur	Strongylocentrotus purpuratus	1	NCBI GCA_000002235.4 Spur_5.0	Metazoa, Bilateria, Deuterostomia, Ambulacraria, Echinodermata
Skow	Saccoglossus kowalevskii	1	NCBI GCA_000003605.1 Skow_1.1	Metazoa, Bilateria, Deuterostomia, Ambulacraria, Hemichordata
Dpul	Daphnia pulex	1	JGI v1.1 20110204	Metazoa, Bilateria, Protostomia, Ecdysozoa, Arthropoda, Crustacea, Branchiopoda
Tcas	Tribolium castaneum	1	Ensembl Metazoa 49, Tcas5.2	Metazoa, Bilateria, Protostomia, Ecdysozoa, Arthropoda, Insecta, Coleoptera
Cscu	Centruroides sculpturatus	1	NCBI GCF_000671375.1_Cexi_2.0	Metazoa, Bilateria, Protostomia, Ecdysozoa, Arthropoda, Arachnida
Ctel	Capitella teleta	1	NCBI GCA_000328365.1_Capca1	Metazoa, Bilateria, Protostomia, Lophotrochozoa, Annelida
Cgig	Crassostrea gigas	1	NCBI GCF_902806645.1_cgigas_uk_roslin_v1	Metazoa, Bilateria, Protostomia, Lophotrochozoa, Mollusca, Bivalvia
Acagra	Acanthopleura granulata	0	BOX: https://alabama.app.box.com/s/1hsryfff61i01qrljyasrjnu8j7qg2nj (future: Dryad)	Metazoa, Bilateria, Protostomia, Lophotrochozoa, Mollusca, Polyplacophora
Exapal	Exaiptasia diaphana	1	NCBI GCF_001417965.1_Aiptasia_genome_1.1	Metazoa, Cnidaria, Anthozoa, Hexacorallia, Actiniaria
Nvec	Nematostella vectensis	1	Combined JGI + Vienna annotation. https://doi.org/10.1016/j.cell.2018.05.019	Metazoa, Cnidaria, Anthozoa, Hexacorallia, Actiniaria
Adig	Acropora digitifera	1	NCBI, GCF_000222465	Metazoa, Cnidaria, Anthozoa, Hexacorallia, Scleractinia
Amil	Acropora millepora	1	NCBI assembly: GCA_013753865.1 (v2.1); annotation from Fuller 2020 (via https://drive.google.com/file/d/1ww7rbr6v8676Mul8OxoHkTp3fau0h27F/view?usp=sharing)	Metazoa, Cnidaria, Anthozoa, Hexacorallia, Scleractinia
Gfas	Galaxea fascicularis	1	Reef Genomics v1 http://gfas.reefgenomics.org/download/	Metazoa, Cnidaria, Anthozoa, Hexacorallia, Scleractinia
Fspp	Fungia sp.	1	Reef Genomics v1 http://ffun.reefgenomics.org/download/	Metazoa, Cnidaria, Anthozoa, Hexacorallia, Scleractinia
Gasp	Goniastrea aspera	1	Reef Genomics v1 http://gasp.reefgenomics.org/download/	Metazoa, Cnidaria, Anthozoa, Hexacorallia, Scleractinia
Spis	Stylophora pistillata	1	Combination: NCBI GCA_002571385.1 Stylophora pistillata v1 + reefgenomics (see Methods from Levy et al Cell 2021)	Metazoa, Cnidaria, Anthozoa, Hexacorallia, Scleractinia
Pocdam	Pocillopora damicornis	1	NCBI GCF_003704095.1_ASM370409v1	Metazoa, Cnidaria, Anthozoa, Hexacorallia, Scleractinia
Dgig	Dendronephthya gigantea	1	NCBI GCF_004324835.1_DenGig_1.0	Metazoa, Cnidaria, Anthozoa, Octocorallia
Xesp	Xenia sp.	1	Carnegie Coral & Marine Organisms database, https://cmo.carnegiescience.edu/data/	Metazoa, Cnidaria, Anthozoa, Octocorallia
Hvul	Hydra vulgaris	1	NIH https://research.nhgri.nih.gov/hydra/	Metazoa, Cnidaria, Medusozoa, Hydrozoa
Chem	Clytia hemisphaerica	1	MARIMBA Database http://marimba.obs-vlfr.fr/downloads/	Metazoa, Cnidaria, Medusozoa, Hydrozoa
Aaur	Aurelia aurita	1	OIST ABSv1 (Atlantic strain, Baltic isolate) https://marinegenomics.oist.jp/aurelia_aurita/viewer/download?project_id=69	Metazoa, Cnidaria, Medusozoa, Acraspeda, Scyphozoa, Semaeostomeae
Sanmal	Sanderia malayensis	1	NCBI GCA_013076295.1_ASM1307629v1 / annotation: https://github.com/nongwy/JellyfishGenomeData/blob/master/Sanderia_malayensis.gff3.gz	Metazoa, Cnidaria, Medusozoa, Acraspeda, Scyphozoa, Semaeostomeae
Nemnom	Nemopilema nomurai	1	Jellyfish Genome DB http://www.jellyfishgenome.com/%27%27Nemopilema_nomurai%27%27_genome	Metazoa, Cnidaria, Medusozoa, Acraspeda, Scyphozoa, Rhizostomeae
Rhoesc	Rhopilema esculentum	1	NCBI GCA_013076305.1_ASM1307630v1 / annotation: https://github.com/nongwy/JellyfishGenomeData (scaffolds need to be mapped to NCBI names)	Metazoa, Cnidaria, Medusozoa, Acraspeda, Scyphozoa, Rhizostomeae
Morvir	Morbakka virulenta	1	OIST MOR05 https://marinegenomics.oist.jp/morbakka_virulenta/	Metazoa, Cnidaria, Medusozoa, Acraspeda, Cubozoa
Tadh	Trichoplax adhaerens H1	1	Ensembl Metazoa 49	Metazoa, Placozoa
TrH2	Trichoplax sp. H2	1	NCBI GCA_003344405.1_TrispH2_1.0	Metazoa, Placozoa
HoiH06	Hoilungia sp. H6	1	Genome from Laumer et al. 2018; GenomeThreader annotation	Metazoa, Placozoa
Hhon	Hoilungia hongkongensis H13	1	Bitbucket: https://bitbucket.org/molpalmuc/hoilungia-genome/src/master/	Metazoa, Placozoa
HoiH04	Hoilungia sp. H4	1	Genome from Laumer et al. 2018; GenomeThreader annotation	Metazoa, Placozoa
HoiH11	Hoilungia sp. H11	1	Genome from Laumer et al. 2018; GenomeThreader annotation	Metazoa, Placozoa
HoiH23	Hoilungia sp. H23	1	Bitbucket: https://bitbucket.org/molpalmuc/hoilungia-genome/src/master/	Metazoa, Placozoa
Mlei	Mnemiopsis leidyi	1	NIH https://research.nhgri.nih.gov/mnemiopsis/, version 2.3	Metazoa, Ctenophora, Tentaculata, Lobata
Pbac	Pleurobrachia bachei	0	Neurobase: https://neurobase.rc.ufl.edu/pleurobrachia/download (peptides only) ||||NCBI v1.1 + BRAKER2; RUNNING	Metazoa, Ctenophora, Tentaculata, Lobata
Horcal	Hormiphora californensis	1	BEWARE, misformatted GFF! Copying peptides manually; Genome v1, annotation v93; https://github.com/conchoecia/hormiphora/releases/tag/Hcv1.av93zen	Metazoa, Ctenophora, Tentaculata, Lobata
Bolinf	Bolinopsis infundibulum	0	Neurobase (Moroz 2014)	Metazoa, Ctenophora, Tentaculata, Lobata
Vmul	Vallicula multiformis	0	Neurobase (Moroz 2014) & Simion 2017 https://neurobase.rc.ufl.edu/pleurobrachia/download	Metazoa, Ctenophora, Tentaculata, Platyctenida
Coeast	Coeloplana astericola	0	Neurobase (Moroz 2014)	Metazoa, Ctenophora, Tentaculata, Platyctenida
Coemet	Coeloplana meteoris	0	Simion et al 2017 PMID 28318975	Metazoa, Ctenophora, Tentaculata, Platyctenida
Drygla	Dryodora glandiformis	0	Neurobase (Moroz 2014)	Metazoa, Ctenophora, Tentaculata, Cydippida
Eupdun	Euplokamis dunlapae	0	Neurobase (Moroz 2014)	Metazoa, Ctenophora, Tentaculata, Cydippida
Mertsp	Mertensiidae sp.	0	Neurobase (Moroz 2014)	Metazoa, Ctenophora, Tentaculata, Cydippida
Lampan	Lampea pancerina	0	Simion et al 2017 PMID 28318975	Metazoa, Ctenophora, Tentaculata, Cydippida
Beraby	Beroe abyssicola	0	Neurobase (Moroz 2014)	Metazoa, Ctenophora, Nuda, Beroida
Aque	Amphimedon queenslandica	1	Assembly Ensembl Metazoa 39 v1, annotation Bernie Degnan Aqu2.1	Metazoa, Porifera, Demospongiae, Heteroscleromorpha
Emue	Ephydatia muelleri	1	Ephybase database: https://spaces.facsci.ualberta.ca/ephybase/resources/	Metazoa, Porifera, Demospongiae, Heteroscleromorpha
Tetwil	Tethya wilhelma	1	Francis et al 2017, https://bitbucket.org/molpalmuc/tethya_wilhelma-genome/src/master/	Metazoa, Porifera, Demospongiae, Heteroscleromorpha
Xestes	Xestospongia testudinaria	0	COMPAGEN XTES-160304	Metazoa, Porifera, Demospongiae, Heteroscleromorpha
Halamb	Haliclona amboinensis	0	COMPAGEN HAMB_T-PEP_160127	Metazoa, Porifera, Demospongiae, Heteroscleromorpha
Stycar	Stylissa carteri	0	COMPAGEN SCAR_T-PEP_160304	Metazoa, Porifera, Demospongiae, Heteroscleromorpha
Spolac	Spongilla lacustris	0	Musser 2021; https://zenodo.org/record/5094890	Metazoa, Porifera, Demospongiae, Heteroscleromorpha
Plespi	Pleraplysilla spinifera	0	Simion et al 2017 PMID 28318975	Metazoa, Porifera, Demospongiae, Keratosa
Scil	Sycon ciliatum	1	Fortunato 2014, DRYAD: https://datadryad.org/stash/dataset/doi:10.5061/dryad.tn0f3	Metazoa, Porifera, Calcarea
Lcom	Leucosolenia complicata	0	Fortunato 2014, DRYAD: https://datadryad.org/stash/dataset/doi:10.5061/dryad.tn0f3; can’t find GFF	Metazoa, Porifera, Calcarea
Clacor	Clathrina coriacea	0	Simion et al 2017 PMID 28318975	Metazoa, Porifera, Calcarea
Gracom	Grantia compressa	0	Simion et al 2017 PMID 28318975	Metazoa, Porifera, Calcarea
Leuniv	Leuconia nivea	0	Simion et al 2017 PMID 28318975	Metazoa, Porifera, Calcarea
Ocar	Oscarella carmela	1	COMPAGEN Nichols et al. 2012, http://www.compagen.org/datasets/OCAR_WGA_120614	Metazoa, Porifera, Homoscleromorpha
Opea	Oscarella pearsei	0	COMPAGEN Nichols et al. 2012, http://www.compagen.org/datasets/OCAR_T-PEP_130911.zip	Metazoa, Porifera, Homoscleromorpha
Plajan	Plakina jani	0	Simion et al 2017 PMID 28318975	Metazoa, Porifera, Homoscleromorpha
Mbre	Monosiga brevicollis	1	Ensembl Protists 49	Choanoflagellata, Craspedida
Sros	Salpingoeca rosetta	1	Ensembl Protists 49	Choanoflagellata, Craspedida
Acaspe	Acanthoeca spectabilis	0	https://dx.doi.org/10.6084/m9.figshare.5686984.v2, Acanthoeca_spectabilis Version 2, 10.7554/eLife.34226	Choanoflagellata, Acanthoecida
Helnan	Helgoeca nana	0	https://dx.doi.org/10.6084/m9.figshare.5686984.v2, Helgoeca_nana Version 2, 10.7554/eLife.34226	Choanoflagellata, Acanthoecida
Didcos	Didymoeca costata	0	https://dx.doi.org/10.6084/m9.figshare.5686984.v2, Didymoeca_costata Version 2, 10.7554/eLife.34226	Choanoflagellata, Acanthoecida
Diagra	Diaphanoeca grandis	0	https://dx.doi.org/10.6084/m9.figshare.5686984.v2, Diaphanoeca_grandis Version 2, 10.7554/eLife.34226	Choanoflagellata, Acanthoecida
Stedip	Stephanoeca diplocostata	0	https://dx.doi.org/10.6084/m9.figshare.5686984.v2, Stephanoeca_diplocostata.France Version 2, 10.7554/eLife.34226	Choanoflagellata, Acanthoecida
Codhol	Codosiga hollandica	0	https://dx.doi.org/10.6084/m9.figshare.5686984.v2, Codosiga_hollandica Version 2, 10.7554/eLife.34226	Choanoflagellata, Craspedida
Microa	Microstomoeca roanoka	0	https://dx.doi.org/10.6084/m9.figshare.5686984.v2, Microstomoeca_roanoka Version 2, 10.7554/eLife.34226	Choanoflagellata, Craspedida
Choper	Choanoeca perplexa	0	https://dx.doi.org/10.6084/m9.figshare.5686984.v2, Choanoeca_perplexa Version 2, 10.7554/eLife.34226	Choanoflagellata, Craspedida
Mylflu	Mylnosiga fluctuans	0	https://dx.doi.org/10.6084/m9.figshare.5686984.v2, Mylnosiga_fluctuans Version 2, 10.7554/eLife.34226	Choanoflagellata, Craspedida
Salinf	Salpingoeca infusionum	0	https://dx.doi.org/10.6084/m9.figshare.5686984.v2, Salpingoeca_infusionum Version 2, 10.7554/eLife.34226	Choanoflagellata, Craspedida
Salkve	Salpingoeca kvevrii	0	https://dx.doi.org/10.6084/m9.figshare.5686984.v2, Salpingoeca_kvevrii Version 2, 10.7554/eLife.34226	Choanoflagellata, Craspedida
Salurc	Salpingoeca urceolata	0	https://dx.doi.org/10.6084/m9.figshare.5686984.v2, Salpingoeca_urceolata Version 2, 10.7554/eLife.34226	Choanoflagellata, Craspedida
Salmac	Salpingoeca macrocollata	0	https://dx.doi.org/10.6084/m9.figshare.5686984.v2, Salpingoeca_macrocollata Version 2, 10.7554/eLife.34226	Choanoflagellata, Craspedida
Salpun	Salpingoeca punica	0	https://dx.doi.org/10.6084/m9.figshare.5686984.v2, Salpingoeca_punica Version 2, 10.7554/eLife.34226	Choanoflagellata, Craspedida
Saldol	Salpingoeca dolichothecata	0	https://dx.doi.org/10.6084/m9.figshare.5686984.v2, Salpingoeca_dolichothecata Version 2, 10.7554/eLife.34226	Choanoflagellata, Craspedida
Chofle	Choanoeca flexa	0	https://doi.org/10.6084/m9.figshare.8216291, Version 2, 10.1126/science.aay2346	Choanoflagellata, Craspedida
		1 = Genome
		0 = Transcriptome

## Sheet: b) Selected markers, Met+Cho
orthogroup	Occupancy	Genes	Species	Has enough coverage?	Alignment length >50aa?	Has taxon-wise coverage?	Keep marker?	In MARE-reduced dataset?	In compositional hompogeneity dataset?	Compositional homogeneity p-value	Species present
OG_2125	1	81	81	1	1	1	1	1	0	0	Hsap,Bralan,Spur,Skow,Tcas,Dpul,Cscu,Ctel,Cgig,Acagra,Exapal,Nvec,Adig,Amil,Gfas,Fspp,Gasp,Spis,Pocdam,Dgig,Xesp,Hvul,Chem,Aaur,Nemnom,Rhoesc,Sanmal,Morvir,Tadh,TrH2,HoiH06,Hhon,HoiH04,HoiH11,HoiH23,Mlei,Pbac,Horcal,Bolinf,Vmul,Coeast,Coemet,Drygla,Eupdun,Mertsp,Lampan,Beraby,Aque,Emue,Tetwil,Xestes,Halamb,Stycar,Spolac,Plespi,Scil,Lcom,Clacor,Gracom,Leuniv,Ocar,Opea,Plajan,Mbre,Sros,Acaspe,Helna…
OG_2140	1	81	81	1	1	1	1	0	0	0	Hsap,Bralan,Spur,Skow,Tcas,Dpul,Cscu,Ctel,Cgig,Acagra,Exapal,Nvec,Adig,Amil,Gfas,Fspp,Gasp,Spis,Pocdam,Dgig,Xesp,Hvul,Chem,Aaur,Nemnom,Rhoesc,Sanmal,Morvir,Tadh,TrH2,HoiH06,Hhon,HoiH04,HoiH11,HoiH23,Mlei,Pbac,Horcal,Bolinf,Vmul,Coeast,Coemet,Drygla,Eupdun,Mertsp,Lampan,Beraby,Aque,Emue,Tetwil,Xestes,Halamb,Stycar,Spolac,Plespi,Scil,Lcom,Clacor,Gracom,Leuniv,Ocar,Opea,Plajan,Mbre,Sros,Acaspe,Helna…
OG_2895	1	81	81	1	1	1	1	1	0	0.003	Hsap,Bralan,Spur,Skow,Tcas,Dpul,Cscu,Ctel,Cgig,Acagra,Exapal,Nvec,Adig,Amil,Gfas,Fspp,Gasp,Spis,Pocdam,Dgig,Xesp,Hvul,Chem,Aaur,Nemnom,Rhoesc,Sanmal,Morvir,Tadh,TrH2,HoiH06,Hhon,HoiH04,HoiH11,HoiH23,Mlei,Pbac,Horcal,Bolinf,Vmul,Coeast,Coemet,Drygla,Eupdun,Mertsp,Lampan,Beraby,Aque,Emue,Tetwil,Xestes,Halamb,Stycar,Spolac,Plespi,Scil,Lcom,Clacor,Gracom,Leuniv,Ocar,Opea,Plajan,Mbre,Sros,Acaspe,Helna…
OG_2975	1	81	81	1	1	1	1	0	0	0	Hsap,Bralan,Spur,Skow,Tcas,Dpul,Cscu,Ctel,Cgig,Acagra,Exapal,Nvec,Adig,Amil,Gfas,Fspp,Gasp,Spis,Pocdam,Dgig,Xesp,Hvul,Chem,Aaur,Nemnom,Rhoesc,Sanmal,Morvir,Tadh,TrH2,HoiH06,Hhon,HoiH04,HoiH11,HoiH23,Mlei,Pbac,Horcal,Bolinf,Vmul,Coeast,Coemet,Drygla,Eupdun,Mertsp,Lampan,Beraby,Aque,Emue,Tetwil,Xestes,Halamb,Stycar,Spolac,Plespi,Scil,Lcom,Clacor,Gracom,Leuniv,Ocar,Opea,Plajan,Mbre,Sros,Acaspe,Helna…
OG_375	1	81	81	1	1	1	1	0	0	0	Hsap,Bralan,Spur,Skow,Tcas,Dpul,Cscu,Ctel,Cgig,Acagra,Exapal,Nvec,Adig,Amil,Gfas,Fspp,Gasp,Spis,Pocdam,Dgig,Xesp,Hvul,Chem,Aaur,Nemnom,Rhoesc,Sanmal,Morvir,Tadh,TrH2,HoiH06,Hhon,HoiH04,HoiH11,HoiH23,Mlei,Pbac,Horcal,Bolinf,Vmul,Coeast,Coemet,Drygla,Eupdun,Mertsp,Lampan,Beraby,Aque,Emue,Tetwil,Xestes,Halamb,Stycar,Spolac,Plespi,Scil,Lcom,Clacor,Gracom,Leuniv,Ocar,Opea,Plajan,Mbre,Sros,Acaspe,Helna…
OG_4411	1	81	81	1	1	1	1	0	0	0	Hsap,Bralan,Spur,Skow,Tcas,Dpul,Cscu,Ctel,Cgig,Acagra,Exapal,Nvec,Adig,Amil,Gfas,Fspp,Gasp,Spis,Pocdam,Dgig,Xesp,Hvul,Chem,Aaur,Nemnom,Rhoesc,Sanmal,Morvir,Tadh,TrH2,HoiH06,Hhon,HoiH04,HoiH11,HoiH23,Mlei,Pbac,Horcal,Bolinf,Vmul,Coeast,Coemet,Drygla,Eupdun,Mertsp,Lampan,Beraby,Aque,Emue,Tetwil,Xestes,Halamb,Stycar,Spolac,Plespi,Scil,Lcom,Clacor,Gracom,Leuniv,Ocar,Opea,Plajan,Mbre,Sros,Acaspe,Helna…
OG_4975	1	81	81	1	1	1	1	0	0	0	Hsap,Bralan,Spur,Skow,Tcas,Dpul,Cscu,Ctel,Cgig,Acagra,Exapal,Nvec,Adig,Amil,Gfas,Fspp,Gasp,Spis,Pocdam,Dgig,Xesp,Hvul,Chem,Aaur,Nemnom,Rhoesc,Sanmal,Morvir,Tadh,TrH2,HoiH06,Hhon,HoiH04,HoiH11,HoiH23,Mlei,Pbac,Horcal,Bolinf,Vmul,Coeast,Coemet,Drygla,Eupdun,Mertsp,Lampan,Beraby,Aque,Emue,Tetwil,Xestes,Halamb,Stycar,Spolac,Plespi,Scil,Lcom,Clacor,Gracom,Leuniv,Ocar,Opea,Plajan,Mbre,Sros,Acaspe,Helna…
OG_5923	1	81	81	1	1	1	1	1	0	0	Hsap,Bralan,Spur,Skow,Tcas,Dpul,Cscu,Ctel,Cgig,Acagra,Exapal,Nvec,Adig,Amil,Gfas,Fspp,Gasp,Spis,Pocdam,Dgig,Xesp,Hvul,Chem,Aaur,Nemnom,Rhoesc,Sanmal,Morvir,Tadh,TrH2,HoiH06,Hhon,HoiH04,HoiH11,HoiH23,Mlei,Pbac,Horcal,Bolinf,Vmul,Coeast,Coemet,Drygla,Eupdun,Mertsp,Lampan,Beraby,Aque,Emue,Tetwil,Xestes,Halamb,Stycar,Spolac,Plespi,Scil,Lcom,Clacor,Gracom,Leuniv,Ocar,Opea,Plajan,Mbre,Sros,Acaspe,Helna…
OG_936	1	81	81	1	1	1	1	0	0	0	Hsap,Bralan,Spur,Skow,Tcas,Dpul,Cscu,Ctel,Cgig,Acagra,Exapal,Nvec,Adig,Amil,Gfas,Fspp,Gasp,Spis,Pocdam,Dgig,Xesp,Hvul,Chem,Aaur,Nemnom,Rhoesc,Sanmal,Morvir,Tadh,TrH2,HoiH06,Hhon,HoiH04,HoiH11,HoiH23,Mlei,Pbac,Horcal,Bolinf,Vmul,Coeast,Coemet,Drygla,Eupdun,Mertsp,Lampan,Beraby,Aque,Emue,Tetwil,Xestes,Halamb,Stycar,Spolac,Plespi,Scil,Lcom,Clacor,Gracom,Leuniv,Ocar,Opea,Plajan,Mbre,Sros,Acaspe,Helna…
OG_1919	0.987654	80	80	1	1	1	1	0	0	0	Hsap,Bralan,Spur,Skow,Tcas,Dpul,Cscu,Ctel,Cgig,Acagra,Exapal,Nvec,Adig,Amil,Gfas,Fspp,Gasp,Spis,Pocdam,Dgig,Xesp,Hvul,Chem,Aaur,Nemnom,Rhoesc,Sanmal,Morvir,Tadh,TrH2,HoiH06,Hhon,HoiH04,HoiH23,Mlei,Pbac,Horcal,Bolinf,Vmul,Coeast,Coemet,Drygla,Eupdun,Mertsp,Lampan,Beraby,Aque,Emue,Tetwil,Xestes,Halamb,Stycar,Spolac,Plespi,Scil,Lcom,Clacor,Gracom,Leuniv,Ocar,Opea,Plajan,Mbre,Sros,Acaspe,Helnan,Didco…
OG_3310	0.987654	80	80	1	1	1	1	0	0	0	Hsap,Bralan,Spur,Skow,Tcas,Dpul,Cscu,Ctel,Cgig,Acagra,Exapal,Nvec,Adig,Amil,Gfas,Fspp,Gasp,Spis,Pocdam,Dgig,Xesp,Hvul,Chem,Aaur,Nemnom,Rhoesc,Sanmal,Morvir,Tadh,TrH2,HoiH06,Hhon,HoiH04,HoiH11,HoiH23,Mlei,Pbac,Horcal,Vmul,Coeast,Coemet,Drygla,Eupdun,Mertsp,Lampan,Beraby,Aque,Emue,Tetwil,Xestes,Halamb,Stycar,Spolac,Plespi,Scil,Lcom,Clacor,Gracom,Leuniv,Ocar,Opea,Plajan,Mbre,Sros,Acaspe,Helnan,Didco…
OG_3760	0.987654	80	80	1	1	1	1	0	0	0	Hsap,Bralan,Spur,Skow,Tcas,Dpul,Cscu,Ctel,Cgig,Acagra,Exapal,Nvec,Adig,Amil,Gfas,Fspp,Gasp,Spis,Pocdam,Dgig,Xesp,Hvul,Chem,Aaur,Nemnom,Rhoesc,Sanmal,Morvir,Tadh,TrH2,HoiH06,Hhon,HoiH04,HoiH11,HoiH23,Mlei,Pbac,Horcal,Bolinf,Vmul,Coeast,Coemet,Drygla,Mertsp,Lampan,Beraby,Aque,Emue,Tetwil,Xestes,Halamb,Stycar,Spolac,Plespi,Scil,Lcom,Clacor,Gracom,Leuniv,Ocar,Opea,Plajan,Mbre,Sros,Acaspe,Helnan,Didco…
OG_517	0.987654	80	80	1	1	1	1	0	0	0	Hsap,Bralan,Spur,Skow,Tcas,Dpul,Cscu,Ctel,Cgig,Acagra,Exapal,Nvec,Adig,Amil,Gfas,Fspp,Gasp,Spis,Pocdam,Dgig,Xesp,Hvul,Chem,Aaur,Nemnom,Rhoesc,Sanmal,Morvir,Tadh,TrH2,HoiH06,Hhon,HoiH04,HoiH23,Mlei,Pbac,Horcal,Bolinf,Vmul,Coeast,Coemet,Drygla,Eupdun,Mertsp,Lampan,Beraby,Aque,Emue,Tetwil,Xestes,Halamb,Stycar,Spolac,Plespi,Scil,Lcom,Clacor,Gracom,Leuniv,Ocar,Opea,Plajan,Mbre,Sros,Acaspe,Helnan,Didco…
OG_5736	0.987654	80	80	1	1	1	1	0	0	0	Hsap,Bralan,Spur,Skow,Tcas,Dpul,Cscu,Ctel,Cgig,Acagra,Exapal,Nvec,Adig,Amil,Gfas,Fspp,Gasp,Spis,Pocdam,Dgig,Xesp,Hvul,Chem,Aaur,Nemnom,Rhoesc,Sanmal,Morvir,Tadh,TrH2,HoiH06,Hhon,HoiH04,HoiH11,HoiH23,Mlei,Pbac,Horcal,Bolinf,Vmul,Coeast,Coemet,Drygla,Mertsp,Lampan,Beraby,Aque,Emue,Tetwil,Xestes,Halamb,Stycar,Spolac,Plespi,Scil,Lcom,Clacor,Gracom,Leuniv,Ocar,Opea,Plajan,Mbre,Sros,Acaspe,Helnan,Didco…
OG_7695	0.987654	80	80	1	1	1	1	0	0	0	Hsap,Bralan,Spur,Skow,Tcas,Dpul,Cscu,Ctel,Cgig,Acagra,Exapal,Nvec,Adig,Amil,Gfas,Fspp,Gasp,Spis,Pocdam,Dgig,Xesp,Hvul,Chem,Aaur,Nemnom,Rhoesc,Sanmal,Morvir,Tadh,TrH2,HoiH06,Hhon,HoiH04,HoiH11,HoiH23,Mlei,Pbac,Horcal,Bolinf,Vmul,Coeast,Coemet,Drygla,Eupdun,Mertsp,Lampan,Beraby,Aque,Emue,Tetwil,Xestes,Halamb,Spolac,Plespi,Scil,Lcom,Clacor,Gracom,Leuniv,Ocar,Opea,Plajan,Mbre,Sros,Acaspe,Helnan,Didco…
OG_866	0.987654	80	80	1	1	1	1	0	0	0	Hsap,Bralan,Spur,Skow,Tcas,Dpul,Cscu,Ctel,Cgig,Acagra,Exapal,Nvec,Adig,Amil,Gfas,Fspp,Gasp,Spis,Pocdam,Dgig,Xesp,Hvul,Chem,Aaur,Nemnom,Rhoesc,Sanmal,Morvir,Tadh,TrH2,HoiH06,Hhon,HoiH04,HoiH11,HoiH23,Mlei,Pbac,Horcal,Bolinf,Vmul,Coeast,Coemet,Drygla,Eupdun,Mertsp,Lampan,Beraby,Aque,Emue,Tetwil,Xestes,Halamb,Stycar,Spolac,Plespi,Scil,Lcom,Clacor,Gracom,Leuniv,Ocar,Opea,Plajan,Mbre,Sros,Acaspe,Helna…
OG_970	0.987654	80	80	1	1	1	1	1	0	0	Hsap,Bralan,Spur,Skow,Tcas,Dpul,Cscu,Ctel,Cgig,Acagra,Exapal,Nvec,Adig,Amil,Gfas,Fspp,Gasp,Spis,Pocdam,Dgig,Xesp,Hvul,Chem,Aaur,Nemnom,Rhoesc,Sanmal,Morvir,Tadh,TrH2,HoiH06,Hhon,HoiH04,HoiH11,HoiH23,Mlei,Pbac,Horcal,Bolinf,Vmul,Coeast,Coemet,Drygla,Eupdun,Lampan,Beraby,Aque,Emue,Tetwil,Xestes,Halamb,Stycar,Spolac,Plespi,Scil,Lcom,Clacor,Gracom,Leuniv,Ocar,Opea,Plajan,Mbre,Sros,Acaspe,Helnan,Didco…
OG_1235	0.975309	79	79	1	1	1	1	0	0	0	Hsap,Bralan,Spur,Skow,Tcas,Dpul,Cscu,Ctel,Cgig,Acagra,Exapal,Nvec,Adig,Amil,Gfas,Fspp,Gasp,Spis,Pocdam,Dgig,Xesp,Hvul,Chem,Aaur,Nemnom,Rhoesc,Sanmal,Morvir,Tadh,TrH2,HoiH06,Hhon,HoiH04,HoiH11,HoiH23,Mlei,Pbac,Horcal,Bolinf,Vmul,Coeast,Coemet,Eupdun,Mertsp,Lampan,Beraby,Aque,Emue,Tetwil,Xestes,Halamb,Stycar,Spolac,Scil,Lcom,Clacor,Gracom,Leuniv,Ocar,Opea,Plajan,Mbre,Sros,Acaspe,Helnan,Didcos,Diagr…
OG_1789	0.975309	79	79	1	1	1	1	0	0	0	Hsap,Bralan,Spur,Skow,Tcas,Dpul,Cscu,Ctel,Cgig,Acagra,Exapal,Nvec,Adig,Amil,Gfas,Fspp,Gasp,Spis,Pocdam,Dgig,Xesp,Hvul,Chem,Aaur,Nemnom,Rhoesc,Sanmal,Morvir,Tadh,TrH2,HoiH06,Hhon,HoiH04,HoiH23,Mlei,Pbac,Horcal,Bolinf,Vmul,Coeast,Coemet,Drygla,Eupdun,Mertsp,Lampan,Beraby,Aque,Tetwil,Xestes,Halamb,Stycar,Spolac,Plespi,Scil,Lcom,Clacor,Gracom,Leuniv,Ocar,Opea,Plajan,Mbre,Sros,Acaspe,Helnan,Didcos,Dia…
OG_2053	0.975309	79	79	1	1	1	1	0	0	0	Hsap,Bralan,Spur,Skow,Tcas,Dpul,Cscu,Ctel,Cgig,Acagra,Exapal,Nvec,Adig,Amil,Gfas,Fspp,Gasp,Spis,Pocdam,Dgig,Xesp,Hvul,Chem,Aaur,Nemnom,Rhoesc,Sanmal,Morvir,Tadh,TrH2,HoiH06,Hhon,HoiH04,HoiH11,HoiH23,Mlei,Pbac,Horcal,Bolinf,Vmul,Drygla,Eupdun,Mertsp,Lampan,Beraby,Aque,Emue,Tetwil,Xestes,Halamb,Stycar,Spolac,Plespi,Scil,Lcom,Clacor,Gracom,Leuniv,Ocar,Opea,Plajan,Mbre,Sros,Acaspe,Helnan,Didcos,Diagr…
OG_2161	0.975309	79	79	1	1	1	1	0	0	0	Hsap,Bralan,Spur,Skow,Tcas,Dpul,Cscu,Ctel,Cgig,Acagra,Exapal,Nvec,Adig,Amil,Gfas,Fspp,Gasp,Spis,Pocdam,Dgig,Xesp,Hvul,Chem,Aaur,Nemnom,Rhoesc,Sanmal,Morvir,Tadh,TrH2,HoiH06,Hhon,HoiH04,HoiH11,HoiH23,Mlei,Pbac,Horcal,Bolinf,Vmul,Coeast,Coemet,Drygla,Eupdun,Lampan,Beraby,Aque,Emue,Tetwil,Xestes,Halamb,Stycar,Spolac,Plespi,Scil,Lcom,Clacor,Leuniv,Ocar,Opea,Plajan,Mbre,Sros,Acaspe,Helnan,Didcos,Diagr…
OG_2457	0.975309	79	79	1	1	1	1	1	0	0	Hsap,Bralan,Spur,Skow,Tcas,Dpul,Cscu,Ctel,Cgig,Acagra,Exapal,Nvec,Adig,Amil,Gfas,Fspp,Gasp,Spis,Pocdam,Dgig,Xesp,Hvul,Chem,Aaur,Nemnom,Rhoesc,Sanmal,Morvir,Tadh,TrH2,HoiH06,Hhon,HoiH04,HoiH11,HoiH23,Mlei,Pbac,Horcal,Bolinf,Vmul,Coemet,Drygla,Eupdun,Mertsp,Lampan,Aque,Emue,Tetwil,Xestes,Halamb,Stycar,Spolac,Plespi,Scil,Lcom,Clacor,Gracom,Leuniv,Ocar,Opea,Plajan,Mbre,Sros,Acaspe,Helnan,Didcos,Diagr…
OG_272	0.975309	79	79	1	1	1	1	0	0	0	Hsap,Bralan,Spur,Skow,Tcas,Dpul,Cscu,Ctel,Cgig,Acagra,Exapal,Nvec,Adig,Amil,Gfas,Fspp,Gasp,Spis,Pocdam,Dgig,Xesp,Hvul,Chem,Nemnom,Rhoesc,Sanmal,Morvir,Tadh,TrH2,HoiH06,Hhon,HoiH04,HoiH11,HoiH23,Pbac,Horcal,Bolinf,Vmul,Coeast,Coemet,Drygla,Eupdun,Mertsp,Lampan,Beraby,Aque,Emue,Tetwil,Xestes,Halamb,Stycar,Spolac,Plespi,Scil,Lcom,Clacor,Gracom,Leuniv,Ocar,Opea,Plajan,Mbre,Sros,Acaspe,Helnan,Didcos,D…
OG_2941	0.975309	79	79	1	1	1	1	0	0	0	Hsap,Bralan,Spur,Skow,Tcas,Dpul,Cscu,Ctel,Cgig,Acagra,Exapal,Nvec,Adig,Amil,Gfas,Fspp,Gasp,Spis,Dgig,Xesp,Hvul,Chem,Aaur,Nemnom,Rhoesc,Sanmal,Morvir,TrH2,HoiH06,Hhon,HoiH04,HoiH11,HoiH23,Mlei,Pbac,Horcal,Bolinf,Vmul,Coeast,Coemet,Drygla,Eupdun,Mertsp,Lampan,Beraby,Aque,Emue,Tetwil,Xestes,Halamb,Stycar,Spolac,Plespi,Scil,Lcom,Clacor,Gracom,Leuniv,Ocar,Opea,Plajan,Mbre,Sros,Acaspe,Helnan,Didcos,Dia…
OG_3	0.975309	79	79	1	1	1	1	0	0	0	Hsap,Bralan,Spur,Skow,Tcas,Dpul,Cscu,Ctel,Cgig,Acagra,Exapal,Nvec,Adig,Amil,Gfas,Fspp,Gasp,Spis,Pocdam,Dgig,Xesp,Hvul,Chem,Aaur,Nemnom,Rhoesc,Sanmal,Morvir,Tadh,TrH2,HoiH06,Hhon,HoiH04,HoiH11,HoiH23,Mlei,Pbac,Horcal,Bolinf,Vmul,Coeast,Coemet,Drygla,Eupdun,Lampan,Beraby,Aque,Emue,Tetwil,Xestes,Halamb,Spolac,Plespi,Scil,Lcom,Clacor,Gracom,Leuniv,Ocar,Opea,Plajan,Mbre,Sros,Acaspe,Helnan,Didcos,Diagr…
OG_3036	0.975309	79	79	1	1	1	1	0	0	0	Hsap,Bralan,Spur,Skow,Tcas,Dpul,Cscu,Ctel,Cgig,Acagra,Exapal,Nvec,Adig,Amil,Gfas,Fspp,Gasp,Spis,Pocdam,Dgig,Xesp,Hvul,Chem,Aaur,Nemnom,Rhoesc,Sanmal,Morvir,Tadh,TrH2,HoiH06,Hhon,HoiH04,HoiH11,HoiH23,Mlei,Pbac,Horcal,Bolinf,Vmul,Coeast,Coemet,Eupdun,Mertsp,Lampan,Beraby,Aque,Emue,Tetwil,Xestes,Stycar,Spolac,Plespi,Scil,Lcom,Clacor,Gracom,Leuniv,Ocar,Opea,Plajan,Mbre,Sros,Acaspe,Helnan,Didcos,Diagr…
OG_373	0.975309	79	79	1	1	1	1	0	0	0	Hsap,Bralan,Spur,Skow,Tcas,Dpul,Cscu,Ctel,Cgig,Acagra,Exapal,Nvec,Adig,Amil,Gfas,Fspp,Gasp,Spis,Pocdam,Dgig,Xesp,Hvul,Chem,Aaur,Nemnom,Rhoesc,Sanmal,Tadh,TrH2,HoiH06,Hhon,HoiH04,HoiH11,HoiH23,Mlei,Pbac,Horcal,Bolinf,Vmul,Coemet,Drygla,Eupdun,Mertsp,Lampan,Beraby,Aque,Emue,Tetwil,Xestes,Halamb,Stycar,Spolac,Plespi,Scil,Lcom,Clacor,Gracom,Leuniv,Ocar,Opea,Plajan,Mbre,Sros,Acaspe,Helnan,Didcos,Diagr…
OG_4309	0.975309	79	79	1	1	1	1	0	0	0	Hsap,Bralan,Spur,Skow,Tcas,Dpul,Cscu,Ctel,Cgig,Acagra,Exapal,Nvec,Adig,Amil,Gfas,Fspp,Gasp,Spis,Pocdam,Dgig,Xesp,Hvul,Chem,Aaur,Nemnom,Rhoesc,Sanmal,Morvir,Tadh,TrH2,HoiH06,Hhon,HoiH04,HoiH11,HoiH23,Mlei,Pbac,Horcal,Bolinf,Vmul,Coeast,Coemet,Drygla,Mertsp,Lampan,Beraby,Aque,Emue,Tetwil,Xestes,Halamb,Stycar,Spolac,Plespi,Scil,Lcom,Clacor,Gracom,Leuniv,Ocar,Opea,Plajan,Mbre,Sros,Acaspe,Helnan,Didco…
OG_4311	0.975309	79	79	1	1	1	1	0	0	0	Hsap,Bralan,Spur,Skow,Tcas,Dpul,Cscu,Ctel,Acagra,Exapal,Nvec,Adig,Amil,Gfas,Fspp,Gasp,Spis,Pocdam,Dgig,Xesp,Hvul,Chem,Aaur,Nemnom,Rhoesc,Sanmal,Morvir,Tadh,TrH2,HoiH06,Hhon,HoiH04,HoiH11,HoiH23,Mlei,Pbac,Horcal,Bolinf,Vmul,Coeast,Coemet,Drygla,Eupdun,Mertsp,Lampan,Beraby,Aque,Emue,Tetwil,Xestes,Halamb,Stycar,Spolac,Plespi,Scil,Lcom,Clacor,Gracom,Leuniv,Ocar,Opea,Plajan,Mbre,Sros,Acaspe,Helnan,Did…
OG_4528	0.975309	79	79	1	1	1	1	1	0	0.006	Hsap,Bralan,Spur,Skow,Tcas,Dpul,Cscu,Ctel,Cgig,Acagra,Exapal,Nvec,Adig,Amil,Gfas,Fspp,Gasp,Spis,Pocdam,Dgig,Xesp,Hvul,Chem,Aaur,Nemnom,Rhoesc,Sanmal,Morvir,Tadh,TrH2,HoiH06,Hhon,HoiH04,HoiH11,HoiH23,Mlei,Pbac,Horcal,Bolinf,Vmul,Coemet,Drygla,Eupdun,Mertsp,Lampan,Beraby,Aque,Emue,Tetwil,Xestes,Halamb,Stycar,Spolac,Plespi,Lcom,Clacor,Gracom,Leuniv,Ocar,Opea,Plajan,Mbre,Sros,Acaspe,Helnan,Didcos,Dia…
OG_456	0.975309	79	79	1	1	1	1	0	0	0	Hsap,Bralan,Spur,Skow,Tcas,Dpul,Cscu,Ctel,Cgig,Acagra,Exapal,Nvec,Adig,Amil,Gfas,Fspp,Gasp,Spis,Pocdam,Dgig,Xesp,Hvul,Chem,Aaur,Nemnom,Rhoesc,Sanmal,Morvir,Tadh,TrH2,HoiH06,Hhon,HoiH04,HoiH11,HoiH23,Pbac,Horcal,Bolinf,Vmul,Coeast,Coemet,Drygla,Eupdun,Mertsp,Lampan,Beraby,Aque,Emue,Tetwil,Halamb,Stycar,Spolac,Plespi,Scil,Lcom,Clacor,Gracom,Leuniv,Ocar,Opea,Plajan,Mbre,Sros,Acaspe,Helnan,Didcos,Dia…
OG_4764	0.975309	79	79	1	1	1	1	0	0	0	Hsap,Bralan,Spur,Skow,Tcas,Dpul,Cscu,Ctel,Cgig,Acagra,Exapal,Nvec,Adig,Amil,Gfas,Fspp,Gasp,Spis,Pocdam,Dgig,Xesp,Hvul,Chem,Aaur,Nemnom,Rhoesc,Sanmal,Morvir,Tadh,TrH2,HoiH06,Hhon,HoiH04,HoiH23,Mlei,Pbac,Horcal,Bolinf,Vmul,Coeast,Coemet,Drygla,Eupdun,Mertsp,Lampan,Beraby,Aque,Emue,Tetwil,Xestes,Stycar,Spolac,Plespi,Scil,Lcom,Clacor,Gracom,Leuniv,Ocar,Opea,Plajan,Mbre,Sros,Acaspe,Helnan,Didcos,Diagr…
OG_5601	0.975309	79	79	1	1	1	1	0	0	0	Hsap,Bralan,Spur,Skow,Tcas,Dpul,Cscu,Ctel,Cgig,Acagra,Exapal,Nvec,Adig,Amil,Gfas,Fspp,Gasp,Spis,Pocdam,Dgig,Xesp,Hvul,Chem,Aaur,Nemnom,Rhoesc,Sanmal,Morvir,Tadh,TrH2,HoiH06,Hhon,HoiH04,HoiH11,HoiH23,Mlei,Pbac,Horcal,Bolinf,Vmul,Coeast,Coemet,Drygla,Eupdun,Mertsp,Lampan,Beraby,Aque,Emue,Tetwil,Halamb,Spolac,Plespi,Scil,Lcom,Clacor,Gracom,Leuniv,Ocar,Opea,Plajan,Mbre,Sros,Acaspe,Helnan,Didcos,Diagr…
OG_5646	0.975309	79	79	1	1	1	1	0	0	0	Hsap,Bralan,Spur,Skow,Tcas,Dpul,Cscu,Ctel,Cgig,Acagra,Exapal,Nvec,Adig,Amil,Gfas,Fspp,Gasp,Spis,Pocdam,Dgig,Xesp,Hvul,Chem,Aaur,Nemnom,Rhoesc,Sanmal,Morvir,Tadh,TrH2,HoiH06,HoiH04,HoiH11,HoiH23,Mlei,Pbac,Horcal,Bolinf,Vmul,Coeast,Coemet,Drygla,Eupdun,Mertsp,Lampan,Beraby,Aque,Emue,Tetwil,Xestes,Halamb,Spolac,Plespi,Scil,Lcom,Clacor,Gracom,Leuniv,Ocar,Opea,Plajan,Mbre,Sros,Acaspe,Helnan,Didcos,Dia…
OG_5974	0.975309	79	79	1	1	1	1	0	0	0	Hsap,Bralan,Spur,Skow,Tcas,Dpul,Cscu,Ctel,Cgig,Acagra,Exapal,Nvec,Adig,Amil,Gfas,Fspp,Gasp,Spis,Pocdam,Dgig,Xesp,Hvul,Chem,Aaur,Nemnom,Rhoesc,Sanmal,Morvir,Tadh,TrH2,HoiH06,Hhon,HoiH04,HoiH11,HoiH23,Mlei,Pbac,Horcal,Bolinf,Vmul,Coeast,Coemet,Drygla,Eupdun,Mertsp,Lampan,Beraby,Aque,Emue,Tetwil,Halamb,Stycar,Spolac,Plespi,Scil,Lcom,Clacor,Gracom,Leuniv,Ocar,Opea,Plajan,Mbre,Sros,Acaspe,Helnan,Didco…
OG_7577	0.975309	79	79	1	1	1	1	0	0	0	Hsap,Bralan,Spur,Skow,Tcas,Dpul,Cscu,Ctel,Cgig,Acagra,Exapal,Nvec,Adig,Amil,Gfas,Fspp,Gasp,Spis,Pocdam,Dgig,Xesp,Hvul,Chem,Aaur,Nemnom,Rhoesc,Sanmal,Morvir,Tadh,TrH2,HoiH06,Hhon,HoiH04,HoiH23,Mlei,Pbac,Horcal,Bolinf,Vmul,Coeast,Coemet,Drygla,Eupdun,Mertsp,Lampan,Beraby,Aque,Emue,Tetwil,Xestes,Halamb,Stycar,Spolac,Plespi,Scil,Lcom,Clacor,Gracom,Leuniv,Ocar,Opea,Plajan,Mbre,Sros,Acaspe,Helnan,Didco…
OG_826	0.975309	79	79	1	1	1	1	0	0	0	Hsap,Bralan,Spur,Skow,Dpul,Cscu,Ctel,Cgig,Acagra,Exapal,Nvec,Adig,Amil,Gfas,Fspp,Gasp,Spis,Pocdam,Dgig,Xesp,Hvul,Chem,Aaur,Nemnom,Rhoesc,Sanmal,Morvir,Tadh,TrH2,HoiH06,Hhon,HoiH04,HoiH11,HoiH23,Mlei,Pbac,Horcal,Bolinf,Vmul,Coeast,Coemet,Drygla,Eupdun,Lampan,Beraby,Aque,Emue,Tetwil,Xestes,Halamb,Stycar,Spolac,Plespi,Scil,Lcom,Clacor,Gracom,Leuniv,Ocar,Opea,Plajan,Mbre,Sros,Acaspe,Helnan,Didcos,Dia…
OG_955	0.975309	79	79	1	1	1	1	0	0	0	Hsap,Bralan,Spur,Skow,Tcas,Dpul,Cscu,Ctel,Cgig,Acagra,Exapal,Nvec,Adig,Amil,Gfas,Fspp,Spis,Pocdam,Dgig,Xesp,Hvul,Chem,Aaur,Nemnom,Rhoesc,Sanmal,Morvir,TrH2,HoiH06,Hhon,HoiH04,HoiH11,HoiH23,Mlei,Pbac,Horcal,Bolinf,Vmul,Coeast,Coemet,Drygla,Eupdun,Mertsp,Lampan,Beraby,Aque,Emue,Tetwil,Xestes,Halamb,Stycar,Spolac,Plespi,Scil,Lcom,Clacor,Gracom,Leuniv,Ocar,Opea,Plajan,Mbre,Sros,Acaspe,Helnan,Didcos,D…
OG_959	0.975309	79	79	1	1	1	1	0	0	0	Hsap,Bralan,Spur,Skow,Tcas,Dpul,Cscu,Ctel,Cgig,Acagra,Exapal,Nvec,Adig,Amil,Gfas,Fspp,Gasp,Spis,Pocdam,Dgig,Xesp,Hvul,Chem,Aaur,Nemnom,Rhoesc,Sanmal,Morvir,Tadh,TrH2,HoiH06,Hhon,HoiH04,HoiH11,HoiH23,Pbac,Horcal,Bolinf,Vmul,Coeast,Coemet,Drygla,Mertsp,Lampan,Beraby,Aque,Emue,Tetwil,Xestes,Halamb,Stycar,Spolac,Plespi,Scil,Lcom,Clacor,Gracom,Leuniv,Ocar,Opea,Plajan,Mbre,Sros,Acaspe,Helnan,Didcos,Dia…
OG_1050	0.962963	78	78	1	1	1	1	0	0	0	Hsap,Bralan,Spur,Skow,Tcas,Dpul,Cscu,Ctel,Cgig,Acagra,Exapal,Nvec,Adig,Amil,Gfas,Fspp,Gasp,Spis,Pocdam,Dgig,Xesp,Hvul,Chem,Aaur,Nemnom,Rhoesc,Sanmal,Morvir,Tadh,TrH2,HoiH06,Hhon,HoiH04,HoiH11,HoiH23,Pbac,Horcal,Bolinf,Vmul,Coeast,Coemet,Drygla,Eupdun,Mertsp,Lampan,Beraby,Emue,Tetwil,Xestes,Halamb,Stycar,Spolac,Plespi,Lcom,Clacor,Gracom,Leuniv,Ocar,Opea,Plajan,Mbre,Sros,Acaspe,Helnan,Didcos,Diagra…
OG_1473	0.962963	78	78	1	1	1	1	0	0	0	Hsap,Bralan,Spur,Skow,Tcas,Dpul,Cscu,Ctel,Cgig,Acagra,Exapal,Nvec,Adig,Gfas,Fspp,Gasp,Spis,Pocdam,Dgig,Xesp,Hvul,Chem,Aaur,Nemnom,Rhoesc,Sanmal,Morvir,Tadh,TrH2,HoiH06,Hhon,HoiH04,HoiH23,Mlei,Pbac,Horcal,Bolinf,Vmul,Coeast,Drygla,Eupdun,Mertsp,Lampan,Beraby,Aque,Emue,Tetwil,Xestes,Halamb,Stycar,Spolac,Plespi,Scil,Lcom,Clacor,Gracom,Leuniv,Ocar,Opea,Plajan,Mbre,Sros,Acaspe,Helnan,Didcos,Diagra,Ste…
OG_1635	0.962963	78	78	1	1	1	1	0	0	0	Hsap,Bralan,Spur,Skow,Tcas,Dpul,Cscu,Ctel,Cgig,Acagra,Exapal,Nvec,Adig,Amil,Gfas,Fspp,Gasp,Spis,Pocdam,Dgig,Xesp,Hvul,Chem,Aaur,Nemnom,Rhoesc,Sanmal,Morvir,Tadh,TrH2,HoiH06,Hhon,HoiH04,HoiH11,HoiH23,Mlei,Pbac,Horcal,Bolinf,Vmul,Coeast,Coemet,Drygla,Eupdun,Mertsp,Lampan,Aque,Emue,Tetwil,Halamb,Stycar,Spolac,Plespi,Lcom,Clacor,Gracom,Leuniv,Ocar,Opea,Plajan,Mbre,Sros,Acaspe,Helnan,Didcos,Diagra,Ste…
OG_1769	0.962963	78	78	1	1	1	1	1	1	0.035	Hsap,Bralan,Spur,Skow,Tcas,Dpul,Cscu,Ctel,Cgig,Acagra,Exapal,Nvec,Adig,Amil,Gfas,Fspp,Gasp,Spis,Pocdam,Dgig,Xesp,Hvul,Chem,Aaur,Nemnom,Rhoesc,Sanmal,Morvir,Tadh,TrH2,HoiH06,Hhon,HoiH04,HoiH11,HoiH23,Mlei,Pbac,Horcal,Bolinf,Vmul,Coeast,Drygla,Eupdun,Mertsp,Lampan,Beraby,Aque,Emue,Tetwil,Halamb,Stycar,Spolac,Plespi,Lcom,Clacor,Gracom,Leuniv,Ocar,Opea,Plajan,Mbre,Sros,Acaspe,Helnan,Didcos,Diagra,Ste…
OG_1771	0.962963	78	78	1	1	1	1	0	0	0	Hsap,Bralan,Spur,Skow,Tcas,Dpul,Cscu,Ctel,Cgig,Acagra,Exapal,Nvec,Adig,Amil,Gfas,Fspp,Gasp,Spis,Pocdam,Dgig,Xesp,Hvul,Chem,Aaur,Nemnom,Rhoesc,Sanmal,Morvir,Tadh,TrH2,HoiH06,Hhon,HoiH04,HoiH11,HoiH23,Mlei,Pbac,Horcal,Vmul,Coeast,Coemet,Drygla,Eupdun,Lampan,Beraby,Aque,Emue,Tetwil,Halamb,Stycar,Spolac,Plespi,Scil,Lcom,Clacor,Gracom,Leuniv,Ocar,Opea,Plajan,Mbre,Sros,Acaspe,Helnan,Didcos,Diagra,Stedi…
OG_2073	0.962963	78	78	1	1	1	1	0	0	0	Hsap,Bralan,Spur,Skow,Tcas,Dpul,Cscu,Ctel,Cgig,Acagra,Exapal,Nvec,Adig,Amil,Gfas,Fspp,Gasp,Spis,Pocdam,Dgig,Xesp,Hvul,Chem,Aaur,Nemnom,Rhoesc,Sanmal,Morvir,Tadh,TrH2,HoiH06,Hhon,HoiH04,HoiH11,HoiH23,Mlei,Horcal,Bolinf,Vmul,Coeast,Coemet,Drygla,Eupdun,Mertsp,Lampan,Beraby,Aque,Tetwil,Xestes,Halamb,Stycar,Spolac,Plespi,Scil,Lcom,Gracom,Leuniv,Ocar,Opea,Plajan,Mbre,Sros,Acaspe,Helnan,Didcos,Diagra,S…
OG_247	0.962963	78	78	1	1	1	1	0	0	0	Hsap,Bralan,Spur,Skow,Tcas,Dpul,Cscu,Ctel,Cgig,Acagra,Exapal,Nvec,Adig,Amil,Gfas,Fspp,Gasp,Spis,Pocdam,Dgig,Xesp,Hvul,Chem,Aaur,Nemnom,Rhoesc,Sanmal,Morvir,Tadh,TrH2,HoiH06,Hhon,HoiH04,HoiH11,HoiH23,Pbac,Horcal,Bolinf,Vmul,Coeast,Coemet,Eupdun,Mertsp,Lampan,Beraby,Aque,Emue,Tetwil,Xestes,Halamb,Stycar,Spolac,Plespi,Scil,Lcom,Gracom,Leuniv,Ocar,Opea,Plajan,Mbre,Sros,Acaspe,Helnan,Didcos,Diagra,Ste…
OG_2501	0.962963	78	78	1	1	1	1	0	0	0	Hsap,Bralan,Spur,Skow,Tcas,Dpul,Cscu,Ctel,Cgig,Acagra,Exapal,Nvec,Adig,Amil,Gfas,Fspp,Gasp,Spis,Pocdam,Dgig,Xesp,Hvul,Chem,Aaur,Nemnom,Rhoesc,Sanmal,Morvir,Tadh,TrH2,HoiH06,Hhon,HoiH04,HoiH11,HoiH23,Pbac,Horcal,Bolinf,Vmul,Coeast,Coemet,Drygla,Eupdun,Mertsp,Lampan,Beraby,Aque,Emue,Tetwil,Xestes,Halamb,Stycar,Spolac,Plespi,Scil,Lcom,Clacor,Gracom,Leuniv,Ocar,Opea,Plajan,Mbre,Sros,Acaspe,Helnan,Did…
OG_2549	0.962963	78	78	1	1	1	1	0	0	0	Hsap,Bralan,Spur,Skow,Tcas,Dpul,Cscu,Ctel,Cgig,Acagra,Exapal,Nvec,Adig,Amil,Gfas,Fspp,Gasp,Spis,Pocdam,Dgig,Xesp,Hvul,Chem,Aaur,Nemnom,Rhoesc,Sanmal,Morvir,Tadh,TrH2,HoiH06,Hhon,HoiH04,HoiH11,HoiH23,Mlei,Pbac,Horcal,Bolinf,Vmul,Coeast,Coemet,Drygla,Mertsp,Lampan,Beraby,Aque,Tetwil,Xestes,Halamb,Stycar,Spolac,Scil,Lcom,Clacor,Gracom,Leuniv,Ocar,Opea,Plajan,Mbre,Sros,Acaspe,Helnan,Didcos,Diagra,Ste…
OG_2867	0.962963	78	78	1	1	1	1	0	0	0	Hsap,Bralan,Spur,Skow,Tcas,Dpul,Cscu,Ctel,Cgig,Acagra,Exapal,Nvec,Adig,Amil,Gfas,Fspp,Gasp,Spis,Pocdam,Dgig,Xesp,Hvul,Chem,Aaur,Rhoesc,Sanmal,Morvir,Tadh,TrH2,Hhon,HoiH04,HoiH11,HoiH23,Mlei,Pbac,Horcal,Bolinf,Coeast,Coemet,Drygla,Eupdun,Mertsp,Lampan,Beraby,Aque,Emue,Tetwil,Xestes,Halamb,Stycar,Spolac,Plespi,Scil,Lcom,Clacor,Gracom,Leuniv,Ocar,Opea,Plajan,Mbre,Sros,Acaspe,Helnan,Didcos,Diagra,Ste…
OG_2905	0.962963	78	78	1	1	1	1	0	0	0	Hsap,Bralan,Spur,Skow,Tcas,Dpul,Cscu,Ctel,Cgig,Acagra,Exapal,Nvec,Adig,Amil,Gfas,Fspp,Gasp,Spis,Dgig,Xesp,Hvul,Chem,Aaur,Nemnom,Rhoesc,Sanmal,Morvir,Tadh,TrH2,HoiH06,Hhon,HoiH04,HoiH23,Mlei,Pbac,Horcal,Bolinf,Vmul,Coeast,Coemet,Drygla,Mertsp,Lampan,Beraby,Aque,Emue,Tetwil,Xestes,Halamb,Stycar,Spolac,Plespi,Scil,Lcom,Clacor,Gracom,Leuniv,Ocar,Opea,Plajan,Mbre,Sros,Acaspe,Helnan,Didcos,Diagra,Stedi…
OG_3105	0.962963	78	78	1	1	1	1	0	0	0	Hsap,Bralan,Spur,Skow,Tcas,Dpul,Cscu,Ctel,Cgig,Acagra,Exapal,Nvec,Adig,Amil,Gfas,Fspp,Gasp,Spis,Pocdam,Dgig,Xesp,Hvul,Chem,Aaur,Nemnom,Rhoesc,Sanmal,Morvir,Tadh,TrH2,HoiH06,Hhon,HoiH04,HoiH23,Mlei,Pbac,Horcal,Bolinf,Vmul,Coeast,Coemet,Drygla,Eupdun,Mertsp,Lampan,Beraby,Aque,Emue,Tetwil,Xestes,Stycar,Spolac,Scil,Lcom,Clacor,Gracom,Leuniv,Ocar,Opea,Plajan,Mbre,Sros,Acaspe,Helnan,Didcos,Diagra,Stedi…
OG_350	0.962963	78	78	1	1	1	1	1	1	0.064	Hsap,Bralan,Spur,Skow,Tcas,Dpul,Cscu,Ctel,Cgig,Acagra,Exapal,Nvec,Adig,Amil,Gfas,Fspp,Gasp,Spis,Pocdam,Dgig,Xesp,Hvul,Chem,Aaur,Nemnom,Rhoesc,Sanmal,Morvir,Tadh,TrH2,HoiH06,Hhon,HoiH04,HoiH11,HoiH23,Mlei,Pbac,Horcal,Bolinf,Vmul,Coemet,Drygla,Eupdun,Mertsp,Beraby,Aque,Emue,Tetwil,Xestes,Halamb,Stycar,Spolac,Plespi,Scil,Lcom,Clacor,Gracom,Leuniv,Ocar,Opea,Mbre,Sros,Acaspe,Helnan,Didcos,Diagra,Stedi…
OG_3591	0.962963	78	78	1	1	1	1	0	0	0	Hsap,Bralan,Spur,Skow,Tcas,Dpul,Cscu,Ctel,Cgig,Acagra,Exapal,Nvec,Adig,Amil,Gfas,Fspp,Gasp,Spis,Pocdam,Dgig,Xesp,Hvul,Chem,Aaur,Nemnom,Rhoesc,Sanmal,Morvir,Tadh,TrH2,HoiH06,Hhon,HoiH04,HoiH11,HoiH23,Mlei,Pbac,Horcal,Bolinf,Vmul,Coeast,Coemet,Drygla,Eupdun,Mertsp,Lampan,Beraby,Aque,Emue,Tetwil,Xestes,Halamb,Stycar,Spolac,Plespi,Scil,Lcom,Clacor,Gracom,Leuniv,Ocar,Opea,Plajan,Mbre,Sros,Acaspe,Helna…
OG_4260	0.962963	78	78	1	1	1	1	0	0	0	Hsap,Bralan,Spur,Skow,Tcas,Dpul,Cscu,Ctel,Cgig,Acagra,Exapal,Nvec,Adig,Amil,Gfas,Fspp,Gasp,Spis,Pocdam,Dgig,Xesp,Hvul,Chem,Aaur,Nemnom,Rhoesc,Sanmal,Morvir,Tadh,TrH2,HoiH06,Hhon,HoiH04,HoiH11,HoiH23,Mlei,Pbac,Horcal,Bolinf,Vmul,Coemet,Drygla,Eupdun,Mertsp,Lampan,Beraby,Aque,Emue,Tetwil,Xestes,Halamb,Spolac,Plespi,Scil,Lcom,Clacor,Gracom,Leuniv,Opea,Plajan,Mbre,Sros,Acaspe,Helnan,Didcos,Diagra,Ste…
OG_4694	0.962963	78	78	1	1	1	1	0	0	0	Hsap,Bralan,Spur,Skow,Tcas,Dpul,Cscu,Ctel,Cgig,Acagra,Exapal,Nvec,Adig,Amil,Gfas,Fspp,Spis,Pocdam,Dgig,Xesp,Hvul,Chem,Aaur,Nemnom,Rhoesc,Sanmal,Morvir,Tadh,TrH2,HoiH06,Hhon,HoiH04,HoiH11,HoiH23,Pbac,Horcal,Bolinf,Vmul,Coeast,Coemet,Drygla,Eupdun,Mertsp,Lampan,Beraby,Aque,Emue,Tetwil,Xestes,Halamb,Stycar,Spolac,Plespi,Scil,Lcom,Clacor,Gracom,Leuniv,Opea,Plajan,Mbre,Sros,Acaspe,Helnan,Didcos,Diagra…
OG_507	0.962963	78	78	1	1	1	1	0	0	0	Hsap,Bralan,Spur,Skow,Dpul,Cscu,Ctel,Cgig,Acagra,Exapal,Nvec,Adig,Amil,Gfas,Fspp,Gasp,Spis,Pocdam,Dgig,Xesp,Hvul,Chem,Aaur,Nemnom,Rhoesc,Sanmal,Morvir,Tadh,TrH2,HoiH06,Hhon,HoiH04,HoiH11,HoiH23,Mlei,Pbac,Horcal,Bolinf,Vmul,Coeast,Coemet,Drygla,Eupdun,Mertsp,Lampan,Beraby,Aque,Emue,Tetwil,Halamb,Stycar,Spolac,Plespi,Lcom,Clacor,Gracom,Leuniv,Ocar,Opea,Plajan,Mbre,Sros,Acaspe,Helnan,Didcos,Diagra,S…
OG_5284	0.962963	78	78	1	1	1	1	0	0	0	Hsap,Bralan,Spur,Skow,Tcas,Dpul,Cscu,Ctel,Cgig,Acagra,Exapal,Nvec,Adig,Amil,Gfas,Fspp,Gasp,Spis,Pocdam,Dgig,Xesp,Hvul,Chem,Aaur,Nemnom,Rhoesc,Sanmal,Morvir,Tadh,TrH2,HoiH06,Hhon,HoiH04,HoiH23,Mlei,Pbac,Horcal,Bolinf,Vmul,Coeast,Coemet,Drygla,Eupdun,Lampan,Beraby,Aque,Emue,Tetwil,Halamb,Stycar,Spolac,Plespi,Scil,Lcom,Clacor,Gracom,Leuniv,Ocar,Opea,Plajan,Mbre,Sros,Acaspe,Helnan,Didcos,Diagra,Stedi…
OG_5412	0.962963	78	78	1	1	1	1	1	0	0	Hsap,Bralan,Spur,Skow,Tcas,Dpul,Cscu,Ctel,Cgig,Acagra,Exapal,Nvec,Adig,Amil,Gfas,Fspp,Gasp,Pocdam,Dgig,Xesp,Hvul,Chem,Aaur,Nemnom,Rhoesc,Sanmal,Morvir,Tadh,TrH2,HoiH06,Hhon,HoiH04,HoiH11,HoiH23,Mlei,Pbac,Horcal,Bolinf,Vmul,Coeast,Coemet,Drygla,Eupdun,Mertsp,Lampan,Beraby,Aque,Emue,Tetwil,Halamb,Spolac,Plespi,Scil,Lcom,Clacor,Gracom,Leuniv,Ocar,Opea,Plajan,Mbre,Sros,Acaspe,Helnan,Didcos,Diagra,Ste…
OG_5618	0.962963	78	78	1	1	1	1	1	1	0.88	Hsap,Bralan,Spur,Skow,Tcas,Dpul,Cscu,Cgig,Acagra,Exapal,Nvec,Adig,Amil,Gfas,Fspp,Gasp,Spis,Pocdam,Dgig,Xesp,Hvul,Chem,Aaur,Nemnom,Rhoesc,Sanmal,Morvir,Tadh,TrH2,Hhon,HoiH04,HoiH11,HoiH23,Mlei,Pbac,Horcal,Bolinf,Vmul,Coeast,Coemet,Eupdun,Mertsp,Lampan,Beraby,Aque,Emue,Tetwil,Xestes,Halamb,Stycar,Spolac,Plespi,Scil,Lcom,Clacor,Gracom,Leuniv,Ocar,Opea,Plajan,Mbre,Sros,Acaspe,Helnan,Didcos,Diagra,Ste…
OG_5643	0.962963	78	78	1	1	1	1	0	0	0	Hsap,Bralan,Spur,Skow,Tcas,Dpul,Cscu,Ctel,Cgig,Acagra,Exapal,Nvec,Adig,Amil,Gfas,Fspp,Gasp,Spis,Pocdam,Dgig,Xesp,Hvul,Chem,Aaur,Nemnom,Rhoesc,Sanmal,Morvir,Tadh,TrH2,HoiH06,Hhon,HoiH04,HoiH23,Mlei,Pbac,Horcal,Bolinf,Vmul,Coemet,Drygla,Eupdun,Mertsp,Lampan,Beraby,Aque,Emue,Tetwil,Xestes,Halamb,Stycar,Spolac,Scil,Lcom,Clacor,Gracom,Leuniv,Ocar,Opea,Plajan,Mbre,Sros,Acaspe,Helnan,Didcos,Diagra,Stedi…
OG_5791	0.962963	78	78	1	1	1	1	1	0	0	Hsap,Bralan,Spur,Skow,Tcas,Dpul,Cscu,Ctel,Cgig,Acagra,Exapal,Nvec,Adig,Amil,Gfas,Fspp,Gasp,Spis,Pocdam,Dgig,Xesp,Hvul,Chem,Aaur,Nemnom,Rhoesc,Sanmal,Morvir,Tadh,TrH2,HoiH06,Hhon,HoiH04,HoiH11,HoiH23,Mlei,Pbac,Horcal,Bolinf,Vmul,Coemet,Drygla,Eupdun,Mertsp,Lampan,Beraby,Aque,Emue,Tetwil,Xestes,Halamb,Stycar,Spolac,Plespi,Scil,Lcom,Clacor,Gracom,Leuniv,Opea,Plajan,Mbre,Sros,Acaspe,Helnan,Didcos,Dia…
OG_5911	0.962963	78	78	1	1	1	1	1	1	0.015	Hsap,Bralan,Spur,Skow,Tcas,Dpul,Cscu,Ctel,Cgig,Acagra,Exapal,Nvec,Adig,Amil,Gfas,Fspp,Gasp,Spis,Pocdam,Dgig,Xesp,Hvul,Chem,Aaur,Nemnom,Rhoesc,Sanmal,Morvir,Tadh,TrH2,HoiH06,Hhon,HoiH04,HoiH11,HoiH23,Mlei,Pbac,Horcal,Bolinf,Vmul,Coeast,Coemet,Drygla,Mertsp,Lampan,Aque,Tetwil,Xestes,Halamb,Stycar,Spolac,Plespi,Scil,Lcom,Clacor,Gracom,Leuniv,Ocar,Opea,Plajan,Mbre,Sros,Acaspe,Helnan,Didcos,Diagra,Ste…
OG_72	0.962963	78	78	1	1	1	1	0	0	0	Hsap,Bralan,Spur,Skow,Tcas,Dpul,Cscu,Ctel,Cgig,Acagra,Exapal,Nvec,Adig,Amil,Gfas,Fspp,Gasp,Spis,Pocdam,Dgig,Xesp,Hvul,Chem,Aaur,Nemnom,Rhoesc,Sanmal,Morvir,Tadh,TrH2,HoiH06,Hhon,HoiH04,HoiH23,Mlei,Pbac,Horcal,Bolinf,Vmul,Coeast,Coemet,Mertsp,Lampan,Beraby,Aque,Emue,Tetwil,Xestes,Halamb,Stycar,Spolac,Plespi,Scil,Lcom,Clacor,Gracom,Leuniv,Ocar,Opea,Plajan,Mbre,Sros,Acaspe,Helnan,Didcos,Diagra,Stedi…
OG_728	0.962963	78	78	1	1	1	1	0	0	0	Hsap,Bralan,Spur,Skow,Tcas,Dpul,Cscu,Ctel,Cgig,Acagra,Exapal,Nvec,Adig,Amil,Gfas,Fspp,Gasp,Spis,Pocdam,Dgig,Xesp,Hvul,Chem,Nemnom,Rhoesc,Sanmal,Morvir,Tadh,TrH2,HoiH06,Hhon,HoiH04,HoiH11,HoiH23,Mlei,Pbac,Horcal,Bolinf,Vmul,Coeast,Coemet,Drygla,Eupdun,Mertsp,Lampan,Beraby,Aque,Emue,Tetwil,Xestes,Halamb,Stycar,Spolac,Plespi,Scil,Lcom,Clacor,Gracom,Leuniv,Ocar,Opea,Plajan,Sros,Acaspe,Helnan,Didcos,D…
OG_8341	0.962963	78	78	1	1	1	1	1	0	0	Hsap,Bralan,Spur,Skow,Tcas,Dpul,Cscu,Ctel,Cgig,Acagra,Exapal,Nvec,Adig,Amil,Gfas,Fspp,Gasp,Spis,Pocdam,Dgig,Xesp,Hvul,Chem,Aaur,Nemnom,Rhoesc,Sanmal,Morvir,Tadh,TrH2,HoiH06,Hhon,HoiH04,HoiH11,HoiH23,Mlei,Pbac,Horcal,Bolinf,Vmul,Coeast,Drygla,Eupdun,Mertsp,Lampan,Beraby,Aque,Emue,Tetwil,Xestes,Halamb,Stycar,Spolac,Plespi,Scil,Lcom,Gracom,Ocar,Opea,Plajan,Mbre,Sros,Acaspe,Helnan,Didcos,Diagra,Stedi…
OG_8392	0.962963	78	78	1	1	1	1	0	1	0.049	Hsap,Bralan,Spur,Skow,Tcas,Dpul,Cscu,Ctel,Cgig,Acagra,Exapal,Nvec,Adig,Amil,Gfas,Fspp,Gasp,Spis,Pocdam,Dgig,Xesp,Hvul,Chem,Aaur,Nemnom,Rhoesc,Sanmal,Morvir,Tadh,TrH2,HoiH06,Hhon,HoiH04,HoiH11,HoiH23,Mlei,Pbac,Horcal,Bolinf,Vmul,Coemet,Drygla,Mertsp,Lampan,Beraby,Aque,Emue,Tetwil,Xestes,Halamb,Stycar,Spolac,Plespi,Scil,Lcom,Clacor,Gracom,Leuniv,Opea,Plajan,Mbre,Sros,Acaspe,Helnan,Didcos,Diagra,Ste…
OG_860	0.962963	78	78	1	1	1	1	1	0	0.002	Hsap,Bralan,Spur,Skow,Tcas,Dpul,Cscu,Ctel,Cgig,Acagra,Exapal,Nvec,Adig,Amil,Gfas,Fspp,Gasp,Spis,Pocdam,Dgig,Xesp,Hvul,Chem,Aaur,Nemnom,Rhoesc,Sanmal,Morvir,Tadh,TrH2,HoiH06,Hhon,HoiH04,HoiH11,HoiH23,Mlei,Pbac,Horcal,Bolinf,Vmul,Coemet,Drygla,Eupdun,Mertsp,Lampan,Beraby,Aque,Emue,Tetwil,Halamb,Stycar,Spolac,Plespi,Scil,Lcom,Clacor,Gracom,Leuniv,Opea,Plajan,Mbre,Sros,Acaspe,Helnan,Didcos,Diagra,Ste…
OG_112	0.950617	77	77	1	1	1	1	0	0	0	Hsap,Bralan,Spur,Skow,Tcas,Dpul,Cscu,Ctel,Cgig,Acagra,Exapal,Nvec,Adig,Amil,Gfas,Fspp,Gasp,Spis,Pocdam,Dgig,Xesp,Hvul,Chem,Aaur,Nemnom,Rhoesc,Sanmal,Morvir,Tadh,TrH2,HoiH06,HoiH04,HoiH11,HoiH23,Mlei,Pbac,Horcal,Bolinf,Vmul,Coeast,Coemet,Drygla,Eupdun,Mertsp,Lampan,Beraby,Aque,Emue,Tetwil,Xestes,Halamb,Stycar,Spolac,Plespi,Scil,Lcom,Clacor,Gracom,Leuniv,Ocar,Opea,Plajan,Sros,Acaspe,Helnan,Didcos,D…
OG_1188	0.950617	77	77	1	1	1	1	0	0	0	Hsap,Bralan,Spur,Skow,Ctel,Cgig,Acagra,Exapal,Nvec,Adig,Amil,Gfas,Fspp,Gasp,Spis,Pocdam,Dgig,Xesp,Hvul,Chem,Aaur,Nemnom,Rhoesc,Sanmal,Morvir,Tadh,TrH2,HoiH06,Hhon,HoiH04,HoiH11,HoiH23,Mlei,Pbac,Horcal,Bolinf,Vmul,Coeast,Coemet,Drygla,Eupdun,Mertsp,Lampan,Beraby,Aque,Emue,Tetwil,Xestes,Halamb,Stycar,Spolac,Plespi,Scil,Lcom,Clacor,Gracom,Leuniv,Ocar,Opea,Mbre,Sros,Acaspe,Helnan,Didcos,Diagra,Stedip…
OG_1231	0.950617	77	77	1	1	1	1	1	0	0	Hsap,Bralan,Spur,Skow,Tcas,Cscu,Ctel,Cgig,Acagra,Exapal,Nvec,Adig,Amil,Gfas,Fspp,Gasp,Spis,Pocdam,Dgig,Xesp,Hvul,Chem,Aaur,Nemnom,Rhoesc,Sanmal,Morvir,Tadh,TrH2,HoiH06,Hhon,HoiH04,HoiH11,HoiH23,Mlei,Pbac,Horcal,Bolinf,Coeast,Coemet,Drygla,Eupdun,Mertsp,Lampan,Beraby,Aque,Emue,Tetwil,Halamb,Stycar,Spolac,Plespi,Lcom,Clacor,Gracom,Leuniv,Ocar,Opea,Plajan,Mbre,Sros,Acaspe,Helnan,Didcos,Diagra,Stedip…
OG_1554	0.950617	77	77	1	1	1	1	0	0	0	Hsap,Bralan,Spur,Skow,Tcas,Dpul,Cscu,Ctel,Cgig,Acagra,Exapal,Nvec,Adig,Amil,Gfas,Fspp,Gasp,Spis,Pocdam,Dgig,Xesp,Hvul,Aaur,Nemnom,Rhoesc,Sanmal,Morvir,Tadh,TrH2,HoiH06,Hhon,HoiH04,HoiH11,HoiH23,Mlei,Pbac,Horcal,Bolinf,Vmul,Coeast,Coemet,Drygla,Mertsp,Lampan,Beraby,Aque,Emue,Tetwil,Xestes,Stycar,Spolac,Plespi,Scil,Lcom,Clacor,Gracom,Leuniv,Ocar,Opea,Mbre,Sros,Acaspe,Helnan,Didcos,Diagra,Stedip,Cod…
OG_172	0.950617	77	77	1	1	1	1	0	0	0	Hsap,Bralan,Spur,Skow,Dpul,Ctel,Cgig,Acagra,Exapal,Nvec,Adig,Amil,Gfas,Fspp,Gasp,Spis,Pocdam,Dgig,Xesp,Hvul,Chem,Nemnom,Rhoesc,Sanmal,Morvir,Tadh,TrH2,HoiH06,Hhon,HoiH04,HoiH11,HoiH23,Mlei,Pbac,Horcal,Bolinf,Vmul,Coeast,Coemet,Drygla,Eupdun,Lampan,Beraby,Aque,Emue,Tetwil,Xestes,Halamb,Stycar,Spolac,Plespi,Scil,Lcom,Clacor,Gracom,Leuniv,Ocar,Opea,Plajan,Mbre,Sros,Acaspe,Helnan,Didcos,Diagra,Stedip…
OG_2118	0.950617	77	77	1	1	1	1	0	0	0	Hsap,Bralan,Spur,Skow,Tcas,Dpul,Cscu,Ctel,Cgig,Acagra,Exapal,Nvec,Adig,Amil,Gfas,Fspp,Gasp,Spis,Pocdam,Dgig,Xesp,Hvul,Chem,Aaur,Nemnom,Rhoesc,Sanmal,Morvir,Tadh,TrH2,HoiH06,Hhon,HoiH04,HoiH11,HoiH23,Mlei,Pbac,Horcal,Bolinf,Vmul,Coeast,Coemet,Drygla,Eupdun,Lampan,Beraby,Aque,Emue,Tetwil,Xestes,Halamb,Stycar,Spolac,Plespi,Scil,Lcom,Clacor,Gracom,Leuniv,Ocar,Opea,Plajan,Sros,Acaspe,Helnan,Didcos,Dia…
OG_2131	0.950617	77	77	1	1	1	1	0	0	0	Hsap,Bralan,Spur,Skow,Tcas,Dpul,Cscu,Ctel,Cgig,Acagra,Exapal,Nvec,Adig,Amil,Gfas,Fspp,Gasp,Spis,Pocdam,Dgig,Xesp,Hvul,Chem,Aaur,Nemnom,Rhoesc,Sanmal,Morvir,Tadh,TrH2,HoiH06,Hhon,HoiH04,HoiH23,Pbac,Horcal,Bolinf,Vmul,Coeast,Coemet,Drygla,Eupdun,Mertsp,Lampan,Beraby,Aque,Emue,Tetwil,Xestes,Halamb,Stycar,Spolac,Scil,Lcom,Clacor,Gracom,Leuniv,Ocar,Opea,Plajan,Mbre,Sros,Acaspe,Helnan,Didcos,Diagra,Ste…
OG_2163	0.950617	77	77	1	1	1	1	0	0	0	Hsap,Bralan,Spur,Skow,Tcas,Dpul,Cscu,Ctel,Cgig,Acagra,Exapal,Nvec,Adig,Amil,Gfas,Fspp,Gasp,Spis,Pocdam,Dgig,Xesp,Hvul,Chem,Aaur,Nemnom,Rhoesc,Sanmal,Morvir,Tadh,TrH2,HoiH06,Hhon,HoiH04,HoiH11,HoiH23,Mlei,Pbac,Horcal,Bolinf,Vmul,Coeast,Coemet,Drygla,Eupdun,Mertsp,Lampan,Beraby,Aque,Tetwil,Xestes,Halamb,Stycar,Spolac,Lcom,Clacor,Gracom,Leuniv,Opea,Plajan,Mbre,Sros,Acaspe,Helnan,Didcos,Diagra,Stedip…
OG_2189	0.950617	77	77	1	1	1	1	0	0	0	Hsap,Bralan,Spur,Skow,Tcas,Dpul,Cscu,Ctel,Cgig,Acagra,Exapal,Nvec,Adig,Amil,Gfas,Fspp,Gasp,Spis,Pocdam,Dgig,Xesp,Hvul,Chem,Aaur,Nemnom,Rhoesc,Sanmal,Morvir,Tadh,TrH2,HoiH06,Hhon,HoiH04,HoiH11,HoiH23,Mlei,Pbac,Horcal,Bolinf,Vmul,Coemet,Mertsp,Lampan,Beraby,Aque,Emue,Tetwil,Xestes,Halamb,Spolac,Plespi,Scil,Lcom,Clacor,Gracom,Leuniv,Ocar,Opea,Plajan,Mbre,Sros,Acaspe,Helnan,Didcos,Diagra,Stedip,Codho…
OG_2338	0.950617	77	77	1	1	1	1	0	0	0	Hsap,Bralan,Spur,Skow,Tcas,Dpul,Cscu,Ctel,Cgig,Acagra,Exapal,Nvec,Adig,Amil,Gfas,Fspp,Gasp,Spis,Pocdam,Dgig,Xesp,Hvul,Chem,Aaur,Nemnom,Rhoesc,Sanmal,Morvir,Tadh,TrH2,HoiH06,Hhon,HoiH04,HoiH11,HoiH23,Mlei,Bolinf,Vmul,Coeast,Coemet,Drygla,Mertsp,Lampan,Beraby,Aque,Emue,Tetwil,Xestes,Halamb,Stycar,Spolac,Plespi,Scil,Lcom,Clacor,Gracom,Leuniv,Ocar,Opea,Plajan,Mbre,Sros,Acaspe,Helnan,Didcos,Diagra,Ste…
OG_2364	0.950617	77	77	1	1	1	1	1	0	0	Hsap,Bralan,Spur,Skow,Tcas,Dpul,Cscu,Ctel,Cgig,Acagra,Exapal,Nvec,Adig,Amil,Gfas,Fspp,Gasp,Spis,Pocdam,Dgig,Xesp,Hvul,Chem,Aaur,Nemnom,Rhoesc,Sanmal,Morvir,Tadh,TrH2,HoiH06,Hhon,HoiH04,HoiH23,Mlei,Pbac,Horcal,Bolinf,Vmul,Coeast,Coemet,Drygla,Eupdun,Mertsp,Lampan,Beraby,Aque,Tetwil,Halamb,Spolac,Plespi,Scil,Lcom,Clacor,Gracom,Leuniv,Ocar,Opea,Plajan,Mbre,Sros,Acaspe,Helnan,Didcos,Diagra,Stedip,Cod…
OG_2415	0.950617	77	77	1	1	1	1	1	1	0.308	Hsap,Bralan,Spur,Skow,Tcas,Dpul,Cscu,Ctel,Cgig,Acagra,Exapal,Nvec,Adig,Amil,Fspp,Gasp,Spis,Pocdam,Dgig,Xesp,Hvul,Chem,Aaur,Nemnom,Rhoesc,Sanmal,Morvir,Tadh,TrH2,HoiH06,Hhon,HoiH04,HoiH11,HoiH23,Mlei,Pbac,Horcal,Bolinf,Vmul,Coeast,Coemet,Drygla,Eupdun,Mertsp,Lampan,Beraby,Aque,Emue,Tetwil,Halamb,Stycar,Spolac,Scil,Lcom,Clacor,Gracom,Leuniv,Ocar,Opea,Plajan,Sros,Acaspe,Helnan,Didcos,Diagra,Stedip,C…
OG_242	0.950617	77	77	1	1	1	1	0	0	0	Hsap,Bralan,Spur,Skow,Tcas,Dpul,Cscu,Ctel,Cgig,Acagra,Exapal,Nvec,Adig,Amil,Gfas,Fspp,Gasp,Spis,Pocdam,Dgig,Xesp,Hvul,Chem,Nemnom,Rhoesc,Sanmal,Morvir,Tadh,TrH2,HoiH06,Hhon,HoiH04,HoiH11,HoiH23,Mlei,Pbac,Horcal,Bolinf,Vmul,Coeast,Coemet,Drygla,Eupdun,Lampan,Beraby,Aque,Emue,Tetwil,Xestes,Halamb,Stycar,Spolac,Scil,Lcom,Clacor,Gracom,Leuniv,Ocar,Opea,Plajan,Mbre,Sros,Acaspe,Helnan,Diagra,Stedip,Cod…
OG_2434	0.950617	77	77	1	1	1	1	1	1	0.136	Hsap,Bralan,Spur,Skow,Tcas,Dpul,Cscu,Ctel,Acagra,Exapal,Nvec,Adig,Amil,Gfas,Fspp,Gasp,Spis,Pocdam,Dgig,Xesp,Hvul,Chem,Aaur,Nemnom,Rhoesc,Sanmal,Morvir,Tadh,TrH2,HoiH06,Hhon,HoiH11,HoiH23,Mlei,Pbac,Horcal,Bolinf,Vmul,Coeast,Coemet,Drygla,Eupdun,Mertsp,Lampan,Beraby,Aque,Emue,Tetwil,Halamb,Stycar,Spolac,Plespi,Scil,Lcom,Clacor,Gracom,Leuniv,Opea,Plajan,Mbre,Sros,Acaspe,Helnan,Didcos,Diagra,Stedip,C…
OG_2976	0.950617	77	77	1	1	1	1	0	0	0	Hsap,Bralan,Spur,Skow,Tcas,Dpul,Cscu,Ctel,Cgig,Acagra,Exapal,Nvec,Adig,Amil,Gfas,Fspp,Gasp,Spis,Pocdam,Dgig,Xesp,Hvul,Chem,Aaur,Nemnom,Rhoesc,Sanmal,Morvir,Tadh,TrH2,Hhon,HoiH04,HoiH23,Mlei,Pbac,Horcal,Bolinf,Vmul,Coeast,Coemet,Drygla,Lampan,Beraby,Aque,Emue,Tetwil,Xestes,Halamb,Stycar,Spolac,Plespi,Scil,Lcom,Clacor,Gracom,Leuniv,Ocar,Opea,Plajan,Mbre,Sros,Acaspe,Helnan,Didcos,Diagra,Stedip,Codho…
OG_312	0.950617	77	77	1	1	1	1	0	0	0	Hsap,Bralan,Spur,Skow,Tcas,Dpul,Cscu,Ctel,Cgig,Acagra,Exapal,Nvec,Adig,Amil,Gfas,Fspp,Gasp,Spis,Pocdam,Dgig,Xesp,Hvul,Chem,Aaur,Nemnom,Rhoesc,Sanmal,Tadh,TrH2,HoiH06,Hhon,HoiH04,HoiH11,HoiH23,Mlei,Pbac,Horcal,Bolinf,Vmul,Coemet,Drygla,Eupdun,Mertsp,Lampan,Beraby,Aque,Emue,Tetwil,Halamb,Stycar,Spolac,Plespi,Lcom,Clacor,Gracom,Leuniv,Ocar,Opea,Plajan,Mbre,Sros,Acaspe,Helnan,Didcos,Diagra,Stedip,Cod…
OG_343	0.950617	77	77	1	1	1	1	1	0	0	Hsap,Bralan,Spur,Skow,Tcas,Dpul,Cscu,Ctel,Cgig,Acagra,Exapal,Nvec,Adig,Amil,Gfas,Fspp,Gasp,Spis,Pocdam,Dgig,Xesp,Hvul,Chem,Aaur,Nemnom,Rhoesc,Sanmal,Morvir,Tadh,TrH2,HoiH06,Hhon,HoiH04,HoiH11,HoiH23,Mlei,Pbac,Horcal,Vmul,Coeast,Coemet,Drygla,Mertsp,Lampan,Beraby,Aque,Emue,Tetwil,Xestes,Halamb,Stycar,Spolac,Plespi,Scil,Lcom,Gracom,Leuniv,Opea,Plajan,Mbre,Sros,Acaspe,Helnan,Didcos,Diagra,Stedip,Cod…
OG_3928	0.950617	77	77	1	1	1	1	0	0	0	Hsap,Bralan,Spur,Skow,Tcas,Dpul,Cscu,Ctel,Cgig,Acagra,Exapal,Nvec,Adig,Amil,Gfas,Fspp,Gasp,Spis,Pocdam,Dgig,Xesp,Hvul,Chem,Aaur,Nemnom,Rhoesc,Sanmal,Morvir,Tadh,TrH2,HoiH06,Hhon,HoiH04,HoiH11,HoiH23,Mlei,Pbac,Horcal,Coeast,Coemet,Drygla,Eupdun,Lampan,Aque,Emue,Tetwil,Xestes,Halamb,Stycar,Spolac,Plespi,Scil,Lcom,Clacor,Gracom,Leuniv,Ocar,Opea,Plajan,Mbre,Sros,Acaspe,Helnan,Didcos,Diagra,Stedip,Cod…
OG_3930	0.950617	77	77	1	1	1	1	0	0	0	Hsap,Bralan,Spur,Skow,Tcas,Dpul,Cscu,Ctel,Cgig,Acagra,Nvec,Adig,Amil,Gfas,Fspp,Gasp,Spis,Pocdam,Dgig,Xesp,Hvul,Chem,Nemnom,Rhoesc,Sanmal,Morvir,Tadh,TrH2,HoiH06,Hhon,HoiH04,HoiH23,Mlei,Pbac,Horcal,Bolinf,Vmul,Coeast,Drygla,Eupdun,Mertsp,Lampan,Beraby,Aque,Emue,Tetwil,Xestes,Halamb,Stycar,Spolac,Plespi,Scil,Lcom,Clacor,Gracom,Leuniv,Ocar,Opea,Plajan,Mbre,Sros,Acaspe,Helnan,Didcos,Diagra,Stedip,Cod…
OG_4290	0.950617	77	77	1	1	1	1	1	0	0	Hsap,Bralan,Spur,Skow,Tcas,Dpul,Cscu,Ctel,Cgig,Acagra,Exapal,Nvec,Adig,Amil,Gfas,Fspp,Gasp,Spis,Pocdam,Dgig,Xesp,Hvul,Aaur,Nemnom,Rhoesc,Sanmal,Morvir,Tadh,TrH2,HoiH06,Hhon,HoiH04,HoiH11,HoiH23,Mlei,Pbac,Horcal,Bolinf,Vmul,Coeast,Coemet,Eupdun,Mertsp,Lampan,Beraby,Aque,Emue,Tetwil,Halamb,Stycar,Spolac,Plespi,Lcom,Clacor,Gracom,Leuniv,Ocar,Opea,Plajan,Mbre,Sros,Acaspe,Helnan,Didcos,Diagra,Stedip,C…
OG_495	0.950617	77	77	1	1	1	1	0	0	0.009	Hsap,Bralan,Spur,Skow,Tcas,Dpul,Cscu,Ctel,Cgig,Acagra,Exapal,Nvec,Amil,Gfas,Fspp,Gasp,Spis,Pocdam,Dgig,Xesp,Hvul,Chem,Aaur,Nemnom,Rhoesc,Sanmal,Morvir,Tadh,TrH2,Hhon,HoiH04,HoiH23,Mlei,Pbac,Horcal,Bolinf,Vmul,Coeast,Coemet,Drygla,Eupdun,Mertsp,Lampan,Beraby,Aque,Emue,Tetwil,Xestes,Halamb,Stycar,Spolac,Plespi,Scil,Lcom,Clacor,Leuniv,Ocar,Opea,Plajan,Mbre,Sros,Acaspe,Helnan,Didcos,Diagra,Stedip,Cod…
OG_5139	0.950617	77	77	1	1	1	1	0	0	0	Hsap,Bralan,Spur,Skow,Cscu,Ctel,Cgig,Acagra,Exapal,Nvec,Adig,Amil,Gfas,Fspp,Gasp,Spis,Pocdam,Dgig,Xesp,Hvul,Chem,Aaur,Nemnom,Rhoesc,Sanmal,Morvir,Tadh,TrH2,HoiH06,Hhon,HoiH04,HoiH11,HoiH23,Mlei,Pbac,Horcal,Bolinf,Vmul,Coeast,Coemet,Drygla,Eupdun,Mertsp,Lampan,Beraby,Aque,Emue,Tetwil,Xestes,Halamb,Stycar,Spolac,Plespi,Scil,Lcom,Clacor,Gracom,Leuniv,Ocar,Opea,Plajan,Sros,Acaspe,Helnan,Didcos,Diagra…
OG_5257	0.950617	77	77	1	1	1	1	1	0	0	Hsap,Bralan,Spur,Skow,Tcas,Dpul,Cscu,Ctel,Cgig,Acagra,Exapal,Nvec,Adig,Amil,Gfas,Fspp,Gasp,Spis,Pocdam,Dgig,Xesp,Hvul,Chem,Nemnom,Rhoesc,Sanmal,Morvir,Tadh,TrH2,HoiH06,Hhon,HoiH04,HoiH11,HoiH23,Mlei,Pbac,Horcal,Bolinf,Vmul,Coeast,Coemet,Drygla,Eupdun,Mertsp,Lampan,Beraby,Aque,Emue,Tetwil,Halamb,Stycar,Spolac,Plespi,Lcom,Clacor,Gracom,Leuniv,Ocar,Opea,Mbre,Sros,Acaspe,Helnan,Didcos,Diagra,Stedip,C…
OG_5442	0.950617	77	77	1	1	1	1	1	0	0	Hsap,Bralan,Spur,Skow,Tcas,Dpul,Cscu,Ctel,Cgig,Acagra,Exapal,Nvec,Adig,Amil,Gfas,Fspp,Gasp,Spis,Pocdam,Dgig,Xesp,Hvul,Chem,Aaur,Nemnom,Rhoesc,Sanmal,Morvir,Tadh,TrH2,HoiH06,Hhon,HoiH04,HoiH11,HoiH23,Mlei,Pbac,Horcal,Bolinf,Vmul,Coeast,Coemet,Eupdun,Mertsp,Lampan,Beraby,Aque,Emue,Tetwil,Xestes,Halamb,Stycar,Spolac,Scil,Lcom,Gracom,Leuniv,Ocar,Opea,Plajan,Sros,Acaspe,Helnan,Didcos,Diagra,Stedip,Cod…
OG_5616	0.950617	77	77	1	1	1	1	0	0	0	Hsap,Bralan,Spur,Skow,Tcas,Dpul,Cscu,Ctel,Cgig,Acagra,Exapal,Nvec,Adig,Amil,Gfas,Fspp,Gasp,Spis,Pocdam,Dgig,Xesp,Hvul,Chem,Aaur,Nemnom,Rhoesc,Sanmal,Morvir,TrH2,Hhon,HoiH04,HoiH11,HoiH23,Mlei,Pbac,Horcal,Bolinf,Vmul,Coeast,Coemet,Drygla,Mertsp,Lampan,Beraby,Aque,Emue,Tetwil,Xestes,Halamb,Stycar,Spolac,Plespi,Scil,Lcom,Clacor,Gracom,Leuniv,Ocar,Opea,Plajan,Mbre,Sros,Acaspe,Helnan,Didcos,Diagra,Ste…
OG_564	0.950617	77	77	1	1	1	1	0	0	0	Hsap,Bralan,Spur,Skow,Tcas,Dpul,Cscu,Ctel,Cgig,Acagra,Exapal,Nvec,Adig,Amil,Gfas,Fspp,Gasp,Spis,Pocdam,Dgig,Xesp,Hvul,Chem,Aaur,Nemnom,Rhoesc,Sanmal,Morvir,Tadh,TrH2,HoiH06,Hhon,HoiH04,HoiH11,HoiH23,Mlei,Pbac,Horcal,Bolinf,Vmul,Coemet,Drygla,Mertsp,Lampan,Beraby,Aque,Emue,Tetwil,Xestes,Halamb,Stycar,Spolac,Plespi,Lcom,Gracom,Leuniv,Ocar,Opea,Plajan,Mbre,Sros,Acaspe,Helnan,Didcos,Diagra,Stedip,Cod…
OG_5662	0.950617	77	77	1	1	1	1	0	0	0	Hsap,Bralan,Spur,Skow,Tcas,Dpul,Cscu,Ctel,Cgig,Acagra,Exapal,Nvec,Adig,Amil,Gfas,Fspp,Gasp,Spis,Dgig,Xesp,Hvul,Chem,Aaur,Nemnom,Rhoesc,Sanmal,Morvir,Tadh,TrH2,HoiH06,Hhon,HoiH23,Pbac,Horcal,Bolinf,Vmul,Coeast,Coemet,Drygla,Eupdun,Mertsp,Lampan,Beraby,Aque,Emue,Tetwil,Xestes,Halamb,Stycar,Spolac,Plespi,Scil,Lcom,Clacor,Gracom,Leuniv,Ocar,Opea,Plajan,Mbre,Sros,Acaspe,Helnan,Didcos,Diagra,Stedip,Cod…
OG_5701	0.950617	77	77	1	1	1	1	0	0	0	Hsap,Bralan,Spur,Skow,Tcas,Dpul,Cscu,Ctel,Cgig,Acagra,Exapal,Nvec,Adig,Amil,Fspp,Gasp,Spis,Pocdam,Dgig,Xesp,Hvul,Chem,Aaur,Nemnom,Rhoesc,Sanmal,Morvir,Tadh,TrH2,HoiH06,Hhon,HoiH04,HoiH11,HoiH23,Pbac,Horcal,Bolinf,Vmul,Coeast,Coemet,Drygla,Eupdun,Mertsp,Lampan,Beraby,Aque,Emue,Tetwil,Halamb,Spolac,Plespi,Scil,Lcom,Clacor,Gracom,Leuniv,Ocar,Opea,Plajan,Mbre,Sros,Acaspe,Helnan,Didcos,Diagra,Stedip,C…
OG_5720	0.950617	77	77	1	1	1	1	1	0	0	Hsap,Bralan,Spur,Skow,Tcas,Dpul,Cscu,Ctel,Cgig,Acagra,Exapal,Nvec,Adig,Amil,Gfas,Fspp,Gasp,Spis,Pocdam,Dgig,Xesp,Hvul,Chem,Aaur,Nemnom,Rhoesc,Sanmal,Morvir,Tadh,TrH2,HoiH06,Hhon,HoiH04,HoiH11,HoiH23,Mlei,Pbac,Horcal,Bolinf,Vmul,Coeast,Coemet,Mertsp,Lampan,Beraby,Aque,Emue,Tetwil,Xestes,Halamb,Stycar,Spolac,Plespi,Scil,Lcom,Gracom,Leuniv,Ocar,Opea,Plajan,Mbre,Sros,Acaspe,Helnan,Didcos,Diagra,Stedi…
OG_5792	0.950617	77	77	1	1	1	1	0	0	0	Hsap,Bralan,Spur,Skow,Tcas,Dpul,Cscu,Ctel,Cgig,Acagra,Nvec,Adig,Amil,Gfas,Fspp,Gasp,Spis,Pocdam,Hvul,Chem,Aaur,Nemnom,Rhoesc,Sanmal,Morvir,Tadh,TrH2,HoiH06,Hhon,HoiH04,HoiH11,HoiH23,Mlei,Pbac,Horcal,Bolinf,Vmul,Coeast,Coemet,Drygla,Eupdun,Mertsp,Lampan,Beraby,Aque,Emue,Tetwil,Xestes,Halamb,Stycar,Spolac,Plespi,Scil,Lcom,Clacor,Gracom,Leuniv,Ocar,Opea,Plajan,Sros,Acaspe,Helnan,Didcos,Diagra,Stedip…
OG_6537	0.950617	77	77	1	1	1	1	0	0	0	Hsap,Bralan,Skow,Tcas,Dpul,Cscu,Ctel,Cgig,Acagra,Exapal,Nvec,Adig,Amil,Gfas,Fspp,Gasp,Spis,Pocdam,Dgig,Xesp,Hvul,Chem,Nemnom,Rhoesc,Sanmal,Morvir,Tadh,TrH2,HoiH06,Hhon,HoiH04,HoiH11,HoiH23,Mlei,Pbac,Horcal,Bolinf,Vmul,Coeast,Coemet,Drygla,Eupdun,Mertsp,Lampan,Beraby,Aque,Emue,Tetwil,Xestes,Halamb,Stycar,Spolac,Plespi,Scil,Lcom,Clacor,Gracom,Leuniv,Ocar,Opea,Plajan,Mbre,Sros,Acaspe,Didcos,Diagra,S…
OG_720	0.950617	77	77	1	1	1	1	0	0	0	Hsap,Bralan,Spur,Skow,Tcas,Dpul,Cscu,Ctel,Cgig,Acagra,Exapal,Nvec,Adig,Amil,Gfas,Fspp,Gasp,Spis,Pocdam,Dgig,Xesp,Hvul,Chem,Aaur,Nemnom,Rhoesc,Sanmal,Morvir,Tadh,TrH2,HoiH06,Hhon,HoiH04,HoiH11,HoiH23,Mlei,Pbac,Horcal,Bolinf,Vmul,Coeast,Coemet,Drygla,Eupdun,Mertsp,Beraby,Aque,Emue,Tetwil,Xestes,Stycar,Spolac,Plespi,Scil,Lcom,Clacor,Gracom,Opea,Plajan,Mbre,Sros,Acaspe,Helnan,Didcos,Diagra,Stedip,Cod…
OG_777	0.950617	77	77	1	1	1	1	1	0	0	Hsap,Bralan,Spur,Skow,Tcas,Dpul,Cscu,Ctel,Cgig,Acagra,Exapal,Nvec,Adig,Amil,Gfas,Fspp,Gasp,Spis,Pocdam,Dgig,Xesp,Hvul,Chem,Aaur,Nemnom,Rhoesc,Sanmal,Morvir,Tadh,TrH2,HoiH06,Hhon,HoiH04,HoiH11,HoiH23,Mlei,Pbac,Horcal,Bolinf,Vmul,Coemet,Eupdun,Mertsp,Lampan,Beraby,Aque,Emue,Tetwil,Xestes,Halamb,Stycar,Spolac,Lcom,Clacor,Gracom,Leuniv,Ocar,Opea,Plajan,Mbre,Sros,Acaspe,Helnan,Didcos,Diagra,Stedip,Cod…
OG_7951	0.950617	77	77	1	1	1	1	0	0	0	Hsap,Bralan,Spur,Skow,Tcas,Dpul,Cscu,Ctel,Cgig,Acagra,Exapal,Nvec,Adig,Amil,Gfas,Fspp,Gasp,Spis,Pocdam,Dgig,Xesp,Hvul,Chem,Aaur,Nemnom,Rhoesc,Sanmal,Morvir,Tadh,TrH2,HoiH06,Hhon,HoiH04,HoiH11,HoiH23,Mlei,Pbac,Horcal,Bolinf,Vmul,Coemet,Eupdun,Mertsp,Lampan,Beraby,Aque,Emue,Tetwil,Xestes,Halamb,Spolac,Plespi,Scil,Lcom,Clacor,Gracom,Leuniv,Ocar,Opea,Plajan,Mbre,Sros,Acaspe,Helnan,Didcos,Diagra,Stedi…
OG_8433	0.950617	77	77	1	1	1	1	0	0	0	Hsap,Bralan,Spur,Skow,Tcas,Dpul,Cscu,Ctel,Cgig,Acagra,Exapal,Nvec,Adig,Amil,Gfas,Fspp,Gasp,Spis,Pocdam,Dgig,Xesp,Hvul,Chem,Nemnom,Rhoesc,Sanmal,Morvir,Tadh,TrH2,HoiH06,Hhon,HoiH04,HoiH11,HoiH23,Mlei,Pbac,Horcal,Bolinf,Vmul,Coeast,Coemet,Eupdun,Mertsp,Lampan,Beraby,Aque,Emue,Tetwil,Stycar,Spolac,Plespi,Scil,Lcom,Clacor,Gracom,Leuniv,Ocar,Opea,Plajan,Mbre,Sros,Acaspe,Helnan,Didcos,Diagra,Stedip,Cod…
OG_8465	0.950617	77	77	1	1	1	1	0	0	0	Hsap,Bralan,Spur,Skow,Tcas,Ctel,Cgig,Acagra,Exapal,Nvec,Adig,Gfas,Fspp,Gasp,Spis,Pocdam,Dgig,Xesp,Hvul,Chem,Aaur,Nemnom,Rhoesc,Sanmal,Morvir,Tadh,TrH2,HoiH06,Hhon,HoiH04,HoiH23,Mlei,Pbac,Horcal,Bolinf,Vmul,Coeast,Coemet,Drygla,Eupdun,Mertsp,Lampan,Beraby,Aque,Emue,Tetwil,Xestes,Halamb,Stycar,Spolac,Plespi,Scil,Lcom,Clacor,Gracom,Leuniv,Ocar,Opea,Plajan,Mbre,Sros,Acaspe,Helnan,Didcos,Diagra,Stedip…
OG_876	0.950617	77	77	1	1	1	1	0	0	0	Hsap,Bralan,Spur,Skow,Tcas,Dpul,Cscu,Ctel,Cgig,Acagra,Exapal,Nvec,Adig,Amil,Gfas,Fspp,Gasp,Spis,Pocdam,Dgig,Xesp,Hvul,Chem,Aaur,Nemnom,Rhoesc,Sanmal,Morvir,Tadh,TrH2,HoiH06,HoiH04,HoiH11,HoiH23,Pbac,Horcal,Bolinf,Vmul,Coeast,Coemet,Drygla,Lampan,Beraby,Aque,Emue,Tetwil,Xestes,Halamb,Stycar,Spolac,Plespi,Scil,Lcom,Clacor,Gracom,Leuniv,Ocar,Opea,Plajan,Mbre,Sros,Acaspe,Helnan,Didcos,Diagra,Stedip,C…
OG_1161	0.938272	76	76	1	1	1	1	1	0	0	Hsap,Bralan,Spur,Skow,Tcas,Dpul,Cscu,Ctel,Cgig,Exapal,Nvec,Adig,Amil,Gfas,Fspp,Gasp,Spis,Pocdam,Dgig,Xesp,Hvul,Chem,Aaur,Nemnom,Rhoesc,Sanmal,Morvir,Tadh,TrH2,HoiH06,Hhon,HoiH04,HoiH11,HoiH23,Mlei,Pbac,Horcal,Vmul,Coeast,Coemet,Drygla,Mertsp,Lampan,Beraby,Aque,Emue,Tetwil,Stycar,Spolac,Plespi,Scil,Lcom,Clacor,Gracom,Leuniv,Ocar,Opea,Plajan,Mbre,Sros,Acaspe,Helnan,Didcos,Diagra,Stedip,Codhol,Micro…
OG_1164	0.938272	76	76	1	1	1	1	0	0	0	Hsap,Bralan,Spur,Skow,Tcas,Dpul,Cscu,Ctel,Cgig,Acagra,Exapal,Nvec,Adig,Amil,Gfas,Fspp,Gasp,Spis,Pocdam,Dgig,Xesp,Hvul,Chem,Aaur,Nemnom,Rhoesc,Sanmal,Morvir,HoiH06,Hhon,HoiH04,HoiH11,HoiH23,Mlei,Pbac,Horcal,Vmul,Coeast,Coemet,Drygla,Mertsp,Lampan,Beraby,Aque,Emue,Tetwil,Xestes,Halamb,Spolac,Plespi,Scil,Lcom,Clacor,Gracom,Leuniv,Ocar,Opea,Plajan,Mbre,Sros,Acaspe,Helnan,Didcos,Diagra,Stedip,Codhol,M…
OG_1203	0.938272	76	76	1	1	1	1	1	0	0	Hsap,Bralan,Spur,Skow,Tcas,Dpul,Cscu,Ctel,Cgig,Acagra,Exapal,Nvec,Adig,Amil,Gfas,Fspp,Gasp,Spis,Pocdam,Dgig,Xesp,Hvul,Chem,Aaur,Nemnom,Rhoesc,Sanmal,Morvir,HoiH06,Hhon,HoiH04,HoiH11,HoiH23,Mlei,Pbac,Horcal,Bolinf,Vmul,Coeast,Coemet,Drygla,Eupdun,Mertsp,Lampan,Beraby,Aque,Emue,Tetwil,Xestes,Halamb,Stycar,Spolac,Lcom,Clacor,Gracom,Leuniv,Ocar,Opea,Plajan,Sros,Acaspe,Helnan,Didcos,Diagra,Stedip,Codh…
OG_1339	0.938272	76	76	1	1	1	1	1	1	0.018	Hsap,Bralan,Spur,Skow,Tcas,Dpul,Cscu,Ctel,Cgig,Acagra,Exapal,Nvec,Adig,Amil,Gfas,Fspp,Gasp,Spis,Pocdam,Dgig,Xesp,Aaur,Nemnom,Rhoesc,Sanmal,Morvir,Tadh,TrH2,HoiH06,Hhon,HoiH04,HoiH11,HoiH23,Mlei,Pbac,Horcal,Bolinf,Coeast,Coemet,Eupdun,Mertsp,Lampan,Beraby,Aque,Emue,Tetwil,Xestes,Halamb,Stycar,Spolac,Plespi,Scil,Lcom,Clacor,Gracom,Leuniv,Ocar,Opea,Plajan,Mbre,Sros,Acaspe,Helnan,Didcos,Diagra,Stedip…
OG_1742	0.938272	76	76	1	1	1	1	1	0	0	Hsap,Bralan,Spur,Skow,Ctel,Cgig,Acagra,Exapal,Nvec,Adig,Amil,Gfas,Fspp,Gasp,Spis,Pocdam,Dgig,Xesp,Hvul,Chem,Aaur,Nemnom,Rhoesc,Sanmal,Morvir,Tadh,TrH2,HoiH06,Hhon,HoiH04,HoiH11,HoiH23,Mlei,Pbac,Horcal,Bolinf,Vmul,Coeast,Coemet,Drygla,Eupdun,Mertsp,Lampan,Beraby,Aque,Emue,Tetwil,Halamb,Stycar,Spolac,Plespi,Scil,Lcom,Gracom,Leuniv,Ocar,Opea,Plajan,Mbre,Sros,Acaspe,Helnan,Didcos,Diagra,Stedip,Codhol…
OG_1757	0.938272	76	76	1	1	1	1	0	0	0	Hsap,Bralan,Spur,Skow,Cscu,Cgig,Acagra,Exapal,Nvec,Adig,Amil,Gfas,Fspp,Gasp,Spis,Pocdam,Dgig,Xesp,Hvul,Chem,Aaur,Nemnom,Rhoesc,Sanmal,Morvir,Tadh,TrH2,HoiH06,Hhon,HoiH04,HoiH11,HoiH23,Mlei,Pbac,Horcal,Bolinf,Vmul,Coeast,Coemet,Drygla,Eupdun,Mertsp,Lampan,Beraby,Aque,Emue,Tetwil,Xestes,Halamb,Stycar,Spolac,Plespi,Lcom,Clacor,Gracom,Leuniv,Ocar,Opea,Plajan,Mbre,Sros,Acaspe,Helnan,Didcos,Diagra,Sted…
OG_1787	0.938272	76	76	1	1	1	1	1	0	0	Hsap,Bralan,Spur,Skow,Ctel,Cgig,Acagra,Exapal,Nvec,Adig,Gfas,Fspp,Gasp,Spis,Pocdam,Dgig,Xesp,Hvul,Chem,Aaur,Nemnom,Rhoesc,Sanmal,Morvir,Tadh,TrH2,HoiH06,Hhon,HoiH04,HoiH11,HoiH23,Mlei,Pbac,Horcal,Bolinf,Vmul,Coeast,Coemet,Drygla,Eupdun,Mertsp,Lampan,Beraby,Aque,Emue,Tetwil,Xestes,Halamb,Stycar,Spolac,Plespi,Scil,Lcom,Gracom,Leuniv,Ocar,Opea,Plajan,Mbre,Sros,Acaspe,Helnan,Didcos,Diagra,Stedip,Codh…
OG_2078	0.938272	76	76	1	1	1	1	1	0	0	Hsap,Bralan,Spur,Skow,Tcas,Dpul,Cscu,Ctel,Cgig,Acagra,Exapal,Nvec,Adig,Amil,Gfas,Fspp,Gasp,Spis,Pocdam,Dgig,Xesp,Hvul,Chem,Aaur,Nemnom,Rhoesc,Sanmal,Morvir,Tadh,TrH2,HoiH06,Hhon,HoiH04,HoiH11,HoiH23,Mlei,Pbac,Horcal,Bolinf,Vmul,Coeast,Coemet,Drygla,Eupdun,Mertsp,Lampan,Beraby,Aque,Tetwil,Xestes,Halamb,Plespi,Scil,Lcom,Clacor,Gracom,Leuniv,Ocar,Opea,Plajan,Mbre,Sros,Acaspe,Helnan,Diagra,Stedip,Cod…
OG_2164	0.938272	76	76	1	1	1	1	0	0	0	Hsap,Bralan,Spur,Skow,Tcas,Dpul,Cscu,Ctel,Cgig,Acagra,Exapal,Nvec,Adig,Amil,Gfas,Fspp,Gasp,Spis,Pocdam,Dgig,Xesp,Hvul,Chem,Aaur,Nemnom,Rhoesc,Sanmal,Morvir,Tadh,TrH2,HoiH06,Hhon,HoiH04,HoiH11,HoiH23,Mlei,Pbac,Horcal,Bolinf,Vmul,Coeast,Coemet,Eupdun,Mertsp,Lampan,Beraby,Aque,Tetwil,Xestes,Halamb,Stycar,Spolac,Plespi,Scil,Lcom,Clacor,Gracom,Leuniv,Opea,Plajan,Mbre,Acaspe,Helnan,Didcos,Diagra,Stedip…
OG_218	0.938272	76	76	1	1	1	1	0	1	0.226	Hsap,Bralan,Spur,Skow,Tcas,Dpul,Cscu,Ctel,Cgig,Acagra,Exapal,Nvec,Adig,Amil,Gfas,Fspp,Gasp,Spis,Pocdam,Dgig,Xesp,Hvul,Chem,Aaur,Nemnom,Rhoesc,Sanmal,Morvir,Tadh,TrH2,HoiH06,Hhon,HoiH04,HoiH11,HoiH23,Mlei,Pbac,Horcal,Bolinf,Vmul,Coemet,Drygla,Mertsp,Lampan,Beraby,Aque,Emue,Tetwil,Xestes,Spolac,Plespi,Scil,Lcom,Clacor,Gracom,Leuniv,Opea,Plajan,Mbre,Sros,Acaspe,Helnan,Didcos,Diagra,Stedip,Codhol,Mic…
OG_255	0.938272	76	76	1	1	1	1	0	0	0	Hsap,Bralan,Spur,Skow,Tcas,Dpul,Cscu,Ctel,Cgig,Acagra,Exapal,Nvec,Adig,Amil,Fspp,Gasp,Spis,Pocdam,Dgig,Xesp,Hvul,Chem,Aaur,Nemnom,Rhoesc,Sanmal,Morvir,Tadh,TrH2,HoiH06,Hhon,HoiH04,HoiH11,HoiH23,Mlei,Pbac,Horcal,Bolinf,Vmul,Coeast,Coemet,Drygla,Eupdun,Mertsp,Lampan,Aque,Emue,Tetwil,Halamb,Spolac,Plespi,Scil,Lcom,Clacor,Gracom,Leuniv,Ocar,Opea,Plajan,Mbre,Sros,Acaspe,Helnan,Didcos,Stedip,Codhol,Mic…
OG_2611	0.938272	76	76	1	1	1	1	0	0	0	Hsap,Bralan,Spur,Skow,Tcas,Dpul,Cscu,Ctel,Cgig,Acagra,Adig,Amil,Gfas,Fspp,Gasp,Spis,Pocdam,Dgig,Xesp,Hvul,Chem,Aaur,Nemnom,Rhoesc,Sanmal,Morvir,Tadh,TrH2,HoiH06,Hhon,HoiH04,HoiH11,HoiH23,Mlei,Pbac,Horcal,Bolinf,Vmul,Coemet,Eupdun,Mertsp,Lampan,Beraby,Aque,Tetwil,Xestes,Halamb,Stycar,Spolac,Plespi,Scil,Lcom,Clacor,Gracom,Leuniv,Ocar,Opea,Plajan,Mbre,Sros,Acaspe,Helnan,Didcos,Diagra,Stedip,Codhol,M…
OG_27	0.938272	76	76	1	1	1	1	1	0	0.001	Hsap,Bralan,Spur,Skow,Tcas,Dpul,Cscu,Ctel,Cgig,Acagra,Exapal,Nvec,Adig,Amil,Gfas,Fspp,Gasp,Spis,Pocdam,Dgig,Xesp,Hvul,Chem,Nemnom,Rhoesc,Sanmal,Morvir,Tadh,TrH2,HoiH06,Hhon,HoiH04,HoiH11,HoiH23,Mlei,Pbac,Horcal,Bolinf,Vmul,Coeast,Coemet,Drygla,Mertsp,Lampan,Beraby,Aque,Emue,Tetwil,Stycar,Spolac,Plespi,Lcom,Clacor,Gracom,Leuniv,Ocar,Opea,Plajan,Mbre,Sros,Acaspe,Helnan,Didcos,Diagra,Stedip,Codhol,M…
OG_270	0.938272	76	76	1	1	1	1	1	0	0	Hsap,Bralan,Spur,Skow,Tcas,Cscu,Ctel,Cgig,Acagra,Exapal,Nvec,Adig,Amil,Gfas,Fspp,Gasp,Spis,Pocdam,Dgig,Xesp,Hvul,Chem,Aaur,Nemnom,Rhoesc,Sanmal,Morvir,Tadh,TrH2,HoiH06,Hhon,HoiH04,HoiH11,HoiH23,Mlei,Pbac,Horcal,Vmul,Coeast,Coemet,Eupdun,Lampan,Beraby,Aque,Emue,Tetwil,Xestes,Halamb,Spolac,Plespi,Scil,Lcom,Clacor,Gracom,Leuniv,Ocar,Opea,Plajan,Mbre,Sros,Acaspe,Helnan,Didcos,Diagra,Stedip,Codhol,Mic…
OG_2832	0.938272	76	76	1	1	1	1	0	0	0	Hsap,Bralan,Spur,Skow,Tcas,Dpul,Cscu,Ctel,Cgig,Acagra,Exapal,Nvec,Adig,Amil,Gfas,Fspp,Gasp,Spis,Pocdam,Dgig,Xesp,Hvul,Nemnom,Rhoesc,Sanmal,Morvir,Tadh,TrH2,HoiH06,Hhon,HoiH04,HoiH23,Mlei,Pbac,Horcal,Bolinf,Vmul,Coeast,Coemet,Drygla,Eupdun,Mertsp,Lampan,Beraby,Aque,Emue,Tetwil,Xestes,Halamb,Stycar,Spolac,Plespi,Scil,Lcom,Clacor,Gracom,Leuniv,Opea,Plajan,Mbre,Acaspe,Helnan,Didcos,Diagra,Stedip,Codh…
OG_2911	0.938272	76	76	1	1	1	1	0	0	0	Hsap,Bralan,Spur,Skow,Tcas,Dpul,Cscu,Ctel,Cgig,Acagra,Exapal,Nvec,Adig,Amil,Gfas,Fspp,Gasp,Spis,Pocdam,Dgig,Xesp,Hvul,Chem,Aaur,Nemnom,Rhoesc,Sanmal,Tadh,TrH2,HoiH06,Hhon,HoiH04,HoiH23,Mlei,Pbac,Horcal,Bolinf,Vmul,Coemet,Drygla,Eupdun,Mertsp,Lampan,Beraby,Aque,Emue,Tetwil,Xestes,Halamb,Spolac,Plespi,Scil,Lcom,Clacor,Gracom,Leuniv,Ocar,Opea,Plajan,Mbre,Sros,Acaspe,Helnan,Didcos,Diagra,Stedip,Micro…
OG_3028	0.938272	76	76	1	1	1	1	1	0	0	Hsap,Bralan,Spur,Skow,Ctel,Cgig,Acagra,Exapal,Nvec,Adig,Amil,Gfas,Fspp,Gasp,Spis,Pocdam,Dgig,Xesp,Hvul,Chem,Aaur,Nemnom,Rhoesc,Sanmal,Morvir,Tadh,TrH2,HoiH06,Hhon,HoiH04,HoiH11,HoiH23,Mlei,Pbac,Horcal,Bolinf,Vmul,Coeast,Coemet,Drygla,Eupdun,Mertsp,Lampan,Beraby,Aque,Emue,Tetwil,Xestes,Halamb,Stycar,Spolac,Scil,Lcom,Clacor,Gracom,Leuniv,Ocar,Opea,Plajan,Sros,Acaspe,Helnan,Didcos,Diagra,Stedip,Codh…
OG_3612	0.938272	76	76	1	1	1	1	0	0	0	Hsap,Bralan,Spur,Skow,Tcas,Dpul,Cscu,Ctel,Cgig,Acagra,Exapal,Nvec,Adig,Amil,Gfas,Fspp,Gasp,Spis,Pocdam,Dgig,Xesp,Hvul,Chem,Aaur,Nemnom,Rhoesc,Sanmal,Morvir,Tadh,TrH2,HoiH06,HoiH04,HoiH23,Pbac,Horcal,Bolinf,Vmul,Coeast,Coemet,Drygla,Eupdun,Mertsp,Lampan,Beraby,Aque,Emue,Tetwil,Xestes,Halamb,Stycar,Spolac,Plespi,Scil,Lcom,Clacor,Gracom,Leuniv,Ocar,Opea,Sros,Acaspe,Helnan,Didcos,Diagra,Stedip,Codhol…
OG_3766	0.938272	76	76	1	1	1	1	0	0	0	Hsap,Bralan,Spur,Skow,Tcas,Dpul,Cscu,Ctel,Cgig,Acagra,Exapal,Nvec,Adig,Amil,Gfas,Fspp,Gasp,Spis,Pocdam,Dgig,Xesp,Hvul,Chem,Aaur,Nemnom,Rhoesc,Sanmal,Tadh,TrH2,HoiH06,Hhon,HoiH04,HoiH11,HoiH23,Mlei,Pbac,Horcal,Bolinf,Vmul,Coemet,Lampan,Beraby,Aque,Emue,Tetwil,Xestes,Halamb,Stycar,Spolac,Plespi,Scil,Lcom,Clacor,Gracom,Leuniv,Ocar,Opea,Plajan,Mbre,Sros,Acaspe,Helnan,Didcos,Diagra,Stedip,Codhol,Micro…
OG_3963	0.938272	76	76	1	1	1	1	0	0	0	Hsap,Bralan,Spur,Skow,Tcas,Dpul,Cscu,Ctel,Cgig,Acagra,Exapal,Nvec,Adig,Amil,Gfas,Fspp,Gasp,Spis,Pocdam,Dgig,Xesp,Hvul,Chem,Aaur,Nemnom,Rhoesc,Sanmal,Morvir,Tadh,TrH2,HoiH06,Hhon,HoiH04,HoiH11,HoiH23,Mlei,Pbac,Horcal,Vmul,Coemet,Lampan,Beraby,Aque,Emue,Tetwil,Xestes,Halamb,Stycar,Spolac,Plespi,Scil,Lcom,Clacor,Gracom,Leuniv,Ocar,Opea,Plajan,Mbre,Sros,Acaspe,Helnan,Didcos,Diagra,Stedip,Codhol,Micro…
OG_3980	0.938272	76	76	1	1	1	1	0	0	0	Hsap,Bralan,Spur,Skow,Tcas,Cscu,Ctel,Cgig,Acagra,Exapal,Nvec,Adig,Amil,Gfas,Fspp,Gasp,Spis,Pocdam,Dgig,Xesp,Hvul,Chem,Nemnom,Rhoesc,Sanmal,Morvir,TrH2,HoiH06,Hhon,HoiH04,HoiH11,HoiH23,Mlei,Pbac,Horcal,Bolinf,Vmul,Coeast,Coemet,Drygla,Eupdun,Mertsp,Lampan,Beraby,Aque,Emue,Tetwil,Xestes,Halamb,Stycar,Spolac,Plespi,Lcom,Clacor,Gracom,Leuniv,Ocar,Opea,Plajan,Mbre,Acaspe,Helnan,Didcos,Diagra,Stedip,Co…
OG_4364	0.938272	76	76	1	1	1	1	1	0	0	Hsap,Bralan,Spur,Skow,Tcas,Dpul,Cscu,Ctel,Cgig,Acagra,Exapal,Nvec,Adig,Amil,Gfas,Fspp,Gasp,Spis,Pocdam,Dgig,Xesp,Hvul,Chem,Nemnom,Rhoesc,Sanmal,Morvir,Tadh,TrH2,HoiH06,Hhon,HoiH04,HoiH11,HoiH23,Pbac,Horcal,Bolinf,Vmul,Coeast,Coemet,Eupdun,Mertsp,Beraby,Aque,Emue,Tetwil,Xestes,Halamb,Spolac,Plespi,Scil,Lcom,Clacor,Gracom,Leuniv,Ocar,Opea,Plajan,Mbre,Sros,Acaspe,Helnan,Didcos,Diagra,Stedip,Codhol,M…
OG_4447	0.938272	76	76	1	1	1	1	0	0	0	Hsap,Bralan,Spur,Skow,Tcas,Dpul,Cscu,Ctel,Cgig,Acagra,Exapal,Nvec,Adig,Amil,Gfas,Fspp,Gasp,Spis,Pocdam,Dgig,Xesp,Hvul,Chem,Aaur,Nemnom,Rhoesc,Sanmal,Morvir,Tadh,TrH2,Hhon,HoiH04,HoiH23,Mlei,Pbac,Horcal,Bolinf,Vmul,Coeast,Coemet,Drygla,Mertsp,Lampan,Beraby,Aque,Emue,Tetwil,Xestes,Halamb,Stycar,Spolac,Plespi,Lcom,Clacor,Gracom,Leuniv,Ocar,Opea,Plajan,Mbre,Acaspe,Helnan,Didcos,Diagra,Stedip,Codhol,M…
OG_4454	0.938272	76	76	1	1	1	1	0	0	0	Hsap,Bralan,Spur,Skow,Dpul,Cscu,Ctel,Cgig,Acagra,Exapal,Nvec,Adig,Amil,Gfas,Fspp,Gasp,Spis,Pocdam,Dgig,Xesp,Hvul,Chem,Aaur,Nemnom,Rhoesc,Sanmal,Morvir,Tadh,TrH2,HoiH06,Hhon,HoiH04,HoiH23,Mlei,Pbac,Horcal,Bolinf,Vmul,Coeast,Coemet,Drygla,Eupdun,Mertsp,Lampan,Beraby,Aque,Emue,Tetwil,Halamb,Stycar,Spolac,Plespi,Scil,Lcom,Clacor,Gracom,Leuniv,Opea,Plajan,Mbre,Acaspe,Helnan,Didcos,Diagra,Stedip,Codhol…
OG_4538	0.938272	76	76	1	1	1	1	0	0	0	Hsap,Bralan,Spur,Skow,Tcas,Dpul,Cscu,Ctel,Cgig,Acagra,Exapal,Nvec,Adig,Amil,Gfas,Fspp,Spis,Pocdam,Dgig,Xesp,Hvul,Chem,Nemnom,Rhoesc,Sanmal,Morvir,Tadh,TrH2,HoiH06,Hhon,HoiH04,HoiH11,HoiH23,Mlei,Pbac,Horcal,Bolinf,Vmul,Coemet,Drygla,Mertsp,Lampan,Beraby,Aque,Emue,Tetwil,Xestes,Halamb,Stycar,Spolac,Plespi,Scil,Lcom,Clacor,Gracom,Leuniv,Ocar,Opea,Plajan,Mbre,Sros,Acaspe,Helnan,Didcos,Diagra,Stedip,C…
OG_460	0.938272	76	76	1	1	1	1	0	0	0	Hsap,Bralan,Spur,Skow,Tcas,Dpul,Cscu,Ctel,Cgig,Acagra,Exapal,Nvec,Adig,Amil,Gfas,Fspp,Gasp,Spis,Pocdam,Dgig,Xesp,Hvul,Chem,Aaur,Nemnom,Rhoesc,Sanmal,Morvir,Tadh,TrH2,HoiH06,Hhon,HoiH04,HoiH11,HoiH23,Mlei,Pbac,Horcal,Vmul,Coeast,Coemet,Mertsp,Lampan,Beraby,Aque,Emue,Tetwil,Xestes,Stycar,Spolac,Plespi,Scil,Lcom,Clacor,Gracom,Leuniv,Opea,Plajan,Mbre,Sros,Acaspe,Helnan,Didcos,Diagra,Stedip,Codhol,Mic…
OG_502	0.938272	76	76	1	1	1	1	0	0	0	Hsap,Bralan,Spur,Skow,Tcas,Dpul,Cscu,Ctel,Cgig,Acagra,Exapal,Nvec,Adig,Amil,Gfas,Fspp,Gasp,Spis,Pocdam,Dgig,Xesp,Hvul,Chem,Nemnom,Rhoesc,Sanmal,Morvir,Tadh,TrH2,Hhon,HoiH04,HoiH23,Mlei,Pbac,Horcal,Bolinf,Vmul,Coeast,Coemet,Drygla,Mertsp,Lampan,Beraby,Aque,Emue,Tetwil,Xestes,Halamb,Stycar,Spolac,Plespi,Scil,Lcom,Gracom,Leuniv,Ocar,Opea,Plajan,Mbre,Sros,Acaspe,Helnan,Didcos,Diagra,Stedip,Codhol,Mic…
OG_5389	0.938272	76	76	1	1	1	1	0	0	0	Hsap,Bralan,Spur,Skow,Tcas,Dpul,Cscu,Ctel,Cgig,Acagra,Exapal,Nvec,Adig,Amil,Gfas,Fspp,Gasp,Spis,Pocdam,Dgig,Xesp,Hvul,Chem,Aaur,Nemnom,Rhoesc,Sanmal,Morvir,Tadh,TrH2,HoiH06,Hhon,HoiH04,HoiH11,HoiH23,Bolinf,Vmul,Coeast,Coemet,Drygla,Eupdun,Mertsp,Lampan,Beraby,Aque,Emue,Tetwil,Halamb,Stycar,Spolac,Plespi,Lcom,Clacor,Gracom,Leuniv,Ocar,Opea,Plajan,Mbre,Sros,Acaspe,Helnan,Didcos,Diagra,Stedip,Codhol…
OG_5914	0.938272	76	76	1	1	1	1	1	0	0	Hsap,Bralan,Spur,Skow,Tcas,Dpul,Cscu,Ctel,Cgig,Acagra,Exapal,Nvec,Adig,Amil,Gfas,Fspp,Gasp,Spis,Pocdam,Dgig,Xesp,Hvul,Chem,Aaur,Nemnom,Rhoesc,Sanmal,Morvir,Tadh,TrH2,Hhon,HoiH04,HoiH23,Mlei,Pbac,Horcal,Bolinf,Vmul,Coeast,Drygla,Eupdun,Mertsp,Lampan,Beraby,Aque,Emue,Tetwil,Xestes,Halamb,Spolac,Plespi,Scil,Lcom,Clacor,Gracom,Leuniv,Opea,Plajan,Mbre,Sros,Acaspe,Helnan,Didcos,Diagra,Stedip,Codhol,Mic…
OG_6022	0.938272	76	76	1	1	1	1	0	0	0	Hsap,Bralan,Spur,Skow,Tcas,Dpul,Cscu,Ctel,Acagra,Exapal,Nvec,Adig,Amil,Gfas,Fspp,Gasp,Spis,Pocdam,Dgig,Xesp,Hvul,Chem,Aaur,Nemnom,Rhoesc,Sanmal,Morvir,Tadh,TrH2,HoiH06,Hhon,HoiH04,HoiH11,HoiH23,Mlei,Pbac,Horcal,Bolinf,Vmul,Coeast,Coemet,Drygla,Eupdun,Mertsp,Lampan,Beraby,Aque,Emue,Tetwil,Halamb,Stycar,Spolac,Scil,Lcom,Clacor,Gracom,Leuniv,Ocar,Opea,Plajan,Mbre,Sros,Acaspe,Helnan,Didcos,Diagra,Ste…
OG_7538	0.938272	76	76	1	1	1	1	0	0	0	Hsap,Bralan,Spur,Skow,Tcas,Dpul,Cscu,Ctel,Cgig,Acagra,Exapal,Nvec,Adig,Amil,Gfas,Fspp,Gasp,Spis,Pocdam,Dgig,Xesp,Hvul,Chem,Aaur,Nemnom,Rhoesc,Sanmal,Morvir,Tadh,TrH2,HoiH06,Hhon,HoiH04,HoiH11,HoiH23,Pbac,Horcal,Bolinf,Vmul,Coeast,Coemet,Drygla,Eupdun,Lampan,Beraby,Aque,Tetwil,Halamb,Stycar,Spolac,Plespi,Scil,Lcom,Clacor,Gracom,Leuniv,Ocar,Opea,Mbre,Sros,Acaspe,Helnan,Didcos,Diagra,Stedip,Codhol,M…
OG_7777	0.938272	76	76	1	1	1	1	0	0	0	Hsap,Bralan,Spur,Skow,Tcas,Dpul,Cscu,Ctel,Cgig,Acagra,Exapal,Nvec,Adig,Amil,Gfas,Fspp,Gasp,Spis,Pocdam,Dgig,Xesp,Hvul,Chem,Aaur,Nemnom,Rhoesc,Sanmal,Morvir,Tadh,TrH2,HoiH06,HoiH04,HoiH11,HoiH23,Pbac,Horcal,Vmul,Coeast,Coemet,Drygla,Eupdun,Lampan,Beraby,Aque,Emue,Tetwil,Xestes,Halamb,Stycar,Spolac,Scil,Lcom,Clacor,Gracom,Leuniv,Ocar,Opea,Plajan,Mbre,Sros,Acaspe,Helnan,Didcos,Diagra,Stedip,Codhol,M…
OG_804	0.938272	76	76	1	1	1	1	1	0	0	Hsap,Bralan,Spur,Tcas,Dpul,Cscu,Ctel,Cgig,Acagra,Exapal,Nvec,Adig,Amil,Gfas,Fspp,Gasp,Spis,Pocdam,Dgig,Xesp,Hvul,Chem,Nemnom,Rhoesc,Sanmal,Morvir,Tadh,TrH2,HoiH06,Hhon,HoiH04,HoiH11,HoiH23,Mlei,Pbac,Horcal,Bolinf,Vmul,Coeast,Coemet,Drygla,Eupdun,Mertsp,Lampan,Beraby,Aque,Emue,Tetwil,Xestes,Halamb,Stycar,Spolac,Plespi,Scil,Lcom,Clacor,Gracom,Leuniv,Opea,Plajan,Acaspe,Helnan,Didcos,Diagra,Stedip,Co…
OG_8257	0.938272	76	76	1	1	1	1	1	0	0	Hsap,Bralan,Spur,Skow,Tcas,Cscu,Cgig,Acagra,Exapal,Nvec,Adig,Amil,Gfas,Fspp,Gasp,Spis,Pocdam,Dgig,Xesp,Hvul,Chem,Aaur,Nemnom,Rhoesc,Sanmal,Morvir,Tadh,TrH2,HoiH06,Hhon,HoiH04,HoiH11,HoiH23,Pbac,Horcal,Bolinf,Vmul,Coemet,Drygla,Mertsp,Lampan,Beraby,Aque,Emue,Tetwil,Xestes,Halamb,Stycar,Spolac,Plespi,Scil,Lcom,Clacor,Gracom,Leuniv,Ocar,Opea,Plajan,Mbre,Sros,Acaspe,Helnan,Didcos,Diagra,Stedip,Codhol…
OG_8282	0.938272	76	76	1	1	1	1	1	0	0	Hsap,Bralan,Spur,Skow,Dpul,Cscu,Ctel,Cgig,Acagra,Exapal,Nvec,Adig,Amil,Gfas,Fspp,Gasp,Spis,Pocdam,Dgig,Xesp,Hvul,Chem,Aaur,Nemnom,Rhoesc,Sanmal,Morvir,Tadh,TrH2,HoiH06,Hhon,HoiH04,HoiH11,HoiH23,Mlei,Pbac,Horcal,Bolinf,Vmul,Coemet,Drygla,Eupdun,Lampan,Aque,Emue,Tetwil,Xestes,Halamb,Stycar,Spolac,Plespi,Scil,Lcom,Clacor,Gracom,Leuniv,Opea,Plajan,Mbre,Sros,Acaspe,Helnan,Didcos,Diagra,Stedip,Codhol,M…
OG_932	0.938272	76	76	1	1	1	1	0	0	0	Hsap,Bralan,Spur,Skow,Tcas,Dpul,Cscu,Ctel,Cgig,Acagra,Exapal,Nvec,Adig,Amil,Gfas,Fspp,Gasp,Spis,Pocdam,Dgig,Xesp,Hvul,Chem,Aaur,Nemnom,Rhoesc,Sanmal,Morvir,Tadh,TrH2,HoiH06,HoiH04,HoiH23,Pbac,Horcal,Bolinf,Vmul,Coeast,Coemet,Drygla,Eupdun,Mertsp,Lampan,Beraby,Aque,Emue,Tetwil,Xestes,Halamb,Stycar,Spolac,Plespi,Scil,Lcom,Gracom,Ocar,Opea,Plajan,Mbre,Sros,Acaspe,Helnan,Didcos,Diagra,Stedip,Codhol,M…
OG_1007	0.925926	75	75	1	1	1	1	0	0	0	Hsap,Bralan,Spur,Skow,Tcas,Dpul,Cscu,Ctel,Cgig,Acagra,Exapal,Nvec,Adig,Amil,Gfas,Fspp,Gasp,Spis,Dgig,Xesp,Hvul,Chem,Aaur,Nemnom,Rhoesc,Sanmal,Morvir,Tadh,TrH2,HoiH06,Hhon,HoiH04,HoiH11,HoiH23,Mlei,Pbac,Horcal,Coeast,Coemet,Drygla,Lampan,Aque,Emue,Tetwil,Xestes,Halamb,Stycar,Spolac,Plespi,Scil,Lcom,Clacor,Gracom,Leuniv,Ocar,Opea,Plajan,Mbre,Sros,Acaspe,Helnan,Didcos,Diagra,Stedip,Codhol,Microa,Cho…
OG_1038	0.925926	75	75	1	1	1	1	0	0	0	Bralan,Skow,Tcas,Dpul,Cscu,Ctel,Cgig,Acagra,Exapal,Nvec,Adig,Amil,Gfas,Fspp,Gasp,Spis,Pocdam,Dgig,Xesp,Hvul,Chem,Aaur,Nemnom,Rhoesc,Sanmal,Morvir,Tadh,TrH2,HoiH06,Hhon,HoiH04,HoiH23,Pbac,Horcal,Bolinf,Vmul,Coeast,Coemet,Drygla,Eupdun,Mertsp,Lampan,Beraby,Aque,Emue,Tetwil,Xestes,Stycar,Spolac,Scil,Lcom,Clacor,Gracom,Leuniv,Ocar,Opea,Plajan,Mbre,Sros,Acaspe,Helnan,Didcos,Diagra,Stedip,Codhol,Microa…
OG_1117	0.925926	75	75	1	1	1	1	0	0	0	Hsap,Bralan,Spur,Skow,Tcas,Dpul,Cscu,Ctel,Cgig,Acagra,Exapal,Nvec,Adig,Amil,Gfas,Fspp,Gasp,Spis,Pocdam,Dgig,Xesp,Hvul,Chem,Nemnom,Rhoesc,Sanmal,Morvir,Tadh,TrH2,HoiH06,Hhon,HoiH04,HoiH23,Mlei,Pbac,Horcal,Bolinf,Coeast,Coemet,Drygla,Mertsp,Lampan,Beraby,Aque,Emue,Tetwil,Xestes,Halamb,Stycar,Spolac,Plespi,Scil,Lcom,Clacor,Gracom,Leuniv,Ocar,Opea,Mbre,Sros,Acaspe,Helnan,Didcos,Diagra,Stedip,Codhol,M…
OG_1133	0.925926	75	75	1	1	1	1	0	0	0	Hsap,Bralan,Skow,Tcas,Dpul,Cscu,Ctel,Cgig,Acagra,Exapal,Nvec,Adig,Amil,Gfas,Fspp,Gasp,Spis,Pocdam,Dgig,Xesp,Hvul,Chem,Nemnom,Rhoesc,Sanmal,Morvir,Tadh,TrH2,HoiH06,Hhon,HoiH04,HoiH11,HoiH23,Mlei,Pbac,Horcal,Vmul,Coeast,Coemet,Drygla,Lampan,Beraby,Aque,Emue,Tetwil,Xestes,Halamb,Spolac,Plespi,Scil,Lcom,Clacor,Gracom,Leuniv,Ocar,Opea,Plajan,Mbre,Sros,Acaspe,Helnan,Didcos,Diagra,Stedip,Codhol,Microa,C…
OG_1279	0.925926	75	75	1	1	1	1	0	0	0	Hsap,Bralan,Spur,Skow,Tcas,Dpul,Cscu,Ctel,Cgig,Acagra,Exapal,Nvec,Adig,Amil,Gfas,Fspp,Gasp,Spis,Pocdam,Dgig,Xesp,Hvul,Chem,Aaur,Nemnom,Rhoesc,Sanmal,Morvir,Tadh,TrH2,HoiH06,Hhon,HoiH04,HoiH23,Mlei,Pbac,Horcal,Bolinf,Vmul,Coemet,Drygla,Lampan,Aque,Emue,Tetwil,Xestes,Halamb,Stycar,Spolac,Scil,Lcom,Clacor,Gracom,Leuniv,Ocar,Opea,Plajan,Mbre,Sros,Acaspe,Helnan,Didcos,Diagra,Stedip,Codhol,Microa,Chope…
OG_1685	0.925926	75	75	1	1	1	1	1	0	0	Hsap,Spur,Skow,Cgig,Acagra,Exapal,Nvec,Adig,Amil,Gfas,Fspp,Gasp,Spis,Pocdam,Dgig,Xesp,Hvul,Chem,Aaur,Nemnom,Rhoesc,Sanmal,Morvir,Tadh,TrH2,HoiH06,Hhon,HoiH04,HoiH11,HoiH23,Mlei,Pbac,Horcal,Bolinf,Vmul,Coeast,Drygla,Eupdun,Mertsp,Lampan,Beraby,Aque,Emue,Tetwil,Xestes,Halamb,Stycar,Spolac,Plespi,Scil,Lcom,Clacor,Gracom,Leuniv,Ocar,Opea,Plajan,Mbre,Sros,Acaspe,Helnan,Didcos,Diagra,Stedip,Codhol,Micr…
OG_1839	0.925926	75	75	1	1	1	1	1	0	0	Hsap,Bralan,Spur,Skow,Tcas,Dpul,Ctel,Cgig,Acagra,Exapal,Nvec,Adig,Gfas,Fspp,Gasp,Spis,Pocdam,Dgig,Xesp,Hvul,Chem,Aaur,Nemnom,Rhoesc,Sanmal,Morvir,Tadh,TrH2,HoiH06,Hhon,HoiH04,HoiH23,Mlei,Pbac,Horcal,Bolinf,Vmul,Coeast,Coemet,Drygla,Eupdun,Mertsp,Lampan,Beraby,Aque,Tetwil,Halamb,Stycar,Spolac,Plespi,Scil,Lcom,Clacor,Gracom,Leuniv,Ocar,Opea,Plajan,Mbre,Sros,Acaspe,Helnan,Didcos,Diagra,Stedip,Codhol…
OG_1984	0.925926	75	75	1	1	1	1	1	0	0	Hsap,Bralan,Spur,Skow,Tcas,Dpul,Cscu,Ctel,Cgig,Acagra,Nvec,Adig,Amil,Gfas,Fspp,Gasp,Spis,Pocdam,Dgig,Xesp,Hvul,Chem,Aaur,Nemnom,Rhoesc,Sanmal,Morvir,Tadh,TrH2,HoiH06,Hhon,HoiH04,HoiH11,HoiH23,Mlei,Pbac,Horcal,Bolinf,Vmul,Coeast,Coemet,Eupdun,Mertsp,Lampan,Beraby,Aque,Emue,Tetwil,Xestes,Halamb,Stycar,Spolac,Plespi,Lcom,Ocar,Opea,Plajan,Mbre,Sros,Acaspe,Helnan,Didcos,Diagra,Stedip,Codhol,Microa,Cho…
OG_1991	0.925926	75	75	1	1	1	1	0	0	0	Hsap,Bralan,Spur,Skow,Ctel,Cgig,Acagra,Exapal,Nvec,Adig,Amil,Gfas,Fspp,Gasp,Spis,Pocdam,Dgig,Xesp,Hvul,Chem,Aaur,Nemnom,Rhoesc,Sanmal,Morvir,Tadh,TrH2,HoiH06,Hhon,HoiH04,HoiH11,HoiH23,Mlei,Pbac,Horcal,Bolinf,Vmul,Coeast,Drygla,Mertsp,Lampan,Beraby,Aque,Emue,Tetwil,Xestes,Halamb,Stycar,Spolac,Scil,Lcom,Clacor,Gracom,Leuniv,Ocar,Opea,Plajan,Mbre,Sros,Acaspe,Helnan,Didcos,Diagra,Stedip,Codhol,Microa…
OG_2350	0.925926	75	75	1	1	1	1	0	0	0	Hsap,Bralan,Spur,Skow,Tcas,Dpul,Cscu,Ctel,Cgig,Acagra,Exapal,Nvec,Adig,Amil,Fspp,Gasp,Spis,Pocdam,Dgig,Xesp,Hvul,Chem,Aaur,Nemnom,Rhoesc,Sanmal,Morvir,Tadh,TrH2,HoiH06,HoiH04,HoiH11,HoiH23,Mlei,Pbac,Horcal,Bolinf,Vmul,Coemet,Drygla,Mertsp,Lampan,Beraby,Aque,Tetwil,Xestes,Halamb,Stycar,Spolac,Scil,Lcom,Clacor,Gracom,Leuniv,Ocar,Opea,Plajan,Mbre,Sros,Acaspe,Helnan,Didcos,Diagra,Stedip,Codhol,Microa…
OG_2716	0.925926	75	75	1	1	1	1	0	0	0	Hsap,Bralan,Spur,Skow,Tcas,Dpul,Cscu,Cgig,Exapal,Nvec,Adig,Amil,Gfas,Fspp,Gasp,Spis,Pocdam,Dgig,Xesp,Hvul,Chem,Aaur,Nemnom,Rhoesc,Sanmal,Morvir,Tadh,TrH2,HoiH06,Hhon,HoiH04,HoiH11,HoiH23,Mlei,Bolinf,Vmul,Coemet,Drygla,Eupdun,Mertsp,Lampan,Beraby,Aque,Emue,Tetwil,Xestes,Halamb,Spolac,Plespi,Scil,Lcom,Clacor,Gracom,Leuniv,Ocar,Opea,Plajan,Mbre,Sros,Acaspe,Helnan,Didcos,Diagra,Stedip,Codhol,Microa,C…
OG_3102	0.925926	75	75	1	1	1	1	0	1	0.276	Hsap,Bralan,Spur,Skow,Tcas,Dpul,Cscu,Ctel,Cgig,Acagra,Exapal,Nvec,Adig,Amil,Gfas,Fspp,Gasp,Spis,Pocdam,Dgig,Xesp,Hvul,Chem,Aaur,Nemnom,Rhoesc,Sanmal,Morvir,Tadh,TrH2,HoiH06,Hhon,HoiH04,HoiH11,HoiH23,Mlei,Pbac,Bolinf,Vmul,Coeast,Coemet,Drygla,Eupdun,Lampan,Beraby,Aque,Emue,Xestes,Halamb,Stycar,Spolac,Plespi,Scil,Lcom,Clacor,Gracom,Leuniv,Mbre,Sros,Acaspe,Helnan,Didcos,Diagra,Stedip,Codhol,Microa,C…
OG_3157	0.925926	75	75	1	1	1	1	0	0	0	Hsap,Bralan,Spur,Skow,Tcas,Dpul,Cscu,Ctel,Cgig,Acagra,Exapal,Nvec,Amil,Gfas,Fspp,Gasp,Spis,Pocdam,Dgig,Xesp,Hvul,Chem,Aaur,Nemnom,Rhoesc,Sanmal,Morvir,Tadh,TrH2,HoiH06,Hhon,HoiH04,HoiH11,HoiH23,Mlei,Pbac,Horcal,Bolinf,Vmul,Coemet,Drygla,Lampan,Beraby,Aque,Emue,Tetwil,Xestes,Halamb,Stycar,Spolac,Scil,Lcom,Clacor,Gracom,Leuniv,Opea,Plajan,Mbre,Sros,Acaspe,Helnan,Didcos,Diagra,Stedip,Codhol,Microa,C…
OG_3336	0.925926	75	75	1	1	1	1	1	0	0.001	Hsap,Bralan,Spur,Skow,Tcas,Dpul,Cscu,Ctel,Cgig,Acagra,Exapal,Nvec,Adig,Gfas,Fspp,Gasp,Spis,Pocdam,Dgig,Xesp,Hvul,Chem,Nemnom,Rhoesc,Sanmal,Morvir,Tadh,TrH2,HoiH06,Hhon,HoiH04,HoiH11,HoiH23,Mlei,Pbac,Horcal,Bolinf,Vmul,Coeast,Coemet,Mertsp,Lampan,Beraby,Aque,Emue,Xestes,Halamb,Stycar,Spolac,Plespi,Scil,Lcom,Gracom,Leuniv,Ocar,Opea,Plajan,Mbre,Sros,Acaspe,Helnan,Didcos,Diagra,Stedip,Codhol,Microa,C…
OG_3727	0.925926	75	75	1	1	1	1	0	0	0	Hsap,Bralan,Spur,Skow,Tcas,Dpul,Cscu,Ctel,Cgig,Acagra,Exapal,Nvec,Adig,Amil,Gasp,Spis,Pocdam,Dgig,Xesp,Hvul,Chem,Aaur,Nemnom,Rhoesc,Sanmal,Morvir,Tadh,TrH2,HoiH06,Hhon,HoiH04,HoiH11,HoiH23,Mlei,Pbac,Horcal,Bolinf,Vmul,Coemet,Drygla,Eupdun,Mertsp,Lampan,Aque,Emue,Tetwil,Xestes,Halamb,Stycar,Spolac,Scil,Lcom,Clacor,Gracom,Leuniv,Ocar,Opea,Plajan,Mbre,Acaspe,Helnan,Didcos,Diagra,Stedip,Codhol,Microa…
OG_374	0.925926	75	75	1	1	1	1	0	0	0	Hsap,Bralan,Spur,Skow,Ctel,Cgig,Acagra,Exapal,Nvec,Adig,Amil,Gfas,Fspp,Gasp,Spis,Pocdam,Dgig,Xesp,Hvul,Chem,Aaur,Nemnom,Rhoesc,Sanmal,Morvir,Tadh,TrH2,HoiH06,Hhon,HoiH04,HoiH11,HoiH23,Mlei,Pbac,Horcal,Bolinf,Vmul,Coeast,Coemet,Drygla,Eupdun,Mertsp,Lampan,Beraby,Aque,Emue,Tetwil,Xestes,Halamb,Stycar,Spolac,Scil,Lcom,Clacor,Gracom,Leuniv,Ocar,Opea,Plajan,Mbre,Sros,Acaspe,Helnan,Didcos,Diagra,Stedip…
OG_3960	0.925926	75	75	1	1	1	1	0	0	0	Hsap,Bralan,Spur,Skow,Ctel,Cgig,Acagra,Exapal,Nvec,Adig,Amil,Gfas,Fspp,Gasp,Spis,Pocdam,Dgig,Xesp,Hvul,Chem,Aaur,Nemnom,Rhoesc,Sanmal,Morvir,Tadh,TrH2,HoiH06,Hhon,HoiH04,HoiH11,HoiH23,Mlei,Pbac,Horcal,Bolinf,Vmul,Coeast,Coemet,Drygla,Eupdun,Mertsp,Lampan,Beraby,Aque,Emue,Tetwil,Xestes,Halamb,Stycar,Spolac,Plespi,Lcom,Clacor,Gracom,Leuniv,Ocar,Opea,Mbre,Acaspe,Helnan,Didcos,Diagra,Stedip,Codhol,Mi…
OG_4069	0.925926	75	75	1	1	1	1	0	0	0	Hsap,Bralan,Spur,Skow,Cscu,Ctel,Cgig,Acagra,Exapal,Nvec,Adig,Amil,Gfas,Fspp,Gasp,Spis,Pocdam,Dgig,Xesp,Hvul,Aaur,Nemnom,Rhoesc,Sanmal,Morvir,Tadh,TrH2,HoiH06,Hhon,HoiH04,HoiH11,HoiH23,Mlei,Pbac,Horcal,Bolinf,Coeast,Coemet,Drygla,Eupdun,Mertsp,Lampan,Beraby,Aque,Emue,Tetwil,Xestes,Halamb,Spolac,Plespi,Scil,Lcom,Clacor,Gracom,Leuniv,Opea,Plajan,Mbre,Sros,Acaspe,Helnan,Didcos,Diagra,Stedip,Codhol,Mi…
OG_4091	0.925926	75	75	1	1	1	1	0	0	0	Hsap,Bralan,Spur,Skow,Ctel,Cgig,Acagra,Exapal,Nvec,Adig,Amil,Gfas,Fspp,Gasp,Spis,Pocdam,Dgig,Xesp,Hvul,Chem,Aaur,Nemnom,Rhoesc,Sanmal,Morvir,Tadh,TrH2,HoiH06,Hhon,HoiH11,HoiH23,Mlei,Pbac,Horcal,Bolinf,Vmul,Coeast,Coemet,Drygla,Eupdun,Mertsp,Lampan,Beraby,Aque,Emue,Tetwil,Xestes,Halamb,Stycar,Spolac,Plespi,Lcom,Gracom,Leuniv,Ocar,Opea,Plajan,Mbre,Sros,Acaspe,Helnan,Didcos,Diagra,Stedip,Codhol,Micr…
OG_4121	0.925926	75	75	1	1	1	1	0	0	0	Hsap,Bralan,Spur,Skow,Tcas,Cscu,Ctel,Cgig,Acagra,Exapal,Nvec,Adig,Amil,Gfas,Fspp,Gasp,Spis,Pocdam,Dgig,Xesp,Hvul,Chem,Aaur,Nemnom,Rhoesc,Sanmal,Morvir,Tadh,TrH2,HoiH06,Hhon,HoiH04,HoiH11,HoiH23,Mlei,Pbac,Horcal,Bolinf,Vmul,Coeast,Coemet,Drygla,Eupdun,Mertsp,Lampan,Beraby,Aque,Emue,Tetwil,Halamb,Stycar,Spolac,Plespi,Scil,Lcom,Ocar,Opea,Plajan,Mbre,Sros,Acaspe,Helnan,Didcos,Diagra,Stedip,Codhol,Mic…
OG_4332	0.925926	75	75	1	1	1	1	0	0	0	Bralan,Spur,Skow,Cscu,Ctel,Cgig,Acagra,Exapal,Nvec,Adig,Amil,Gfas,Fspp,Gasp,Spis,Pocdam,Dgig,Xesp,Hvul,Chem,Aaur,Nemnom,Rhoesc,Sanmal,Morvir,Tadh,TrH2,Hhon,HoiH04,HoiH11,HoiH23,Mlei,Pbac,Horcal,Bolinf,Vmul,Coemet,Drygla,Eupdun,Mertsp,Lampan,Beraby,Aque,Emue,Tetwil,Xestes,Halamb,Stycar,Spolac,Plespi,Scil,Lcom,Clacor,Gracom,Ocar,Opea,Plajan,Mbre,Sros,Acaspe,Helnan,Didcos,Diagra,Stedip,Codhol,Microa…
OG_44	0.925926	75	75	1	1	1	1	0	1	0.065	Hsap,Bralan,Spur,Skow,Tcas,Dpul,Cscu,Ctel,Cgig,Acagra,Exapal,Nvec,Adig,Amil,Gfas,Fspp,Gasp,Spis,Pocdam,Dgig,Xesp,Hvul,Aaur,Nemnom,Rhoesc,Sanmal,Morvir,Tadh,TrH2,HoiH06,Hhon,HoiH04,HoiH11,HoiH23,Mlei,Pbac,Bolinf,Vmul,Coeast,Coemet,Drygla,Eupdun,Mertsp,Lampan,Beraby,Aque,Emue,Tetwil,Stycar,Spolac,Plespi,Scil,Lcom,Clacor,Leuniv,Ocar,Opea,Plajan,Mbre,Sros,Acaspe,Helnan,Didcos,Diagra,Stedip,Codhol,Mic…
OG_4688	0.925926	75	75	1	1	1	1	0	0	0	Bralan,Spur,Skow,Tcas,Dpul,Cscu,Ctel,Cgig,Acagra,Exapal,Nvec,Adig,Amil,Gfas,Fspp,Gasp,Spis,Pocdam,Dgig,Xesp,Hvul,Chem,Nemnom,Rhoesc,Sanmal,Morvir,Tadh,TrH2,HoiH06,Hhon,HoiH04,HoiH23,Mlei,Pbac,Horcal,Bolinf,Vmul,Coeast,Coemet,Eupdun,Mertsp,Lampan,Beraby,Aque,Tetwil,Xestes,Halamb,Stycar,Spolac,Scil,Lcom,Clacor,Gracom,Leuniv,Ocar,Opea,Plajan,Mbre,Sros,Acaspe,Helnan,Didcos,Diagra,Stedip,Codhol,Microa…
OG_5115	0.925926	75	75	1	1	1	1	0	0	0	Hsap,Bralan,Spur,Skow,Tcas,Dpul,Cscu,Ctel,Cgig,Acagra,Exapal,Nvec,Adig,Amil,Gfas,Fspp,Gasp,Spis,Pocdam,Dgig,Xesp,Hvul,Chem,Nemnom,Rhoesc,Sanmal,Morvir,Tadh,TrH2,HoiH06,Hhon,HoiH04,HoiH11,HoiH23,Mlei,Pbac,Horcal,Bolinf,Vmul,Coeast,Coemet,Drygla,Eupdun,Lampan,Beraby,Aque,Tetwil,Xestes,Halamb,Stycar,Plespi,Scil,Lcom,Clacor,Gracom,Leuniv,Ocar,Opea,Plajan,Mbre,Sros,Acaspe,Helnan,Didcos,Diagra,Stedip,M…
OG_5133	0.925926	75	75	1	1	1	1	0	0	0	Hsap,Bralan,Spur,Skow,Tcas,Dpul,Cscu,Ctel,Cgig,Acagra,Exapal,Nvec,Adig,Amil,Gfas,Fspp,Gasp,Pocdam,Dgig,Xesp,Hvul,Chem,Aaur,Nemnom,Rhoesc,Sanmal,Morvir,Tadh,TrH2,HoiH06,Hhon,HoiH04,HoiH23,Mlei,Pbac,Horcal,Vmul,Coeast,Coemet,Drygla,Lampan,Beraby,Aque,Emue,Tetwil,Halamb,Stycar,Spolac,Plespi,Scil,Lcom,Clacor,Gracom,Leuniv,Ocar,Opea,Plajan,Mbre,Sros,Acaspe,Helnan,Didcos,Diagra,Stedip,Codhol,Microa,Cho…
OG_545	0.925926	75	75	1	1	1	1	1	0	0	Hsap,Bralan,Spur,Skow,Tcas,Dpul,Cscu,Ctel,Cgig,Acagra,Exapal,Nvec,Adig,Amil,Gfas,Fspp,Gasp,Spis,Pocdam,Dgig,Xesp,Hvul,Chem,Aaur,Nemnom,Rhoesc,Sanmal,Morvir,Tadh,TrH2,HoiH06,Hhon,HoiH04,HoiH23,Mlei,Pbac,Horcal,Bolinf,Vmul,Coeast,Coemet,Drygla,Mertsp,Lampan,Beraby,Aque,Emue,Tetwil,Xestes,Halamb,Spolac,Plespi,Scil,Lcom,Clacor,Gracom,Leuniv,Ocar,Opea,Plajan,Mbre,Acaspe,Helnan,Didcos,Diagra,Stedip,Cod…
OG_5716	0.925926	75	75	1	1	1	1	0	0	0	Hsap,Bralan,Spur,Skow,Tcas,Dpul,Cscu,Ctel,Cgig,Acagra,Exapal,Nvec,Adig,Amil,Gfas,Fspp,Gasp,Spis,Pocdam,Dgig,Xesp,Hvul,Chem,Aaur,Nemnom,Rhoesc,Sanmal,Morvir,Tadh,TrH2,HoiH06,Hhon,HoiH04,HoiH11,HoiH23,Mlei,Pbac,Horcal,Bolinf,Vmul,Coemet,Lampan,Beraby,Aque,Emue,Xestes,Halamb,Stycar,Spolac,Scil,Lcom,Clacor,Gracom,Leuniv,Ocar,Opea,Plajan,Mbre,Sros,Acaspe,Helnan,Didcos,Diagra,Stedip,Codhol,Microa,Chope…
OG_5754	0.925926	75	75	1	1	1	1	0	0	0	Hsap,Bralan,Spur,Skow,Tcas,Dpul,Cscu,Ctel,Cgig,Acagra,Exapal,Nvec,Adig,Amil,Gfas,Fspp,Gasp,Spis,Pocdam,Dgig,Xesp,Hvul,Aaur,Nemnom,Rhoesc,Sanmal,Morvir,Tadh,TrH2,HoiH06,Hhon,HoiH04,HoiH23,Mlei,Pbac,Horcal,Bolinf,Coeast,Coemet,Drygla,Lampan,Beraby,Aque,Tetwil,Xestes,Halamb,Stycar,Spolac,Plespi,Scil,Lcom,Clacor,Gracom,Leuniv,Ocar,Opea,Plajan,Mbre,Sros,Acaspe,Helnan,Didcos,Diagra,Stedip,Codhol,Microa…
OG_6075	0.925926	75	75	1	1	1	1	0	0	0	Hsap,Bralan,Spur,Skow,Tcas,Dpul,Cscu,Ctel,Cgig,Acagra,Exapal,Nvec,Adig,Amil,Gfas,Fspp,Gasp,Spis,Pocdam,Dgig,Xesp,Hvul,Chem,Aaur,Nemnom,Rhoesc,Sanmal,Morvir,Tadh,TrH2,HoiH06,Hhon,HoiH04,HoiH23,Mlei,Pbac,Horcal,Bolinf,Vmul,Coeast,Coemet,Drygla,Mertsp,Lampan,Beraby,Aque,Tetwil,Xestes,Halamb,Stycar,Spolac,Plespi,Scil,Lcom,Clacor,Gracom,Leuniv,Ocar,Opea,Plajan,Mbre,Sros,Diagra,Stedip,Codhol,Microa,Cho…
OG_6111	0.925926	75	75	1	1	1	1	0	0	0	Hsap,Bralan,Spur,Skow,Cscu,Ctel,Acagra,Exapal,Nvec,Adig,Amil,Gfas,Fspp,Gasp,Spis,Pocdam,Dgig,Xesp,Chem,Nemnom,Rhoesc,Sanmal,Morvir,Tadh,TrH2,HoiH06,Hhon,HoiH04,HoiH11,HoiH23,Mlei,Pbac,Horcal,Bolinf,Vmul,Coeast,Coemet,Drygla,Eupdun,Mertsp,Lampan,Beraby,Aque,Emue,Tetwil,Xestes,Halamb,Stycar,Spolac,Plespi,Lcom,Clacor,Gracom,Leuniv,Ocar,Opea,Plajan,Mbre,Sros,Acaspe,Helnan,Didcos,Diagra,Stedip,Codhol,…
OG_695	0.925926	75	75	1	1	1	1	1	0	0	Hsap,Bralan,Spur,Skow,Tcas,Dpul,Cscu,Ctel,Cgig,Exapal,Nvec,Adig,Amil,Gfas,Fspp,Gasp,Spis,Pocdam,Dgig,Xesp,Hvul,Chem,Aaur,Nemnom,Rhoesc,Sanmal,Morvir,Tadh,TrH2,HoiH06,Hhon,HoiH04,HoiH11,HoiH23,Mlei,Pbac,Horcal,Vmul,Coemet,Drygla,Eupdun,Lampan,Beraby,Aque,Emue,Tetwil,Halamb,Spolac,Plespi,Scil,Lcom,Clacor,Gracom,Leuniv,Ocar,Opea,Plajan,Mbre,Sros,Acaspe,Helnan,Didcos,Diagra,Stedip,Codhol,Microa,Chope…
OG_762	0.925926	75	75	1	1	1	1	0	0	0	Hsap,Bralan,Spur,Skow,Tcas,Dpul,Cscu,Ctel,Cgig,Acagra,Exapal,Nvec,Adig,Amil,Gfas,Fspp,Gasp,Spis,Pocdam,Dgig,Xesp,Hvul,Aaur,Nemnom,Rhoesc,Sanmal,Morvir,Tadh,TrH2,HoiH06,Hhon,HoiH04,HoiH11,HoiH23,Mlei,Pbac,Horcal,Vmul,Coemet,Drygla,Lampan,Beraby,Aque,Emue,Xestes,Halamb,Stycar,Spolac,Plespi,Scil,Lcom,Clacor,Gracom,Leuniv,Ocar,Opea,Plajan,Mbre,Sros,Acaspe,Helnan,Didcos,Diagra,Stedip,Codhol,Microa,Cho…
OG_7621	0.925926	75	75	1	1	1	1	0	0	0	Hsap,Bralan,Spur,Skow,Tcas,Dpul,Cscu,Ctel,Cgig,Acagra,Exapal,Nvec,Adig,Amil,Gfas,Fspp,Gasp,Spis,Pocdam,Dgig,Xesp,Hvul,Chem,Aaur,Nemnom,Rhoesc,Sanmal,Morvir,Tadh,TrH2,HoiH06,Hhon,HoiH04,HoiH11,HoiH23,Mlei,Pbac,Horcal,Bolinf,Drygla,Mertsp,Lampan,Beraby,Aque,Emue,Tetwil,Xestes,Halamb,Stycar,Spolac,Plespi,Scil,Lcom,Gracom,Leuniv,Ocar,Opea,Plajan,Mbre,Sros,Acaspe,Helnan,Didcos,Diagra,Stedip,Codhol,Mic…
OG_7846	0.925926	75	75	1	1	1	1	0	0	0	Hsap,Bralan,Spur,Skow,Tcas,Dpul,Cscu,Ctel,Cgig,Acagra,Exapal,Nvec,Adig,Amil,Gfas,Fspp,Gasp,Spis,Pocdam,Dgig,Xesp,Hvul,Chem,Aaur,Nemnom,Rhoesc,Sanmal,Morvir,Tadh,TrH2,HoiH06,Hhon,HoiH04,HoiH23,Mlei,Pbac,Horcal,Bolinf,Vmul,Coeast,Coemet,Drygla,Mertsp,Lampan,Beraby,Aque,Emue,Tetwil,Xestes,Halamb,Stycar,Spolac,Plespi,Scil,Lcom,Clacor,Gracom,Leuniv,Ocar,Opea,Plajan,Sros,Acaspe,Helnan,Didcos,Diagra,Ste…
OG_794	0.925926	75	75	1	1	1	1	0	0	0	Hsap,Bralan,Spur,Skow,Tcas,Dpul,Cscu,Ctel,Cgig,Acagra,Exapal,Nvec,Adig,Amil,Gfas,Fspp,Gasp,Spis,Pocdam,Dgig,Xesp,Hvul,Chem,Aaur,Nemnom,Rhoesc,Sanmal,Morvir,Tadh,TrH2,HoiH06,Hhon,HoiH04,HoiH23,Mlei,Pbac,Horcal,Bolinf,Vmul,Coeast,Coemet,Drygla,Eupdun,Mertsp,Beraby,Aque,Emue,Tetwil,Halamb,Stycar,Spolac,Plespi,Scil,Lcom,Gracom,Ocar,Opea,Mbre,Sros,Acaspe,Helnan,Didcos,Diagra,Stedip,Codhol,Microa,Chope…
OG_803	0.925926	75	75	1	1	1	1	0	1	0.099	Hsap,Bralan,Spur,Skow,Tcas,Dpul,Cscu,Ctel,Cgig,Acagra,Exapal,Nvec,Adig,Amil,Gfas,Fspp,Gasp,Spis,Pocdam,Dgig,Xesp,Hvul,Chem,Aaur,Nemnom,Rhoesc,Sanmal,Morvir,Tadh,TrH2,HoiH06,Hhon,HoiH04,HoiH11,HoiH23,Mlei,Pbac,Horcal,Vmul,Coeast,Drygla,Eupdun,Lampan,Aque,Emue,Tetwil,Xestes,Halamb,Stycar,Spolac,Plespi,Scil,Lcom,Gracom,Leuniv,Ocar,Opea,Mbre,Sros,Acaspe,Helnan,Didcos,Diagra,Stedip,Codhol,Microa,Chope…
OG_807	0.925926	75	75	1	1	1	1	0	0	0	Hsap,Bralan,Spur,Skow,Tcas,Dpul,Cscu,Ctel,Cgig,Acagra,Exapal,Nvec,Adig,Gfas,Fspp,Gasp,Spis,Pocdam,Dgig,Xesp,Hvul,Chem,Aaur,Nemnom,Rhoesc,Sanmal,Morvir,Tadh,TrH2,HoiH06,HoiH04,HoiH11,HoiH23,Mlei,Pbac,Horcal,Bolinf,Vmul,Coeast,Coemet,Drygla,Eupdun,Mertsp,Lampan,Beraby,Aque,Emue,Tetwil,Xestes,Stycar,Spolac,Plespi,Lcom,Leuniv,Ocar,Opea,Plajan,Mbre,Sros,Acaspe,Helnan,Didcos,Diagra,Stedip,Codhol,Microa…
OG_822	0.925926	75	75	1	1	1	1	0	0	0	Hsap,Bralan,Spur,Skow,Tcas,Dpul,Cscu,Ctel,Cgig,Acagra,Exapal,Nvec,Adig,Amil,Gfas,Fspp,Gasp,Spis,Pocdam,Dgig,Xesp,Hvul,Chem,Aaur,Nemnom,Rhoesc,Sanmal,Morvir,Tadh,TrH2,HoiH06,Hhon,HoiH04,HoiH11,HoiH23,Mlei,Pbac,Horcal,Bolinf,Vmul,Lampan,Aque,Emue,Tetwil,Xestes,Halamb,Stycar,Spolac,Plespi,Scil,Lcom,Clacor,Gracom,Leuniv,Ocar,Opea,Plajan,Mbre,Sros,Acaspe,Helnan,Didcos,Diagra,Stedip,Codhol,Microa,Chope…
OG_949	0.925926	75	75	1	1	1	1	1	1	0.883	Hsap,Spur,Skow,Tcas,Dpul,Cscu,Ctel,Cgig,Acagra,Exapal,Nvec,Adig,Amil,Gfas,Fspp,Gasp,Spis,Pocdam,Dgig,Xesp,Hvul,Chem,Aaur,Nemnom,Rhoesc,Sanmal,Morvir,Tadh,TrH2,HoiH06,Hhon,HoiH04,HoiH11,HoiH23,Mlei,Pbac,Horcal,Bolinf,Vmul,Coemet,Drygla,Mertsp,Lampan,Beraby,Aque,Emue,Tetwil,Xestes,Spolac,Scil,Lcom,Clacor,Gracom,Leuniv,Ocar,Opea,Plajan,Mbre,Sros,Acaspe,Helnan,Didcos,Diagra,Stedip,Codhol,Microa,Chope…
OG_994	0.925926	75	75	1	1	1	1	0	0	0	Hsap,Bralan,Spur,Skow,Tcas,Dpul,Cscu,Ctel,Cgig,Acagra,Exapal,Nvec,Adig,Amil,Gfas,Gasp,Spis,Pocdam,Dgig,Xesp,Hvul,Chem,Aaur,Nemnom,Rhoesc,Sanmal,Morvir,Tadh,TrH2,HoiH06,Hhon,HoiH04,HoiH11,HoiH23,Mlei,Pbac,Horcal,Bolinf,Vmul,Coeast,Coemet,Drygla,Eupdun,Mertsp,Lampan,Beraby,Aque,Emue,Tetwil,Xestes,Stycar,Spolac,Plespi,Scil,Lcom,Clacor,Leuniv,Mbre,Sros,Acaspe,Helnan,Didcos,Diagra,Stedip,Codhol,Microa…
OG_1048	0.91358	74	74	1	1	1	1	0	0	0	Hsap,Bralan,Spur,Skow,Ctel,Cgig,Acagra,Exapal,Nvec,Adig,Amil,Gfas,Fspp,Gasp,Spis,Dgig,Xesp,Hvul,Chem,Aaur,Nemnom,Rhoesc,Sanmal,Tadh,TrH2,HoiH06,Hhon,HoiH04,HoiH23,Mlei,Pbac,Horcal,Bolinf,Vmul,Coeast,Coemet,Drygla,Eupdun,Mertsp,Lampan,Beraby,Aque,Emue,Tetwil,Xestes,Halamb,Stycar,Spolac,Plespi,Scil,Lcom,Gracom,Leuniv,Ocar,Opea,Plajan,Mbre,Sros,Acaspe,Helnan,Didcos,Diagra,Stedip,Codhol,Microa,Choper…
OG_1086	0.91358	74	74	1	1	1	1	1	0	0	Bralan,Spur,Skow,Ctel,Cgig,Acagra,Exapal,Nvec,Adig,Amil,Gfas,Fspp,Gasp,Spis,Pocdam,Dgig,Xesp,Hvul,Chem,Nemnom,Rhoesc,Sanmal,Morvir,Tadh,TrH2,HoiH06,Hhon,HoiH04,HoiH11,HoiH23,Mlei,Pbac,Horcal,Bolinf,Vmul,Coeast,Coemet,Drygla,Eupdun,Mertsp,Lampan,Beraby,Aque,Emue,Tetwil,Xestes,Halamb,Stycar,Spolac,Plespi,Scil,Lcom,Clacor,Gracom,Leuniv,Opea,Plajan,Mbre,Sros,Acaspe,Helnan,Didcos,Diagra,Stedip,Codhol,…
OG_1103	0.91358	74	74	1	1	1	1	0	0	0	Hsap,Spur,Skow,Tcas,Dpul,Cscu,Ctel,Cgig,Acagra,Exapal,Nvec,Adig,Fspp,Gasp,Spis,Pocdam,Dgig,Xesp,Hvul,Chem,Aaur,Nemnom,Rhoesc,Sanmal,Morvir,Tadh,TrH2,HoiH06,Hhon,HoiH04,HoiH23,Mlei,Pbac,Horcal,Vmul,Coeast,Coemet,Drygla,Eupdun,Mertsp,Lampan,Beraby,Aque,Emue,Tetwil,Xestes,Halamb,Stycar,Spolac,Scil,Lcom,Clacor,Gracom,Leuniv,Ocar,Opea,Mbre,Sros,Acaspe,Helnan,Didcos,Diagra,Stedip,Codhol,Microa,Choper,M…
OG_1255	0.91358	74	74	1	1	1	1	0	0	0	Hsap,Bralan,Spur,Skow,Tcas,Dpul,Cscu,Ctel,Cgig,Acagra,Exapal,Nvec,Adig,Amil,Gfas,Fspp,Gasp,Spis,Pocdam,Dgig,Xesp,Hvul,Chem,Nemnom,Rhoesc,Sanmal,Morvir,Tadh,TrH2,HoiH06,Hhon,HoiH04,HoiH23,Mlei,Horcal,Bolinf,Vmul,Coeast,Coemet,Drygla,Mertsp,Lampan,Beraby,Aque,Emue,Tetwil,Halamb,Stycar,Spolac,Plespi,Scil,Lcom,Clacor,Gracom,Leuniv,Ocar,Opea,Plajan,Mbre,Sros,Acaspe,Helnan,Didcos,Diagra,Stedip,Codhol,M…
OG_1489	0.91358	74	74	1	1	1	1	0	0	0	Hsap,Bralan,Spur,Skow,Tcas,Dpul,Cscu,Ctel,Cgig,Acagra,Exapal,Nvec,Adig,Amil,Gfas,Fspp,Gasp,Spis,Pocdam,Dgig,Xesp,Hvul,Chem,Aaur,Nemnom,Rhoesc,Sanmal,Morvir,Tadh,TrH2,HoiH06,Hhon,HoiH04,HoiH11,HoiH23,Mlei,Pbac,Horcal,Bolinf,Vmul,Drygla,Eupdun,Mertsp,Lampan,Beraby,Aque,Tetwil,Xestes,Halamb,Stycar,Spolac,Lcom,Clacor,Leuniv,Ocar,Opea,Plajan,Mbre,Sros,Acaspe,Helnan,Didcos,Diagra,Codhol,Microa,Choper,M…
OG_1813	0.91358	74	74	1	1	1	1	0	0	0	Hsap,Bralan,Spur,Skow,Tcas,Dpul,Cscu,Ctel,Cgig,Acagra,Exapal,Nvec,Adig,Amil,Gfas,Fspp,Gasp,Spis,Pocdam,Dgig,Xesp,Hvul,Chem,Aaur,Nemnom,Rhoesc,Sanmal,Morvir,Tadh,TrH2,HoiH06,Hhon,HoiH04,HoiH11,HoiH23,Mlei,Pbac,Horcal,Coeast,Coemet,Lampan,Beraby,Aque,Emue,Tetwil,Xestes,Halamb,Spolac,Scil,Lcom,Clacor,Gracom,Leuniv,Ocar,Opea,Plajan,Mbre,Sros,Acaspe,Helnan,Didcos,Diagra,Stedip,Codhol,Microa,Choper,Myl…
OG_1897	0.91358	74	74	1	1	1	1	0	0	0	Hsap,Bralan,Spur,Skow,Tcas,Dpul,Cscu,Ctel,Cgig,Acagra,Exapal,Nvec,Adig,Gfas,Fspp,Gasp,Spis,Pocdam,Dgig,Xesp,Hvul,Chem,Aaur,Nemnom,Rhoesc,Sanmal,Tadh,TrH2,HoiH06,Hhon,HoiH04,HoiH11,HoiH23,Mlei,Pbac,Horcal,Bolinf,Vmul,Coeast,Coemet,Eupdun,Mertsp,Lampan,Beraby,Aque,Tetwil,Xestes,Halamb,Stycar,Spolac,Lcom,Clacor,Gracom,Leuniv,Ocar,Opea,Plajan,Mbre,Sros,Acaspe,Helnan,Diagra,Stedip,Codhol,Microa,Choper…
OG_2178	0.91358	74	74	1	1	1	1	0	0	0	Hsap,Bralan,Spur,Skow,Tcas,Cscu,Ctel,Cgig,Acagra,Exapal,Nvec,Amil,Gfas,Fspp,Gasp,Spis,Pocdam,Dgig,Xesp,Hvul,Chem,Aaur,Nemnom,Rhoesc,Sanmal,Morvir,Tadh,TrH2,HoiH06,Hhon,HoiH04,HoiH11,HoiH23,Mlei,Pbac,Horcal,Bolinf,Vmul,Coeast,Coemet,Drygla,Eupdun,Mertsp,Lampan,Beraby,Aque,Tetwil,Halamb,Spolac,Plespi,Lcom,Clacor,Gracom,Leuniv,Ocar,Opea,Plajan,Mbre,Sros,Acaspe,Helnan,Didcos,Diagra,Stedip,Codhol,Micr…
OG_2195	0.91358	74	74	1	1	1	1	0	0	0	Hsap,Bralan,Spur,Skow,Tcas,Dpul,Cscu,Ctel,Cgig,Acagra,Exapal,Nvec,Adig,Amil,Gfas,Fspp,Gasp,Spis,Pocdam,Dgig,Xesp,Hvul,Chem,Aaur,Nemnom,Rhoesc,Sanmal,Morvir,Tadh,TrH2,Hhon,HoiH04,HoiH11,HoiH23,Mlei,Bolinf,Vmul,Coeast,Coemet,Eupdun,Mertsp,Lampan,Beraby,Aque,Tetwil,Halamb,Stycar,Spolac,Plespi,Scil,Lcom,Clacor,Gracom,Leuniv,Ocar,Opea,Plajan,Mbre,Sros,Helnan,Didcos,Diagra,Stedip,Codhol,Microa,Choper,M…
OG_260	0.91358	74	74	1	1	1	1	0	0	0	Hsap,Bralan,Spur,Skow,Tcas,Dpul,Cscu,Ctel,Cgig,Acagra,Exapal,Nvec,Adig,Amil,Gfas,Fspp,Gasp,Spis,Pocdam,Dgig,Xesp,Hvul,Chem,Nemnom,Rhoesc,Sanmal,Morvir,Tadh,TrH2,HoiH06,Hhon,HoiH04,HoiH11,HoiH23,Mlei,Pbac,Horcal,Bolinf,Vmul,Coeast,Coemet,Drygla,Mertsp,Lampan,Beraby,Aque,Emue,Tetwil,Xestes,Halamb,Spolac,Scil,Lcom,Gracom,Leuniv,Ocar,Opea,Plajan,Sros,Acaspe,Helnan,Didcos,Diagra,Stedip,Codhol,Microa,C…
OG_2854	0.91358	74	74	1	1	1	1	1	1	0.714	Hsap,Bralan,Spur,Skow,Tcas,Dpul,Cscu,Ctel,Cgig,Acagra,Exapal,Nvec,Adig,Amil,Gfas,Fspp,Gasp,Spis,Dgig,Xesp,Hvul,Chem,Nemnom,Rhoesc,Sanmal,Morvir,Tadh,TrH2,HoiH06,Hhon,HoiH04,HoiH11,HoiH23,Pbac,Horcal,Bolinf,Vmul,Coeast,Coemet,Drygla,Mertsp,Lampan,Beraby,Aque,Emue,Tetwil,Halamb,Spolac,Scil,Lcom,Clacor,Gracom,Leuniv,Ocar,Opea,Plajan,Mbre,Sros,Acaspe,Helnan,Didcos,Diagra,Stedip,Codhol,Microa,Choper,M…
OG_2986	0.91358	74	74	1	1	1	1	0	0	0	Hsap,Bralan,Spur,Skow,Tcas,Dpul,Cscu,Ctel,Cgig,Acagra,Exapal,Nvec,Adig,Amil,Fspp,Gasp,Spis,Pocdam,Dgig,Xesp,Hvul,Aaur,Nemnom,Rhoesc,Sanmal,Morvir,Tadh,TrH2,HoiH06,Hhon,HoiH04,HoiH23,Mlei,Pbac,Horcal,Bolinf,Vmul,Coeast,Coemet,Drygla,Eupdun,Lampan,Beraby,Aque,Emue,Tetwil,Halamb,Stycar,Spolac,Scil,Lcom,Gracom,Leuniv,Ocar,Opea,Plajan,Mbre,Sros,Acaspe,Helnan,Didcos,Diagra,Stedip,Codhol,Microa,Choper,M…
OG_327	0.91358	74	74	1	1	1	1	0	0	0	Hsap,Bralan,Spur,Skow,Ctel,Cgig,Acagra,Exapal,Nvec,Adig,Amil,Gfas,Fspp,Gasp,Spis,Pocdam,Dgig,Xesp,Hvul,Chem,Aaur,Nemnom,Rhoesc,Sanmal,Morvir,Tadh,TrH2,HoiH06,Hhon,HoiH04,HoiH11,HoiH23,Mlei,Pbac,Horcal,Vmul,Coeast,Coemet,Drygla,Eupdun,Lampan,Aque,Emue,Tetwil,Xestes,Halamb,Stycar,Spolac,Plespi,Scil,Lcom,Clacor,Gracom,Leuniv,Ocar,Opea,Plajan,Sros,Acaspe,Helnan,Didcos,Diagra,Stedip,Codhol,Microa,Chop…
OG_3461	0.91358	74	74	1	1	1	1	0	0	0	Hsap,Bralan,Spur,Skow,Tcas,Dpul,Cscu,Ctel,Cgig,Acagra,Exapal,Nvec,Adig,Amil,Gfas,Fspp,Gasp,Spis,Pocdam,Dgig,Xesp,Hvul,Chem,Aaur,Nemnom,Rhoesc,Sanmal,Morvir,Tadh,TrH2,HoiH06,Hhon,HoiH04,HoiH23,Mlei,Pbac,Horcal,Bolinf,Vmul,Coeast,Coemet,Drygla,Eupdun,Mertsp,Lampan,Beraby,Aque,Emue,Tetwil,Xestes,Halamb,Stycar,Spolac,Plespi,Scil,Lcom,Clacor,Gracom,Opea,Plajan,Acaspe,Helnan,Didcos,Diagra,Stedip,Codhol…
OG_371	0.91358	74	74	1	1	1	1	0	0	0	Hsap,Bralan,Spur,Skow,Tcas,Dpul,Cscu,Ctel,Cgig,Acagra,Exapal,Nvec,Adig,Amil,Gfas,Fspp,Gasp,Spis,Pocdam,Dgig,Xesp,Hvul,Chem,Aaur,Nemnom,Rhoesc,Sanmal,Morvir,Tadh,TrH2,HoiH06,Hhon,HoiH04,HoiH23,Mlei,Pbac,Horcal,Bolinf,Vmul,Coeast,Coemet,Eupdun,Mertsp,Lampan,Aque,Emue,Tetwil,Xestes,Halamb,Stycar,Spolac,Plespi,Lcom,Gracom,Ocar,Opea,Mbre,Sros,Acaspe,Helnan,Didcos,Diagra,Stedip,Codhol,Microa,Choper,Myl…
OG_3733	0.91358	74	74	1	1	1	1	0	0	0	Hsap,Bralan,Spur,Skow,Tcas,Dpul,Cscu,Ctel,Cgig,Acagra,Nvec,Adig,Amil,Gfas,Gasp,Spis,Pocdam,Dgig,Xesp,Hvul,Chem,Nemnom,Rhoesc,Sanmal,Morvir,Tadh,TrH2,HoiH06,Hhon,HoiH04,HoiH23,Pbac,Horcal,Bolinf,Vmul,Coeast,Coemet,Drygla,Eupdun,Lampan,Beraby,Aque,Emue,Tetwil,Halamb,Stycar,Spolac,Plespi,Scil,Lcom,Clacor,Gracom,Leuniv,Ocar,Opea,Plajan,Mbre,Sros,Acaspe,Helnan,Didcos,Diagra,Stedip,Codhol,Microa,Choper…
OG_379	0.91358	74	74	1	1	1	1	0	0	0	Hsap,Bralan,Spur,Skow,Tcas,Dpul,Cscu,Ctel,Cgig,Acagra,Exapal,Nvec,Adig,Amil,Gfas,Fspp,Gasp,Spis,Pocdam,Dgig,Xesp,Hvul,Chem,Nemnom,Rhoesc,Sanmal,Morvir,Tadh,TrH2,HoiH06,Hhon,HoiH04,HoiH11,HoiH23,Mlei,Pbac,Horcal,Bolinf,Vmul,Coemet,Eupdun,Lampan,Beraby,Aque,Emue,Tetwil,Xestes,Halamb,Spolac,Plespi,Scil,Lcom,Clacor,Gracom,Ocar,Opea,Plajan,Sros,Acaspe,Helnan,Didcos,Diagra,Stedip,Codhol,Microa,Choper,M…
OG_3815	0.91358	74	74	1	1	1	1	0	0	0	Hsap,Bralan,Spur,Skow,Tcas,Dpul,Cscu,Ctel,Cgig,Acagra,Exapal,Nvec,Adig,Amil,Gfas,Fspp,Gasp,Spis,Pocdam,Dgig,Xesp,Hvul,Chem,Aaur,Nemnom,Rhoesc,Sanmal,Morvir,Tadh,TrH2,HoiH06,Hhon,HoiH04,HoiH11,HoiH23,Mlei,Pbac,Horcal,Bolinf,Vmul,Coeast,Coemet,Drygla,Mertsp,Lampan,Beraby,Aque,Emue,Tetwil,Xestes,Halamb,Stycar,Spolac,Plespi,Scil,Lcom,Clacor,Gracom,Leuniv,Ocar,Opea,Plajan,Didcos,Diagra,Stedip,Codhol,C…
OG_406	0.91358	74	74	1	1	1	1	1	1	0.468	Hsap,Bralan,Skow,Tcas,Dpul,Ctel,Cgig,Acagra,Exapal,Nvec,Adig,Gfas,Fspp,Gasp,Spis,Pocdam,Dgig,Xesp,Hvul,Chem,Nemnom,Rhoesc,Sanmal,Morvir,Tadh,TrH2,HoiH06,Hhon,HoiH04,HoiH11,HoiH23,Mlei,Pbac,Horcal,Bolinf,Vmul,Coemet,Eupdun,Mertsp,Lampan,Beraby,Aque,Emue,Tetwil,Xestes,Halamb,Stycar,Spolac,Scil,Lcom,Clacor,Gracom,Leuniv,Ocar,Opea,Plajan,Mbre,Sros,Acaspe,Helnan,Didcos,Diagra,Stedip,Codhol,Microa,Chop…
OG_4079	0.91358	74	74	1	1	1	1	0	0	0	Hsap,Bralan,Spur,Skow,Cscu,Ctel,Cgig,Acagra,Exapal,Nvec,Adig,Amil,Gfas,Fspp,Gasp,Spis,Pocdam,Dgig,Xesp,Hvul,Chem,Aaur,Nemnom,Rhoesc,Sanmal,Morvir,Tadh,TrH2,HoiH06,Hhon,HoiH04,HoiH23,Mlei,Pbac,Horcal,Bolinf,Vmul,Coeast,Coemet,Drygla,Eupdun,Mertsp,Lampan,Beraby,Aque,Tetwil,Stycar,Spolac,Plespi,Scil,Lcom,Clacor,Gracom,Leuniv,Ocar,Opea,Plajan,Sros,Acaspe,Helnan,Didcos,Diagra,Stedip,Codhol,Microa,Chop…
OG_414	0.91358	74	74	1	1	1	1	1	1	0.037	Hsap,Bralan,Spur,Skow,Tcas,Dpul,Cscu,Ctel,Cgig,Acagra,Exapal,Nvec,Adig,Gfas,Fspp,Gasp,Spis,Pocdam,Dgig,Xesp,Hvul,Chem,Aaur,Nemnom,Rhoesc,Sanmal,Morvir,Tadh,TrH2,HoiH06,Hhon,HoiH04,HoiH11,HoiH23,Mlei,Pbac,Horcal,Bolinf,Vmul,Coemet,Drygla,Mertsp,Lampan,Beraby,Aque,Emue,Xestes,Spolac,Plespi,Scil,Lcom,Clacor,Gracom,Leuniv,Ocar,Opea,Mbre,Sros,Acaspe,Helnan,Didcos,Diagra,Stedip,Codhol,Microa,Choper,Myl…
OG_4617	0.91358	74	74	1	1	1	1	0	0	0	Hsap,Bralan,Spur,Skow,Tcas,Dpul,Cscu,Ctel,Cgig,Acagra,Exapal,Nvec,Adig,Amil,Gfas,Fspp,Gasp,Spis,Pocdam,Dgig,Xesp,Hvul,Chem,Aaur,Nemnom,Rhoesc,Sanmal,Morvir,Tadh,TrH2,HoiH06,Hhon,HoiH04,HoiH23,Mlei,Pbac,Horcal,Bolinf,Vmul,Coeast,Coemet,Drygla,Eupdun,Mertsp,Lampan,Beraby,Aque,Tetwil,Xestes,Halamb,Spolac,Gracom,Leuniv,Ocar,Opea,Plajan,Mbre,Sros,Acaspe,Helnan,Didcos,Diagra,Stedip,Codhol,Microa,Choper…
OG_4689	0.91358	74	74	1	1	1	1	0	0	0	Hsap,Bralan,Spur,Skow,Tcas,Dpul,Cscu,Ctel,Cgig,Acagra,Exapal,Nvec,Adig,Amil,Gfas,Fspp,Gasp,Spis,Pocdam,Dgig,Xesp,Hvul,Chem,Aaur,Nemnom,Rhoesc,Sanmal,Tadh,TrH2,HoiH06,Hhon,HoiH04,HoiH11,HoiH23,Mlei,Pbac,Horcal,Bolinf,Vmul,Coeast,Coemet,Drygla,Lampan,Aque,Emue,Tetwil,Xestes,Halamb,Stycar,Spolac,Plespi,Scil,Lcom,Clacor,Gracom,Leuniv,Ocar,Opea,Plajan,Mbre,Acaspe,Helnan,Didcos,Stedip,Microa,Choper,Myl…
OG_469	0.91358	74	74	1	1	1	1	0	0	0	Hsap,Bralan,Spur,Skow,Tcas,Dpul,Cscu,Ctel,Cgig,Acagra,Exapal,Nvec,Adig,Amil,Gfas,Fspp,Gasp,Spis,Pocdam,Dgig,Xesp,Hvul,Chem,Nemnom,Rhoesc,Sanmal,Morvir,Tadh,TrH2,HoiH06,Hhon,HoiH04,HoiH11,HoiH23,Mlei,Pbac,Horcal,Coemet,Drygla,Lampan,Beraby,Aque,Emue,Tetwil,Halamb,Stycar,Spolac,Plespi,Scil,Lcom,Clacor,Gracom,Leuniv,Ocar,Opea,Plajan,Mbre,Sros,Acaspe,Helnan,Didcos,Diagra,Stedip,Codhol,Microa,Choper,M…
OG_4939	0.91358	74	74	1	1	1	1	0	0	0	Hsap,Bralan,Spur,Skow,Tcas,Dpul,Cscu,Ctel,Cgig,Acagra,Exapal,Nvec,Adig,Amil,Gfas,Fspp,Gasp,Pocdam,Dgig,Xesp,Hvul,Chem,Aaur,Nemnom,Rhoesc,Sanmal,Morvir,Tadh,TrH2,HoiH06,Hhon,HoiH04,HoiH11,HoiH23,Mlei,Pbac,Horcal,Vmul,Eupdun,Lampan,Beraby,Aque,Emue,Tetwil,Xestes,Halamb,Stycar,Spolac,Plespi,Scil,Lcom,Clacor,Gracom,Leuniv,Ocar,Opea,Mbre,Sros,Acaspe,Helnan,Didcos,Diagra,Stedip,Codhol,Microa,Choper,Myl…
OG_523	0.91358	74	74	1	1	1	1	0	0	0	Hsap,Bralan,Spur,Skow,Dpul,Cscu,Ctel,Cgig,Acagra,Exapal,Nvec,Adig,Amil,Gfas,Fspp,Gasp,Spis,Pocdam,Dgig,Xesp,Hvul,Chem,Aaur,Nemnom,Rhoesc,Sanmal,Morvir,Tadh,TrH2,HoiH06,Hhon,HoiH04,HoiH23,Mlei,Pbac,Horcal,Bolinf,Vmul,Coemet,Drygla,Eupdun,Lampan,Beraby,Aque,Emue,Tetwil,Xestes,Halamb,Stycar,Spolac,Scil,Lcom,Gracom,Leuniv,Ocar,Opea,Plajan,Mbre,Sros,Acaspe,Helnan,Didcos,Diagra,Stedip,Codhol,Microa,Cho…
OG_5274	0.91358	74	74	1	1	1	1	0	0	0	Hsap,Bralan,Spur,Skow,Tcas,Dpul,Cscu,Ctel,Cgig,Acagra,Exapal,Nvec,Gfas,Fspp,Gasp,Spis,Pocdam,Dgig,Xesp,Hvul,Chem,Aaur,Nemnom,Rhoesc,Sanmal,Morvir,Tadh,TrH2,HoiH06,Hhon,HoiH04,HoiH23,Mlei,Pbac,Horcal,Bolinf,Vmul,Coeast,Drygla,Eupdun,Mertsp,Lampan,Beraby,Aque,Emue,Tetwil,Stycar,Spolac,Plespi,Scil,Lcom,Clacor,Gracom,Leuniv,Ocar,Opea,Plajan,Sros,Acaspe,Helnan,Didcos,Diagra,Stedip,Codhol,Microa,Choper…
OG_5366	0.91358	74	74	1	1	1	1	0	0	0	Bralan,Spur,Skow,Tcas,Dpul,Cscu,Cgig,Acagra,Exapal,Nvec,Adig,Amil,Fspp,Gasp,Spis,Pocdam,Dgig,Xesp,Hvul,Chem,Aaur,Nemnom,Rhoesc,Sanmal,Morvir,Tadh,TrH2,HoiH06,Hhon,HoiH04,HoiH23,Mlei,Pbac,Horcal,Bolinf,Vmul,Coeast,Coemet,Drygla,Eupdun,Mertsp,Lampan,Beraby,Aque,Emue,Tetwil,Xestes,Halamb,Stycar,Spolac,Plespi,Scil,Lcom,Clacor,Leuniv,Ocar,Opea,Plajan,Sros,Acaspe,Helnan,Didcos,Diagra,Stedip,Codhol,Micr…
OG_5677	0.91358	74	74	1	1	1	1	0	0	0	Hsap,Bralan,Spur,Skow,Tcas,Dpul,Cscu,Cgig,Acagra,Exapal,Nvec,Adig,Amil,Gfas,Fspp,Gasp,Spis,Pocdam,Dgig,Xesp,Hvul,Chem,Aaur,Nemnom,Rhoesc,Morvir,Tadh,TrH2,HoiH06,Hhon,HoiH04,HoiH11,HoiH23,Mlei,Pbac,Horcal,Bolinf,Vmul,Coeast,Coemet,Drygla,Eupdun,Mertsp,Lampan,Beraby,Aque,Xestes,Halamb,Stycar,Spolac,Plespi,Scil,Lcom,Clacor,Gracom,Leuniv,Ocar,Opea,Plajan,Acaspe,Helnan,Didcos,Diagra,Stedip,Codhol,Chop…
OG_5684	0.91358	74	74	1	1	1	1	0	0	0	Hsap,Bralan,Spur,Skow,Tcas,Dpul,Cscu,Ctel,Cgig,Acagra,Exapal,Nvec,Adig,Amil,Gfas,Fspp,Gasp,Spis,Pocdam,Dgig,Xesp,Hvul,Aaur,Nemnom,Rhoesc,Sanmal,Morvir,Tadh,TrH2,HoiH06,Hhon,HoiH04,HoiH11,HoiH23,Mlei,Pbac,Horcal,Coeast,Coemet,Drygla,Lampan,Beraby,Aque,Emue,Tetwil,Xestes,Halamb,Stycar,Spolac,Scil,Lcom,Gracom,Leuniv,Ocar,Opea,Plajan,Mbre,Sros,Acaspe,Helnan,Didcos,Diagra,Stedip,Codhol,Microa,Choper,M…
OG_5739	0.91358	74	74	1	1	1	1	0	1	0.095	Hsap,Bralan,Spur,Skow,Tcas,Dpul,Cscu,Ctel,Cgig,Acagra,Exapal,Nvec,Adig,Amil,Gfas,Fspp,Gasp,Spis,Pocdam,Dgig,Xesp,Chem,Aaur,Nemnom,Rhoesc,Sanmal,Morvir,Tadh,TrH2,HoiH06,Hhon,HoiH11,HoiH23,Mlei,Pbac,Horcal,Vmul,Coeast,Drygla,Lampan,Beraby,Aque,Emue,Tetwil,Xestes,Halamb,Stycar,Spolac,Plespi,Scil,Lcom,Clacor,Gracom,Leuniv,Ocar,Opea,Mbre,Sros,Acaspe,Helnan,Didcos,Diagra,Stedip,Codhol,Microa,Choper,Myl…
OG_584	0.91358	74	74	1	1	1	1	0	0	0	Hsap,Bralan,Spur,Skow,Tcas,Dpul,Cscu,Ctel,Cgig,Acagra,Exapal,Nvec,Adig,Amil,Gfas,Fspp,Gasp,Spis,Pocdam,Dgig,Hvul,Chem,Aaur,Nemnom,Rhoesc,Sanmal,Morvir,Tadh,TrH2,HoiH04,HoiH11,HoiH23,Mlei,Pbac,Horcal,Bolinf,Vmul,Coeast,Coemet,Drygla,Eupdun,Mertsp,Lampan,Beraby,Aque,Emue,Tetwil,Halamb,Stycar,Spolac,Plespi,Scil,Lcom,Clacor,Gracom,Leuniv,Opea,Plajan,Mbre,Acaspe,Helnan,Didcos,Diagra,Stedip,Codhol,Micr…
OG_5859	0.91358	74	74	1	1	1	1	0	0	0	Hsap,Bralan,Spur,Skow,Tcas,Dpul,Cscu,Ctel,Cgig,Acagra,Exapal,Nvec,Adig,Gfas,Fspp,Gasp,Spis,Pocdam,Dgig,Xesp,Hvul,Chem,Aaur,Nemnom,Rhoesc,Sanmal,Morvir,Tadh,TrH2,HoiH06,Hhon,HoiH04,HoiH11,HoiH23,Mlei,Pbac,Horcal,Bolinf,Vmul,Coeast,Coemet,Drygla,Eupdun,Lampan,Beraby,Aque,Emue,Tetwil,Xestes,Halamb,Stycar,Spolac,Plespi,Scil,Lcom,Clacor,Gracom,Leuniv,Ocar,Opea,Plajan,Mbre,Sros,Acaspe,Helnan,Didcos,Dia…
OG_5991	0.91358	74	74	1	1	1	1	0	0	0	Hsap,Bralan,Spur,Skow,Dpul,Cscu,Ctel,Cgig,Acagra,Exapal,Nvec,Adig,Amil,Gfas,Fspp,Gasp,Spis,Pocdam,Dgig,Xesp,Hvul,Chem,Aaur,Nemnom,Rhoesc,Sanmal,Morvir,Tadh,TrH2,HoiH06,Hhon,HoiH04,HoiH11,HoiH23,Mlei,Pbac,Horcal,Vmul,Coeast,Coemet,Drygla,Lampan,Aque,Tetwil,Xestes,Halamb,Stycar,Spolac,Plespi,Scil,Lcom,Clacor,Gracom,Leuniv,Ocar,Opea,Plajan,Sros,Acaspe,Helnan,Didcos,Diagra,Stedip,Codhol,Microa,Choper…
OG_6396	0.91358	74	74	1	1	1	1	0	0	0	Hsap,Bralan,Spur,Skow,Tcas,Dpul,Cscu,Ctel,Cgig,Acagra,Exapal,Nvec,Adig,Amil,Gfas,Fspp,Gasp,Spis,Pocdam,Dgig,Xesp,Hvul,Chem,Nemnom,Rhoesc,Sanmal,Morvir,Tadh,TrH2,HoiH06,Hhon,HoiH04,HoiH11,HoiH23,Mlei,Pbac,Horcal,Vmul,Coeast,Coemet,Drygla,Eupdun,Lampan,Beraby,Aque,Emue,Tetwil,Stycar,Spolac,Plespi,Scil,Lcom,Gracom,Leuniv,Ocar,Opea,Plajan,Mbre,Sros,Acaspe,Helnan,Didcos,Diagra,Stedip,Codhol,Microa,Cho…
OG_669	0.91358	74	74	1	1	1	1	0	0	0	Hsap,Bralan,Spur,Skow,Tcas,Dpul,Cscu,Ctel,Cgig,Acagra,Exapal,Nvec,Adig,Amil,Gfas,Fspp,Gasp,Pocdam,Dgig,Xesp,Hvul,Chem,Aaur,Nemnom,Rhoesc,Sanmal,Tadh,TrH2,HoiH06,Hhon,HoiH04,HoiH11,HoiH23,Mlei,Pbac,Horcal,Coeast,Coemet,Drygla,Lampan,Beraby,Aque,Emue,Tetwil,Xestes,Halamb,Stycar,Spolac,Plespi,Lcom,Clacor,Gracom,Leuniv,Ocar,Opea,Plajan,Mbre,Sros,Acaspe,Helnan,Didcos,Diagra,Stedip,Codhol,Microa,Choper…
OG_806	0.91358	74	74	1	1	1	1	0	0	0	Hsap,Bralan,Spur,Skow,Tcas,Cscu,Ctel,Cgig,Acagra,Exapal,Nvec,Adig,Amil,Gfas,Fspp,Gasp,Spis,Pocdam,Dgig,Xesp,Hvul,Chem,Aaur,Nemnom,Rhoesc,Sanmal,Morvir,Tadh,TrH2,HoiH06,Hhon,HoiH04,HoiH11,HoiH23,Pbac,Horcal,Bolinf,Vmul,Coeast,Coemet,Drygla,Eupdun,Mertsp,Lampan,Beraby,Aque,Emue,Tetwil,Xestes,Halamb,Stycar,Spolac,Plespi,Lcom,Clacor,Gracom,Leuniv,Ocar,Opea,Plajan,Acaspe,Helnan,Didcos,Diagra,Stedip,Co…
OG_8239	0.91358	74	74	1	1	1	1	1	1	0.691	Spur,Tcas,Dpul,Cscu,Ctel,Cgig,Acagra,Nvec,Adig,Amil,Gfas,Gasp,Spis,Pocdam,Dgig,Xesp,Hvul,Chem,Aaur,Nemnom,Rhoesc,Sanmal,Morvir,Tadh,TrH2,HoiH06,Hhon,HoiH04,HoiH11,HoiH23,Mlei,Pbac,Horcal,Bolinf,Vmul,Coeast,Coemet,Drygla,Eupdun,Mertsp,Lampan,Beraby,Aque,Emue,Tetwil,Halamb,Stycar,Spolac,Scil,Lcom,Clacor,Gracom,Leuniv,Ocar,Opea,Plajan,Mbre,Sros,Acaspe,Helnan,Didcos,Diagra,Stedip,Codhol,Microa,Choper…
OG_8645	0.91358	74	74	1	1	1	1	0	0	0	Hsap,Bralan,Spur,Skow,Tcas,Dpul,Cscu,Ctel,Cgig,Acagra,Exapal,Nvec,Adig,Gfas,Fspp,Gasp,Spis,Pocdam,Dgig,Xesp,Hvul,Chem,Nemnom,Rhoesc,Sanmal,Morvir,Tadh,TrH2,HoiH06,Hhon,HoiH04,HoiH11,HoiH23,Mlei,Pbac,Horcal,Bolinf,Vmul,Coeast,Coemet,Drygla,Eupdun,Mertsp,Lampan,Beraby,Aque,Tetwil,Halamb,Stycar,Spolac,Plespi,Scil,Lcom,Clacor,Gracom,Leuniv,Ocar,Opea,Mbre,Acaspe,Helnan,Didcos,Diagra,Stedip,Codhol,Chop…
OG_895	0.91358	74	74	1	1	1	1	0	0	0	Hsap,Bralan,Spur,Skow,Tcas,Dpul,Cscu,Ctel,Cgig,Acagra,Exapal,Nvec,Adig,Amil,Gfas,Fspp,Gasp,Spis,Pocdam,Dgig,Xesp,Hvul,Chem,Aaur,Nemnom,Rhoesc,Sanmal,Morvir,Tadh,TrH2,HoiH06,Hhon,HoiH04,HoiH23,Mlei,Pbac,Horcal,Bolinf,Vmul,Coemet,Drygla,Mertsp,Lampan,Beraby,Aque,Emue,Tetwil,Xestes,Halamb,Stycar,Spolac,Lcom,Clacor,Gracom,Leuniv,Opea,Plajan,Sros,Acaspe,Helnan,Didcos,Diagra,Stedip,Codhol,Microa,Choper…
OG_963	0.91358	74	74	1	1	1	1	0	0	0	Hsap,Bralan,Spur,Skow,Tcas,Dpul,Cscu,Ctel,Cgig,Acagra,Exapal,Nvec,Adig,Amil,Gfas,Fspp,Gasp,Spis,Pocdam,Dgig,Xesp,Hvul,Chem,Aaur,Nemnom,Rhoesc,Sanmal,Morvir,Tadh,TrH2,HoiH06,Hhon,HoiH04,HoiH11,HoiH23,Mlei,Pbac,Horcal,Vmul,Drygla,Beraby,Aque,Emue,Tetwil,Xestes,Halamb,Stycar,Spolac,Plespi,Scil,Lcom,Clacor,Gracom,Leuniv,Ocar,Opea,Plajan,Mbre,Sros,Acaspe,Helnan,Didcos,Diagra,Stedip,Codhol,Microa,Chope…
OG_1200	0.901235	73	73	1	1	1	1	1	0	0	Hsap,Bralan,Spur,Skow,Tcas,Dpul,Cscu,Ctel,Cgig,Acagra,Exapal,Nvec,Adig,Amil,Gfas,Fspp,Gasp,Spis,Pocdam,Dgig,Xesp,Hvul,Chem,Aaur,Nemnom,Rhoesc,Sanmal,Morvir,Tadh,TrH2,HoiH06,Hhon,HoiH04,HoiH11,HoiH23,Mlei,Pbac,Horcal,Bolinf,Vmul,Coeast,Coemet,Eupdun,Lampan,Beraby,Aque,Emue,Tetwil,Xestes,Halamb,Stycar,Spolac,Lcom,Clacor,Gracom,Leuniv,Ocar,Opea,Plajan,Mbre,Acaspe,Helnan,Didcos,Diagra,Stedip,Choper,M…
OG_1207	0.901235	73	73	1	1	1	1	0	0	0	Hsap,Bralan,Spur,Tcas,Dpul,Cscu,Cgig,Acagra,Exapal,Nvec,Adig,Amil,Gfas,Fspp,Gasp,Spis,Pocdam,Dgig,Xesp,Hvul,Chem,Aaur,Nemnom,Rhoesc,Sanmal,Morvir,Tadh,TrH2,HoiH06,HoiH04,HoiH23,Mlei,Pbac,Horcal,Bolinf,Vmul,Coeast,Coemet,Eupdun,Lampan,Aque,Emue,Tetwil,Xestes,Halamb,Stycar,Spolac,Plespi,Scil,Lcom,Gracom,Leuniv,Ocar,Opea,Plajan,Mbre,Sros,Acaspe,Helnan,Didcos,Diagra,Stedip,Codhol,Microa,Choper,Mylflu…
OG_1234	0.901235	73	73	1	1	1	1	0	0	0	Hsap,Bralan,Spur,Skow,Tcas,Dpul,Cscu,Ctel,Cgig,Acagra,Exapal,Nvec,Adig,Amil,Gfas,Fspp,Gasp,Spis,Pocdam,Dgig,Xesp,Hvul,Chem,Aaur,Nemnom,Rhoesc,Sanmal,Morvir,Tadh,TrH2,HoiH06,Hhon,HoiH04,HoiH11,HoiH23,Mlei,Pbac,Horcal,Vmul,Coemet,Drygla,Lampan,Beraby,Aque,Emue,Tetwil,Xestes,Halamb,Spolac,Scil,Lcom,Clacor,Gracom,Leuniv,Opea,Plajan,Mbre,Sros,Acaspe,Helnan,Didcos,Diagra,Stedip,Microa,Choper,Mylflu,Sal…
OG_1333	0.901235	73	73	1	1	1	1	0	0	0	Hsap,Spur,Skow,Tcas,Dpul,Cscu,Ctel,Cgig,Acagra,Exapal,Nvec,Adig,Gfas,Fspp,Gasp,Spis,Pocdam,Dgig,Xesp,Hvul,Chem,Aaur,Nemnom,Rhoesc,Sanmal,Morvir,Tadh,TrH2,HoiH06,Hhon,HoiH04,HoiH11,HoiH23,Mlei,Pbac,Horcal,Bolinf,Vmul,Coeast,Coemet,Drygla,Eupdun,Lampan,Beraby,Aque,Emue,Xestes,Halamb,Stycar,Spolac,Plespi,Scil,Lcom,Gracom,Leuniv,Ocar,Opea,Mbre,Sros,Acaspe,Helnan,Didcos,Diagra,Stedip,Codhol,Microa,Cho…
OG_141	0.901235	73	73	1	1	1	1	0	0	0	Hsap,Bralan,Spur,Skow,Tcas,Dpul,Cscu,Cgig,Acagra,Exapal,Nvec,Adig,Gfas,Fspp,Gasp,Spis,Pocdam,Dgig,Xesp,Hvul,Chem,Aaur,Nemnom,Rhoesc,Sanmal,Morvir,Tadh,TrH2,HoiH06,Hhon,HoiH04,HoiH23,Mlei,Pbac,Horcal,Vmul,Coemet,Drygla,Lampan,Beraby,Aque,Emue,Tetwil,Xestes,Halamb,Stycar,Spolac,Plespi,Lcom,Clacor,Gracom,Leuniv,Ocar,Opea,Plajan,Mbre,Sros,Acaspe,Helnan,Didcos,Diagra,Stedip,Codhol,Microa,Choper,Mylflu…
OG_186	0.901235	73	73	1	1	1	1	0	0	0	Hsap,Spur,Skow,Tcas,Dpul,Ctel,Cgig,Acagra,Exapal,Adig,Amil,Gfas,Fspp,Gasp,Spis,Pocdam,Dgig,Xesp,Hvul,Chem,Aaur,Nemnom,Rhoesc,Sanmal,Morvir,Tadh,TrH2,HoiH06,Hhon,HoiH04,HoiH11,HoiH23,Mlei,Horcal,Bolinf,Vmul,Coeast,Coemet,Drygla,Eupdun,Mertsp,Lampan,Beraby,Aque,Emue,Tetwil,Xestes,Halamb,Stycar,Spolac,Plespi,Scil,Lcom,Clacor,Gracom,Leuniv,Ocar,Opea,Plajan,Mbre,Sros,Didcos,Stedip,Codhol,Microa,Choper…
OG_1892	0.901235	73	73	1	1	1	1	0	0	0	Hsap,Bralan,Spur,Skow,Tcas,Dpul,Cscu,Ctel,Cgig,Acagra,Exapal,Nvec,Adig,Gfas,Fspp,Gasp,Spis,Pocdam,Dgig,Xesp,Hvul,Chem,Aaur,Nemnom,Rhoesc,Sanmal,Morvir,Tadh,TrH2,HoiH06,HoiH11,HoiH23,Mlei,Pbac,Horcal,Bolinf,Vmul,Coeast,Coemet,Drygla,Eupdun,Mertsp,Lampan,Aque,Tetwil,Halamb,Stycar,Spolac,Plespi,Lcom,Clacor,Gracom,Leuniv,Ocar,Opea,Plajan,Mbre,Sros,Acaspe,Helnan,Didcos,Diagra,Stedip,Codhol,Microa,Chop…
OG_2062	0.901235	73	73	1	1	1	1	0	0	0	Hsap,Bralan,Tcas,Dpul,Cscu,Ctel,Cgig,Acagra,Exapal,Nvec,Adig,Amil,Gfas,Fspp,Gasp,Spis,Pocdam,Dgig,Xesp,Hvul,Chem,Aaur,Nemnom,Rhoesc,Sanmal,Morvir,Tadh,TrH2,HoiH06,Hhon,HoiH04,HoiH23,Mlei,Pbac,Horcal,Bolinf,Vmul,Coeast,Coemet,Drygla,Eupdun,Mertsp,Lampan,Beraby,Aque,Tetwil,Xestes,Halamb,Stycar,Spolac,Scil,Lcom,Clacor,Gracom,Leuniv,Ocar,Opea,Plajan,Mbre,Acaspe,Helnan,Didcos,Diagra,Stedip,Codhol,Chop…
OG_2272	0.901235	73	73	1	1	1	1	0	0	0	Bralan,Spur,Skow,Ctel,Cgig,Acagra,Exapal,Nvec,Adig,Amil,Gfas,Fspp,Gasp,Spis,Pocdam,Dgig,Xesp,Hvul,Chem,Aaur,Nemnom,Rhoesc,Sanmal,Morvir,Tadh,TrH2,HoiH06,Hhon,HoiH04,HoiH23,Mlei,Pbac,Horcal,Bolinf,Vmul,Coeast,Coemet,Drygla,Eupdun,Mertsp,Lampan,Beraby,Aque,Emue,Tetwil,Xestes,Stycar,Spolac,Plespi,Scil,Lcom,Gracom,Leuniv,Ocar,Opea,Plajan,Mbre,Acaspe,Helnan,Didcos,Diagra,Stedip,Codhol,Microa,Choper,My…
OG_2290	0.901235	73	73	1	1	1	1	0	0	0	Hsap,Bralan,Spur,Ctel,Cgig,Acagra,Exapal,Nvec,Adig,Amil,Gfas,Fspp,Gasp,Spis,Pocdam,Dgig,Xesp,Hvul,Chem,Aaur,Nemnom,Rhoesc,Sanmal,Morvir,Tadh,TrH2,HoiH06,Hhon,HoiH04,HoiH11,HoiH23,Mlei,Pbac,Horcal,Bolinf,Vmul,Coeast,Coemet,Mertsp,Lampan,Beraby,Aque,Emue,Tetwil,Xestes,Halamb,Spolac,Plespi,Lcom,Clacor,Gracom,Leuniv,Ocar,Opea,Plajan,Mbre,Sros,Acaspe,Helnan,Didcos,Diagra,Stedip,Codhol,Microa,Choper,My…
OG_2402	0.901235	73	73	1	1	1	1	0	1	0.056	Hsap,Bralan,Spur,Skow,Tcas,Dpul,Cscu,Ctel,Cgig,Acagra,Exapal,Nvec,Adig,Gfas,Fspp,Gasp,Spis,Pocdam,Dgig,Xesp,Hvul,Chem,Aaur,Nemnom,Rhoesc,Sanmal,Morvir,Tadh,TrH2,HoiH06,Hhon,HoiH04,HoiH23,Mlei,Pbac,Horcal,Vmul,Coemet,Drygla,Lampan,Beraby,Aque,Tetwil,Xestes,Stycar,Spolac,Plespi,Scil,Lcom,Clacor,Gracom,Leuniv,Ocar,Opea,Plajan,Mbre,Sros,Acaspe,Helnan,Didcos,Diagra,Stedip,Codhol,Microa,Choper,Mylflu,S…
OG_2589	0.901235	73	73	1	1	1	1	0	0	0	Hsap,Bralan,Spur,Skow,Tcas,Dpul,Cscu,Cgig,Acagra,Exapal,Nvec,Adig,Amil,Gfas,Fspp,Gasp,Spis,Pocdam,Dgig,Xesp,Hvul,Chem,Aaur,Nemnom,Rhoesc,Sanmal,Morvir,Tadh,TrH2,HoiH06,Hhon,HoiH04,HoiH23,Mlei,Pbac,Horcal,Bolinf,Vmul,Coemet,Drygla,Eupdun,Mertsp,Lampan,Beraby,Aque,Emue,Tetwil,Xestes,Halamb,Stycar,Spolac,Plespi,Scil,Lcom,Clacor,Gracom,Leuniv,Ocar,Opea,Plajan,Mbre,Sros,Didcos,Diagra,Stedip,Microa,Cho…
OG_2638	0.901235	73	73	1	1	1	1	0	0	0	Hsap,Bralan,Spur,Skow,Tcas,Dpul,Cscu,Ctel,Exapal,Nvec,Adig,Amil,Gfas,Fspp,Gasp,Spis,Pocdam,Dgig,Xesp,Hvul,Chem,Aaur,Nemnom,Rhoesc,Sanmal,Morvir,Tadh,TrH2,HoiH06,Hhon,HoiH04,HoiH23,Mlei,Pbac,Horcal,Vmul,Coeast,Coemet,Drygla,Eupdun,Mertsp,Lampan,Beraby,Aque,Emue,Tetwil,Xestes,Halamb,Spolac,Plespi,Scil,Lcom,Clacor,Gracom,Opea,Mbre,Sros,Acaspe,Helnan,Didcos,Diagra,Stedip,Codhol,Microa,Choper,Mylflu,S…
OG_2869	0.901235	73	73	1	1	1	1	0	0	0	Hsap,Bralan,Spur,Skow,Tcas,Dpul,Cscu,Ctel,Cgig,Acagra,Exapal,Nvec,Amil,Gfas,Fspp,Gasp,Spis,Dgig,Xesp,Hvul,Chem,Nemnom,Rhoesc,Sanmal,Morvir,Tadh,TrH2,HoiH06,Hhon,HoiH04,HoiH11,HoiH23,Mlei,Pbac,Horcal,Vmul,Coeast,Coemet,Drygla,Lampan,Aque,Emue,Tetwil,Xestes,Halamb,Stycar,Spolac,Plespi,Lcom,Clacor,Gracom,Leuniv,Ocar,Opea,Plajan,Mbre,Sros,Acaspe,Helnan,Didcos,Diagra,Stedip,Codhol,Microa,Choper,Mylflu…
OG_293	0.901235	73	73	1	1	1	1	0	0	0	Hsap,Bralan,Spur,Skow,Tcas,Dpul,Cscu,Ctel,Cgig,Acagra,Exapal,Nvec,Adig,Amil,Gfas,Fspp,Spis,Pocdam,Dgig,Xesp,Hvul,Chem,Aaur,Nemnom,Rhoesc,Sanmal,Morvir,Tadh,TrH2,HoiH06,Hhon,HoiH04,HoiH23,Mlei,Pbac,Horcal,Bolinf,Vmul,Coeast,Coemet,Drygla,Eupdun,Mertsp,Lampan,Beraby,Aque,Emue,Tetwil,Xestes,Halamb,Stycar,Spolac,Plespi,Scil,Lcom,Gracom,Leuniv,Ocar,Opea,Plajan,Mbre,Acaspe,Helnan,Didcos,Diagra,Stedip,C…
OG_2962	0.901235	73	73	1	1	1	1	1	0	0	Bralan,Spur,Tcas,Dpul,Cscu,Ctel,Cgig,Acagra,Exapal,Nvec,Adig,Amil,Gfas,Fspp,Gasp,Spis,Pocdam,Dgig,Xesp,Hvul,Chem,Aaur,Nemnom,Rhoesc,Sanmal,Morvir,Tadh,TrH2,HoiH06,Hhon,HoiH04,HoiH11,HoiH23,Mlei,Pbac,Horcal,Drygla,Eupdun,Lampan,Beraby,Aque,Tetwil,Xestes,Halamb,Stycar,Spolac,Plespi,Scil,Lcom,Clacor,Gracom,Leuniv,Ocar,Opea,Plajan,Mbre,Sros,Acaspe,Helnan,Didcos,Diagra,Stedip,Codhol,Microa,Choper,Mylf…
OG_3118	0.901235	73	73	1	1	1	1	1	0	0.001	Hsap,Bralan,Spur,Skow,Tcas,Dpul,Cscu,Ctel,Cgig,Acagra,Exapal,Nvec,Adig,Amil,Gfas,Fspp,Pocdam,Dgig,Xesp,Hvul,Chem,Aaur,Nemnom,Rhoesc,Sanmal,Morvir,Tadh,TrH2,HoiH06,Hhon,HoiH11,HoiH23,Mlei,Pbac,Horcal,Bolinf,Vmul,Coeast,Coemet,Drygla,Eupdun,Mertsp,Lampan,Beraby,Aque,Emue,Tetwil,Xestes,Halamb,Stycar,Spolac,Plespi,Scil,Lcom,Gracom,Leuniv,Ocar,Opea,Plajan,Mbre,Sros,Acaspe,Helnan,Didcos,Diagra,Stedip,C…
OG_329	0.901235	73	73	1	1	1	1	0	0	0	Hsap,Bralan,Spur,Skow,Tcas,Dpul,Cscu,Ctel,Cgig,Acagra,Exapal,Nvec,Gfas,Fspp,Gasp,Spis,Pocdam,Dgig,Xesp,Hvul,Chem,Aaur,Nemnom,Rhoesc,Sanmal,Morvir,Tadh,TrH2,HoiH06,Hhon,HoiH11,HoiH23,Mlei,Pbac,Horcal,Bolinf,Vmul,Coemet,Eupdun,Mertsp,Aque,Emue,Tetwil,Xestes,Halamb,Stycar,Spolac,Plespi,Scil,Lcom,Clacor,Gracom,Leuniv,Ocar,Opea,Plajan,Mbre,Sros,Acaspe,Helnan,Didcos,Diagra,Stedip,Codhol,Microa,Choper,S…
OG_345	0.901235	73	73	1	1	1	1	1	0	0	Hsap,Bralan,Spur,Skow,Tcas,Dpul,Cscu,Ctel,Cgig,Acagra,Nvec,Adig,Amil,Gfas,Fspp,Gasp,Pocdam,Dgig,Xesp,Hvul,Chem,Aaur,Nemnom,Rhoesc,Sanmal,Morvir,Tadh,TrH2,HoiH06,Hhon,HoiH04,HoiH11,HoiH23,Mlei,Pbac,Horcal,Bolinf,Eupdun,Beraby,Aque,Emue,Tetwil,Xestes,Halamb,Stycar,Spolac,Plespi,Scil,Lcom,Clacor,Gracom,Leuniv,Ocar,Opea,Plajan,Mbre,Sros,Acaspe,Helnan,Didcos,Diagra,Stedip,Codhol,Microa,Choper,Mylflu,S…
OG_3800	0.901235	73	73	1	1	1	1	0	0	0	Hsap,Bralan,Spur,Skow,Tcas,Dpul,Cscu,Ctel,Cgig,Acagra,Exapal,Nvec,Adig,Amil,Gfas,Fspp,Gasp,Spis,Pocdam,Dgig,Xesp,Hvul,Chem,Aaur,Nemnom,Rhoesc,Sanmal,Morvir,Tadh,TrH2,HoiH06,Hhon,HoiH04,HoiH23,Mlei,Pbac,Horcal,Bolinf,Vmul,Coeast,Coemet,Drygla,Eupdun,Mertsp,Lampan,Beraby,Aque,Emue,Tetwil,Halamb,Stycar,Spolac,Lcom,Gracom,Leuniv,Ocar,Opea,Plajan,Mbre,Sros,Acaspe,Helnan,Didcos,Stedip,Codhol,Microa,Cho…
OG_3826	0.901235	73	73	1	1	1	1	0	0	0	Hsap,Bralan,Spur,Skow,Tcas,Dpul,Cscu,Ctel,Cgig,Acagra,Exapal,Nvec,Adig,Amil,Gfas,Fspp,Gasp,Spis,Pocdam,Dgig,Xesp,Hvul,Chem,Aaur,Nemnom,Rhoesc,Sanmal,Morvir,HoiH06,Hhon,HoiH04,HoiH23,Mlei,Pbac,Horcal,Bolinf,Vmul,Coeast,Coemet,Drygla,Eupdun,Mertsp,Lampan,Beraby,Emue,Tetwil,Stycar,Spolac,Plespi,Scil,Lcom,Gracom,Leuniv,Ocar,Opea,Plajan,Sros,Acaspe,Helnan,Didcos,Diagra,Stedip,Codhol,Microa,Choper,Mylf…
OG_3929	0.901235	73	73	1	1	1	1	1	0	0	Hsap,Bralan,Spur,Skow,Ctel,Cgig,Acagra,Exapal,Nvec,Adig,Amil,Gfas,Fspp,Gasp,Spis,Pocdam,Dgig,Xesp,Hvul,Chem,Nemnom,Rhoesc,Sanmal,Morvir,Tadh,TrH2,HoiH06,Hhon,HoiH04,HoiH11,HoiH23,Mlei,Pbac,Horcal,Bolinf,Vmul,Coemet,Drygla,Eupdun,Mertsp,Lampan,Beraby,Aque,Emue,Halamb,Stycar,Spolac,Plespi,Scil,Lcom,Clacor,Gracom,Leuniv,Opea,Plajan,Mbre,Sros,Acaspe,Helnan,Didcos,Diagra,Stedip,Codhol,Microa,Choper,My…
OG_3940	0.901235	73	73	1	1	1	1	0	0	0	Hsap,Bralan,Spur,Skow,Tcas,Dpul,Cgig,Acagra,Exapal,Nvec,Adig,Amil,Gfas,Fspp,Gasp,Spis,Pocdam,Dgig,Xesp,Hvul,Chem,Aaur,Nemnom,Rhoesc,Sanmal,Morvir,HoiH06,Hhon,HoiH04,HoiH11,HoiH23,Pbac,Horcal,Bolinf,Vmul,Coeast,Coemet,Drygla,Eupdun,Lampan,Beraby,Aque,Emue,Tetwil,Xestes,Halamb,Stycar,Spolac,Plespi,Scil,Lcom,Clacor,Gracom,Leuniv,Opea,Plajan,Mbre,Sros,Acaspe,Helnan,Didcos,Diagra,Stedip,Codhol,Choper,…
OG_4243	0.901235	73	73	1	1	1	1	0	0	0	Hsap,Bralan,Spur,Tcas,Dpul,Cscu,Ctel,Cgig,Acagra,Exapal,Nvec,Adig,Gfas,Fspp,Gasp,Spis,Pocdam,Dgig,Xesp,Hvul,Chem,Aaur,Nemnom,Rhoesc,Sanmal,Morvir,Tadh,TrH2,HoiH06,Hhon,HoiH04,HoiH11,HoiH23,Mlei,Pbac,Horcal,Bolinf,Vmul,Coeast,Coemet,Drygla,Eupdun,Mertsp,Lampan,Beraby,Aque,Tetwil,Xestes,Halamb,Stycar,Spolac,Scil,Lcom,Gracom,Leuniv,Ocar,Opea,Sros,Acaspe,Helnan,Didcos,Diagra,Stedip,Codhol,Microa,Chop…
OG_4392	0.901235	73	73	1	1	1	1	0	0	0	Hsap,Bralan,Spur,Skow,Cscu,Ctel,Cgig,Acagra,Exapal,Nvec,Adig,Amil,Gfas,Fspp,Gasp,Spis,Pocdam,Dgig,Xesp,Hvul,Chem,Aaur,Nemnom,Rhoesc,Sanmal,Morvir,Tadh,TrH2,HoiH06,Hhon,HoiH04,HoiH11,HoiH23,Mlei,Pbac,Horcal,Vmul,Coeast,Coemet,Drygla,Mertsp,Beraby,Emue,Tetwil,Stycar,Spolac,Plespi,Scil,Lcom,Clacor,Gracom,Leuniv,Ocar,Opea,Plajan,Mbre,Sros,Acaspe,Helnan,Didcos,Diagra,Stedip,Codhol,Microa,Choper,Mylflu…
OG_4655	0.901235	73	73	1	1	1	1	0	0	0	Hsap,Bralan,Spur,Skow,Tcas,Dpul,Cscu,Ctel,Cgig,Acagra,Exapal,Nvec,Adig,Gfas,Fspp,Gasp,Spis,Pocdam,Dgig,Xesp,Hvul,Chem,Aaur,Nemnom,Rhoesc,Sanmal,Morvir,Tadh,TrH2,HoiH06,Hhon,HoiH04,HoiH11,HoiH23,Mlei,Pbac,Horcal,Bolinf,Vmul,Coeast,Coemet,Drygla,Lampan,Beraby,Aque,Emue,Tetwil,Xestes,Halamb,Stycar,Spolac,Plespi,Lcom,Gracom,Leuniv,Ocar,Opea,Sros,Acaspe,Helnan,Didcos,Diagra,Stedip,Microa,Choper,Mylflu…
OG_49	0.901235	73	73	1	1	1	1	0	0	0	Hsap,Bralan,Spur,Skow,Tcas,Dpul,Cscu,Ctel,Cgig,Acagra,Exapal,Nvec,Adig,Amil,Gfas,Fspp,Gasp,Spis,Pocdam,Dgig,Xesp,Hvul,Chem,Aaur,Nemnom,Rhoesc,Sanmal,Morvir,Tadh,TrH2,HoiH06,Hhon,HoiH04,HoiH11,HoiH23,Mlei,Pbac,Horcal,Coeast,Coemet,Drygla,Eupdun,Lampan,Beraby,Aque,Emue,Tetwil,Halamb,Stycar,Spolac,Scil,Lcom,Clacor,Gracom,Leuniv,Ocar,Opea,Plajan,Mbre,Sros,Acaspe,Helnan,Diagra,Stedip,Codhol,Microa,Cho…
OG_5529	0.901235	73	73	1	1	1	1	0	0	0	Hsap,Bralan,Spur,Skow,Tcas,Dpul,Cscu,Ctel,Cgig,Acagra,Nvec,Adig,Amil,Gfas,Fspp,Gasp,Spis,Pocdam,Dgig,Xesp,Hvul,Chem,Aaur,Nemnom,Rhoesc,Sanmal,Morvir,Tadh,TrH2,Hhon,HoiH04,HoiH23,Mlei,Pbac,Horcal,Vmul,Coemet,Drygla,Lampan,Beraby,Aque,Emue,Tetwil,Xestes,Halamb,Stycar,Spolac,Plespi,Scil,Lcom,Gracom,Leuniv,Ocar,Opea,Plajan,Mbre,Sros,Acaspe,Helnan,Didcos,Diagra,Stedip,Codhol,Microa,Choper,Mylflu,Salin…
OG_5693	0.901235	73	73	1	1	1	1	1	0	0	Hsap,Bralan,Spur,Skow,Tcas,Dpul,Cscu,Ctel,Cgig,Acagra,Exapal,Nvec,Adig,Amil,Gfas,Fspp,Gasp,Spis,Pocdam,Dgig,Xesp,Hvul,Chem,Aaur,Nemnom,Rhoesc,Sanmal,Morvir,Tadh,TrH2,HoiH06,Hhon,HoiH04,HoiH11,HoiH23,Mlei,Pbac,Horcal,Drygla,Eupdun,Mertsp,Lampan,Beraby,Aque,Emue,Tetwil,Xestes,Halamb,Stycar,Spolac,Plespi,Scil,Lcom,Clacor,Leuniv,Ocar,Opea,Plajan,Mbre,Acaspe,Helnan,Didcos,Diagra,Stedip,Codhol,Choper,M…
OG_5747	0.901235	73	73	1	1	1	1	0	0	0	Hsap,Bralan,Spur,Skow,Tcas,Dpul,Ctel,Cgig,Acagra,Exapal,Nvec,Adig,Amil,Gfas,Fspp,Gasp,Spis,Pocdam,Dgig,Xesp,Hvul,Chem,Aaur,Nemnom,Rhoesc,Sanmal,Morvir,Tadh,TrH2,HoiH06,Hhon,HoiH04,HoiH11,HoiH23,Mlei,Pbac,Horcal,Bolinf,Vmul,Coeast,Coemet,Mertsp,Lampan,Beraby,Emue,Tetwil,Stycar,Spolac,Plespi,Scil,Lcom,Clacor,Gracom,Leuniv,Ocar,Opea,Sros,Acaspe,Helnan,Didcos,Diagra,Stedip,Codhol,Microa,Choper,Mylflu…
OG_5802	0.901235	73	73	1	1	1	1	0	0	0	Hsap,Bralan,Spur,Skow,Tcas,Cscu,Cgig,Acagra,Exapal,Nvec,Adig,Amil,Gfas,Fspp,Gasp,Spis,Pocdam,Dgig,Xesp,Hvul,Chem,Aaur,Nemnom,Rhoesc,Sanmal,Morvir,Tadh,TrH2,HoiH06,Hhon,HoiH04,HoiH23,Mlei,Pbac,Horcal,Bolinf,Vmul,Coeast,Coemet,Drygla,Mertsp,Lampan,Aque,Emue,Tetwil,Xestes,Halamb,Stycar,Spolac,Plespi,Scil,Lcom,Clacor,Gracom,Leuniv,Opea,Plajan,Sros,Acaspe,Helnan,Didcos,Diagra,Stedip,Codhol,Microa,Chop…
OG_715	0.901235	73	73	1	1	1	1	0	0	0	Hsap,Bralan,Spur,Skow,Tcas,Dpul,Ctel,Cgig,Acagra,Exapal,Nvec,Adig,Amil,Gfas,Fspp,Gasp,Spis,Pocdam,Dgig,Xesp,Hvul,Chem,Aaur,Nemnom,Rhoesc,Sanmal,Morvir,Tadh,TrH2,HoiH06,Hhon,HoiH04,HoiH11,HoiH23,Mlei,Pbac,Horcal,Drygla,Eupdun,Lampan,Beraby,Aque,Emue,Tetwil,Xestes,Halamb,Stycar,Spolac,Scil,Lcom,Clacor,Gracom,Leuniv,Ocar,Opea,Plajan,Mbre,Sros,Acaspe,Helnan,Didcos,Diagra,Stedip,Codhol,Microa,Choper,M…
OG_722	0.901235	73	73	1	1	1	1	0	0	0	Hsap,Bralan,Spur,Skow,Tcas,Dpul,Cscu,Ctel,Cgig,Acagra,Exapal,Nvec,Adig,Amil,Gfas,Fspp,Gasp,Spis,Pocdam,Dgig,Xesp,Hvul,Chem,Aaur,Nemnom,Rhoesc,Sanmal,Morvir,Tadh,TrH2,HoiH06,Hhon,HoiH04,HoiH11,HoiH23,Pbac,Horcal,Bolinf,Vmul,Coemet,Drygla,Eupdun,Mertsp,Lampan,Beraby,Aque,Emue,Tetwil,Xestes,Halamb,Stycar,Spolac,Plespi,Scil,Lcom,Gracom,Ocar,Opea,Mbre,Sros,Acaspe,Helnan,Didcos,Stedip,Codhol,Microa,Cho…
OG_7572	0.901235	73	73	1	1	1	1	0	0	0	Hsap,Bralan,Spur,Skow,Tcas,Dpul,Cscu,Ctel,Cgig,Acagra,Exapal,Nvec,Adig,Amil,Gfas,Fspp,Gasp,Spis,Pocdam,Dgig,Xesp,Hvul,Chem,Aaur,Nemnom,Rhoesc,Sanmal,Morvir,Tadh,TrH2,HoiH06,Hhon,HoiH04,HoiH11,HoiH23,Mlei,Pbac,Horcal,Bolinf,Coemet,Drygla,Eupdun,Mertsp,Beraby,Aque,Emue,Tetwil,Xestes,Halamb,Stycar,Spolac,Plespi,Scil,Lcom,Clacor,Gracom,Leuniv,Ocar,Opea,Acaspe,Helnan,Didcos,Diagra,Stedip,Codhol,Choper…
OG_7830	0.901235	73	73	1	1	1	1	0	1	0.035	Hsap,Bralan,Spur,Skow,Tcas,Dpul,Cscu,Ctel,Cgig,Acagra,Exapal,Nvec,Amil,Gfas,Fspp,Gasp,Spis,Pocdam,Dgig,Xesp,Hvul,Chem,Aaur,Nemnom,Rhoesc,Sanmal,Morvir,Tadh,TrH2,HoiH06,Hhon,HoiH04,HoiH23,Mlei,Bolinf,Vmul,Coemet,Drygla,Mertsp,Lampan,Beraby,Aque,Emue,Tetwil,Xestes,Halamb,Stycar,Spolac,Scil,Lcom,Clacor,Gracom,Leuniv,Opea,Plajan,Mbre,Sros,Acaspe,Helnan,Didcos,Diagra,Stedip,Codhol,Microa,Choper,Mylflu…
OG_900	0.901235	73	73	1	1	1	1	0	0	0	Hsap,Bralan,Spur,Skow,Ctel,Cgig,Acagra,Exapal,Nvec,Adig,Amil,Gfas,Fspp,Gasp,Spis,Pocdam,Dgig,Hvul,Chem,Aaur,Nemnom,Rhoesc,Sanmal,Tadh,TrH2,HoiH06,Hhon,HoiH04,HoiH11,HoiH23,Mlei,Pbac,Horcal,Bolinf,Vmul,Coeast,Coemet,Drygla,Eupdun,Mertsp,Lampan,Beraby,Aque,Emue,Tetwil,Xestes,Halamb,Stycar,Spolac,Plespi,Scil,Lcom,Clacor,Gracom,Leuniv,Opea,Mbre,Sros,Acaspe,Helnan,Didcos,Diagra,Stedip,Codhol,Microa,Ch…
OG_123	0.888889	72	72	1	1	1	1	0	0	0	Hsap,Bralan,Spur,Skow,Tcas,Dpul,Cscu,Ctel,Cgig,Acagra,Exapal,Nvec,Adig,Amil,Gfas,Fspp,Gasp,Spis,Pocdam,Dgig,Xesp,Hvul,Aaur,Nemnom,Sanmal,Morvir,Tadh,TrH2,HoiH06,Hhon,HoiH04,HoiH11,HoiH23,Mlei,Pbac,Horcal,Bolinf,Vmul,Coeast,Coemet,Mertsp,Lampan,Beraby,Aque,Emue,Halamb,Spolac,Scil,Lcom,Clacor,Gracom,Leuniv,Ocar,Opea,Plajan,Mbre,Sros,Acaspe,Helnan,Didcos,Diagra,Stedip,Codhol,Microa,Choper,Salinf,Sal…
OG_1252	0.888889	72	72	1	1	1	1	1	0	0.004	Hsap,Bralan,Skow,Tcas,Dpul,Cscu,Ctel,Cgig,Acagra,Exapal,Nvec,Adig,Amil,Gfas,Fspp,Gasp,Spis,Pocdam,Dgig,Xesp,Hvul,Chem,Nemnom,Rhoesc,Sanmal,Morvir,Tadh,TrH2,HoiH06,Hhon,HoiH04,HoiH23,Mlei,Pbac,Horcal,Bolinf,Vmul,Coeast,Coemet,Drygla,Eupdun,Mertsp,Lampan,Beraby,Aque,Emue,Tetwil,Xestes,Halamb,Spolac,Lcom,Clacor,Gracom,Leuniv,Opea,Plajan,Mbre,Sros,Acaspe,Helnan,Diagra,Stedip,Codhol,Microa,Choper,Mylf…
OG_1335	0.888889	72	72	1	1	1	1	1	1	0.131	Hsap,Bralan,Spur,Skow,Tcas,Cscu,Ctel,Cgig,Acagra,Exapal,Nvec,Adig,Amil,Gfas,Fspp,Gasp,Pocdam,Dgig,Xesp,Hvul,Aaur,Nemnom,Rhoesc,Sanmal,Morvir,Tadh,TrH2,HoiH06,Hhon,HoiH04,HoiH11,HoiH23,Mlei,Pbac,Horcal,Vmul,Coeast,Coemet,Eupdun,Lampan,Beraby,Aque,Emue,Tetwil,Halamb,Stycar,Spolac,Scil,Lcom,Clacor,Gracom,Leuniv,Ocar,Opea,Plajan,Mbre,Sros,Acaspe,Helnan,Didcos,Diagra,Stedip,Codhol,Microa,Choper,Mylflu…
OG_162	0.888889	72	72	1	1	1	1	0	0	0	Hsap,Bralan,Spur,Skow,Tcas,Dpul,Cscu,Ctel,Cgig,Acagra,Exapal,Nvec,Adig,Amil,Gfas,Fspp,Gasp,Spis,Dgig,Xesp,Hvul,Chem,Nemnom,Rhoesc,Sanmal,Morvir,Tadh,TrH2,HoiH06,Hhon,HoiH04,HoiH11,HoiH23,Mlei,Pbac,Horcal,Vmul,Coemet,Eupdun,Beraby,Aque,Emue,Tetwil,Xestes,Halamb,Stycar,Spolac,Plespi,Scil,Lcom,Clacor,Gracom,Leuniv,Opea,Plajan,Mbre,Sros,Acaspe,Helnan,Didcos,Diagra,Stedip,Microa,Choper,Mylflu,Salinf,S…
OG_1723	0.888889	72	72	1	1	1	1	0	0	0	Hsap,Bralan,Spur,Skow,Tcas,Dpul,Cscu,Ctel,Cgig,Acagra,Adig,Amil,Gfas,Fspp,Gasp,Spis,Pocdam,Dgig,Xesp,Hvul,Chem,Aaur,Sanmal,Morvir,Tadh,TrH2,HoiH06,Hhon,HoiH04,HoiH11,HoiH23,Pbac,Horcal,Bolinf,Vmul,Coemet,Drygla,Lampan,Beraby,Aque,Emue,Tetwil,Xestes,Halamb,Stycar,Spolac,Plespi,Lcom,Clacor,Gracom,Leuniv,Ocar,Opea,Plajan,Mbre,Sros,Acaspe,Helnan,Didcos,Diagra,Stedip,Codhol,Microa,Choper,Mylflu,Salinf…
OG_2018	0.888889	72	72	1	1	1	1	1	0	0	Hsap,Bralan,Spur,Skow,Tcas,Dpul,Cscu,Ctel,Cgig,Acagra,Exapal,Nvec,Adig,Amil,Gfas,Fspp,Gasp,Spis,Pocdam,Dgig,Xesp,Hvul,Chem,Aaur,Nemnom,Rhoesc,Sanmal,Morvir,Tadh,TrH2,HoiH06,Hhon,HoiH04,HoiH11,HoiH23,Mlei,Pbac,Horcal,Bolinf,Coeast,Coemet,Eupdun,Mertsp,Lampan,Aque,Emue,Tetwil,Halamb,Stycar,Spolac,Plespi,Scil,Lcom,Clacor,Gracom,Leuniv,Ocar,Opea,Plajan,Acaspe,Helnan,Didcos,Diagra,Stedip,Codhol,Mylflu…
OG_2105	0.888889	72	72	1	1	1	1	0	0	0	Hsap,Bralan,Spur,Skow,Tcas,Dpul,Cscu,Ctel,Cgig,Acagra,Exapal,Nvec,Adig,Amil,Gfas,Fspp,Gasp,Spis,Pocdam,Dgig,Xesp,Hvul,Chem,Aaur,Nemnom,Rhoesc,Sanmal,Morvir,Tadh,TrH2,HoiH06,Hhon,HoiH04,HoiH11,HoiH23,Pbac,Horcal,Bolinf,Vmul,Coeast,Coemet,Drygla,Lampan,Aque,Tetwil,Xestes,Halamb,Stycar,Spolac,Plespi,Lcom,Clacor,Gracom,Leuniv,Ocar,Opea,Plajan,Sros,Acaspe,Helnan,Didcos,Diagra,Stedip,Codhol,Microa,Mylf…
OG_2306	0.888889	72	72	1	1	1	1	1	0	0	Hsap,Bralan,Spur,Skow,Cscu,Ctel,Cgig,Acagra,Exapal,Nvec,Adig,Amil,Gfas,Fspp,Gasp,Spis,Pocdam,Dgig,Xesp,Hvul,Chem,Aaur,Nemnom,Rhoesc,Sanmal,Morvir,Tadh,TrH2,HoiH06,Hhon,HoiH04,HoiH11,HoiH23,Mlei,Pbac,Horcal,Bolinf,Coemet,Drygla,Eupdun,Mertsp,Lampan,Beraby,Aque,Emue,Tetwil,Xestes,Halamb,Stycar,Spolac,Plespi,Lcom,Clacor,Leuniv,Mbre,Sros,Acaspe,Helnan,Didcos,Diagra,Stedip,Codhol,Microa,Choper,Mylflu,…
OG_2474	0.888889	72	72	1	1	1	1	0	1	0.052	Hsap,Bralan,Spur,Skow,Tcas,Dpul,Cscu,Ctel,Cgig,Acagra,Exapal,Nvec,Adig,Amil,Gfas,Fspp,Gasp,Spis,Pocdam,Dgig,Xesp,Hvul,Chem,Nemnom,Rhoesc,Sanmal,Morvir,Tadh,TrH2,HoiH06,Hhon,HoiH04,HoiH11,HoiH23,Mlei,Pbac,Horcal,Bolinf,Vmul,Coemet,Drygla,Eupdun,Mertsp,Lampan,Beraby,Aque,Emue,Tetwil,Halamb,Stycar,Spolac,Scil,Lcom,Clacor,Gracom,Leuniv,Ocar,Opea,Mbre,Sros,Acaspe,Helnan,Didcos,Codhol,Microa,Choper,Myl…
OG_258	0.888889	72	72	1	1	1	1	0	0	0	Hsap,Bralan,Spur,Skow,Cscu,Ctel,Cgig,Acagra,Exapal,Nvec,Adig,Amil,Gfas,Fspp,Gasp,Spis,Pocdam,Dgig,Xesp,Hvul,Chem,Aaur,Nemnom,Rhoesc,Sanmal,Morvir,Tadh,TrH2,Hhon,HoiH04,HoiH11,HoiH23,Mlei,Pbac,Horcal,Bolinf,Vmul,Coeast,Coemet,Eupdun,Lampan,Beraby,Aque,Emue,Tetwil,Xestes,Halamb,Spolac,Lcom,Clacor,Gracom,Leuniv,Ocar,Opea,Plajan,Mbre,Sros,Acaspe,Helnan,Didcos,Diagra,Stedip,Codhol,Microa,Choper,Mylflu…
OG_2810	0.888889	72	72	1	1	1	1	0	0	0	Hsap,Bralan,Spur,Skow,Tcas,Dpul,Cscu,Ctel,Cgig,Acagra,Exapal,Nvec,Adig,Amil,Gfas,Fspp,Gasp,Spis,Pocdam,Dgig,Xesp,Hvul,Chem,Aaur,Nemnom,Rhoesc,Sanmal,Morvir,Tadh,TrH2,HoiH06,HoiH04,HoiH23,Mlei,Pbac,Horcal,Bolinf,Vmul,Coeast,Coemet,Drygla,Eupdun,Mertsp,Lampan,Beraby,Emue,Tetwil,Spolac,Plespi,Scil,Lcom,Gracom,Leuniv,Ocar,Opea,Plajan,Mbre,Acaspe,Helnan,Didcos,Diagra,Stedip,Codhol,Choper,Mylflu,Salinf…
OG_3232	0.888889	72	72	1	1	1	1	0	0	0	Hsap,Bralan,Spur,Skow,Tcas,Dpul,Cscu,Ctel,Cgig,Acagra,Exapal,Nvec,Adig,Amil,Gfas,Fspp,Gasp,Spis,Pocdam,Dgig,Xesp,Hvul,Chem,Aaur,Nemnom,Rhoesc,Sanmal,Morvir,Tadh,TrH2,HoiH06,Hhon,HoiH04,HoiH11,HoiH23,Mlei,Pbac,Horcal,Vmul,Coeast,Coemet,Drygla,Lampan,Beraby,Aque,Tetwil,Xestes,Halamb,Stycar,Spolac,Plespi,Scil,Lcom,Clacor,Gracom,Leuniv,Ocar,Opea,Plajan,Mbre,Sros,Codhol,Microa,Choper,Mylflu,Salinf,Sal…
OG_3341	0.888889	72	72	1	1	1	1	0	0	0	Hsap,Bralan,Spur,Skow,Tcas,Dpul,Cscu,Ctel,Cgig,Exapal,Nvec,Gfas,Fspp,Gasp,Spis,Pocdam,Dgig,Xesp,Hvul,Chem,Aaur,Nemnom,Rhoesc,Sanmal,Tadh,TrH2,HoiH06,Hhon,HoiH04,HoiH11,HoiH23,Mlei,Pbac,Horcal,Bolinf,Vmul,Coeast,Coemet,Drygla,Eupdun,Mertsp,Lampan,Beraby,Aque,Emue,Tetwil,Halamb,Stycar,Spolac,Scil,Lcom,Clacor,Gracom,Leuniv,Mbre,Sros,Acaspe,Helnan,Didcos,Diagra,Stedip,Codhol,Microa,Choper,Mylflu,Sali…
OG_3613	0.888889	72	72	1	1	1	1	0	0	0	Hsap,Bralan,Spur,Skow,Cscu,Ctel,Cgig,Acagra,Exapal,Nvec,Adig,Amil,Gfas,Fspp,Gasp,Spis,Pocdam,Dgig,Hvul,Chem,Aaur,Nemnom,Rhoesc,Sanmal,Morvir,Tadh,TrH2,HoiH06,Hhon,HoiH04,HoiH11,HoiH23,Mlei,Pbac,Horcal,Vmul,Coeast,Coemet,Drygla,Lampan,Aque,Emue,Tetwil,Halamb,Stycar,Spolac,Plespi,Scil,Lcom,Clacor,Gracom,Leuniv,Ocar,Opea,Plajan,Mbre,Sros,Acaspe,Helnan,Didcos,Diagra,Stedip,Codhol,Microa,Choper,Salinf…
OG_4152	0.888889	72	72	1	1	1	1	0	0	0	Hsap,Bralan,Spur,Skow,Ctel,Cgig,Acagra,Exapal,Nvec,Adig,Amil,Gfas,Fspp,Gasp,Spis,Pocdam,Dgig,Xesp,Hvul,Chem,Aaur,Nemnom,Rhoesc,Sanmal,Morvir,Tadh,TrH2,HoiH06,Hhon,HoiH04,HoiH11,HoiH23,Mlei,Pbac,Horcal,Bolinf,Vmul,Coeast,Coemet,Drygla,Eupdun,Mertsp,Lampan,Beraby,Aque,Emue,Tetwil,Halamb,Stycar,Spolac,Plespi,Scil,Lcom,Gracom,Leuniv,Ocar,Opea,Plajan,Sros,Acaspe,Helnan,Diagra,Codhol,Microa,Choper,Mylf…
OG_4184	0.888889	72	72	1	1	1	1	1	0	0	Hsap,Bralan,Spur,Skow,Tcas,Dpul,Cscu,Ctel,Cgig,Acagra,Exapal,Nvec,Adig,Amil,Gfas,Fspp,Gasp,Spis,Pocdam,Dgig,Xesp,Hvul,Chem,Aaur,Nemnom,Rhoesc,Sanmal,Morvir,Tadh,TrH2,HoiH06,Hhon,HoiH04,HoiH11,HoiH23,Mlei,Pbac,Horcal,Bolinf,Vmul,Coeast,Coemet,Drygla,Eupdun,Mertsp,Lampan,Beraby,Aque,Emue,Tetwil,Halamb,Stycar,Spolac,Scil,Lcom,Clacor,Gracom,Leuniv,Ocar,Opea,Plajan,Acaspe,Helnan,Didcos,Diagra,Stedip,C…
OG_4257	0.888889	72	72	1	1	1	1	0	0	0	Hsap,Bralan,Spur,Skow,Tcas,Dpul,Cscu,Ctel,Cgig,Acagra,Exapal,Nvec,Adig,Amil,Gfas,Gasp,Spis,Pocdam,Dgig,Xesp,Hvul,Chem,Aaur,Rhoesc,Morvir,Tadh,TrH2,HoiH06,Hhon,HoiH04,HoiH11,HoiH23,Mlei,Pbac,Horcal,Bolinf,Vmul,Coeast,Coemet,Drygla,Eupdun,Mertsp,Lampan,Beraby,Aque,Emue,Tetwil,Halamb,Stycar,Spolac,Plespi,Scil,Lcom,Clacor,Gracom,Leuniv,Ocar,Opea,Plajan,Mbre,Sros,Codhol,Microa,Choper,Mylflu,Salinf,Sal…
OG_4316	0.888889	72	72	1	1	1	1	0	0	0	Hsap,Bralan,Spur,Skow,Tcas,Dpul,Cscu,Ctel,Cgig,Acagra,Exapal,Nvec,Adig,Amil,Gfas,Fspp,Gasp,Spis,Pocdam,Dgig,Xesp,Hvul,Chem,Nemnom,Rhoesc,Sanmal,Morvir,Tadh,TrH2,HoiH06,Hhon,HoiH04,HoiH11,HoiH23,Mlei,Pbac,Horcal,Bolinf,Vmul,Coeast,Coemet,Lampan,Aque,Tetwil,Xestes,Halamb,Spolac,Lcom,Clacor,Gracom,Leuniv,Ocar,Opea,Plajan,Mbre,Sros,Acaspe,Helnan,Didcos,Diagra,Stedip,Codhol,Microa,Choper,Mylflu,Salinf…
OG_4367	0.888889	72	72	1	1	1	1	0	0	0	Hsap,Bralan,Spur,Skow,Tcas,Dpul,Cscu,Ctel,Cgig,Acagra,Exapal,Nvec,Adig,Amil,Gfas,Fspp,Gasp,Spis,Pocdam,Dgig,Xesp,Hvul,Chem,Aaur,Nemnom,Rhoesc,Sanmal,Morvir,Tadh,TrH2,Hhon,HoiH04,HoiH23,Mlei,Pbac,Horcal,Bolinf,Drygla,Eupdun,Mertsp,Lampan,Beraby,Aque,Emue,Tetwil,Halamb,Stycar,Spolac,Plespi,Scil,Lcom,Gracom,Opea,Plajan,Mbre,Sros,Acaspe,Helnan,Didcos,Diagra,Stedip,Codhol,Microa,Choper,Mylflu,Salinf,S…
OG_5306	0.888889	72	72	1	1	1	1	0	0	0	Hsap,Bralan,Spur,Skow,Tcas,Dpul,Cscu,Ctel,Cgig,Acagra,Exapal,Nvec,Adig,Amil,Gfas,Fspp,Gasp,Spis,Pocdam,Dgig,Xesp,Hvul,Chem,Aaur,Nemnom,Rhoesc,Sanmal,Morvir,Tadh,TrH2,HoiH06,Hhon,HoiH04,HoiH11,HoiH23,Mlei,Pbac,Horcal,Coeast,Coemet,Lampan,Aque,Emue,Tetwil,Xestes,Halamb,Spolac,Lcom,Clacor,Gracom,Leuniv,Ocar,Opea,Plajan,Mbre,Sros,Acaspe,Helnan,Didcos,Diagra,Stedip,Codhol,Microa,Choper,Mylflu,Salinf,S…
OG_535	0.888889	72	72	1	1	1	1	1	0	0.002	Hsap,Bralan,Spur,Skow,Ctel,Cgig,Acagra,Exapal,Nvec,Adig,Amil,Gfas,Fspp,Gasp,Spis,Pocdam,Hvul,Chem,Aaur,Nemnom,Rhoesc,Sanmal,Morvir,Tadh,TrH2,HoiH06,HoiH04,HoiH23,Mlei,Pbac,Horcal,Bolinf,Vmul,Coeast,Coemet,Drygla,Eupdun,Mertsp,Lampan,Beraby,Aque,Emue,Tetwil,Xestes,Halamb,Stycar,Spolac,Plespi,Scil,Lcom,Gracom,Leuniv,Opea,Plajan,Mbre,Sros,Acaspe,Helnan,Didcos,Diagra,Stedip,Codhol,Microa,Choper,Mylfl…
OG_5453	0.888889	72	72	1	1	1	1	0	0	0	Hsap,Bralan,Spur,Skow,Tcas,Dpul,Cscu,Ctel,Cgig,Acagra,Exapal,Nvec,Adig,Amil,Gfas,Gasp,Spis,Pocdam,Hvul,Chem,Aaur,Nemnom,Rhoesc,Sanmal,Morvir,Tadh,TrH2,HoiH06,Hhon,HoiH04,HoiH11,HoiH23,Mlei,Pbac,Horcal,Bolinf,Vmul,Coeast,Coemet,Drygla,Mertsp,Lampan,Beraby,Aque,Emue,Tetwil,Halamb,Spolac,Scil,Lcom,Clacor,Gracom,Leuniv,Opea,Plajan,Sros,Acaspe,Helnan,Didcos,Diagra,Stedip,Codhol,Microa,Choper,Mylflu,Sa…
OG_5654	0.888889	72	72	1	1	1	1	0	0	0	Hsap,Bralan,Spur,Skow,Ctel,Cgig,Acagra,Exapal,Nvec,Adig,Gfas,Fspp,Gasp,Spis,Pocdam,Dgig,Xesp,Hvul,Chem,Aaur,Nemnom,Rhoesc,Sanmal,Morvir,Tadh,TrH2,HoiH06,Hhon,HoiH04,HoiH23,Mlei,Pbac,Horcal,Bolinf,Vmul,Coeast,Coemet,Drygla,Eupdun,Mertsp,Lampan,Beraby,Aque,Emue,Tetwil,Xestes,Halamb,Stycar,Spolac,Plespi,Lcom,Gracom,Leuniv,Ocar,Opea,Plajan,Mbre,Sros,Didcos,Diagra,Stedip,Codhol,Microa,Choper,Mylflu,Sa…
OG_570	0.888889	72	72	1	1	1	1	1	0	0	Hsap,Bralan,Spur,Skow,Tcas,Dpul,Cscu,Ctel,Cgig,Acagra,Exapal,Nvec,Amil,Gfas,Fspp,Gasp,Spis,Pocdam,Dgig,Xesp,Hvul,Chem,Aaur,Nemnom,Rhoesc,Sanmal,Tadh,TrH2,HoiH06,HoiH04,HoiH11,HoiH23,Mlei,Pbac,Horcal,Bolinf,Vmul,Coeast,Coemet,Lampan,Beraby,Aque,Emue,Tetwil,Xestes,Spolac,Plespi,Scil,Lcom,Clacor,Gracom,Leuniv,Ocar,Opea,Plajan,Mbre,Sros,Acaspe,Helnan,Didcos,Diagra,Stedip,Codhol,Microa,Choper,Salinf,S…
OG_5926	0.888889	72	72	1	1	1	1	0	0	0	Hsap,Bralan,Spur,Skow,Tcas,Dpul,Cscu,Ctel,Cgig,Acagra,Exapal,Nvec,Adig,Amil,Gfas,Fspp,Gasp,Spis,Pocdam,Dgig,Xesp,Hvul,Chem,Aaur,Nemnom,Rhoesc,Sanmal,Morvir,HoiH06,Hhon,HoiH04,HoiH23,Mlei,Pbac,Horcal,Bolinf,Vmul,Coeast,Coemet,Mertsp,Lampan,Beraby,Aque,Tetwil,Xestes,Halamb,Stycar,Spolac,Scil,Lcom,Gracom,Leuniv,Ocar,Opea,Plajan,Sros,Acaspe,Helnan,Didcos,Diagra,Stedip,Codhol,Microa,Choper,Mylflu,Sali…
OG_6283	0.888889	72	72	1	1	1	1	0	0	0	Hsap,Spur,Skow,Dpul,Cscu,Ctel,Cgig,Acagra,Exapal,Nvec,Adig,Amil,Gfas,Fspp,Gasp,Spis,Pocdam,Dgig,Xesp,Hvul,Chem,Nemnom,Rhoesc,Sanmal,Morvir,Tadh,TrH2,HoiH06,Hhon,HoiH04,HoiH11,HoiH23,Mlei,Pbac,Horcal,Bolinf,Vmul,Coemet,Drygla,Mertsp,Lampan,Beraby,Aque,Emue,Tetwil,Xestes,Halamb,Stycar,Spolac,Plespi,Scil,Lcom,Clacor,Gracom,Leuniv,Ocar,Opea,Mbre,Sros,Acaspe,Helnan,Didcos,Diagra,Stedip,Microa,Choper,S…
OG_6403	0.888889	72	72	1	1	1	1	0	0	0	Hsap,Bralan,Spur,Skow,Tcas,Dpul,Cscu,Ctel,Cgig,Acagra,Exapal,Nvec,Adig,Amil,Gfas,Fspp,Gasp,Spis,Pocdam,Dgig,Xesp,Hvul,Chem,Aaur,Nemnom,Rhoesc,Sanmal,Morvir,Tadh,TrH2,HoiH06,Hhon,HoiH04,HoiH11,HoiH23,Mlei,Pbac,Horcal,Bolinf,Vmul,Coeast,Coemet,Eupdun,Mertsp,Lampan,Beraby,Aque,Emue,Tetwil,Xestes,Halamb,Stycar,Spolac,Plespi,Ocar,Opea,Plajan,Mbre,Acaspe,Helnan,Didcos,Diagra,Stedip,Microa,Choper,Mylflu…
OG_7	0.888889	72	72	1	1	1	1	0	0	0	Hsap,Bralan,Spur,Skow,Tcas,Dpul,Ctel,Cgig,Acagra,Exapal,Nvec,Adig,Amil,Gfas,Fspp,Gasp,Pocdam,Hvul,Chem,Nemnom,Rhoesc,Sanmal,Morvir,Tadh,TrH2,HoiH06,Hhon,HoiH04,HoiH23,Mlei,Pbac,Horcal,Bolinf,Vmul,Coeast,Coemet,Drygla,Eupdun,Lampan,Beraby,Aque,Emue,Tetwil,Xestes,Halamb,Stycar,Spolac,Plespi,Lcom,Clacor,Gracom,Leuniv,Ocar,Opea,Plajan,Mbre,Sros,Acaspe,Helnan,Didcos,Diagra,Stedip,Codhol,Microa,Choper,…
OG_739	0.888889	72	72	1	1	1	1	0	0	0	Hsap,Bralan,Spur,Skow,Tcas,Dpul,Cscu,Ctel,Cgig,Acagra,Exapal,Nvec,Adig,Amil,Gfas,Fspp,Gasp,Spis,Dgig,Xesp,Hvul,Chem,Nemnom,Rhoesc,Sanmal,Morvir,Tadh,TrH2,HoiH06,Hhon,HoiH04,HoiH11,HoiH23,Mlei,Pbac,Horcal,Vmul,Coeast,Coemet,Drygla,Eupdun,Lampan,Beraby,Aque,Emue,Tetwil,Xestes,Halamb,Stycar,Spolac,Plespi,Scil,Lcom,Clacor,Gracom,Leuniv,Ocar,Opea,Plajan,Mbre,Sros,Codhol,Microa,Choper,Mylflu,Salinf,Sal…
OG_7554	0.888889	72	72	1	1	1	1	0	0	0	Hsap,Bralan,Spur,Skow,Tcas,Dpul,Cscu,Ctel,Cgig,Acagra,Exapal,Nvec,Adig,Amil,Gfas,Fspp,Gasp,Spis,Pocdam,Dgig,Xesp,Chem,Aaur,Nemnom,Rhoesc,Sanmal,Morvir,Tadh,TrH2,HoiH06,Hhon,HoiH04,HoiH23,Mlei,Pbac,Horcal,Bolinf,Vmul,Coeast,Coemet,Drygla,Eupdun,Mertsp,Lampan,Beraby,Aque,Emue,Xestes,Halamb,Spolac,Plespi,Scil,Lcom,Clacor,Gracom,Leuniv,Ocar,Opea,Plajan,Mbre,Sros,Codhol,Microa,Choper,Mylflu,Salinf,Sal…
OG_776	0.888889	72	72	1	1	1	1	1	1	0.048	Hsap,Bralan,Spur,Skow,Tcas,Dpul,Cscu,Ctel,Cgig,Acagra,Exapal,Nvec,Adig,Amil,Gfas,Fspp,Gasp,Spis,Pocdam,Dgig,Xesp,Hvul,Chem,Aaur,Nemnom,Rhoesc,Sanmal,Morvir,Tadh,TrH2,HoiH06,Hhon,HoiH04,HoiH11,HoiH23,Pbac,Horcal,Vmul,Coeast,Coemet,Drygla,Lampan,Beraby,Emue,Tetwil,Stycar,Spolac,Scil,Lcom,Clacor,Gracom,Leuniv,Ocar,Opea,Mbre,Sros,Acaspe,Helnan,Didcos,Diagra,Stedip,Codhol,Microa,Choper,Mylflu,Salinf,S…
OG_8147	0.888889	72	72	1	1	1	1	0	0	0	Hsap,Bralan,Spur,Skow,Tcas,Dpul,Cscu,Ctel,Cgig,Acagra,Exapal,Nvec,Adig,Amil,Gfas,Fspp,Gasp,Spis,Pocdam,Dgig,Xesp,Hvul,Chem,Aaur,Nemnom,Rhoesc,Sanmal,Morvir,TrH2,HoiH06,Hhon,HoiH04,HoiH11,HoiH23,Mlei,Pbac,Horcal,Vmul,Coemet,Eupdun,Mertsp,Lampan,Beraby,Aque,Emue,Tetwil,Xestes,Halamb,Spolac,Scil,Lcom,Clacor,Gracom,Leuniv,Ocar,Opea,Plajan,Mbre,Acaspe,Helnan,Didcos,Diagra,Stedip,Codhol,Choper,Mylflu,S…
OG_989	0.888889	72	72	1	1	1	1	0	0	0	Hsap,Bralan,Spur,Skow,Dpul,Cscu,Ctel,Cgig,Acagra,Exapal,Nvec,Adig,Amil,Gfas,Fspp,Gasp,Spis,Pocdam,Dgig,Xesp,Hvul,Chem,Aaur,Nemnom,Rhoesc,Sanmal,Morvir,Tadh,TrH2,HoiH06,Hhon,HoiH04,HoiH23,Mlei,Pbac,Horcal,Bolinf,Vmul,Coemet,Drygla,Eupdun,Mertsp,Lampan,Beraby,Emue,Tetwil,Stycar,Spolac,Plespi,Lcom,Clacor,Gracom,Leuniv,Ocar,Opea,Plajan,Mbre,Sros,Acaspe,Helnan,Diagra,Stedip,Microa,Choper,Mylflu,Salinf…
OG_1110	0.876543	71	71	1	1	1	1	1	0	0	Hsap,Bralan,Spur,Skow,Tcas,Dpul,Cscu,Ctel,Cgig,Acagra,Exapal,Nvec,Adig,Amil,Gfas,Fspp,Gasp,Spis,Pocdam,Dgig,Xesp,Hvul,Chem,Morvir,Tadh,TrH2,HoiH06,Hhon,HoiH04,HoiH11,HoiH23,Mlei,Pbac,Horcal,Vmul,Coemet,Drygla,Lampan,Aque,Emue,Tetwil,Xestes,Halamb,Stycar,Spolac,Plespi,Lcom,Clacor,Gracom,Leuniv,Ocar,Opea,Plajan,Mbre,Sros,Acaspe,Helnan,Didcos,Diagra,Stedip,Codhol,Microa,Choper,Mylflu,Salinf,Salkve,S…
OG_128	0.876543	71	71	1	1	1	1	1	0	0	Hsap,Bralan,Spur,Skow,Tcas,Dpul,Cscu,Ctel,Cgig,Acagra,Exapal,Nvec,Adig,Amil,Gfas,Fspp,Gasp,Spis,Pocdam,Dgig,Xesp,Hvul,Chem,Aaur,Nemnom,Rhoesc,Sanmal,Morvir,Tadh,TrH2,HoiH06,Hhon,HoiH04,HoiH11,HoiH23,Mlei,Pbac,Horcal,Bolinf,Coemet,Drygla,Mertsp,Lampan,Beraby,Aque,Emue,Tetwil,Xestes,Halamb,Stycar,Spolac,Plespi,Scil,Lcom,Gracom,Leuniv,Ocar,Opea,Sros,Acaspe,Helnan,Didcos,Diagra,Microa,Choper,Mylflu,S…
OG_1790	0.876543	71	71	1	1	1	1	1	0	0	Hsap,Bralan,Spur,Skow,Tcas,Dpul,Cscu,Ctel,Cgig,Acagra,Exapal,Nvec,Adig,Amil,Gfas,Fspp,Gasp,Spis,Pocdam,Dgig,Xesp,Hvul,Chem,Aaur,Nemnom,Rhoesc,Sanmal,Morvir,Tadh,TrH2,HoiH06,Hhon,HoiH04,HoiH23,Mlei,Pbac,Horcal,Bolinf,Vmul,Coemet,Drygla,Lampan,Beraby,Aque,Emue,Tetwil,Xestes,Halamb,Stycar,Spolac,Scil,Lcom,Clacor,Gracom,Leuniv,Ocar,Opea,Plajan,Mbre,Sros,Codhol,Microa,Choper,Mylflu,Salinf,Salkve,Salur…
OG_2203	0.876543	71	71	1	1	1	1	0	0	0	Hsap,Bralan,Spur,Skow,Tcas,Cscu,Ctel,Cgig,Acagra,Exapal,Nvec,Adig,Amil,Gfas,Gasp,Spis,Pocdam,Dgig,Xesp,Hvul,Chem,Nemnom,Rhoesc,Sanmal,Morvir,Tadh,TrH2,HoiH06,Hhon,HoiH04,HoiH23,Pbac,Horcal,Vmul,Coeast,Coemet,Drygla,Lampan,Aque,Emue,Tetwil,Xestes,Halamb,Stycar,Spolac,Plespi,Scil,Lcom,Clacor,Gracom,Leuniv,Ocar,Opea,Mbre,Sros,Acaspe,Helnan,Didcos,Diagra,Stedip,Codhol,Microa,Choper,Mylflu,Salinf,Salk…
OG_2214	0.876543	71	71	1	1	1	1	0	0	0	Hsap,Bralan,Spur,Skow,Tcas,Dpul,Cscu,Ctel,Cgig,Acagra,Exapal,Nvec,Adig,Amil,Gfas,Fspp,Gasp,Spis,Pocdam,Dgig,Xesp,Hvul,Chem,Aaur,Nemnom,Rhoesc,Sanmal,Morvir,Tadh,TrH2,HoiH06,Hhon,HoiH04,HoiH11,HoiH23,Mlei,Pbac,Horcal,Vmul,Coemet,Eupdun,Mertsp,Lampan,Aque,Emue,Tetwil,Xestes,Halamb,Stycar,Spolac,Plespi,Scil,Lcom,Clacor,Gracom,Leuniv,Ocar,Opea,Plajan,Mbre,Sros,Acaspe,Helnan,Didcos,Diagra,Stedip,Micro…
OG_237	0.876543	71	71	1	1	1	1	1	1	0.736	Hsap,Bralan,Spur,Skow,Tcas,Dpul,Cscu,Ctel,Cgig,Acagra,Exapal,Nvec,Adig,Amil,Gfas,Fspp,Gasp,Spis,Pocdam,Dgig,Xesp,Hvul,Chem,Aaur,Nemnom,Rhoesc,Sanmal,Morvir,Tadh,TrH2,HoiH06,Hhon,HoiH04,HoiH11,HoiH23,Mlei,Vmul,Coeast,Coemet,Drygla,Eupdun,Lampan,Beraby,Aque,Emue,Tetwil,Halamb,Spolac,Scil,Lcom,Clacor,Gracom,Leuniv,Ocar,Opea,Mbre,Sros,Acaspe,Helnan,Didcos,Diagra,Stedip,Codhol,Microa,Choper,Salinf,Sal…
OG_2551	0.876543	71	71	1	1	1	1	0	0	0	Hsap,Bralan,Spur,Skow,Tcas,Dpul,Cscu,Ctel,Cgig,Acagra,Exapal,Nvec,Adig,Gfas,Fspp,Gasp,Spis,Pocdam,Dgig,Xesp,Hvul,Chem,Aaur,Nemnom,Rhoesc,Sanmal,Morvir,Tadh,TrH2,HoiH06,Hhon,HoiH04,HoiH11,HoiH23,Mlei,Pbac,Horcal,Bolinf,Vmul,Coemet,Drygla,Mertsp,Lampan,Beraby,Aque,Emue,Tetwil,Xestes,Halamb,Spolac,Plespi,Ocar,Opea,Plajan,Sros,Acaspe,Helnan,Didcos,Diagra,Stedip,Codhol,Microa,Choper,Mylflu,Salinf,Salk…
OG_3048	0.876543	71	71	1	1	1	1	1	0	0	Hsap,Bralan,Spur,Skow,Tcas,Cscu,Ctel,Cgig,Acagra,Exapal,Nvec,Adig,Amil,Gfas,Fspp,Gasp,Spis,Pocdam,Dgig,Xesp,Hvul,Chem,Nemnom,Rhoesc,Sanmal,Morvir,Tadh,TrH2,HoiH06,Hhon,HoiH04,HoiH11,HoiH23,Mlei,Pbac,Horcal,Bolinf,Vmul,Coeast,Coemet,Drygla,Eupdun,Mertsp,Lampan,Beraby,Aque,Emue,Tetwil,Xestes,Halamb,Plespi,Scil,Lcom,Clacor,Gracom,Leuniv,Ocar,Opea,Plajan,Acaspe,Helnan,Didcos,Diagra,Stedip,Codhol,Mylf…
OG_3098	0.876543	71	71	1	1	1	1	0	0	0	Hsap,Bralan,Spur,Skow,Tcas,Dpul,Cscu,Ctel,Cgig,Acagra,Exapal,Nvec,Adig,Amil,Gfas,Fspp,Gasp,Spis,Pocdam,Dgig,Xesp,Hvul,Chem,Aaur,Nemnom,Rhoesc,Sanmal,Morvir,Tadh,TrH2,HoiH06,Hhon,HoiH04,HoiH23,Mlei,Horcal,Bolinf,Vmul,Coeast,Coemet,Drygla,Eupdun,Mertsp,Lampan,Beraby,Aque,Emue,Tetwil,Xestes,Halamb,Spolac,Scil,Lcom,Gracom,Opea,Plajan,Sros,Acaspe,Helnan,Didcos,Diagra,Stedip,Codhol,Microa,Mylflu,Salinf…
OG_3394	0.876543	71	71	1	1	1	1	0	0	0	Hsap,Bralan,Spur,Skow,Tcas,Dpul,Cscu,Ctel,Cgig,Acagra,Exapal,Nvec,Adig,Amil,Gfas,Fspp,Gasp,Spis,Dgig,Xesp,Hvul,Chem,Aaur,Nemnom,Rhoesc,Sanmal,Morvir,Tadh,TrH2,HoiH06,Hhon,HoiH04,HoiH23,Horcal,Bolinf,Vmul,Coemet,Drygla,Mertsp,Beraby,Aque,Emue,Tetwil,Xestes,Halamb,Spolac,Scil,Lcom,Clacor,Gracom,Leuniv,Ocar,Opea,Plajan,Mbre,Sros,Acaspe,Helnan,Didcos,Diagra,Stedip,Microa,Choper,Mylflu,Salinf,Salkve,S…
OG_3499	0.876543	71	71	1	1	1	1	0	0	0	Hsap,Bralan,Spur,Skow,Tcas,Dpul,Cscu,Ctel,Cgig,Acagra,Exapal,Nvec,Adig,Amil,Gfas,Fspp,Gasp,Spis,Pocdam,Dgig,Xesp,Chem,Aaur,Nemnom,Rhoesc,Sanmal,Morvir,Tadh,TrH2,HoiH06,Hhon,HoiH04,HoiH11,HoiH23,Mlei,Pbac,Horcal,Vmul,Coemet,Eupdun,Lampan,Aque,Tetwil,Halamb,Stycar,Plespi,Scil,Lcom,Clacor,Gracom,Leuniv,Ocar,Opea,Plajan,Mbre,Sros,Acaspe,Helnan,Didcos,Diagra,Stedip,Microa,Choper,Mylflu,Salinf,Salkve,S…
OG_3665	0.876543	71	71	1	1	1	1	0	0	0	Hsap,Bralan,Spur,Skow,Tcas,Dpul,Cscu,Ctel,Cgig,Acagra,Exapal,Nvec,Adig,Gfas,Fspp,Gasp,Spis,Pocdam,Dgig,Xesp,Hvul,Chem,Aaur,Nemnom,Rhoesc,Sanmal,Morvir,Tadh,TrH2,HoiH06,Hhon,HoiH04,HoiH23,Mlei,Pbac,Horcal,Bolinf,Vmul,Coeast,Coemet,Drygla,Eupdun,Mertsp,Lampan,Beraby,Aque,Tetwil,Xestes,Halamb,Stycar,Plespi,Scil,Lcom,Gracom,Ocar,Opea,Plajan,Sros,Acaspe,Helnan,Didcos,Diagra,Stedip,Codhol,Microa,Mylflu…
OG_3887	0.876543	71	71	1	1	1	1	0	0	0	Hsap,Bralan,Spur,Skow,Dpul,Cscu,Ctel,Cgig,Acagra,Exapal,Nvec,Adig,Amil,Gfas,Fspp,Gasp,Spis,Pocdam,Dgig,Xesp,Hvul,Chem,Aaur,Nemnom,Rhoesc,Sanmal,Morvir,Tadh,TrH2,HoiH06,Hhon,HoiH23,Horcal,Vmul,Coemet,Drygla,Lampan,Beraby,Aque,Emue,Tetwil,Xestes,Halamb,Stycar,Spolac,Plespi,Scil,Lcom,Clacor,Gracom,Leuniv,Opea,Plajan,Mbre,Sros,Acaspe,Helnan,Didcos,Diagra,Stedip,Codhol,Microa,Choper,Mylflu,Salinf,Salk…
OG_3955	0.876543	71	71	1	1	1	1	1	0	0	Hsap,Bralan,Spur,Skow,Cgig,Acagra,Exapal,Nvec,Adig,Amil,Gfas,Fspp,Gasp,Spis,Pocdam,Dgig,Xesp,Hvul,Chem,Aaur,Nemnom,Rhoesc,Sanmal,Morvir,Tadh,TrH2,HoiH06,Hhon,HoiH04,HoiH11,HoiH23,Pbac,Horcal,Bolinf,Vmul,Drygla,Mertsp,Lampan,Aque,Emue,Tetwil,Xestes,Halamb,Stycar,Spolac,Plespi,Scil,Lcom,Clacor,Gracom,Leuniv,Ocar,Opea,Plajan,Mbre,Sros,Acaspe,Helnan,Didcos,Diagra,Stedip,Codhol,Microa,Choper,Salinf,Sa…
OG_4365	0.876543	71	71	1	1	1	1	0	0	0	Hsap,Bralan,Spur,Skow,Cscu,Ctel,Cgig,Acagra,Exapal,Nvec,Amil,Gfas,Fspp,Gasp,Spis,Pocdam,Dgig,Xesp,Hvul,Chem,Aaur,Nemnom,Rhoesc,Sanmal,Morvir,Tadh,TrH2,HoiH06,Hhon,HoiH04,HoiH11,HoiH23,Mlei,Pbac,Horcal,Vmul,Coemet,Drygla,Eupdun,Lampan,Beraby,Aque,Emue,Xestes,Halamb,Stycar,Spolac,Plespi,Lcom,Clacor,Gracom,Leuniv,Opea,Plajan,Sros,Acaspe,Helnan,Didcos,Diagra,Stedip,Codhol,Microa,Choper,Mylflu,Salinf,…
OG_5300	0.876543	71	71	1	1	1	1	1	1	0.735	Hsap,Spur,Skow,Tcas,Dpul,Cscu,Ctel,Cgig,Acagra,Exapal,Nvec,Adig,Amil,Gfas,Fspp,Gasp,Spis,Dgig,Xesp,Hvul,Chem,Aaur,Nemnom,Rhoesc,Sanmal,Morvir,Tadh,TrH2,HoiH06,Hhon,HoiH04,HoiH11,HoiH23,Mlei,Pbac,Horcal,Vmul,Coemet,Drygla,Eupdun,Lampan,Beraby,Aque,Emue,Tetwil,Xestes,Stycar,Spolac,Plespi,Scil,Lcom,Clacor,Gracom,Leuniv,Mbre,Sros,Acaspe,Helnan,Didcos,Diagra,Stedip,Codhol,Microa,Choper,Mylflu,Salkve,S…
OG_533	0.876543	71	71	1	1	1	1	0	1	0.072	Hsap,Bralan,Spur,Skow,Tcas,Dpul,Cscu,Ctel,Cgig,Acagra,Exapal,Nvec,Adig,Amil,Gfas,Fspp,Gasp,Spis,Pocdam,Dgig,Xesp,Hvul,Chem,Aaur,Nemnom,Rhoesc,Sanmal,Morvir,Tadh,TrH2,HoiH06,Hhon,HoiH11,HoiH23,Mlei,Pbac,Horcal,Vmul,Coeast,Coemet,Drygla,Lampan,Beraby,Aque,Emue,Xestes,Halamb,Spolac,Plespi,Scil,Lcom,Clacor,Gracom,Opea,Plajan,Mbre,Acaspe,Helnan,Didcos,Diagra,Stedip,Microa,Choper,Mylflu,Salinf,Salkve,S…
OG_5387	0.876543	71	71	1	1	1	1	0	0	0	Hsap,Bralan,Spur,Skow,Tcas,Dpul,Cscu,Ctel,Cgig,Acagra,Exapal,Nvec,Adig,Gfas,Fspp,Gasp,Spis,Pocdam,Dgig,Xesp,Hvul,Chem,Aaur,Nemnom,Rhoesc,Morvir,Tadh,TrH2,HoiH06,Hhon,HoiH04,HoiH11,HoiH23,Pbac,Horcal,Vmul,Coeast,Coemet,Drygla,Lampan,Beraby,Aque,Tetwil,Xestes,Halamb,Stycar,Spolac,Plespi,Lcom,Clacor,Ocar,Opea,Plajan,Mbre,Sros,Acaspe,Helnan,Didcos,Diagra,Stedip,Codhol,Microa,Choper,Mylflu,Salinf,Salk…
OG_5576	0.876543	71	71	1	1	1	1	0	0	0	Hsap,Bralan,Spur,Skow,Tcas,Dpul,Cscu,Ctel,Cgig,Acagra,Exapal,Nvec,Adig,Amil,Gfas,Fspp,Gasp,Spis,Pocdam,Dgig,Xesp,Hvul,Chem,Aaur,Nemnom,Rhoesc,Sanmal,Morvir,Tadh,TrH2,HoiH06,Hhon,HoiH04,HoiH11,HoiH23,Mlei,Pbac,Horcal,Bolinf,Vmul,Coeast,Coemet,Drygla,Eupdun,Mertsp,Lampan,Beraby,Aque,Emue,Tetwil,Xestes,Halamb,Spolac,Scil,Lcom,Clacor,Gracom,Opea,Plajan,Acaspe,Helnan,Didcos,Diagra,Stedip,Codhol,Mylflu…
OG_558	0.876543	71	71	1	1	1	1	0	0	0	Hsap,Bralan,Spur,Skow,Tcas,Ctel,Cgig,Acagra,Exapal,Nvec,Adig,Amil,Gfas,Fspp,Gasp,Spis,Pocdam,Chem,Aaur,Nemnom,Rhoesc,Sanmal,Morvir,Tadh,TrH2,HoiH06,Hhon,HoiH04,HoiH23,Mlei,Pbac,Horcal,Bolinf,Vmul,Coeast,Drygla,Eupdun,Mertsp,Beraby,Aque,Emue,Tetwil,Xestes,Halamb,Stycar,Spolac,Plespi,Lcom,Clacor,Gracom,Leuniv,Ocar,Opea,Plajan,Mbre,Sros,Acaspe,Helnan,Didcos,Diagra,Stedip,Codhol,Microa,Choper,Mylflu,…
OG_5931	0.876543	71	71	1	1	1	1	0	0	0	Bralan,Spur,Skow,Tcas,Dpul,Cscu,Ctel,Cgig,Acagra,Exapal,Nvec,Adig,Amil,Gfas,Fspp,Gasp,Spis,Pocdam,Dgig,Xesp,Hvul,Chem,Nemnom,Rhoesc,Sanmal,Morvir,Tadh,TrH2,HoiH06,Hhon,HoiH04,HoiH23,Mlei,Horcal,Bolinf,Vmul,Coeast,Coemet,Drygla,Eupdun,Mertsp,Lampan,Beraby,Aque,Emue,Tetwil,Xestes,Halamb,Stycar,Spolac,Plespi,Scil,Lcom,Clacor,Gracom,Leuniv,Ocar,Opea,Plajan,Mbre,Diagra,Stedip,Codhol,Choper,Mylflu,Sali…
OG_7533	0.876543	71	71	1	1	1	1	0	0	0	Hsap,Bralan,Spur,Skow,Tcas,Dpul,Cscu,Ctel,Cgig,Acagra,Exapal,Nvec,Adig,Amil,Gfas,Fspp,Gasp,Spis,Pocdam,Dgig,Xesp,Hvul,Chem,Aaur,Nemnom,Rhoesc,Sanmal,Morvir,Tadh,TrH2,HoiH06,Hhon,HoiH04,HoiH11,HoiH23,Mlei,Pbac,Horcal,Bolinf,Vmul,Coeast,Coemet,Drygla,Eupdun,Mertsp,Lampan,Beraby,Aque,Emue,Xestes,Stycar,Spolac,Plespi,Scil,Lcom,Clacor,Gracom,Leuniv,Ocar,Opea,Plajan,Mbre,Sros,Microa,Choper,Mylflu,Salkv…
OG_8	0.876543	71	71	1	1	1	1	0	0	0	Hsap,Bralan,Spur,Skow,Ctel,Cgig,Acagra,Exapal,Nvec,Amil,Gfas,Fspp,Gasp,Spis,Pocdam,Dgig,Xesp,Hvul,Chem,Aaur,Nemnom,Rhoesc,Sanmal,Morvir,Tadh,TrH2,HoiH06,Hhon,HoiH04,HoiH11,HoiH23,Mlei,Pbac,Horcal,Bolinf,Vmul,Coemet,Drygla,Lampan,Beraby,Aque,Emue,Tetwil,Halamb,Stycar,Spolac,Scil,Lcom,Clacor,Gracom,Leuniv,Ocar,Opea,Plajan,Mbre,Sros,Acaspe,Helnan,Didcos,Diagra,Stedip,Codhol,Microa,Choper,Mylflu,Sali…
OG_8253	0.876543	71	71	1	1	1	1	0	0	0	Hsap,Bralan,Spur,Skow,Tcas,Dpul,Cscu,Ctel,Cgig,Acagra,Exapal,Nvec,Adig,Amil,Gfas,Fspp,Gasp,Spis,Pocdam,Dgig,Xesp,Hvul,Nemnom,Rhoesc,Sanmal,Morvir,Tadh,TrH2,HoiH06,Hhon,HoiH04,HoiH11,HoiH23,Pbac,Horcal,Vmul,Coeast,Coemet,Eupdun,Lampan,Beraby,Aque,Emue,Tetwil,Halamb,Spolac,Scil,Lcom,Clacor,Gracom,Leuniv,Opea,Plajan,Mbre,Sros,Acaspe,Helnan,Didcos,Diagra,Stedip,Codhol,Microa,Choper,Mylflu,Salinf,Salk…
OG_884	0.876543	71	71	1	1	1	1	0	0	0	Bralan,Spur,Skow,Cscu,Ctel,Cgig,Acagra,Exapal,Nvec,Adig,Amil,Gfas,Fspp,Gasp,Spis,Pocdam,Dgig,Xesp,Hvul,Chem,Aaur,Nemnom,Rhoesc,Sanmal,Morvir,Tadh,TrH2,HoiH06,Hhon,HoiH04,HoiH23,Mlei,Pbac,Horcal,Bolinf,Vmul,Coemet,Drygla,Lampan,Beraby,Aque,Emue,Tetwil,Xestes,Halamb,Stycar,Spolac,Lcom,Clacor,Gracom,Leuniv,Ocar,Opea,Plajan,Sros,Acaspe,Helnan,Didcos,Diagra,Stedip,Codhol,Microa,Choper,Mylflu,Salinf,Sa…
OG_1019	0.864198	70	70	1	1	1	1	0	0	0	Hsap,Bralan,Spur,Skow,Cscu,Ctel,Cgig,Acagra,Exapal,Nvec,Adig,Amil,Gfas,Fspp,Gasp,Spis,Pocdam,Dgig,Xesp,Aaur,Nemnom,Rhoesc,Sanmal,Morvir,Tadh,TrH2,HoiH06,Hhon,HoiH04,HoiH11,HoiH23,Mlei,Pbac,Horcal,Bolinf,Vmul,Coeast,Drygla,Eupdun,Mertsp,Lampan,Beraby,Aque,Emue,Tetwil,Xestes,Halamb,Stycar,Spolac,Scil,Lcom,Gracom,Mbre,Sros,Acaspe,Helnan,Didcos,Diagra,Stedip,Codhol,Microa,Choper,Mylflu,Salinf,Salkve,…
OG_1077	0.864198	70	70	1	1	1	1	0	0	0	Hsap,Bralan,Spur,Skow,Tcas,Dpul,Cscu,Ctel,Cgig,Acagra,Exapal,Nvec,Adig,Amil,Gfas,Fspp,Gasp,Spis,Pocdam,Dgig,Xesp,Hvul,Chem,Aaur,Nemnom,Rhoesc,Sanmal,Morvir,Tadh,TrH2,HoiH06,Hhon,HoiH04,HoiH11,HoiH23,Mlei,Pbac,Horcal,Coemet,Lampan,Aque,Emue,Tetwil,Halamb,Stycar,Spolac,Plespi,Lcom,Clacor,Gracom,Opea,Plajan,Mbre,Sros,Acaspe,Helnan,Didcos,Diagra,Stedip,Codhol,Microa,Choper,Mylflu,Salinf,Salkve,Salurc…
OG_1140	0.864198	70	70	1	1	1	1	0	0	0	Hsap,Bralan,Spur,Skow,Tcas,Dpul,Cscu,Ctel,Cgig,Acagra,Exapal,Nvec,Adig,Amil,Gfas,Fspp,Gasp,Spis,Pocdam,Dgig,Xesp,Hvul,Chem,Aaur,Nemnom,Rhoesc,Sanmal,Morvir,HoiH06,Hhon,HoiH04,HoiH11,HoiH23,Pbac,Horcal,Bolinf,Vmul,Coeast,Coemet,Eupdun,Mertsp,Lampan,Beraby,Aque,Emue,Halamb,Spolac,Scil,Lcom,Clacor,Gracom,Leuniv,Ocar,Opea,Plajan,Sros,Acaspe,Helnan,Didcos,Diagra,Codhol,Microa,Choper,Mylflu,Salinf,Salu…
OG_1148	0.864198	70	70	1	1	1	1	0	0	0.002	Hsap,Spur,Skow,Tcas,Dpul,Ctel,Cgig,Acagra,Exapal,Nvec,Adig,Amil,Gfas,Fspp,Gasp,Spis,Pocdam,Dgig,Xesp,Hvul,Chem,Aaur,Nemnom,Rhoesc,Sanmal,Morvir,Tadh,TrH2,HoiH04,HoiH11,HoiH23,Mlei,Pbac,Horcal,Bolinf,Vmul,Coemet,Drygla,Mertsp,Lampan,Beraby,Aque,Emue,Tetwil,Xestes,Halamb,Stycar,Spolac,Scil,Lcom,Clacor,Gracom,Leuniv,Mbre,Sros,Acaspe,Helnan,Didcos,Diagra,Stedip,Codhol,Microa,Choper,Mylflu,Salinf,Salu…
OG_1206	0.864198	70	70	1	1	1	1	1	1	0.014	Hsap,Bralan,Spur,Skow,Ctel,Cgig,Acagra,Exapal,Nvec,Adig,Amil,Gfas,Fspp,Gasp,Spis,Pocdam,Dgig,Xesp,Chem,Aaur,Nemnom,Rhoesc,Sanmal,Morvir,Tadh,TrH2,HoiH06,Hhon,HoiH04,HoiH11,HoiH23,Mlei,Horcal,Bolinf,Vmul,Coemet,Drygla,Eupdun,Mertsp,Lampan,Beraby,Aque,Emue,Tetwil,Halamb,Stycar,Spolac,Plespi,Lcom,Gracom,Leuniv,Opea,Plajan,Sros,Acaspe,Helnan,Didcos,Diagra,Stedip,Codhol,Microa,Choper,Mylflu,Salinf,Sal…
OG_1531	0.864198	70	70	1	1	1	1	1	0	0	Hsap,Bralan,Spur,Skow,Tcas,Dpul,Cscu,Ctel,Cgig,Acagra,Exapal,Nvec,Adig,Amil,Gfas,Fspp,Gasp,Spis,Pocdam,Dgig,Xesp,Hvul,Chem,Aaur,Nemnom,Rhoesc,Sanmal,Morvir,Tadh,TrH2,HoiH06,Hhon,HoiH04,HoiH11,HoiH23,Mlei,Pbac,Horcal,Coeast,Coemet,Eupdun,Lampan,Aque,Emue,Tetwil,Xestes,Halamb,Spolac,Scil,Lcom,Clacor,Gracom,Leuniv,Ocar,Opea,Plajan,Mbre,Sros,Helnan,Stedip,Codhol,Microa,Choper,Mylflu,Salinf,Salkve,Sal…
OG_2080	0.864198	70	70	1	1	1	1	0	0	0	Hsap,Bralan,Spur,Skow,Tcas,Dpul,Cscu,Ctel,Cgig,Acagra,Hvul,Chem,Aaur,Nemnom,Rhoesc,Sanmal,Morvir,Tadh,TrH2,HoiH06,Hhon,HoiH04,HoiH11,HoiH23,Mlei,Pbac,Horcal,Bolinf,Vmul,Coeast,Coemet,Drygla,Eupdun,Mertsp,Lampan,Beraby,Aque,Emue,Tetwil,Xestes,Halamb,Stycar,Spolac,Plespi,Scil,Lcom,Clacor,Gracom,Leuniv,Ocar,Opea,Plajan,Mbre,Sros,Acaspe,Helnan,Didcos,Diagra,Stedip,Codhol,Microa,Choper,Mylflu,Salinf,S…
OG_2094	0.864198	70	70	1	1	1	1	0	0	0	Hsap,Bralan,Spur,Skow,Dpul,Cscu,Ctel,Cgig,Acagra,Exapal,Nvec,Adig,Amil,Gfas,Fspp,Gasp,Spis,Pocdam,Dgig,Xesp,Hvul,Chem,Nemnom,Rhoesc,Sanmal,Morvir,Tadh,TrH2,HoiH06,Hhon,HoiH04,HoiH11,HoiH23,Mlei,Pbac,Horcal,Vmul,Coeast,Coemet,Eupdun,Mertsp,Lampan,Beraby,Aque,Xestes,Halamb,Stycar,Scil,Lcom,Clacor,Gracom,Leuniv,Ocar,Opea,Plajan,Mbre,Sros,Acaspe,Helnan,Didcos,Diagra,Stedip,Microa,Choper,Salinf,Salkve…
OG_210	0.864198	70	70	1	1	1	1	0	0	0.002	Hsap,Bralan,Spur,Skow,Tcas,Dpul,Cscu,Acagra,Exapal,Nvec,Adig,Amil,Gfas,Fspp,Gasp,Spis,Pocdam,Dgig,Xesp,Hvul,Chem,Aaur,Nemnom,Rhoesc,Sanmal,Morvir,Tadh,TrH2,HoiH06,Hhon,HoiH04,HoiH23,Pbac,Horcal,Bolinf,Vmul,Coemet,Mertsp,Lampan,Beraby,Aque,Emue,Tetwil,Xestes,Halamb,Stycar,Spolac,Plespi,Scil,Lcom,Leuniv,Ocar,Opea,Plajan,Sros,Acaspe,Helnan,Didcos,Diagra,Stedip,Codhol,Microa,Choper,Salinf,Salkve,Salu…
OG_2149	0.864198	70	70	1	1	1	1	1	0	0.004	Hsap,Bralan,Spur,Skow,Tcas,Dpul,Ctel,Cgig,Acagra,Exapal,Nvec,Adig,Amil,Gfas,Fspp,Gasp,Spis,Pocdam,Dgig,Xesp,Hvul,Chem,Aaur,Nemnom,Rhoesc,Sanmal,Morvir,Tadh,TrH2,HoiH06,Hhon,HoiH04,HoiH11,HoiH23,Mlei,Pbac,Horcal,Bolinf,Vmul,Coemet,Drygla,Eupdun,Mertsp,Lampan,Beraby,Aque,Tetwil,Xestes,Halamb,Stycar,Spolac,Lcom,Clacor,Gracom,Mbre,Sros,Acaspe,Helnan,Didcos,Diagra,Stedip,Codhol,Microa,Choper,Mylflu,Sa…
OG_2170	0.864198	70	70	1	1	1	1	0	0	0	Hsap,Bralan,Spur,Skow,Tcas,Dpul,Cscu,Ctel,Cgig,Acagra,Exapal,Nvec,Adig,Amil,Gfas,Fspp,Gasp,Spis,Pocdam,Dgig,Xesp,Hvul,Chem,Aaur,Nemnom,Rhoesc,Sanmal,Morvir,Tadh,TrH2,HoiH06,Hhon,HoiH04,HoiH11,HoiH23,Mlei,Pbac,Horcal,Coemet,Drygla,Aque,Tetwil,Xestes,Halamb,Stycar,Spolac,Scil,Lcom,Gracom,Leuniv,Ocar,Opea,Mbre,Sros,Acaspe,Helnan,Didcos,Diagra,Stedip,Codhol,Microa,Choper,Mylflu,Salinf,Salkve,Salurc,S…
OG_3830	0.864198	70	70	1	1	1	1	0	0	0	Hsap,Bralan,Skow,Cscu,Ctel,Cgig,Acagra,Exapal,Nvec,Adig,Amil,Gfas,Fspp,Gasp,Spis,Pocdam,Dgig,Xesp,Hvul,Chem,Nemnom,Rhoesc,Sanmal,Morvir,Tadh,TrH2,HoiH06,Hhon,HoiH04,HoiH11,HoiH23,Mlei,Pbac,Horcal,Bolinf,Vmul,Coemet,Drygla,Mertsp,Lampan,Beraby,Aque,Emue,Tetwil,Halamb,Stycar,Spolac,Plespi,Scil,Lcom,Clacor,Gracom,Leuniv,Ocar,Opea,Sros,Acaspe,Helnan,Diagra,Stedip,Codhol,Microa,Choper,Mylflu,Salkve,Sa…
OG_4380	0.864198	70	70	1	1	1	1	0	0	0	Hsap,Bralan,Spur,Skow,Tcas,Dpul,Cscu,Ctel,Cgig,Acagra,Exapal,Nvec,Adig,Amil,Gfas,Fspp,Gasp,Spis,Pocdam,Dgig,Xesp,Hvul,Aaur,Nemnom,Rhoesc,Sanmal,Morvir,Tadh,TrH2,HoiH06,Hhon,HoiH04,HoiH23,Mlei,Pbac,Horcal,Bolinf,Vmul,Coeast,Coemet,Eupdun,Mertsp,Lampan,Beraby,Aque,Emue,Tetwil,Xestes,Halamb,Stycar,Spolac,Plespi,Scil,Lcom,Clacor,Gracom,Leuniv,Ocar,Opea,Plajan,Acaspe,Diagra,Stedip,Codhol,Mylflu,Salkve…
OG_4439	0.864198	70	70	1	1	1	1	0	0	0	Hsap,Bralan,Spur,Skow,Dpul,Cscu,Ctel,Cgig,Acagra,Exapal,Nvec,Adig,Gfas,Fspp,Gasp,Spis,Pocdam,Dgig,Xesp,Hvul,Chem,Aaur,Nemnom,Rhoesc,Sanmal,Tadh,TrH2,HoiH06,Hhon,HoiH04,HoiH11,HoiH23,Mlei,Pbac,Horcal,Bolinf,Vmul,Coeast,Coemet,Drygla,Mertsp,Lampan,Beraby,Aque,Emue,Tetwil,Xestes,Stycar,Spolac,Lcom,Gracom,Opea,Plajan,Mbre,Sros,Acaspe,Helnan,Didcos,Diagra,Stedip,Codhol,Microa,Choper,Mylflu,Salkve,Salu…
OG_4580	0.864198	70	70	1	1	1	1	1	0	0	Hsap,Bralan,Spur,Skow,Tcas,Dpul,Ctel,Cgig,Acagra,Exapal,Nvec,Adig,Amil,Gfas,Fspp,Gasp,Spis,Pocdam,Dgig,Xesp,Hvul,Chem,Tadh,TrH2,HoiH06,Hhon,HoiH04,HoiH11,HoiH23,Mlei,Pbac,Horcal,Bolinf,Vmul,Coeast,Coemet,Drygla,Mertsp,Lampan,Beraby,Aque,Emue,Tetwil,Xestes,Halamb,Stycar,Scil,Lcom,Clacor,Gracom,Ocar,Opea,Plajan,Mbre,Sros,Acaspe,Helnan,Didcos,Diagra,Stedip,Codhol,Microa,Choper,Mylflu,Salinf,Salkve,S…
OG_4588	0.864198	70	70	1	1	1	1	0	0	0	Hsap,Spur,Skow,Tcas,Dpul,Cscu,Ctel,Acagra,Exapal,Nvec,Adig,Amil,Gfas,Fspp,Gasp,Spis,Pocdam,Dgig,Xesp,Hvul,Chem,Aaur,Nemnom,Rhoesc,Sanmal,Morvir,Tadh,TrH2,HoiH06,Hhon,HoiH04,HoiH11,HoiH23,Mlei,Pbac,Horcal,Bolinf,Coemet,Mertsp,Lampan,Beraby,Aque,Emue,Tetwil,Xestes,Halamb,Spolac,Plespi,Scil,Lcom,Clacor,Gracom,Leuniv,Ocar,Opea,Plajan,Mbre,Sros,Didcos,Codhol,Microa,Choper,Mylflu,Salinf,Salkve,Salurc,S…
OG_488	0.864198	70	70	1	1	1	1	0	0	0	Hsap,Bralan,Spur,Skow,Cscu,Ctel,Cgig,Acagra,Exapal,Nvec,Adig,Amil,Gfas,Fspp,Gasp,Spis,Pocdam,Dgig,Xesp,Hvul,Chem,Aaur,Nemnom,Rhoesc,Sanmal,Morvir,Tadh,TrH2,HoiH06,Hhon,HoiH04,HoiH23,Mlei,Pbac,Horcal,Bolinf,Vmul,Coemet,Mertsp,Lampan,Aque,Emue,Tetwil,Xestes,Halamb,Stycar,Spolac,Plespi,Scil,Lcom,Gracom,Leuniv,Ocar,Opea,Mbre,Sros,Acaspe,Helnan,Didcos,Diagra,Stedip,Codhol,Microa,Choper,Mylflu,Salinf,S…
OG_520	0.864198	70	70	1	1	1	1	0	0	0	Hsap,Bralan,Spur,Skow,Tcas,Dpul,Cscu,Ctel,Cgig,Acagra,Exapal,Nvec,Adig,Amil,Gfas,Fspp,Gasp,Spis,Pocdam,Dgig,Xesp,Hvul,Chem,Aaur,Nemnom,Rhoesc,Sanmal,Morvir,Tadh,TrH2,HoiH06,Hhon,HoiH04,HoiH23,Mlei,Pbac,Horcal,Vmul,Coeast,Coemet,Drygla,Lampan,Beraby,Aque,Emue,Xestes,Halamb,Stycar,Spolac,Scil,Lcom,Clacor,Gracom,Leuniv,Opea,Plajan,Mbre,Acaspe,Helnan,Didcos,Diagra,Stedip,Choper,Salinf,Salkve,Salurc,S…
OG_5431	0.864198	70	70	1	1	1	1	0	0	0	Hsap,Bralan,Spur,Skow,Tcas,Dpul,Cscu,Ctel,Cgig,Acagra,Exapal,Nvec,Adig,Amil,Gfas,Fspp,Gasp,Spis,Pocdam,Dgig,Xesp,Hvul,Chem,Aaur,Nemnom,Rhoesc,Sanmal,Morvir,Tadh,TrH2,HoiH06,Hhon,HoiH04,HoiH11,HoiH23,Mlei,Pbac,Horcal,Vmul,Coeast,Coemet,Lampan,Beraby,Aque,Emue,Tetwil,Xestes,Halamb,Stycar,Spolac,Plespi,Scil,Lcom,Clacor,Gracom,Leuniv,Ocar,Opea,Plajan,Acaspe,Helnan,Didcos,Diagra,Stedip,Codhol,Salkve,S…
OG_5468	0.864198	70	70	1	1	1	1	0	0	0	Hsap,Spur,Skow,Tcas,Dpul,Ctel,Cgig,Acagra,Exapal,Nvec,Adig,Amil,Gfas,Fspp,Gasp,Spis,Pocdam,Dgig,Xesp,Hvul,Chem,Nemnom,Rhoesc,Sanmal,Morvir,Tadh,TrH2,HoiH06,Hhon,HoiH04,HoiH11,HoiH23,Mlei,Pbac,Horcal,Vmul,Coemet,Drygla,Beraby,Aque,Emue,Tetwil,Xestes,Halamb,Stycar,Spolac,Scil,Lcom,Gracom,Leuniv,Ocar,Opea,Plajan,Sros,Acaspe,Helnan,Didcos,Diagra,Stedip,Codhol,Microa,Choper,Mylflu,Salinf,Salkve,Salurc…
OG_5732	0.864198	70	70	1	1	1	1	0	0	0	Hsap,Bralan,Spur,Skow,Dpul,Cgig,Acagra,Exapal,Nvec,Adig,Amil,Gfas,Fspp,Gasp,Spis,Pocdam,Dgig,Xesp,Hvul,Chem,Nemnom,Rhoesc,Sanmal,Morvir,Tadh,TrH2,HoiH06,Hhon,HoiH04,HoiH11,HoiH23,Mlei,Pbac,Horcal,Bolinf,Vmul,Coeast,Drygla,Eupdun,Mertsp,Lampan,Beraby,Aque,Tetwil,Halamb,Spolac,Scil,Lcom,Gracom,Leuniv,Opea,Plajan,Mbre,Sros,Acaspe,Helnan,Didcos,Diagra,Stedip,Codhol,Microa,Choper,Mylflu,Salinf,Salkve,…
OG_575	0.864198	70	70	1	1	1	1	1	0	0	Hsap,Bralan,Spur,Skow,Tcas,Dpul,Cscu,Ctel,Cgig,Acagra,Exapal,Nvec,Adig,Gfas,Fspp,Gasp,Spis,Pocdam,Dgig,Xesp,Hvul,Aaur,Nemnom,Rhoesc,Sanmal,Morvir,Tadh,TrH2,HoiH06,Hhon,HoiH04,HoiH11,HoiH23,Mlei,Pbac,Horcal,Bolinf,Vmul,Coeast,Coemet,Drygla,Eupdun,Mertsp,Lampan,Beraby,Aque,Emue,Tetwil,Halamb,Stycar,Spolac,Plespi,Scil,Lcom,Clacor,Gracom,Ocar,Opea,Plajan,Mbre,Sros,Codhol,Microa,Choper,Salinf,Salkve,S…
OG_5770	0.864198	70	70	1	1	1	1	0	0	0	Hsap,Bralan,Spur,Tcas,Dpul,Cscu,Ctel,Cgig,Acagra,Exapal,Nvec,Adig,Amil,Gfas,Fspp,Gasp,Spis,Pocdam,Dgig,Xesp,Hvul,Chem,Aaur,Nemnom,Rhoesc,Sanmal,Morvir,Tadh,TrH2,HoiH06,Hhon,HoiH04,HoiH23,Pbac,Horcal,Bolinf,Vmul,Coemet,Drygla,Mertsp,Lampan,Aque,Emue,Tetwil,Halamb,Stycar,Spolac,Scil,Lcom,Gracom,Leuniv,Opea,Plajan,Mbre,Sros,Acaspe,Helnan,Didcos,Diagra,Stedip,Codhol,Microa,Choper,Mylflu,Salkve,Salurc…
OG_5895	0.864198	70	70	1	1	1	1	1	0	0	Hsap,Bralan,Spur,Skow,Tcas,Dpul,Ctel,Cgig,Acagra,Exapal,Nvec,Adig,Amil,Gfas,Fspp,Gasp,Spis,Pocdam,Dgig,Xesp,Hvul,Chem,Nemnom,Rhoesc,Sanmal,Morvir,Tadh,TrH2,HoiH06,Hhon,HoiH04,HoiH11,HoiH23,Mlei,Pbac,Horcal,Coemet,Drygla,Lampan,Beraby,Aque,Emue,Tetwil,Xestes,Halamb,Stycar,Spolac,Plespi,Scil,Lcom,Gracom,Leuniv,Ocar,Opea,Plajan,Acaspe,Helnan,Didcos,Diagra,Stedip,Codhol,Microa,Choper,Mylflu,Salinf,Sa…
OG_61	0.864198	70	70	1	1	1	1	0	0	0	Hsap,Bralan,Spur,Skow,Tcas,Dpul,Cscu,Ctel,Cgig,Acagra,Exapal,Nvec,Adig,Amil,Gfas,Fspp,Gasp,Spis,Pocdam,Dgig,Xesp,Hvul,Aaur,Nemnom,Rhoesc,Sanmal,Morvir,Tadh,TrH2,HoiH06,Hhon,HoiH04,HoiH23,Mlei,Pbac,Horcal,Bolinf,Coeast,Coemet,Eupdun,Mertsp,Lampan,Aque,Emue,Tetwil,Xestes,Halamb,Stycar,Spolac,Plespi,Lcom,Clacor,Gracom,Leuniv,Mbre,Sros,Acaspe,Helnan,Didcos,Diagra,Stedip,Codhol,Microa,Choper,Salinf,Sa…
OG_636	0.864198	70	70	1	1	1	1	1	0	0	Hsap,Bralan,Spur,Skow,Ctel,Cgig,Acagra,Exapal,Nvec,Adig,Amil,Gfas,Fspp,Gasp,Spis,Pocdam,Dgig,Xesp,Hvul,Chem,Nemnom,Rhoesc,Sanmal,Morvir,Tadh,TrH2,HoiH06,Hhon,HoiH04,HoiH11,HoiH23,Mlei,Bolinf,Vmul,Coeast,Coemet,Drygla,Eupdun,Mertsp,Beraby,Aque,Emue,Tetwil,Xestes,Halamb,Stycar,Spolac,Scil,Lcom,Gracom,Leuniv,Ocar,Opea,Plajan,Mbre,Sros,Acaspe,Helnan,Didcos,Diagra,Stedip,Codhol,Microa,Choper,Mylflu,Sa…
OG_8202	0.864198	70	70	1	1	1	1	1	1	0.206	Hsap,Bralan,Skow,Tcas,Dpul,Cscu,Ctel,Cgig,Acagra,Exapal,Nvec,Amil,Gfas,Fspp,Gasp,Spis,Pocdam,Dgig,Xesp,Hvul,Chem,Aaur,Nemnom,Rhoesc,Sanmal,Morvir,Tadh,TrH2,HoiH06,Hhon,HoiH04,HoiH11,HoiH23,Mlei,Vmul,Drygla,Lampan,Aque,Emue,Tetwil,Xestes,Halamb,Stycar,Spolac,Plespi,Scil,Lcom,Gracom,Leuniv,Ocar,Opea,Plajan,Mbre,Sros,Acaspe,Helnan,Didcos,Diagra,Stedip,Codhol,Microa,Choper,Mylflu,Salinf,Salkve,Salurc…
OG_945	0.864198	70	70	1	1	1	1	0	0	0	Hsap,Bralan,Spur,Skow,Tcas,Dpul,Cscu,Ctel,Cgig,Acagra,Exapal,Nvec,Adig,Amil,Gfas,Fspp,Gasp,Spis,Pocdam,Dgig,Xesp,Hvul,Chem,Nemnom,Rhoesc,Sanmal,Morvir,Tadh,TrH2,HoiH06,Hhon,HoiH04,HoiH11,HoiH23,Mlei,Pbac,Bolinf,Vmul,Coeast,Drygla,Mertsp,Lampan,Beraby,Aque,Emue,Tetwil,Xestes,Stycar,Spolac,Scil,Lcom,Gracom,Leuniv,Mbre,Sros,Acaspe,Helnan,Didcos,Diagra,Codhol,Microa,Choper,Mylflu,Salinf,Salkve,Salurc…
OG_97	0.864198	70	70	1	1	1	1	0	0	0	Hsap,Bralan,Spur,Skow,Tcas,Dpul,Cscu,Ctel,Cgig,Acagra,Exapal,Nvec,Adig,Amil,Gfas,Fspp,Gasp,Spis,Pocdam,Dgig,Xesp,Hvul,Chem,Aaur,Nemnom,Rhoesc,Sanmal,Morvir,Tadh,TrH2,HoiH06,Hhon,HoiH04,HoiH11,HoiH23,Mlei,Pbac,Horcal,Vmul,Coemet,Lampan,Aque,Emue,Tetwil,Halamb,Spolac,Scil,Lcom,Gracom,Leuniv,Ocar,Opea,Plajan,Mbre,Acaspe,Helnan,Didcos,Diagra,Stedip,Codhol,Microa,Choper,Mylflu,Salinf,Salkve,Salurc,Sal…
OG_996	0.864198	70	70	1	1	1	1	0	0	0	Hsap,Bralan,Spur,Skow,Tcas,Dpul,Cscu,Ctel,Cgig,Acagra,Exapal,Nvec,Adig,Amil,Gfas,Fspp,Gasp,Spis,Pocdam,Dgig,Xesp,Hvul,Chem,Aaur,Nemnom,Rhoesc,Sanmal,Morvir,Tadh,TrH2,HoiH06,Hhon,HoiH04,HoiH11,HoiH23,Pbac,Horcal,Coeast,Coemet,Lampan,Aque,Emue,Xestes,Halamb,Spolac,Plespi,Lcom,Clacor,Gracom,Ocar,Opea,Plajan,Mbre,Sros,Acaspe,Helnan,Didcos,Diagra,Stedip,Codhol,Microa,Choper,Mylflu,Salinf,Salkve,Salurc…
OG_1015	0.851852	69	69	1	1	1	1	0	1	0.019	Hsap,Bralan,Skow,Tcas,Cscu,Ctel,Cgig,Acagra,Exapal,Nvec,Adig,Amil,Gfas,Fspp,Gasp,Spis,Pocdam,Dgig,Xesp,Hvul,Chem,Aaur,Nemnom,Rhoesc,Sanmal,Morvir,Tadh,TrH2,HoiH06,Hhon,HoiH04,HoiH11,HoiH23,Mlei,Pbac,Horcal,Bolinf,Vmul,Coeast,Coemet,Mertsp,Lampan,Beraby,Aque,Emue,Tetwil,Halamb,Stycar,Spolac,Plespi,Scil,Lcom,Gracom,Leuniv,Sros,Acaspe,Helnan,Stedip,Codhol,Microa,Choper,Mylflu,Salinf,Salkve,Salurc,Sa…
OG_1111	0.851852	69	69	1	1	1	1	0	0	0	Hsap,Bralan,Spur,Skow,Tcas,Dpul,Cscu,Ctel,Cgig,Acagra,Exapal,Nvec,Adig,Amil,Gfas,Fspp,Gasp,Spis,Pocdam,Dgig,Xesp,Hvul,Chem,Aaur,Nemnom,Rhoesc,Sanmal,Morvir,Tadh,TrH2,HoiH06,Hhon,HoiH04,HoiH11,HoiH23,Mlei,Pbac,Horcal,Bolinf,Vmul,Coeast,Coemet,Drygla,Mertsp,Lampan,Beraby,Aque,Emue,Tetwil,Xestes,Halamb,Stycar,Spolac,Plespi,Lcom,Gracom,Leuniv,Ocar,Opea,Plajan,Acaspe,Helnan,Didcos,Diagra,Stedip,Codhol…
OG_1266	0.851852	69	69	1	1	1	1	0	0	0	Hsap,Bralan,Spur,Skow,Tcas,Dpul,Cscu,Ctel,Cgig,Acagra,Exapal,Adig,Amil,Gfas,Fspp,Gasp,Spis,Pocdam,Dgig,Xesp,Hvul,Chem,Aaur,Nemnom,Rhoesc,Sanmal,Morvir,Tadh,TrH2,Hhon,HoiH04,HoiH23,Mlei,Pbac,Horcal,Bolinf,Vmul,Coemet,Drygla,Lampan,Beraby,Aque,Emue,Tetwil,Xestes,Stycar,Plespi,Scil,Lcom,Gracom,Ocar,Opea,Mbre,Sros,Acaspe,Helnan,Didcos,Diagra,Codhol,Microa,Choper,Mylflu,Salinf,Salkve,Salurc,Salmac,Sal…
OG_1272	0.851852	69	69	1	1	1	1	0	0	0	Hsap,Bralan,Spur,Skow,Tcas,Dpul,Cscu,Ctel,Cgig,Acagra,Exapal,Nvec,Adig,Amil,Gfas,Fspp,Gasp,Dgig,Xesp,Hvul,Chem,Aaur,Nemnom,Rhoesc,Sanmal,Tadh,TrH2,HoiH06,Hhon,HoiH04,HoiH11,HoiH23,Mlei,Pbac,Horcal,Drygla,Lampan,Beraby,Aque,Emue,Tetwil,Xestes,Halamb,Stycar,Spolac,Lcom,Clacor,Leuniv,Ocar,Opea,Plajan,Mbre,Sros,Acaspe,Helnan,Didcos,Diagra,Stedip,Codhol,Microa,Choper,Mylflu,Salinf,Salkve,Salurc,Salmac…
OG_1288	0.851852	69	69	1	1	1	1	0	0	0	Hsap,Bralan,Spur,Skow,Tcas,Cscu,Ctel,Cgig,Acagra,Exapal,Nvec,Adig,Amil,Gfas,Fspp,Gasp,Spis,Pocdam,Dgig,Xesp,Hvul,Chem,Nemnom,Rhoesc,Morvir,Tadh,TrH2,HoiH06,Hhon,HoiH04,HoiH11,HoiH23,Mlei,Pbac,Horcal,Coeast,Coemet,Drygla,Eupdun,Lampan,Beraby,Aque,Emue,Tetwil,Xestes,Halamb,Stycar,Spolac,Scil,Lcom,Clacor,Gracom,Mbre,Sros,Acaspe,Helnan,Didcos,Diagra,Stedip,Codhol,Microa,Choper,Mylflu,Salinf,Salkve,Sa…
OG_1657	0.851852	69	69	1	1	1	1	0	0	0	Spur,Skow,Ctel,Cgig,Acagra,Exapal,Nvec,Adig,Amil,Gfas,Fspp,Gasp,Spis,Pocdam,Dgig,Xesp,Hvul,Chem,Aaur,Nemnom,Rhoesc,Sanmal,Morvir,Tadh,TrH2,HoiH06,Hhon,HoiH04,HoiH11,HoiH23,Mlei,Pbac,Horcal,Coeast,Coemet,Drygla,Mertsp,Lampan,Aque,Emue,Tetwil,Xestes,Halamb,Stycar,Spolac,Plespi,Lcom,Clacor,Gracom,Leuniv,Opea,Plajan,Mbre,Sros,Acaspe,Helnan,Didcos,Diagra,Codhol,Microa,Choper,Mylflu,Salinf,Salkve,Salur…
OG_1873	0.851852	69	69	1	1	1	1	0	0	0	Hsap,Bralan,Spur,Skow,Tcas,Dpul,Cscu,Ctel,Cgig,Acagra,Exapal,Adig,Amil,Gfas,Spis,Pocdam,Xesp,Hvul,Chem,Aaur,Nemnom,Rhoesc,Sanmal,Tadh,TrH2,HoiH06,Hhon,HoiH04,HoiH11,HoiH23,Mlei,Pbac,Horcal,Vmul,Coemet,Drygla,Mertsp,Lampan,Beraby,Aque,Tetwil,Halamb,Spolac,Scil,Lcom,Clacor,Gracom,Leuniv,Ocar,Opea,Plajan,Mbre,Sros,Acaspe,Helnan,Didcos,Diagra,Stedip,Codhol,Microa,Choper,Mylflu,Salinf,Salkve,Salurc,Sa…
OG_1912	0.851852	69	69	1	1	1	1	0	0	0	Bralan,Spur,Skow,Ctel,Cgig,Acagra,Exapal,Nvec,Adig,Amil,Gfas,Fspp,Gasp,Spis,Pocdam,Dgig,Xesp,Hvul,Chem,Aaur,Nemnom,Rhoesc,Sanmal,Morvir,Tadh,TrH2,HoiH06,Hhon,HoiH04,HoiH11,HoiH23,Mlei,Bolinf,Vmul,Coeast,Coemet,Drygla,Eupdun,Mertsp,Lampan,Beraby,Aque,Tetwil,Xestes,Halamb,Spolac,Scil,Lcom,Gracom,Leuniv,Ocar,Opea,Mbre,Sros,Acaspe,Didcos,Diagra,Stedip,Codhol,Microa,Choper,Mylflu,Salinf,Salkve,Salurc,…
OG_1972	0.851852	69	69	1	1	1	1	0	0	0	Bralan,Spur,Skow,Ctel,Cgig,Acagra,Exapal,Nvec,Adig,Amil,Gfas,Fspp,Gasp,Spis,Pocdam,Dgig,Xesp,Nemnom,Rhoesc,Sanmal,Morvir,Tadh,TrH2,HoiH06,Hhon,HoiH04,HoiH11,HoiH23,Mlei,Pbac,Horcal,Bolinf,Vmul,Coeast,Coemet,Drygla,Eupdun,Mertsp,Lampan,Beraby,Aque,Tetwil,Halamb,Stycar,Spolac,Scil,Lcom,Clacor,Gracom,Leuniv,Opea,Plajan,Mbre,Sros,Acaspe,Helnan,Didcos,Diagra,Stedip,Codhol,Microa,Choper,Mylflu,Salinf,S…
OG_2228	0.851852	69	69	1	1	1	1	0	0	0	Hsap,Bralan,Spur,Skow,Tcas,Dpul,Cscu,Ctel,Cgig,Acagra,Exapal,Nvec,Adig,Amil,Gfas,Fspp,Gasp,Spis,Pocdam,Dgig,Xesp,Tadh,TrH2,HoiH06,Hhon,HoiH04,HoiH11,HoiH23,Mlei,Pbac,Vmul,Coemet,Drygla,Eupdun,Lampan,Beraby,Aque,Emue,Tetwil,Xestes,Halamb,Stycar,Spolac,Plespi,Scil,Lcom,Clacor,Gracom,Leuniv,Opea,Plajan,Mbre,Sros,Acaspe,Helnan,Didcos,Diagra,Stedip,Codhol,Microa,Choper,Mylflu,Salinf,Salkve,Salurc,Salm…
OG_2373	0.851852	69	69	1	1	1	1	0	0	0	Hsap,Bralan,Spur,Skow,Tcas,Dpul,Cscu,Ctel,Cgig,Acagra,Exapal,Nvec,Adig,Amil,Gfas,Fspp,Gasp,Spis,Pocdam,Dgig,Xesp,Nemnom,Rhoesc,Sanmal,Morvir,HoiH06,Hhon,HoiH04,HoiH23,Horcal,Bolinf,Vmul,Coeast,Coemet,Drygla,Eupdun,Mertsp,Lampan,Beraby,Aque,Emue,Tetwil,Xestes,Stycar,Spolac,Plespi,Scil,Lcom,Clacor,Gracom,Leuniv,Mbre,Sros,Acaspe,Helnan,Didcos,Diagra,Stedip,Codhol,Microa,Choper,Mylflu,Salinf,Salkve,S…
OG_239	0.851852	69	69	1	1	1	1	0	0	0	Hsap,Bralan,Spur,Skow,Tcas,Dpul,Cscu,Ctel,Cgig,Acagra,Exapal,Nvec,Adig,Amil,Gfas,Fspp,Gasp,Spis,Pocdam,Dgig,Xesp,Hvul,Aaur,Nemnom,Rhoesc,Sanmal,Morvir,Tadh,TrH2,HoiH06,Hhon,HoiH04,HoiH11,HoiH23,Pbac,Horcal,Vmul,Coemet,Eupdun,Mertsp,Lampan,Beraby,Aque,Emue,Tetwil,Stycar,Spolac,Plespi,Scil,Lcom,Clacor,Gracom,Leuniv,Opea,Plajan,Mbre,Sros,Acaspe,Helnan,Didcos,Diagra,Stedip,Codhol,Microa,Choper,Mylflu…
OG_2705	0.851852	69	69	1	1	1	1	0	0	0	Hsap,Bralan,Spur,Skow,Tcas,Dpul,Cscu,Ctel,Cgig,Acagra,Exapal,Nvec,Adig,Amil,Gfas,Fspp,Gasp,Spis,Pocdam,Hvul,Chem,Aaur,Nemnom,Rhoesc,Sanmal,Morvir,Tadh,TrH2,Hhon,HoiH04,HoiH11,HoiH23,Mlei,Pbac,Horcal,Bolinf,Vmul,Coeast,Eupdun,Mertsp,Lampan,Beraby,Aque,Emue,Tetwil,Xestes,Stycar,Spolac,Plespi,Scil,Lcom,Clacor,Gracom,Leuniv,Opea,Plajan,Mbre,Sros,Didcos,Diagra,Stedip,Microa,Choper,Mylflu,Salkve,Salmac…
OG_3441	0.851852	69	69	1	1	1	1	0	0	0	Hsap,Bralan,Spur,Skow,Cscu,Ctel,Cgig,Acagra,Exapal,Nvec,Adig,Amil,Gfas,Fspp,Gasp,Spis,Pocdam,Dgig,Xesp,Morvir,Tadh,TrH2,HoiH06,Hhon,HoiH04,HoiH23,Mlei,Pbac,Horcal,Bolinf,Vmul,Coemet,Drygla,Eupdun,Mertsp,Lampan,Beraby,Aque,Emue,Tetwil,Xestes,Halamb,Stycar,Spolac,Plespi,Scil,Lcom,Gracom,Leuniv,Ocar,Opea,Plajan,Mbre,Sros,Acaspe,Helnan,Diagra,Stedip,Codhol,Microa,Choper,Mylflu,Salinf,Salkve,Salurc,Sa…
OG_3970	0.851852	69	69	1	1	1	1	0	0	0	Hsap,Bralan,Spur,Skow,Ctel,Cgig,Acagra,Exapal,Nvec,Adig,Amil,Gfas,Fspp,Gasp,Spis,Pocdam,Dgig,Xesp,Hvul,Chem,Sanmal,Tadh,TrH2,HoiH06,Hhon,HoiH04,HoiH23,Mlei,Pbac,Horcal,Bolinf,Coemet,Drygla,Eupdun,Mertsp,Lampan,Aque,Emue,Tetwil,Xestes,Halamb,Stycar,Spolac,Plespi,Scil,Lcom,Clacor,Gracom,Leuniv,Opea,Plajan,Mbre,Sros,Acaspe,Helnan,Didcos,Diagra,Stedip,Codhol,Microa,Choper,Mylflu,Salinf,Salkve,Salurc,…
OG_4086	0.851852	69	69	1	1	1	1	0	0	0	Hsap,Spur,Skow,Tcas,Cscu,Ctel,Cgig,Acagra,Exapal,Nvec,Adig,Amil,Gfas,Fspp,Gasp,Spis,Pocdam,Dgig,Xesp,Hvul,Chem,Aaur,Nemnom,Rhoesc,Sanmal,Morvir,Tadh,TrH2,HoiH06,Hhon,HoiH04,HoiH23,Pbac,Horcal,Vmul,Coemet,Lampan,Aque,Emue,Xestes,Halamb,Stycar,Spolac,Plespi,Scil,Lcom,Clacor,Gracom,Leuniv,Ocar,Opea,Plajan,Mbre,Sros,Acaspe,Helnan,Didcos,Diagra,Stedip,Codhol,Microa,Choper,Mylflu,Salkve,Salurc,Salmac,S…
OG_4115	0.851852	69	69	1	1	1	1	0	0	0	Hsap,Bralan,Spur,Skow,Tcas,Dpul,Cscu,Ctel,Cgig,Acagra,Exapal,Nvec,Adig,Amil,Gfas,Fspp,Gasp,Spis,Pocdam,Dgig,Xesp,Hvul,Chem,Nemnom,Rhoesc,Sanmal,Morvir,Tadh,TrH2,HoiH06,Hhon,HoiH04,HoiH11,HoiH23,Pbac,Horcal,Bolinf,Vmul,Coeast,Coemet,Drygla,Mertsp,Lampan,Beraby,Aque,Emue,Tetwil,Xestes,Stycar,Spolac,Plespi,Scil,Lcom,Clacor,Gracom,Leuniv,Ocar,Opea,Plajan,Acaspe,Helnan,Didcos,Diagra,Stedip,Mylflu,Salk…
OG_4180	0.851852	69	69	1	1	1	1	0	0	0	Hsap,Bralan,Spur,Skow,Cscu,Ctel,Cgig,Acagra,Exapal,Nvec,Adig,Amil,Gfas,Fspp,Gasp,Spis,Pocdam,Dgig,Xesp,Hvul,Chem,Aaur,Nemnom,Rhoesc,Sanmal,Morvir,Tadh,TrH2,HoiH06,Hhon,HoiH04,HoiH23,Mlei,Pbac,Horcal,Bolinf,Vmul,Coeast,Coemet,Drygla,Eupdun,Lampan,Beraby,Aque,Emue,Tetwil,Stycar,Spolac,Scil,Lcom,Gracom,Leuniv,Ocar,Opea,Plajan,Sros,Acaspe,Helnan,Didcos,Diagra,Stedip,Codhol,Microa,Mylflu,Salinf,Salkve…
OG_4239	0.851852	69	69	1	1	1	1	0	0	0	Hsap,Bralan,Spur,Skow,Tcas,Dpul,Cscu,Ctel,Cgig,Acagra,Exapal,Nvec,Adig,Amil,Gfas,Fspp,Gasp,Spis,Pocdam,Dgig,Xesp,Hvul,Chem,Aaur,Nemnom,Rhoesc,Sanmal,Morvir,Tadh,TrH2,HoiH06,Hhon,HoiH04,HoiH11,HoiH23,Mlei,Pbac,Bolinf,Vmul,Coeast,Coemet,Drygla,Mertsp,Lampan,Beraby,Scil,Lcom,Clacor,Gracom,Leuniv,Opea,Plajan,Mbre,Sros,Acaspe,Helnan,Didcos,Diagra,Stedip,Codhol,Microa,Choper,Mylflu,Salinf,Salkve,Salurc…
OG_4441	0.851852	69	69	1	1	1	1	0	0	0	Hsap,Bralan,Spur,Skow,Cscu,Ctel,Cgig,Acagra,Exapal,Nvec,Adig,Amil,Gfas,Fspp,Gasp,Spis,Pocdam,Dgig,Xesp,Hvul,Chem,Aaur,Nemnom,Rhoesc,Sanmal,Morvir,Tadh,TrH2,HoiH06,HoiH04,HoiH23,Mlei,Pbac,Horcal,Bolinf,Coeast,Coemet,Drygla,Mertsp,Lampan,Beraby,Aque,Emue,Tetwil,Stycar,Spolac,Plespi,Scil,Lcom,Clacor,Gracom,Leuniv,Ocar,Opea,Plajan,Sros,Acaspe,Helnan,Didcos,Diagra,Stedip,Codhol,Mylflu,Salinf,Salkve,Sa…
OG_4727	0.851852	69	69	1	1	1	1	0	0	0	Hsap,Bralan,Spur,Skow,Dpul,Cscu,Ctel,Cgig,Acagra,Exapal,Nvec,Adig,Amil,Gfas,Fspp,Gasp,Spis,Pocdam,Dgig,Xesp,Hvul,Chem,Aaur,Nemnom,Rhoesc,Sanmal,Morvir,Tadh,TrH2,HoiH06,Hhon,HoiH04,HoiH11,HoiH23,Mlei,Pbac,Horcal,Coeast,Coemet,Lampan,Beraby,Aque,Emue,Tetwil,Xestes,Halamb,Stycar,Spolac,Plespi,Scil,Lcom,Clacor,Gracom,Leuniv,Mbre,Acaspe,Helnan,Didcos,Diagra,Stedip,Codhol,Choper,Mylflu,Salkve,Salurc,Sa…
OG_4813	0.851852	69	69	1	1	1	1	0	0	0	Hsap,Bralan,Spur,Tcas,Dpul,Cscu,Ctel,Cgig,Acagra,Exapal,Nvec,Adig,Amil,Gfas,Fspp,Gasp,Spis,Pocdam,Dgig,Xesp,Nemnom,Rhoesc,Sanmal,Tadh,TrH2,HoiH06,Hhon,HoiH04,HoiH11,HoiH23,Mlei,Pbac,Horcal,Bolinf,Vmul,Coemet,Drygla,Mertsp,Lampan,Beraby,Aque,Emue,Tetwil,Xestes,Halamb,Stycar,Spolac,Scil,Lcom,Clacor,Gracom,Leuniv,Ocar,Opea,Plajan,Mbre,Acaspe,Helnan,Didcos,Diagra,Stedip,Codhol,Choper,Mylflu,Salinf,Sa…
OG_5319	0.851852	69	69	1	1	1	1	0	0	0	Hsap,Bralan,Spur,Skow,Tcas,Cscu,Cgig,Acagra,Exapal,Nvec,Adig,Amil,Gfas,Fspp,Gasp,Spis,Pocdam,Dgig,Xesp,Hvul,Chem,Nemnom,Rhoesc,Sanmal,Morvir,Tadh,TrH2,HoiH06,Hhon,HoiH04,HoiH11,HoiH23,Mlei,Pbac,Horcal,Bolinf,Vmul,Coeast,Coemet,Drygla,Eupdun,Mertsp,Lampan,Beraby,Aque,Emue,Tetwil,Xestes,Halamb,Stycar,Spolac,Plespi,Lcom,Gracom,Leuniv,Ocar,Opea,Plajan,Sros,Codhol,Microa,Choper,Mylflu,Salinf,Salurc,Sa…
OG_5407	0.851852	69	69	1	1	1	1	0	0	0.001	Hsap,Bralan,Spur,Skow,Tcas,Dpul,Cscu,Ctel,Acagra,Nvec,Adig,Amil,Gfas,Fspp,Gasp,Spis,Pocdam,Hvul,Chem,Aaur,Nemnom,Rhoesc,Sanmal,Morvir,Tadh,TrH2,HoiH06,Hhon,HoiH04,HoiH23,Mlei,Pbac,Horcal,Vmul,Coemet,Drygla,Eupdun,Lampan,Beraby,Aque,Tetwil,Halamb,Spolac,Plespi,Scil,Lcom,Clacor,Gracom,Leuniv,Opea,Plajan,Mbre,Sros,Acaspe,Helnan,Didcos,Diagra,Stedip,Codhol,Microa,Choper,Mylflu,Salinf,Salkve,Salurc,Sa…
OG_5516	0.851852	69	69	1	1	1	1	0	0	0	Hsap,Bralan,Spur,Skow,Tcas,Dpul,Cscu,Ctel,Cgig,Acagra,Exapal,Nvec,Adig,Gfas,Fspp,Gasp,Spis,Pocdam,Dgig,Xesp,Hvul,Chem,Nemnom,Rhoesc,Sanmal,Morvir,Tadh,TrH2,HoiH06,Hhon,HoiH04,HoiH11,HoiH23,Mlei,Horcal,Vmul,Drygla,Mertsp,Lampan,Aque,Tetwil,Xestes,Stycar,Spolac,Plespi,Scil,Lcom,Clacor,Gracom,Leuniv,Opea,Plajan,Mbre,Acaspe,Helnan,Didcos,Diagra,Stedip,Codhol,Microa,Choper,Mylflu,Salinf,Salkve,Salurc,…
OG_5664	0.851852	69	69	1	1	1	1	1	0	0	Hsap,Bralan,Spur,Skow,Tcas,Dpul,Cscu,Ctel,Cgig,Acagra,Exapal,Nvec,Adig,Amil,Gfas,Fspp,Gasp,Spis,Pocdam,Dgig,Xesp,Hvul,Chem,Aaur,Nemnom,Rhoesc,Sanmal,Morvir,Tadh,Hhon,HoiH04,HoiH11,HoiH23,Pbac,Horcal,Bolinf,Vmul,Coeast,Coemet,Drygla,Eupdun,Mertsp,Lampan,Beraby,Scil,Lcom,Clacor,Gracom,Leuniv,Ocar,Opea,Plajan,Mbre,Sros,Acaspe,Helnan,Didcos,Diagra,Stedip,Codhol,Microa,Choper,Mylflu,Salinf,Salurc,Salm…
OG_5749	0.851852	69	69	1	1	1	1	0	0	0	Hsap,Bralan,Spur,Skow,Cscu,Ctel,Cgig,Acagra,Exapal,Nvec,Adig,Amil,Gfas,Fspp,Gasp,Spis,Pocdam,Dgig,Xesp,Hvul,Aaur,Nemnom,Rhoesc,Sanmal,Morvir,Tadh,TrH2,HoiH06,Hhon,HoiH04,HoiH11,HoiH23,Mlei,Pbac,Horcal,Bolinf,Vmul,Coemet,Eupdun,Mertsp,Lampan,Beraby,Aque,Emue,Tetwil,Xestes,Halamb,Stycar,Spolac,Plespi,Scil,Lcom,Mbre,Sros,Acaspe,Helnan,Didcos,Diagra,Stedip,Codhol,Microa,Choper,Mylflu,Salinf,Salkve,Sa…
OG_5999	0.851852	69	69	1	1	1	1	0	0	0	Hsap,Bralan,Spur,Skow,Ctel,Cgig,Acagra,Exapal,Nvec,Adig,Amil,Gfas,Fspp,Gasp,Spis,Pocdam,Dgig,Xesp,Hvul,Chem,Aaur,Nemnom,Rhoesc,Sanmal,Morvir,Tadh,TrH2,HoiH06,Hhon,HoiH04,HoiH23,Mlei,Pbac,Horcal,Coeast,Coemet,Drygla,Eupdun,Lampan,Beraby,Aque,Emue,Tetwil,Xestes,Halamb,Stycar,Spolac,Plespi,Scil,Lcom,Clacor,Gracom,Leuniv,Opea,Plajan,Acaspe,Helnan,Didcos,Diagra,Stedip,Codhol,Microa,Mylflu,Salinf,Salkv…
OG_710	0.851852	69	69	1	1	1	1	0	0	0	Hsap,Bralan,Spur,Skow,Tcas,Dpul,Cscu,Ctel,Cgig,Acagra,Exapal,Nvec,Adig,Amil,Gfas,Fspp,Gasp,Spis,Pocdam,Dgig,Xesp,Hvul,Nemnom,Rhoesc,Sanmal,Morvir,Tadh,TrH2,HoiH06,Hhon,HoiH04,HoiH11,HoiH23,Pbac,Horcal,Bolinf,Vmul,Coeast,Coemet,Lampan,Beraby,Aque,Emue,Tetwil,Xestes,Halamb,Spolac,Plespi,Scil,Lcom,Clacor,Gracom,Leuniv,Opea,Plajan,Sros,Acaspe,Helnan,Didcos,Diagra,Stedip,Codhol,Microa,Salinf,Salkve,Sa…
OG_7779	0.851852	69	69	1	1	1	1	0	0	0	Hsap,Bralan,Spur,Skow,Tcas,Dpul,Cscu,Ctel,Cgig,Acagra,Exapal,Nvec,Amil,Gfas,Fspp,Gasp,Spis,Pocdam,Dgig,Xesp,Hvul,Chem,Aaur,Nemnom,Rhoesc,Morvir,Tadh,TrH2,HoiH06,Hhon,HoiH04,HoiH11,HoiH23,Mlei,Pbac,Horcal,Coemet,Lampan,Aque,Emue,Tetwil,Xestes,Halamb,Stycar,Spolac,Plespi,Scil,Lcom,Clacor,Gracom,Ocar,Opea,Plajan,Mbre,Sros,Acaspe,Helnan,Didcos,Diagra,Stedip,Codhol,Microa,Choper,Salinf,Salkve,Salmac,S…
OG_8182	0.851852	69	69	1	1	1	1	0	0	0	Hsap,Bralan,Spur,Skow,Tcas,Dpul,Cscu,Ctel,Cgig,Acagra,Exapal,Nvec,Adig,Amil,Fspp,Gasp,Spis,Pocdam,Dgig,Xesp,Hvul,Chem,Nemnom,Rhoesc,Sanmal,Morvir,Tadh,TrH2,HoiH06,Hhon,HoiH04,HoiH11,HoiH23,Pbac,Horcal,Coemet,Lampan,Aque,Emue,Tetwil,Xestes,Halamb,Spolac,Plespi,Scil,Lcom,Clacor,Gracom,Leuniv,Ocar,Opea,Plajan,Mbre,Sros,Acaspe,Helnan,Didcos,Diagra,Stedip,Codhol,Microa,Choper,Mylflu,Salkve,Salurc,Salm…
OG_8248	0.851852	69	69	1	1	1	1	0	0	0	Hsap,Bralan,Spur,Skow,Ctel,Cgig,Acagra,Nvec,Adig,Amil,Fspp,Gasp,Spis,Dgig,Xesp,Hvul,Chem,Aaur,Nemnom,Rhoesc,Sanmal,Morvir,Tadh,TrH2,HoiH06,Hhon,HoiH04,HoiH11,HoiH23,Pbac,Horcal,Bolinf,Vmul,Coeast,Coemet,Eupdun,Mertsp,Beraby,Aque,Emue,Tetwil,Xestes,Halamb,Spolac,Plespi,Lcom,Gracom,Leuniv,Ocar,Opea,Plajan,Mbre,Sros,Acaspe,Helnan,Didcos,Diagra,Stedip,Codhol,Microa,Choper,Mylflu,Salinf,Salkve,Salurc,…
OG_8403	0.851852	69	69	1	1	1	1	1	0	0.004	Hsap,Bralan,Spur,Skow,Tcas,Dpul,Cscu,Ctel,Cgig,Acagra,Exapal,Nvec,Adig,Amil,Gfas,Fspp,Gasp,Spis,Pocdam,Dgig,Xesp,Hvul,Chem,Aaur,Nemnom,Rhoesc,Sanmal,Morvir,Tadh,TrH2,Hhon,HoiH04,HoiH11,Mlei,Pbac,Horcal,Bolinf,Vmul,Coeast,Coemet,Drygla,Mertsp,Lampan,Beraby,Aque,Emue,Tetwil,Xestes,Halamb,Spolac,Lcom,Clacor,Gracom,Leuniv,Mbre,Acaspe,Helnan,Didcos,Diagra,Stedip,Codhol,Microa,Choper,Salinf,Salurc,Salm…
OG_883	0.851852	69	69	1	1	1	1	0	0	0.001	Hsap,Spur,Dpul,Cscu,Ctel,Cgig,Acagra,Exapal,Nvec,Adig,Amil,Gfas,Fspp,Gasp,Spis,Pocdam,Dgig,Xesp,Hvul,Chem,Aaur,Nemnom,Rhoesc,Sanmal,Morvir,Tadh,TrH2,HoiH06,Hhon,HoiH04,HoiH11,HoiH23,Mlei,Pbac,Horcal,Coemet,Drygla,Eupdun,Lampan,Aque,Emue,Tetwil,Xestes,Halamb,Stycar,Spolac,Scil,Lcom,Clacor,Gracom,Leuniv,Ocar,Opea,Plajan,Mbre,Acaspe,Helnan,Didcos,Diagra,Stedip,Codhol,Choper,Mylflu,Salkve,Salurc,Salm…
OG_938	0.851852	69	69	1	1	1	1	0	0	0	Hsap,Bralan,Spur,Skow,Tcas,Dpul,Cscu,Ctel,Cgig,Acagra,Exapal,Nvec,Gfas,Fspp,Gasp,Spis,Dgig,Xesp,Hvul,Chem,Aaur,Nemnom,Rhoesc,Sanmal,Morvir,Tadh,TrH2,HoiH06,HoiH04,HoiH23,Mlei,Pbac,Horcal,Bolinf,Vmul,Coeast,Coemet,Drygla,Eupdun,Mertsp,Lampan,Beraby,Aque,Emue,Tetwil,Xestes,Halamb,Stycar,Spolac,Plespi,Scil,Lcom,Gracom,Leuniv,Ocar,Opea,Plajan,Acaspe,Helnan,Didcos,Diagra,Stedip,Codhol,Mylflu,Salkve,Sa…
OG_1098	0.839506	68	68	1	1	1	1	1	1	0.117	Hsap,Bralan,Spur,Skow,Tcas,Dpul,Cscu,Ctel,Cgig,Acagra,Exapal,Nvec,Adig,Amil,Gfas,Fspp,Gasp,Spis,Pocdam,Dgig,Xesp,Hvul,Chem,Aaur,Nemnom,Rhoesc,Sanmal,Morvir,Tadh,TrH2,HoiH06,Hhon,HoiH04,HoiH11,HoiH23,Mlei,Pbac,Horcal,Vmul,Coemet,Drygla,Mertsp,Lampan,Beraby,Aque,Emue,Tetwil,Halamb,Stycar,Spolac,Plespi,Scil,Lcom,Clacor,Gracom,Leuniv,Ocar,Opea,Plajan,Mbre,Codhol,Choper,Salinf,Salkve,Salurc,Salmac,Sal…
OG_1107	0.839506	68	68	1	1	1	1	1	0	0	Hsap,Bralan,Spur,Tcas,Dpul,Cscu,Ctel,Cgig,Acagra,Exapal,Nvec,Adig,Amil,Gfas,Fspp,Gasp,Spis,Pocdam,Hvul,Chem,Aaur,Nemnom,Rhoesc,Morvir,Tadh,TrH2,Hhon,HoiH04,HoiH11,Mlei,Pbac,Horcal,Vmul,Coemet,Lampan,Beraby,Aque,Emue,Tetwil,Xestes,Halamb,Stycar,Spolac,Scil,Lcom,Clacor,Gracom,Leuniv,Opea,Plajan,Mbre,Sros,Acaspe,Helnan,Didcos,Diagra,Stedip,Codhol,Microa,Choper,Mylflu,Salinf,Salkve,Salurc,Salmac,Salp…
OG_1130	0.839506	68	68	1	1	1	1	0	0	0.002	Hsap,Bralan,Spur,Skow,Tcas,Dpul,Cscu,Ctel,Cgig,Acagra,Exapal,Nvec,Adig,Amil,Gfas,Fspp,Gasp,Spis,Pocdam,Dgig,Xesp,Hvul,Nemnom,Rhoesc,Sanmal,Morvir,Tadh,TrH2,HoiH06,Hhon,HoiH04,HoiH23,Mlei,Pbac,Horcal,Bolinf,Vmul,Coemet,Drygla,Mertsp,Lampan,Aque,Emue,Tetwil,Xestes,Plespi,Scil,Lcom,Clacor,Gracom,Leuniv,Mbre,Sros,Acaspe,Helnan,Didcos,Diagra,Stedip,Codhol,Microa,Choper,Mylflu,Salinf,Salurc,Salmac,Salp…
OG_1616	0.839506	68	68	1	1	1	1	1	1	0.201	Hsap,Bralan,Spur,Skow,Tcas,Dpul,Cscu,Ctel,Cgig,Acagra,Exapal,Nvec,Adig,Amil,Gfas,Fspp,Gasp,Spis,Pocdam,Dgig,Xesp,Hvul,Chem,Nemnom,Rhoesc,Sanmal,Morvir,Tadh,TrH2,HoiH06,Hhon,HoiH04,HoiH23,Mlei,Pbac,Horcal,Bolinf,Vmul,Coeast,Coemet,Drygla,Lampan,Aque,Emue,Tetwil,Xestes,Halamb,Stycar,Spolac,Plespi,Scil,Lcom,Clacor,Gracom,Leuniv,Ocar,Opea,Plajan,Sros,Codhol,Microa,Choper,Salinf,Salkve,Salurc,Salmac,S…
OG_19	0.839506	68	68	1	1	1	1	0	0	0	Hsap,Bralan,Spur,Skow,Tcas,Dpul,Cscu,Ctel,Cgig,Acagra,Exapal,Nvec,Adig,Amil,Gfas,Fspp,Gasp,Spis,Pocdam,Dgig,Xesp,Hvul,Chem,Aaur,Nemnom,Rhoesc,Sanmal,Morvir,Tadh,TrH2,HoiH06,Hhon,HoiH04,HoiH23,Mlei,Pbac,Horcal,Vmul,Coeast,Coemet,Drygla,Lampan,Beraby,Aque,Emue,Tetwil,Xestes,Stycar,Spolac,Plespi,Scil,Lcom,Clacor,Gracom,Leuniv,Ocar,Opea,Plajan,Didcos,Diagra,Stedip,Codhol,Mylflu,Salkve,Salurc,Salmac,S…
OG_1902	0.839506	68	68	1	1	1	1	1	0	0	Hsap,Bralan,Spur,Skow,Tcas,Dpul,Cscu,Ctel,Cgig,Acagra,Exapal,Nvec,Adig,Amil,Gfas,Fspp,Gasp,Spis,Pocdam,Dgig,Hvul,Chem,Nemnom,Rhoesc,Morvir,Tadh,TrH2,HoiH06,Hhon,HoiH04,HoiH11,HoiH23,Pbac,Horcal,Bolinf,Vmul,Coeast,Coemet,Drygla,Eupdun,Mertsp,Lampan,Beraby,Aque,Emue,Tetwil,Xestes,Halamb,Stycar,Spolac,Plespi,Lcom,Clacor,Gracom,Leuniv,Ocar,Opea,Acaspe,Helnan,Didcos,Diagra,Stedip,Choper,Mylflu,Salkve,…
OG_1923	0.839506	68	68	1	1	1	1	0	0	0	Hsap,Bralan,Spur,Skow,Dpul,Cscu,Ctel,Cgig,Acagra,Exapal,Nvec,Adig,Amil,Gfas,Fspp,Gasp,Spis,Pocdam,Dgig,Xesp,Hvul,Chem,Aaur,Nemnom,Rhoesc,Sanmal,Morvir,Tadh,TrH2,HoiH06,Hhon,HoiH04,HoiH11,HoiH23,Mlei,Pbac,Horcal,Coemet,Beraby,Aque,Tetwil,Halamb,Stycar,Spolac,Plespi,Scil,Lcom,Clacor,Gracom,Leuniv,Ocar,Opea,Plajan,Mbre,Sros,Acaspe,Helnan,Didcos,Diagra,Stedip,Microa,Choper,Mylflu,Salinf,Salkve,Salurc…
OG_2054	0.839506	68	68	1	1	1	1	1	1	0.185	Hsap,Bralan,Spur,Skow,Tcas,Dpul,Cscu,Acagra,Exapal,Nvec,Adig,Amil,Gfas,Fspp,Gasp,Spis,Pocdam,Dgig,Xesp,Hvul,Chem,Nemnom,Rhoesc,Sanmal,Tadh,TrH2,HoiH06,Hhon,HoiH04,HoiH11,HoiH23,Bolinf,Vmul,Coeast,Drygla,Eupdun,Mertsp,Lampan,Beraby,Aque,Emue,Tetwil,Xestes,Halamb,Stycar,Spolac,Scil,Lcom,Clacor,Gracom,Leuniv,Ocar,Opea,Plajan,Sros,Acaspe,Helnan,Didcos,Diagra,Stedip,Codhol,Microa,Choper,Salinf,Salmac,…
OG_2322	0.839506	68	68	1	1	1	1	1	1	0.103	Bralan,Spur,Skow,Ctel,Cgig,Acagra,Exapal,Nvec,Adig,Amil,Gfas,Fspp,Gasp,Spis,Pocdam,Dgig,Xesp,Hvul,Nemnom,Rhoesc,Sanmal,Tadh,TrH2,HoiH06,Hhon,HoiH04,HoiH11,HoiH23,Mlei,Pbac,Horcal,Bolinf,Vmul,Coemet,Drygla,Eupdun,Mertsp,Lampan,Beraby,Aque,Emue,Tetwil,Xestes,Stycar,Spolac,Plespi,Scil,Lcom,Gracom,Leuniv,Ocar,Opea,Acaspe,Helnan,Didcos,Diagra,Stedip,Codhol,Microa,Choper,Mylflu,Salinf,Salkve,Salurc,Sal…
OG_4298	0.839506	68	68	1	1	1	1	0	0	0	Hsap,Bralan,Spur,Skow,Tcas,Dpul,Cscu,Ctel,Cgig,Acagra,Exapal,Nvec,Adig,Amil,Gfas,Fspp,Gasp,Spis,Pocdam,Dgig,Xesp,Chem,Aaur,Nemnom,Rhoesc,Sanmal,Morvir,Tadh,TrH2,HoiH06,Hhon,HoiH04,HoiH11,HoiH23,Mlei,Pbac,Horcal,Vmul,Coemet,Lampan,Beraby,Tetwil,Stycar,Spolac,Lcom,Clacor,Gracom,Leuniv,Ocar,Opea,Plajan,Mbre,Sros,Acaspe,Helnan,Didcos,Diagra,Stedip,Codhol,Microa,Choper,Mylflu,Salkve,Salurc,Salmac,Salp…
OG_4475	0.839506	68	68	1	1	1	1	0	0	0	Hsap,Bralan,Spur,Skow,Ctel,Cgig,Acagra,Exapal,Nvec,Adig,Amil,Gfas,Fspp,Gasp,Spis,Pocdam,Dgig,Xesp,Chem,Aaur,Nemnom,Rhoesc,Sanmal,Morvir,Tadh,TrH2,Hhon,HoiH04,HoiH23,Mlei,Horcal,Vmul,Coeast,Mertsp,Lampan,Beraby,Aque,Emue,Tetwil,Xestes,Halamb,Stycar,Spolac,Plespi,Scil,Lcom,Clacor,Gracom,Leuniv,Ocar,Opea,Sros,Acaspe,Helnan,Didcos,Diagra,Stedip,Codhol,Microa,Choper,Mylflu,Salinf,Salkve,Salurc,Salmac,…
OG_4674	0.839506	68	68	1	1	1	1	1	0	0	Hsap,Bralan,Spur,Skow,Tcas,Dpul,Cscu,Ctel,Cgig,Acagra,Exapal,Nvec,Adig,Amil,Gfas,Fspp,Gasp,Spis,Pocdam,Dgig,Xesp,Hvul,Chem,Aaur,Nemnom,Rhoesc,Sanmal,Morvir,Tadh,TrH2,HoiH06,Hhon,HoiH04,HoiH23,Mlei,Pbac,Horcal,Bolinf,Vmul,Coeast,Coemet,Drygla,Mertsp,Lampan,Beraby,Aque,Emue,Tetwil,Xestes,Halamb,Stycar,Spolac,Plespi,Scil,Lcom,Clacor,Gracom,Leuniv,Ocar,Opea,Plajan,Codhol,Mylflu,Salkve,Salurc,Salmac,S…
OG_6132	0.839506	68	68	1	1	1	1	0	0	0	Bralan,Spur,Tcas,Cscu,Ctel,Cgig,Acagra,Exapal,Nvec,Adig,Amil,Gfas,Fspp,Gasp,Spis,Pocdam,Dgig,Xesp,Hvul,Chem,Aaur,Nemnom,Rhoesc,Sanmal,Morvir,Tadh,TrH2,HoiH06,Hhon,HoiH04,HoiH11,HoiH23,Mlei,Pbac,Horcal,Bolinf,Vmul,Coeast,Coemet,Drygla,Lampan,Aque,Emue,Tetwil,Halamb,Stycar,Spolac,Plespi,Ocar,Opea,Plajan,Mbre,Sros,Acaspe,Helnan,Diagra,Stedip,Codhol,Microa,Choper,Mylflu,Salinf,Salkve,Salurc,Salmac,Sa…
OG_702	0.839506	68	68	1	1	1	1	0	0	0	Hsap,Bralan,Spur,Skow,Dpul,Cscu,Ctel,Cgig,Acagra,Exapal,Nvec,Adig,Amil,Gfas,Fspp,Gasp,Spis,Pocdam,Dgig,Hvul,Chem,Aaur,Nemnom,Rhoesc,Sanmal,Morvir,Tadh,TrH2,HoiH06,Hhon,HoiH04,HoiH23,Pbac,Horcal,Bolinf,Vmul,Coeast,Coemet,Eupdun,Mertsp,Lampan,Beraby,Aque,Emue,Tetwil,Halamb,Spolac,Plespi,Scil,Lcom,Opea,Plajan,Mbre,Acaspe,Helnan,Didcos,Diagra,Stedip,Codhol,Microa,Choper,Mylflu,Salkve,Salurc,Salmac,Sa…
OG_8293	0.839506	68	68	1	1	1	1	1	1	0.059	Hsap,Bralan,Spur,Skow,Tcas,Ctel,Cgig,Acagra,Exapal,Nvec,Adig,Amil,Gfas,Fspp,Gasp,Spis,Pocdam,Dgig,Xesp,Hvul,Chem,Nemnom,Rhoesc,Sanmal,Morvir,Tadh,TrH2,HoiH06,Hhon,HoiH04,HoiH23,Mlei,Pbac,Horcal,Bolinf,Vmul,Coeast,Coemet,Drygla,Eupdun,Mertsp,Lampan,Beraby,Aque,Tetwil,Xestes,Halamb,Stycar,Spolac,Plespi,Scil,Lcom,Clacor,Gracom,Leuniv,Ocar,Opea,Acaspe,Helnan,Didcos,Diagra,Stedip,Mylflu,Salkve,Salurc,…
OG_8310	0.839506	68	68	1	1	1	1	1	1	0.689	Hsap,Bralan,Spur,Skow,Tcas,Dpul,Cscu,Ctel,Cgig,Acagra,Exapal,Amil,Gfas,Gasp,Spis,Pocdam,Dgig,Xesp,Aaur,Nemnom,Rhoesc,Sanmal,Morvir,Tadh,TrH2,HoiH06,Hhon,HoiH04,HoiH23,Mlei,Pbac,Horcal,Vmul,Coemet,Drygla,Lampan,Beraby,Aque,Emue,Tetwil,Xestes,Halamb,Stycar,Spolac,Plespi,Scil,Lcom,Clacor,Gracom,Leuniv,Mbre,Sros,Acaspe,Helnan,Didcos,Diagra,Stedip,Codhol,Microa,Choper,Mylflu,Salinf,Salkve,Salurc,Salma…
OG_8466	0.839506	68	68	1	1	1	1	0	0	0	Hsap,Spur,Skow,Tcas,Dpul,Cscu,Cgig,Acagra,Exapal,Nvec,Adig,Amil,Gfas,Fspp,Gasp,Spis,Pocdam,Dgig,Xesp,Hvul,Chem,Morvir,Tadh,TrH2,HoiH06,Hhon,HoiH04,HoiH23,Pbac,Horcal,Bolinf,Vmul,Coemet,Drygla,Eupdun,Mertsp,Lampan,Beraby,Aque,Emue,Tetwil,Xestes,Halamb,Spolac,Plespi,Scil,Lcom,Clacor,Gracom,Leuniv,Mbre,Sros,Acaspe,Helnan,Didcos,Diagra,Stedip,Codhol,Microa,Choper,Mylflu,Salinf,Salkve,Salurc,Salmac,Sa…
OG_8501	0.839506	68	68	1	1	1	1	0	0	0	Bralan,Spur,Tcas,Dpul,Ctel,Cgig,Acagra,Exapal,Nvec,Adig,Amil,Gfas,Fspp,Gasp,Spis,Pocdam,Dgig,Xesp,Hvul,Chem,Aaur,Nemnom,Rhoesc,Sanmal,Morvir,Tadh,TrH2,HoiH06,HoiH11,HoiH23,Mlei,Pbac,Horcal,Bolinf,Vmul,Coemet,Mertsp,Lampan,Beraby,Emue,Tetwil,Stycar,Spolac,Plespi,Scil,Lcom,Gracom,Leuniv,Ocar,Opea,Plajan,Mbre,Sros,Acaspe,Helnan,Diagra,Stedip,Codhol,Microa,Choper,Mylflu,Salinf,Salkve,Salurc,Salmac,Sa…
OG_1210	0.82716	67	67	1	1	1	1	0	0	0.001	Hsap,Bralan,Skow,Tcas,Dpul,Cscu,Ctel,Cgig,Acagra,Exapal,Nvec,Adig,Amil,Gfas,Fspp,Gasp,Spis,Pocdam,Dgig,Xesp,Hvul,Chem,Aaur,Nemnom,Rhoesc,Sanmal,Morvir,Tadh,TrH2,HoiH06,Hhon,HoiH04,HoiH11,HoiH23,Mlei,Pbac,Horcal,Bolinf,Vmul,Coemet,Mertsp,Lampan,Beraby,Aque,Emue,Tetwil,Xestes,Halamb,Stycar,Spolac,Lcom,Clacor,Gracom,Leuniv,Ocar,Opea,Plajan,Sros,Didcos,Codhol,Microa,Salinf,Salkve,Salurc,Salmac,Salpun…
OG_1410	0.82716	67	67	1	1	1	1	1	1	0.884	Hsap,Bralan,Tcas,Dpul,Cscu,Ctel,Cgig,Acagra,Exapal,Nvec,Adig,Amil,Gfas,Fspp,Gasp,Spis,Pocdam,Dgig,Xesp,Hvul,Chem,Aaur,Nemnom,Rhoesc,Sanmal,Morvir,Tadh,TrH2,HoiH06,Hhon,HoiH04,HoiH11,HoiH23,Mlei,Bolinf,Vmul,Coemet,Drygla,Lampan,Beraby,Aque,Emue,Xestes,Spolac,Plespi,Scil,Lcom,Clacor,Gracom,Leuniv,Opea,Plajan,Mbre,Sros,Acaspe,Helnan,Didcos,Diagra,Stedip,Codhol,Microa,Choper,Mylflu,Salinf,Salkve,Salu…
OG_1491	0.82716	67	67	1	1	1	1	1	1	0.011	Hsap,Bralan,Spur,Skow,Tcas,Dpul,Cscu,Ctel,Cgig,Acagra,Exapal,Nvec,Adig,Amil,Gfas,Fspp,Gasp,Spis,Pocdam,Dgig,Xesp,Hvul,Chem,Aaur,Nemnom,Rhoesc,Sanmal,Tadh,TrH2,HoiH06,Hhon,HoiH04,HoiH11,HoiH23,Mlei,Pbac,Horcal,Vmul,Coeast,Coemet,Lampan,Aque,Tetwil,Halamb,Stycar,Plespi,Scil,Lcom,Gracom,Leuniv,Opea,Plajan,Sros,Acaspe,Helnan,Didcos,Diagra,Stedip,Microa,Choper,Mylflu,Salkve,Salurc,Salmac,Salpun,Saldol…
OG_2147	0.82716	67	67	1	1	1	1	0	0	0	Hsap,Bralan,Spur,Skow,Tcas,Cscu,Ctel,Cgig,Acagra,Exapal,Nvec,Adig,Amil,Gfas,Fspp,Gasp,Spis,Pocdam,Dgig,Xesp,Hvul,Chem,Aaur,Nemnom,Rhoesc,Sanmal,Morvir,Tadh,TrH2,HoiH06,Hhon,HoiH04,HoiH23,Mlei,Horcal,Vmul,Coeast,Coemet,Drygla,Mertsp,Lampan,Beraby,Emue,Tetwil,Spolac,Lcom,Clacor,Gracom,Leuniv,Mbre,Sros,Acaspe,Helnan,Didcos,Diagra,Stedip,Codhol,Microa,Choper,Mylflu,Salinf,Salkve,Salurc,Salmac,Salpun,…
OG_2321	0.82716	67	67	1	1	1	1	0	0	0.001	Hsap,Bralan,Spur,Tcas,Dpul,Cscu,Ctel,Cgig,Acagra,Exapal,Adig,Amil,Gfas,Fspp,Gasp,Spis,Pocdam,Dgig,Xesp,Hvul,Chem,Sanmal,Morvir,Tadh,TrH2,HoiH06,Hhon,HoiH04,HoiH11,HoiH23,Pbac,Horcal,Bolinf,Vmul,Coemet,Lampan,Beraby,Aque,Tetwil,Halamb,Stycar,Spolac,Scil,Lcom,Gracom,Leuniv,Ocar,Opea,Plajan,Mbre,Sros,Acaspe,Helnan,Didcos,Diagra,Stedip,Codhol,Microa,Choper,Mylflu,Salinf,Salkve,Salurc,Salmac,Salpun,Sa…
OG_233	0.82716	67	67	1	1	1	1	0	0	0	Hsap,Bralan,Spur,Skow,Tcas,Dpul,Cscu,Ctel,Cgig,Acagra,Exapal,Nvec,Adig,Amil,Gfas,Fspp,Gasp,Spis,Pocdam,Dgig,Xesp,Hvul,Chem,Aaur,Nemnom,Rhoesc,Sanmal,Morvir,Tadh,TrH2,HoiH06,Hhon,HoiH04,HoiH11,HoiH23,Pbac,Horcal,Coemet,Drygla,Lampan,Aque,Emue,Tetwil,Xestes,Halamb,Stycar,Spolac,Plespi,Opea,Plajan,Mbre,Sros,Acaspe,Helnan,Diagra,Stedip,Codhol,Microa,Choper,Mylflu,Salinf,Salkve,Salurc,Salmac,Salpun,Sa…
OG_2330	0.82716	67	67	1	1	1	1	0	0	0	Hsap,Bralan,Spur,Skow,Tcas,Dpul,Cscu,Ctel,Cgig,Acagra,Exapal,Nvec,Adig,Amil,Gfas,Gasp,Spis,Pocdam,Dgig,Xesp,Hvul,Aaur,Nemnom,Rhoesc,Sanmal,Morvir,Tadh,TrH2,HoiH06,Hhon,HoiH04,HoiH11,HoiH23,Mlei,Pbac,Horcal,Vmul,Coeast,Coemet,Lampan,Beraby,Aque,Emue,Tetwil,Xestes,Halamb,Spolac,Plespi,Scil,Lcom,Clacor,Gracom,Leuniv,Ocar,Opea,Plajan,Acaspe,Helnan,Didcos,Diagra,Stedip,Choper,Mylflu,Salkve,Salurc,Sald…
OG_2365	0.82716	67	67	1	1	1	1	0	0	0	Hsap,Bralan,Spur,Skow,Tcas,Dpul,Cscu,Ctel,Cgig,Acagra,Exapal,Nvec,Adig,Amil,Gfas,Fspp,Gasp,Spis,Pocdam,Dgig,Xesp,Hvul,Chem,Aaur,Nemnom,Rhoesc,Sanmal,Morvir,Tadh,TrH2,HoiH06,Hhon,HoiH04,HoiH23,Mlei,Pbac,Horcal,Bolinf,Vmul,Coemet,Drygla,Mertsp,Lampan,Beraby,Aque,Tetwil,Halamb,Stycar,Spolac,Plespi,Scil,Lcom,Clacor,Gracom,Leuniv,Ocar,Opea,Plajan,Acaspe,Helnan,Didcos,Diagra,Stedip,Mylflu,Salkve,Salmac…
OG_2858	0.82716	67	67	1	1	1	1	0	0	0	Hsap,Bralan,Spur,Skow,Tcas,Dpul,Cscu,Ctel,Cgig,Acagra,Exapal,Adig,Amil,Gfas,Fspp,Spis,Dgig,Xesp,Hvul,Aaur,Nemnom,Rhoesc,Sanmal,Morvir,Tadh,TrH2,HoiH06,Hhon,HoiH04,HoiH11,HoiH23,Mlei,Pbac,Horcal,Bolinf,Vmul,Coeast,Coemet,Drygla,Beraby,Aque,Tetwil,Xestes,Stycar,Spolac,Plespi,Lcom,Clacor,Gracom,Leuniv,Opea,Plajan,Mbre,Acaspe,Helnan,Didcos,Diagra,Stedip,Choper,Mylflu,Salinf,Salkve,Salurc,Salmac,Salpu…
OG_2904	0.82716	67	67	1	1	1	1	0	0	0	Hsap,Bralan,Spur,Skow,Tcas,Dpul,Cscu,Ctel,Cgig,Acagra,Exapal,Nvec,Adig,Amil,Gfas,Fspp,Gasp,Spis,Pocdam,Dgig,Xesp,Hvul,Chem,Aaur,Nemnom,Rhoesc,Sanmal,Morvir,Tadh,TrH2,HoiH06,Hhon,HoiH04,HoiH11,HoiH23,Mlei,Pbac,Horcal,Bolinf,Vmul,Coeast,Coemet,Drygla,Eupdun,Mertsp,Lampan,Beraby,Aque,Emue,Tetwil,Xestes,Halamb,Stycar,Spolac,Plespi,Scil,Lcom,Clacor,Gracom,Leuniv,Ocar,Opea,Plajan,Salkve,Salurc,Salpun,S…
OG_3024	0.82716	67	67	1	1	1	1	0	0	0	Hsap,Bralan,Spur,Skow,Ctel,Exapal,Nvec,Adig,Amil,Gfas,Fspp,Gasp,Spis,Pocdam,Dgig,Xesp,Hvul,Chem,Aaur,Nemnom,Rhoesc,Sanmal,Morvir,Tadh,TrH2,HoiH06,Hhon,HoiH04,HoiH23,Mlei,Pbac,Horcal,Bolinf,Vmul,Coemet,Drygla,Mertsp,Lampan,Beraby,Aque,Emue,Tetwil,Xestes,Halamb,Stycar,Spolac,Plespi,Scil,Lcom,Clacor,Gracom,Leuniv,Mbre,Sros,Acaspe,Helnan,Didcos,Diagra,Stedip,Microa,Choper,Salinf,Salkve,Salurc,Salmac,…
OG_318	0.82716	67	67	1	1	1	1	1	1	0.943	Hsap,Spur,Skow,Tcas,Dpul,Ctel,Cgig,Acagra,Exapal,Nvec,Adig,Amil,Gfas,Fspp,Gasp,Spis,Pocdam,Dgig,Xesp,Nemnom,Rhoesc,Sanmal,Morvir,Tadh,TrH2,HoiH06,Hhon,HoiH04,HoiH11,HoiH23,Mlei,Pbac,Horcal,Vmul,Coemet,Mertsp,Lampan,Aque,Emue,Tetwil,Xestes,Halamb,Stycar,Spolac,Scil,Lcom,Clacor,Gracom,Leuniv,Mbre,Sros,Acaspe,Helnan,Didcos,Diagra,Stedip,Codhol,Microa,Choper,Mylflu,Salinf,Salkve,Salurc,Salmac,Salpun,…
OG_3338	0.82716	67	67	1	1	1	1	0	0	0	Hsap,Bralan,Spur,Skow,Tcas,Dpul,Cscu,Ctel,Cgig,Acagra,Exapal,Nvec,Adig,Amil,Gfas,Fspp,Gasp,Spis,Pocdam,Dgig,Xesp,Hvul,Chem,Aaur,Nemnom,Rhoesc,Sanmal,Morvir,Tadh,TrH2,HoiH06,HoiH23,Pbac,Horcal,Vmul,Coemet,Lampan,Beraby,Aque,Emue,Tetwil,Xestes,Halamb,Spolac,Lcom,Leuniv,Ocar,Opea,Plajan,Mbre,Sros,Acaspe,Helnan,Didcos,Diagra,Stedip,Codhol,Microa,Choper,Mylflu,Salinf,Salkve,Salurc,Salmac,Salpun,Saldol…
OG_4065	0.82716	67	67	1	1	1	1	0	0	0	Hsap,Bralan,Spur,Skow,Tcas,Dpul,Cscu,Ctel,Cgig,Acagra,Exapal,Adig,Amil,Gfas,Fspp,Gasp,Spis,Pocdam,Dgig,Xesp,Hvul,Chem,Aaur,Nemnom,Rhoesc,Sanmal,Morvir,Tadh,TrH2,HoiH06,Hhon,HoiH04,HoiH23,Mlei,Pbac,Horcal,Bolinf,Vmul,Coemet,Drygla,Eupdun,Lampan,Beraby,Aque,Tetwil,Xestes,Halamb,Stycar,Spolac,Lcom,Gracom,Sros,Acaspe,Helnan,Didcos,Diagra,Stedip,Codhol,Microa,Choper,Mylflu,Salinf,Salkve,Salurc,Salpun,…
OG_4104	0.82716	67	67	1	1	1	1	0	0	0	Hsap,Bralan,Spur,Skow,Dpul,Cscu,Ctel,Cgig,Acagra,Exapal,Nvec,Adig,Amil,Gfas,Fspp,Gasp,Spis,Pocdam,Dgig,Xesp,Hvul,Chem,Nemnom,Rhoesc,Sanmal,Morvir,Tadh,TrH2,HoiH06,Hhon,HoiH04,HoiH23,Mlei,Horcal,Bolinf,Vmul,Coemet,Drygla,Eupdun,Mertsp,Lampan,Aque,Emue,Tetwil,Halamb,Spolac,Plespi,Scil,Lcom,Gracom,Leuniv,Ocar,Opea,Plajan,Mbre,Acaspe,Helnan,Didcos,Diagra,Stedip,Microa,Salinf,Salkve,Salurc,Salmac,Sald…
OG_4296	0.82716	67	67	1	1	1	1	0	0	0	Hsap,Bralan,Spur,Skow,Ctel,Cgig,Acagra,Exapal,Nvec,Adig,Amil,Gfas,Fspp,Gasp,Spis,Pocdam,Dgig,Xesp,Hvul,Chem,Aaur,Nemnom,Rhoesc,Sanmal,Morvir,Tadh,TrH2,HoiH06,Hhon,HoiH04,HoiH23,Mlei,Pbac,Horcal,Bolinf,Vmul,Coeast,Drygla,Lampan,Aque,Tetwil,Xestes,Stycar,Spolac,Scil,Lcom,Gracom,Leuniv,Ocar,Opea,Plajan,Sros,Acaspe,Helnan,Didcos,Diagra,Stedip,Codhol,Microa,Choper,Mylflu,Salinf,Salkve,Salurc,Salmac,Sa…
OG_448	0.82716	67	67	1	1	1	1	1	1	0.313	Hsap,Spur,Skow,Ctel,Cgig,Acagra,Exapal,Nvec,Adig,Amil,Gfas,Fspp,Gasp,Spis,Pocdam,Dgig,Xesp,Hvul,Chem,Aaur,Nemnom,Rhoesc,Sanmal,Morvir,Tadh,TrH2,HoiH06,Hhon,HoiH04,HoiH11,HoiH23,Pbac,Horcal,Bolinf,Vmul,Coemet,Drygla,Mertsp,Beraby,Aque,Emue,Tetwil,Halamb,Spolac,Plespi,Scil,Lcom,Gracom,Leuniv,Ocar,Opea,Sros,Acaspe,Helnan,Didcos,Diagra,Stedip,Codhol,Microa,Choper,Salinf,Salkve,Salurc,Salmac,Salpun,Sa…
OG_4628	0.82716	67	67	1	1	1	1	1	0	0	Hsap,Bralan,Spur,Skow,Tcas,Dpul,Cscu,Ctel,Cgig,Acagra,Exapal,Nvec,Adig,Amil,Gfas,Fspp,Gasp,Spis,Pocdam,Dgig,Xesp,Hvul,Chem,Aaur,Nemnom,Rhoesc,Sanmal,Morvir,Tadh,TrH2,HoiH06,Hhon,HoiH04,HoiH11,HoiH23,Mlei,Pbac,Horcal,Bolinf,Vmul,Coeast,Coemet,Drygla,Eupdun,Mertsp,Lampan,Beraby,Aque,Emue,Tetwil,Halamb,Stycar,Spolac,Scil,Gracom,Leuniv,Opea,Plajan,Mbre,Sros,Acaspe,Didcos,Diagra,Stedip,Microa,Choper,S…
OG_4660	0.82716	67	67	1	1	1	1	1	0	0.005	Hsap,Bralan,Spur,Skow,Tcas,Cscu,Ctel,Cgig,Acagra,Exapal,Nvec,Adig,Amil,Gfas,Fspp,Gasp,Spis,Pocdam,Dgig,Xesp,Hvul,Chem,Aaur,Nemnom,Rhoesc,Sanmal,Morvir,Tadh,TrH2,HoiH06,Hhon,HoiH04,HoiH11,HoiH23,Mlei,Pbac,Horcal,Vmul,Coeast,Coemet,Drygla,Lampan,Beraby,Aque,Emue,Tetwil,Xestes,Stycar,Spolac,Plespi,Lcom,Clacor,Gracom,Leuniv,Ocar,Opea,Mbre,Sros,Didcos,Diagra,Stedip,Microa,Choper,Salurc,Salmac,Saldol,C…
OG_4984	0.82716	67	67	1	1	1	1	0	0	0	Hsap,Bralan,Spur,Skow,Tcas,Dpul,Cscu,Ctel,Cgig,Acagra,Exapal,Nvec,Adig,Amil,Gfas,Fspp,Gasp,Spis,Pocdam,Dgig,Xesp,Hvul,Chem,Nemnom,Rhoesc,Sanmal,Morvir,Tadh,TrH2,HoiH06,Hhon,HoiH04,HoiH11,HoiH23,Mlei,Pbac,Horcal,Vmul,Coemet,Drygla,Eupdun,Lampan,Beraby,Emue,Tetwil,Stycar,Scil,Lcom,Gracom,Ocar,Opea,Sros,Acaspe,Helnan,Didcos,Diagra,Stedip,Codhol,Microa,Choper,Mylflu,Salinf,Salurc,Salmac,Salpun,Saldol…
OG_5745	0.82716	67	67	1	1	1	1	0	0	0	Hsap,Bralan,Spur,Skow,Tcas,Dpul,Cscu,Ctel,Cgig,Acagra,Exapal,Nvec,Adig,Amil,Gfas,Fspp,Gasp,Spis,Pocdam,Dgig,Xesp,Hvul,Chem,Aaur,Nemnom,Rhoesc,Sanmal,Morvir,Tadh,TrH2,HoiH06,Hhon,HoiH04,HoiH11,HoiH23,Mlei,Pbac,Horcal,Bolinf,Coemet,Drygla,Eupdun,Lampan,Beraby,Aque,Tetwil,Halamb,Stycar,Plespi,Scil,Lcom,Clacor,Gracom,Leuniv,Opea,Plajan,Acaspe,Helnan,Didcos,Diagra,Stedip,Mylflu,Salkve,Salurc,Salmac,Sa…
OG_5753	0.82716	67	67	1	1	1	1	0	0	0	Hsap,Bralan,Spur,Skow,Tcas,Dpul,Cscu,Ctel,Cgig,Acagra,Exapal,Nvec,Amil,Gfas,Fspp,Gasp,Spis,Pocdam,Dgig,Xesp,Hvul,Chem,Aaur,Nemnom,Rhoesc,Sanmal,Morvir,Tadh,TrH2,HoiH06,HoiH11,HoiH23,Pbac,Horcal,Bolinf,Vmul,Coemet,Drygla,Mertsp,Lampan,Beraby,Aque,Xestes,Halamb,Scil,Lcom,Gracom,Leuniv,Opea,Plajan,Mbre,Sros,Acaspe,Helnan,Didcos,Diagra,Stedip,Microa,Choper,Mylflu,Salinf,Salkve,Salurc,Salmac,Salpun,Sa…
OG_716	0.82716	67	67	1	1	1	1	0	0	0	Hsap,Bralan,Spur,Skow,Tcas,Dpul,Cscu,Ctel,Cgig,Acagra,Exapal,Nvec,Adig,Amil,Gfas,Fspp,Gasp,Spis,Pocdam,Dgig,Xesp,Hvul,Chem,Aaur,Nemnom,Rhoesc,Sanmal,Morvir,Tadh,TrH2,HoiH06,Hhon,HoiH04,HoiH11,HoiH23,Mlei,Pbac,Horcal,Bolinf,Vmul,Coeast,Coemet,Drygla,Mertsp,Lampan,Aque,Emue,Tetwil,Xestes,Halamb,Spolac,Plespi,Lcom,Gracom,Leuniv,Ocar,Opea,Plajan,Acaspe,Helnan,Didcos,Diagra,Salkve,Salurc,Salmac,Salpun…
OG_725	0.82716	67	67	1	1	1	1	0	0	0	Hsap,Bralan,Spur,Skow,Tcas,Dpul,Cscu,Ctel,Cgig,Acagra,Exapal,Nvec,Adig,Amil,Gfas,Fspp,Gasp,Spis,Pocdam,Dgig,Xesp,Hvul,Chem,Aaur,Nemnom,Rhoesc,Sanmal,Morvir,Tadh,TrH2,HoiH06,Hhon,HoiH04,HoiH11,HoiH23,Mlei,Pbac,Horcal,Bolinf,Vmul,Coemet,Drygla,Lampan,Beraby,Aque,Emue,Tetwil,Xestes,Halamb,Stycar,Spolac,Plespi,Ocar,Opea,Plajan,Acaspe,Helnan,Didcos,Diagra,Stedip,Codhol,Mylflu,Salkve,Salurc,Salmac,Salp…
OG_736	0.82716	67	67	1	1	1	1	0	0	0	Hsap,Bralan,Spur,Skow,Tcas,Dpul,Cscu,Ctel,Cgig,Acagra,Exapal,Nvec,Adig,Amil,Gfas,Fspp,Gasp,Spis,Pocdam,Dgig,Xesp,Hvul,Chem,Nemnom,Rhoesc,Sanmal,Morvir,Tadh,TrH2,HoiH06,Hhon,HoiH04,HoiH11,HoiH23,Pbac,Horcal,Vmul,Coemet,Drygla,Lampan,Beraby,Aque,Emue,Tetwil,Stycar,Spolac,Scil,Lcom,Clacor,Leuniv,Opea,Plajan,Mbre,Acaspe,Helnan,Didcos,Diagra,Stedip,Codhol,Choper,Mylflu,Salkve,Salurc,Salmac,Salpun,Sald…
OG_8402	0.82716	67	67	1	1	1	1	0	0	0	Hsap,Bralan,Spur,Skow,Tcas,Dpul,Cscu,Ctel,Cgig,Acagra,Exapal,Nvec,Adig,Amil,Gfas,Fspp,Gasp,Spis,Pocdam,Dgig,Xesp,Hvul,Chem,Nemnom,Rhoesc,Sanmal,Tadh,TrH2,HoiH06,Hhon,HoiH04,HoiH23,Mlei,Pbac,Horcal,Bolinf,Coemet,Lampan,Beraby,Aque,Emue,Tetwil,Xestes,Halamb,Spolac,Plespi,Scil,Lcom,Clacor,Gracom,Leuniv,Ocar,Opea,Plajan,Mbre,Acaspe,Helnan,Didcos,Stedip,Codhol,Choper,Mylflu,Salinf,Salkve,Salpun,Saldol…
OG_8603	0.82716	67	67	1	1	1	1	1	0	0	Hsap,Bralan,Spur,Skow,Tcas,Dpul,Cscu,Ctel,Cgig,Acagra,Exapal,Nvec,Adig,Gfas,Fspp,Gasp,Spis,Pocdam,Dgig,Xesp,Hvul,Chem,Aaur,Nemnom,Rhoesc,Sanmal,Morvir,Tadh,TrH2,HoiH06,HoiH04,HoiH23,Mlei,Pbac,Horcal,Bolinf,Vmul,Coemet,Mertsp,Lampan,Beraby,Aque,Tetwil,Xestes,Halamb,Stycar,Spolac,Plespi,Scil,Lcom,Clacor,Gracom,Leuniv,Ocar,Opea,Acaspe,Helnan,Didcos,Diagra,Stedip,Codhol,Mylflu,Salkve,Salurc,Salmac,Sa…
OG_8699	0.82716	67	67	1	1	1	1	1	0	0.001	Hsap,Bralan,Spur,Skow,Tcas,Dpul,Cscu,Ctel,Acagra,Exapal,Nvec,Adig,Amil,Gfas,Fspp,Gasp,Spis,Pocdam,Dgig,Xesp,Hvul,Chem,Rhoesc,Sanmal,Morvir,Tadh,TrH2,HoiH06,Hhon,HoiH04,HoiH23,Mlei,Pbac,Horcal,Bolinf,Vmul,Coeast,Drygla,Mertsp,Lampan,Aque,Tetwil,Halamb,Stycar,Spolac,Plespi,Scil,Lcom,Clacor,Gracom,Leuniv,Opea,Plajan,Mbre,Sros,Helnan,Didcos,Diagra,Codhol,Microa,Mylflu,Salinf,Salkve,Salmac,Salpun,Sald…
OG_1261	0.814815	66	66	1	1	1	1	0	0	0	Hsap,Bralan,Spur,Skow,Dpul,Cscu,Ctel,Cgig,Acagra,Exapal,Nvec,Adig,Amil,Gfas,Fspp,Gasp,Spis,Pocdam,Dgig,Xesp,Hvul,Chem,Aaur,Nemnom,Rhoesc,Sanmal,Morvir,Tadh,TrH2,HoiH06,Hhon,HoiH04,HoiH11,HoiH23,Mlei,Pbac,Horcal,Bolinf,Vmul,Drygla,Lampan,Aque,Emue,Tetwil,Xestes,Halamb,Stycar,Spolac,Plespi,Scil,Lcom,Clacor,Gracom,Leuniv,Acaspe,Helnan,Didcos,Diagra,Stedip,Codhol,Mylflu,Salkve,Salurc,Salmac,Salpun,Sa…
OG_1282	0.814815	66	66	1	1	1	1	1	1	0.121	Hsap,Bralan,Skow,Tcas,Dpul,Cscu,Ctel,Cgig,Exapal,Nvec,Adig,Amil,Gfas,Fspp,Gasp,Spis,Pocdam,Dgig,Xesp,Hvul,Chem,Nemnom,Rhoesc,Sanmal,Morvir,TrH2,HoiH06,Hhon,HoiH04,HoiH23,Mlei,Pbac,Horcal,Vmul,Coemet,Lampan,Beraby,Aque,Emue,Tetwil,Xestes,Plespi,Scil,Lcom,Clacor,Gracom,Leuniv,Opea,Plajan,Sros,Acaspe,Helnan,Didcos,Diagra,Stedip,Codhol,Microa,Choper,Mylflu,Salinf,Salkve,Salurc,Salmac,Salpun,Saldol,Ch…
OG_1355	0.814815	66	66	1	1	1	1	1	0	0	Hsap,Bralan,Spur,Skow,Ctel,Cgig,Acagra,Exapal,Nvec,Adig,Amil,Gfas,Fspp,Gasp,Spis,Pocdam,Dgig,Hvul,Chem,Aaur,Nemnom,Rhoesc,Sanmal,Morvir,Tadh,TrH2,Hhon,HoiH04,HoiH11,HoiH23,Mlei,Horcal,Bolinf,Vmul,Coeast,Coemet,Mertsp,Lampan,Aque,Emue,Tetwil,Halamb,Stycar,Spolac,Scil,Lcom,Clacor,Leuniv,Opea,Plajan,Mbre,Sros,Acaspe,Helnan,Diagra,Stedip,Codhol,Microa,Choper,Mylflu,Salinf,Salkve,Salurc,Salmac,Saldol,…
OG_139	0.814815	66	66	1	1	1	1	0	0	0	Hsap,Bralan,Spur,Skow,Tcas,Dpul,Cscu,Ctel,Cgig,Acagra,Exapal,Nvec,Adig,Amil,Gfas,Fspp,Gasp,Spis,Pocdam,Dgig,Xesp,Hvul,Chem,Aaur,Nemnom,Rhoesc,Sanmal,Morvir,Tadh,TrH2,HoiH06,Hhon,HoiH04,HoiH11,HoiH23,Mlei,Pbac,Horcal,Bolinf,Vmul,Coemet,Drygla,Eupdun,Mertsp,Lampan,Beraby,Aque,Emue,Tetwil,Xestes,Halamb,Spolac,Plespi,Scil,Lcom,Clacor,Gracom,Leuniv,Ocar,Opea,Acaspe,Helnan,Didcos,Diagra,Salmac,Saldol
OG_1412	0.814815	66	66	1	1	1	1	0	0	0	Hsap,Bralan,Spur,Skow,Tcas,Dpul,Cscu,Ctel,Cgig,Acagra,Exapal,Nvec,Adig,Amil,Gfas,Fspp,Gasp,Spis,Pocdam,Dgig,Xesp,Hvul,Nemnom,Rhoesc,Sanmal,Morvir,Tadh,TrH2,HoiH06,Hhon,HoiH04,HoiH11,HoiH23,Mlei,Pbac,Horcal,Bolinf,Vmul,Coemet,Drygla,Mertsp,Lampan,Aque,Emue,Tetwil,Xestes,Halamb,Stycar,Spolac,Scil,Lcom,Gracom,Leuniv,Acaspe,Helnan,Didcos,Diagra,Codhol,Choper,Salinf,Salkve,Salurc,Salmac,Salpun,Saldol,…
OG_1450	0.814815	66	66	1	1	1	1	1	0	0.002	Hsap,Bralan,Spur,Skow,Tcas,Dpul,Cscu,Ctel,Cgig,Acagra,Exapal,Nvec,Adig,Amil,Gfas,Fspp,Gasp,Spis,Pocdam,Dgig,Xesp,Hvul,Chem,Nemnom,Rhoesc,Sanmal,Morvir,Tadh,TrH2,HoiH06,Hhon,HoiH04,HoiH11,HoiH23,Mlei,Pbac,Bolinf,Vmul,Coeast,Coemet,Drygla,Eupdun,Mertsp,Lampan,Beraby,Scil,Lcom,Clacor,Gracom,Leuniv,Ocar,Opea,Plajan,Mbre,Sros,Didcos,Codhol,Microa,Choper,Mylflu,Salinf,Salurc,Salmac,Salpun,Saldol,Chofle
OG_1468	0.814815	66	66	1	1	1	1	0	0	0	Hsap,Bralan,Spur,Skow,Tcas,Dpul,Cscu,Ctel,Cgig,Acagra,Exapal,Nvec,Adig,Amil,Gfas,Fspp,Gasp,Spis,Pocdam,Dgig,Xesp,Hvul,Aaur,Nemnom,Rhoesc,Sanmal,Morvir,Tadh,TrH2,HoiH06,Hhon,HoiH04,HoiH23,Mlei,Pbac,Horcal,Bolinf,Vmul,Coeast,Coemet,Eupdun,Mertsp,Lampan,Beraby,Aque,Tetwil,Halamb,Spolac,Lcom,Gracom,Leuniv,Mbre,Acaspe,Helnan,Didcos,Codhol,Microa,Choper,Mylflu,Salinf,Salkve,Salurc,Salmac,Salpun,Saldol,…
OG_1581	0.814815	66	66	1	1	1	1	0	0	0	Hsap,Bralan,Spur,Tcas,Dpul,Cscu,Ctel,Cgig,Acagra,Exapal,Nvec,Adig,Amil,Gfas,Fspp,Gasp,Spis,Pocdam,Dgig,Xesp,Hvul,Chem,Aaur,Nemnom,Rhoesc,Sanmal,Morvir,Tadh,TrH2,HoiH06,Hhon,HoiH04,HoiH11,HoiH23,Pbac,Horcal,Vmul,Coeast,Coemet,Beraby,Aque,Tetwil,Xestes,Halamb,Spolac,Lcom,Gracom,Leuniv,Opea,Plajan,Mbre,Sros,Acaspe,Helnan,Didcos,Diagra,Stedip,Codhol,Microa,Choper,Mylflu,Salkve,Salurc,Salmac,Salpun,Sa…
OG_1715	0.814815	66	66	1	1	1	1	0	0	0.007	Hsap,Bralan,Spur,Skow,Tcas,Dpul,Cscu,Ctel,Cgig,Acagra,Exapal,Nvec,Adig,Amil,Gfas,Fspp,Gasp,Spis,Pocdam,Dgig,Xesp,Hvul,Aaur,Nemnom,Rhoesc,Sanmal,Morvir,Tadh,TrH2,Hhon,HoiH04,HoiH23,Mlei,Pbac,Horcal,Vmul,Coeast,Coemet,Drygla,Lampan,Beraby,Aque,Emue,Tetwil,Xestes,Halamb,Spolac,Plespi,Scil,Lcom,Clacor,Gracom,Leuniv,Ocar,Opea,Plajan,Acaspe,Didcos,Diagra,Stedip,Codhol,Choper,Salinf,Salurc,Saldol,Chofle
OG_1751	0.814815	66	66	1	1	1	1	1	1	0.703	Hsap,Spur,Skow,Tcas,Dpul,Cscu,Ctel,Acagra,Exapal,Nvec,Adig,Amil,Gfas,Fspp,Gasp,Spis,Pocdam,Xesp,Tadh,TrH2,HoiH06,Hhon,HoiH04,HoiH11,HoiH23,Mlei,Horcal,Bolinf,Vmul,Coemet,Drygla,Eupdun,Mertsp,Lampan,Beraby,Aque,Emue,Tetwil,Halamb,Stycar,Spolac,Scil,Lcom,Clacor,Gracom,Leuniv,Opea,Plajan,Mbre,Sros,Acaspe,Helnan,Didcos,Diagra,Stedip,Codhol,Microa,Choper,Mylflu,Salinf,Salkve,Salurc,Salmac,Salpun,Saldo…
OG_1998	0.814815	66	66	1	1	1	1	0	0	0	Hsap,Bralan,Spur,Skow,Tcas,Cscu,Ctel,Cgig,Acagra,Exapal,Nvec,Adig,Amil,Gfas,Fspp,Spis,Pocdam,Dgig,Xesp,Hvul,Chem,Nemnom,Rhoesc,Sanmal,Morvir,Tadh,TrH2,HoiH06,Hhon,HoiH04,HoiH11,HoiH23,Pbac,Horcal,Vmul,Lampan,Beraby,Aque,Emue,Tetwil,Halamb,Spolac,Plespi,Lcom,Gracom,Ocar,Opea,Plajan,Mbre,Sros,Acaspe,Helnan,Didcos,Diagra,Stedip,Codhol,Microa,Choper,Mylflu,Salinf,Salkve,Salurc,Salmac,Salpun,Saldol,Ch…
OG_2012	0.814815	66	66	1	1	1	1	0	0	0	Hsap,Bralan,Spur,Skow,Tcas,Dpul,Cscu,Ctel,Cgig,Acagra,Exapal,Nvec,Adig,Amil,Gfas,Fspp,Gasp,Spis,Pocdam,Dgig,Xesp,Hvul,Chem,Aaur,Nemnom,Rhoesc,Sanmal,Morvir,Tadh,TrH2,HoiH06,Hhon,HoiH04,HoiH11,HoiH23,Mlei,Pbac,Horcal,Bolinf,Coeast,Coemet,Drygla,Lampan,Beraby,Aque,Emue,Tetwil,Xestes,Halamb,Stycar,Spolac,Plespi,Scil,Lcom,Clacor,Gracom,Leuniv,Ocar,Opea,Plajan,Mylflu,Salkve,Salurc,Salmac,Salpun,Saldol
OG_2115	0.814815	66	66	1	1	1	1	0	0	0	Hsap,Bralan,Spur,Skow,Tcas,Dpul,Cscu,Ctel,Cgig,Acagra,Exapal,Nvec,Adig,Amil,Gfas,Fspp,Gasp,Spis,Pocdam,Dgig,Xesp,Hvul,Chem,Nemnom,Rhoesc,Sanmal,Morvir,Tadh,TrH2,Hhon,HoiH04,Mlei,Bolinf,Vmul,Coeast,Coemet,Drygla,Eupdun,Mertsp,Lampan,Beraby,Aque,Emue,Tetwil,Xestes,Halamb,Spolac,Plespi,Lcom,Clacor,Gracom,Opea,Plajan,Acaspe,Helnan,Didcos,Diagra,Stedip,Codhol,Mylflu,Salinf,Salkve,Salurc,Salmac,Salpun,…
OG_2138	0.814815	66	66	1	1	1	1	0	0	0	Bralan,Spur,Skow,Tcas,Dpul,Cscu,Ctel,Cgig,Acagra,Exapal,Nvec,Adig,Amil,Gfas,Fspp,Gasp,Pocdam,Dgig,Xesp,Hvul,Chem,Aaur,Nemnom,Rhoesc,Sanmal,Tadh,TrH2,HoiH06,Hhon,HoiH04,HoiH11,HoiH23,Mlei,Pbac,Horcal,Bolinf,Vmul,Coemet,Drygla,Lampan,Tetwil,Stycar,Spolac,Scil,Lcom,Clacor,Gracom,Leuniv,Ocar,Opea,Plajan,Sros,Acaspe,Helnan,Didcos,Diagra,Stedip,Codhol,Microa,Choper,Mylflu,Salinf,Salkve,Salmac,Salpun,Ch…
OG_249	0.814815	66	66	1	1	1	1	0	1	0.386	Spur,Skow,Tcas,Ctel,Cgig,Acagra,Exapal,Nvec,Adig,Amil,Gfas,Fspp,Gasp,Spis,Pocdam,Dgig,Xesp,Hvul,Aaur,Nemnom,Rhoesc,Sanmal,Morvir,Tadh,TrH2,HoiH06,HoiH04,HoiH11,Mlei,Pbac,Horcal,Bolinf,Vmul,Coeast,Coemet,Drygla,Eupdun,Mertsp,Lampan,Beraby,Aque,Emue,Tetwil,Xestes,Stycar,Spolac,Plespi,Scil,Lcom,Clacor,Gracom,Leuniv,Ocar,Opea,Plajan,Mbre,Sros,Microa,Choper,Mylflu,Salinf,Salkve,Salmac,Salpun,Saldol,Ch…
OG_2569	0.814815	66	66	1	1	1	1	1	1	0.747	Hsap,Bralan,Spur,Skow,Tcas,Dpul,Cscu,Ctel,Cgig,Acagra,Exapal,Nvec,Adig,Amil,Gfas,Fspp,Gasp,Spis,Pocdam,Dgig,Xesp,Hvul,Chem,Aaur,Nemnom,Rhoesc,Sanmal,Morvir,Tadh,TrH2,HoiH06,Hhon,HoiH04,HoiH11,HoiH23,Mlei,Pbac,Horcal,Bolinf,Vmul,Drygla,Mertsp,Lampan,Aque,Xestes,Halamb,Stycar,Spolac,Plespi,Lcom,Clacor,Gracom,Leuniv,Ocar,Opea,Plajan,Acaspe,Helnan,Didcos,Diagra,Stedip,Codhol,Salurc,Salmac,Salpun,Sald…
OG_2608	0.814815	66	66	1	1	1	1	1	1	0.014	Hsap,Bralan,Spur,Skow,Tcas,Dpul,Cscu,Ctel,Cgig,Acagra,Exapal,Nvec,Adig,Amil,Gfas,Fspp,Gasp,Spis,Pocdam,Dgig,Xesp,Hvul,Chem,Aaur,Nemnom,Rhoesc,Sanmal,Morvir,Tadh,TrH2,HoiH06,Hhon,HoiH04,HoiH11,HoiH23,Mlei,Pbac,Horcal,Bolinf,Vmul,Coeast,Coemet,Drygla,Mertsp,Lampan,Aque,Emue,Tetwil,Xestes,Halamb,Spolac,Ocar,Plajan,Mbre,Acaspe,Helnan,Didcos,Diagra,Stedip,Choper,Salinf,Salkve,Salurc,Salmac,Saldol,Chof…
OG_3460	0.814815	66	66	1	1	1	1	0	0	0	Hsap,Bralan,Spur,Skow,Tcas,Dpul,Cscu,Ctel,Cgig,Acagra,Exapal,Nvec,Amil,Gfas,Fspp,Gasp,Spis,Pocdam,Dgig,Xesp,Hvul,Aaur,Nemnom,Rhoesc,Sanmal,Tadh,TrH2,HoiH06,Hhon,HoiH04,HoiH11,HoiH23,Pbac,Horcal,Bolinf,Vmul,Coeast,Coemet,Drygla,Eupdun,Lampan,Beraby,Aque,Emue,Tetwil,Spolac,Plespi,Scil,Lcom,Clacor,Gracom,Leuniv,Ocar,Opea,Plajan,Mbre,Acaspe,Helnan,Didcos,Codhol,Microa,Salinf,Salkve,Salurc,Salpun,Sald…
OG_3568	0.814815	66	66	1	1	1	1	0	0	0	Hsap,Bralan,Spur,Skow,Tcas,Dpul,Cscu,Ctel,Cgig,Acagra,Exapal,Nvec,Adig,Amil,Fspp,Gasp,Spis,Pocdam,Dgig,Xesp,Hvul,Chem,Nemnom,Rhoesc,Sanmal,Morvir,Tadh,TrH2,Hhon,HoiH04,HoiH23,Mlei,Pbac,Horcal,Bolinf,Vmul,Coemet,Drygla,Eupdun,Mertsp,Lampan,Aque,Emue,Tetwil,Xestes,Halamb,Stycar,Spolac,Scil,Lcom,Gracom,Leuniv,Ocar,Opea,Plajan,Acaspe,Helnan,Didcos,Stedip,Codhol,Mylflu,Salkve,Salurc,Salmac,Salpun,Sald…
OG_3659	0.814815	66	66	1	1	1	1	0	0	0	Hsap,Bralan,Spur,Skow,Ctel,Cgig,Acagra,Exapal,Nvec,Adig,Amil,Gfas,Fspp,Gasp,Spis,Pocdam,Dgig,Xesp,Hvul,Chem,Aaur,Nemnom,Rhoesc,Sanmal,Morvir,Tadh,TrH2,HoiH06,Hhon,HoiH04,HoiH23,Mlei,Pbac,Horcal,Bolinf,Vmul,Coeast,Coemet,Drygla,Eupdun,Mertsp,Lampan,Beraby,Aque,Emue,Tetwil,Xestes,Spolac,Scil,Lcom,Gracom,Ocar,Opea,Plajan,Sros,Helnan,Didcos,Stedip,Codhol,Microa,Mylflu,Salinf,Salkve,Salurc,Salmac,Sald…
OG_407	0.814815	66	66	1	1	1	1	0	0	0	Hsap,Bralan,Spur,Skow,Tcas,Dpul,Cscu,Ctel,Cgig,Acagra,Exapal,Nvec,Adig,Gfas,Fspp,Gasp,Spis,Dgig,Xesp,Hvul,Chem,Aaur,Nemnom,Rhoesc,Sanmal,Morvir,Tadh,TrH2,Hhon,HoiH04,HoiH23,Mlei,Horcal,Coemet,Drygla,Eupdun,Lampan,Beraby,Aque,Emue,Tetwil,Xestes,Halamb,Stycar,Spolac,Plespi,Gracom,Leuniv,Ocar,Opea,Plajan,Mbre,Sros,Acaspe,Helnan,Diagra,Stedip,Microa,Choper,Mylflu,Salkve,Salurc,Salmac,Salpun,Saldol,Ch…
OG_4110	0.814815	66	66	1	1	1	1	1	0	0.001	Hsap,Bralan,Spur,Skow,Dpul,Cscu,Ctel,Cgig,Acagra,Exapal,Nvec,Adig,Amil,Gfas,Fspp,Gasp,Spis,Pocdam,Dgig,Xesp,Hvul,Chem,Aaur,Nemnom,Rhoesc,Sanmal,Tadh,TrH2,HoiH06,Hhon,HoiH04,HoiH11,HoiH23,Mlei,Pbac,Horcal,Lampan,Aque,Emue,Tetwil,Xestes,Halamb,Stycar,Spolac,Scil,Lcom,Gracom,Leuniv,Ocar,Opea,Mbre,Acaspe,Helnan,Didcos,Diagra,Stedip,Codhol,Choper,Mylflu,Salinf,Salkve,Salurc,Salmac,Salpun,Saldol,Chofle
OG_4286	0.814815	66	66	1	1	1	1	1	0	0	Hsap,Bralan,Spur,Skow,Tcas,Dpul,Cscu,Ctel,Cgig,Acagra,Exapal,Nvec,Adig,Amil,Gfas,Fspp,Gasp,Spis,Pocdam,Aaur,Nemnom,Rhoesc,Tadh,TrH2,Hhon,HoiH04,HoiH11,HoiH23,Mlei,Pbac,Horcal,Bolinf,Vmul,Coeast,Coemet,Drygla,Eupdun,Lampan,Beraby,Aque,Emue,Tetwil,Xestes,Halamb,Stycar,Spolac,Scil,Lcom,Clacor,Gracom,Leuniv,Opea,Plajan,Mbre,Sros,Codhol,Microa,Choper,Mylflu,Salinf,Salkve,Salurc,Salmac,Salpun,Saldol,Ch…
OG_4433	0.814815	66	66	1	1	1	1	0	0	0	Hsap,Bralan,Spur,Skow,Tcas,Dpul,Cscu,Ctel,Cgig,Acagra,Exapal,Nvec,Adig,Amil,Gfas,Fspp,Gasp,Spis,Pocdam,Dgig,Xesp,Hvul,Chem,Aaur,Nemnom,Rhoesc,Sanmal,Morvir,Tadh,TrH2,HoiH06,HoiH04,HoiH11,HoiH23,Mlei,Pbac,Horcal,Bolinf,Vmul,Coeast,Coemet,Drygla,Mertsp,Lampan,Beraby,Aque,Emue,Tetwil,Halamb,Stycar,Spolac,Plespi,Scil,Lcom,Gracom,Leuniv,Ocar,Opea,Plajan,Mbre,Sros,Codhol,Microa,Choper,Salinf,Chofle
OG_5162	0.814815	66	66	1	1	1	1	0	0	0	Hsap,Bralan,Spur,Skow,Tcas,Dpul,Cscu,Ctel,Cgig,Acagra,Exapal,Nvec,Adig,Amil,Gfas,Spis,Pocdam,Dgig,Xesp,Chem,Aaur,Nemnom,Rhoesc,Sanmal,Morvir,Tadh,TrH2,HoiH06,HoiH23,Mlei,Pbac,Horcal,Bolinf,Coemet,Mertsp,Lampan,Beraby,Aque,Emue,Tetwil,Xestes,Halamb,Spolac,Plespi,Scil,Lcom,Gracom,Leuniv,Ocar,Opea,Plajan,Sros,Acaspe,Helnan,Didcos,Diagra,Stedip,Codhol,Microa,Mylflu,Salinf,Salkve,Salurc,Salmac,Salpun,…
OG_5414	0.814815	66	66	1	1	1	1	0	0	0	Hsap,Bralan,Spur,Cgig,Acagra,Exapal,Nvec,Adig,Amil,Gfas,Fspp,Gasp,Spis,Pocdam,Dgig,Xesp,Hvul,Chem,Aaur,Nemnom,Rhoesc,Sanmal,Morvir,Tadh,TrH2,Hhon,HoiH04,HoiH11,HoiH23,Pbac,Horcal,Vmul,Coemet,Eupdun,Lampan,Beraby,Aque,Emue,Tetwil,Xestes,Halamb,Spolac,Scil,Lcom,Clacor,Gracom,Leuniv,Opea,Plajan,Mbre,Sros,Acaspe,Helnan,Didcos,Diagra,Stedip,Codhol,Microa,Choper,Mylflu,Salinf,Salkve,Salurc,Salmac,Saldo…
OG_5915	0.814815	66	66	1	1	1	1	0	0	0	Hsap,Bralan,Spur,Skow,Tcas,Dpul,Ctel,Cgig,Acagra,Exapal,Nvec,Adig,Amil,Gfas,Fspp,Gasp,Spis,Pocdam,Dgig,Xesp,Hvul,Aaur,Nemnom,Rhoesc,Sanmal,Morvir,Tadh,TrH2,HoiH06,Hhon,HoiH04,HoiH11,HoiH23,Mlei,Pbac,Horcal,Vmul,Coemet,Drygla,Eupdun,Lampan,Aque,Emue,Tetwil,Xestes,Halamb,Stycar,Spolac,Plespi,Ocar,Opea,Plajan,Mbre,Sros,Acaspe,Helnan,Stedip,Codhol,Microa,Choper,Salinf,Salkve,Salurc,Salpun,Saldol,Chof…
OG_7535	0.814815	66	66	1	1	1	1	1	1	0.086	Hsap,Bralan,Spur,Skow,Tcas,Dpul,Cscu,Ctel,Cgig,Acagra,Exapal,Nvec,Adig,Amil,Gfas,Fspp,Gasp,Spis,Pocdam,Dgig,Xesp,Hvul,Chem,Aaur,Nemnom,Rhoesc,Sanmal,Morvir,Tadh,TrH2,HoiH06,Hhon,HoiH04,HoiH11,HoiH23,Mlei,Bolinf,Vmul,Coeast,Drygla,Mertsp,Lampan,Aque,Emue,Tetwil,Halamb,Stycar,Spolac,Scil,Lcom,Gracom,Leuniv,Ocar,Opea,Plajan,Acaspe,Helnan,Didcos,Diagra,Stedip,Mylflu,Salkve,Salurc,Salmac,Salpun,Saldol
OG_7769	0.814815	66	66	1	1	1	1	1	1	0.88	Hsap,Bralan,Spur,Skow,Tcas,Dpul,Cscu,Ctel,Cgig,Acagra,Exapal,Nvec,Amil,Gfas,Fspp,Gasp,Spis,Pocdam,Dgig,Xesp,Hvul,Chem,Nemnom,Rhoesc,Sanmal,Morvir,Tadh,TrH2,HoiH06,Hhon,HoiH04,HoiH11,HoiH23,Mlei,Pbac,Horcal,Vmul,Coemet,Eupdun,Mertsp,Beraby,Aque,Emue,Halamb,Stycar,Spolac,Plespi,Scil,Lcom,Gracom,Leuniv,Acaspe,Helnan,Didcos,Diagra,Stedip,Codhol,Choper,Mylflu,Salinf,Salkve,Salurc,Salmac,Salpun,Saldol,…
OG_7845	0.814815	66	66	1	1	1	1	0	0	0	Hsap,Bralan,Spur,Skow,Tcas,Dpul,Cscu,Ctel,Cgig,Acagra,Exapal,Nvec,Adig,Amil,Gfas,Fspp,Gasp,Spis,Pocdam,Dgig,Xesp,Hvul,Chem,Aaur,Nemnom,Rhoesc,Sanmal,Morvir,Tadh,TrH2,HoiH06,Hhon,HoiH04,HoiH11,HoiH23,Pbac,Horcal,Vmul,Coemet,Lampan,Aque,Emue,Xestes,Halamb,Stycar,Spolac,Scil,Lcom,Clacor,Gracom,Leuniv,Ocar,Opea,Plajan,Mbre,Sros,Didcos,Microa,Choper,Mylflu,Salkve,Salurc,Salmac,Salpun,Saldol,Chofle
OG_7968	0.814815	66	66	1	1	1	1	0	0	0	Hsap,Bralan,Spur,Skow,Cscu,Ctel,Cgig,Acagra,Exapal,Nvec,Adig,Amil,Gfas,Fspp,Gasp,Spis,Pocdam,Dgig,Hvul,Chem,Aaur,Nemnom,Rhoesc,Sanmal,Morvir,Tadh,TrH2,HoiH06,Hhon,HoiH04,HoiH11,HoiH23,Mlei,Pbac,Horcal,Vmul,Coemet,Drygla,Lampan,Beraby,Plespi,Scil,Lcom,Gracom,Leuniv,Ocar,Opea,Plajan,Mbre,Sros,Acaspe,Helnan,Didcos,Diagra,Stedip,Codhol,Microa,Choper,Mylflu,Salinf,Salkve,Salurc,Salmac,Salpun,Saldol,Ch…
OG_8361	0.814815	66	66	1	1	1	1	0	0	0	Hsap,Bralan,Spur,Skow,Ctel,Cgig,Acagra,Exapal,Nvec,Adig,Amil,Gfas,Fspp,Gasp,Spis,Pocdam,Dgig,Xesp,Hvul,Chem,Aaur,Nemnom,Rhoesc,Sanmal,Morvir,HoiH06,Hhon,HoiH04,HoiH11,HoiH23,Mlei,Pbac,Horcal,Bolinf,Vmul,Drygla,Mertsp,Lampan,Beraby,Aque,Emue,Tetwil,Xestes,Stycar,Spolac,Scil,Lcom,Clacor,Leuniv,Opea,Plajan,Mbre,Acaspe,Didcos,Diagra,Stedip,Codhol,Microa,Choper,Mylflu,Salinf,Salkve,Salurc,Salmac,Salpu…
OG_8396	0.814815	66	66	1	1	1	1	0	0	0	Hsap,Bralan,Spur,Skow,Tcas,Dpul,Ctel,Cgig,Acagra,Exapal,Nvec,Adig,Amil,Gfas,Fspp,Gasp,Spis,Pocdam,Dgig,Xesp,Hvul,Chem,Aaur,Nemnom,Rhoesc,Sanmal,Morvir,Tadh,TrH2,HoiH06,Hhon,HoiH04,HoiH11,HoiH23,Mlei,Pbac,Horcal,Vmul,Coeast,Coemet,Lampan,Aque,Emue,Tetwil,Xestes,Halamb,Stycar,Spolac,Plespi,Scil,Lcom,Clacor,Opea,Plajan,Acaspe,Helnan,Didcos,Diagra,Stedip,Codhol,Mylflu,Salkve,Salurc,Salmac,Salpun,Sald…
OG_965	0.814815	66	66	1	1	1	1	1	0	0	Hsap,Bralan,Spur,Skow,Tcas,Dpul,Cscu,Ctel,Cgig,Acagra,Exapal,Nvec,Adig,Amil,Gfas,Fspp,Gasp,Pocdam,Dgig,Xesp,Hvul,Chem,Aaur,Nemnom,Rhoesc,Sanmal,Morvir,Tadh,TrH2,HoiH06,Hhon,HoiH04,HoiH11,HoiH23,Mlei,Pbac,Horcal,Bolinf,Vmul,Coeast,Coemet,Eupdun,Lampan,Beraby,Lcom,Ocar,Opea,Plajan,Mbre,Sros,Acaspe,Helnan,Didcos,Diagra,Stedip,Codhol,Microa,Choper,Mylflu,Salinf,Salkve,Salurc,Salmac,Salpun,Saldol,Chof…
OG_1059	0.802469	65	65	1	1	1	1	0	0	0	Hsap,Bralan,Skow,Tcas,Dpul,Cscu,Ctel,Cgig,Acagra,Exapal,Nvec,Adig,Amil,Gfas,Fspp,Gasp,Spis,Pocdam,Dgig,Xesp,Hvul,Chem,Aaur,Nemnom,Rhoesc,Sanmal,Morvir,Tadh,TrH2,HoiH06,Hhon,HoiH04,HoiH11,HoiH23,Mlei,Pbac,Horcal,Vmul,Coeast,Coemet,Lampan,Beraby,Aque,Emue,Tetwil,Xestes,Halamb,Stycar,Spolac,Plespi,Scil,Lcom,Clacor,Gracom,Leuniv,Ocar,Opea,Plajan,Sros,Codhol,Microa,Salurc,Salmac,Salpun,Saldol
OG_1419	0.802469	65	65	1	1	1	1	1	1	0.725	Hsap,Bralan,Spur,Skow,Tcas,Dpul,Cscu,Ctel,Cgig,Acagra,Exapal,Nvec,Adig,Amil,Gfas,Fspp,Gasp,Spis,Pocdam,Dgig,Xesp,Hvul,Chem,Aaur,Nemnom,Rhoesc,Sanmal,Tadh,TrH2,HoiH06,Hhon,HoiH04,HoiH11,HoiH23,Mlei,Pbac,Horcal,Vmul,Aque,Tetwil,Halamb,Spolac,Scil,Lcom,Clacor,Ocar,Opea,Plajan,Mbre,Sros,Acaspe,Helnan,Didcos,Diagra,Stedip,Codhol,Microa,Choper,Mylflu,Salkve,Salurc,Salmac,Salpun,Saldol,Chofle
OG_1730	0.802469	65	65	1	1	1	1	0	0	0	Hsap,Bralan,Spur,Skow,Dpul,Cscu,Ctel,Cgig,Acagra,Exapal,Nvec,Adig,Amil,Gfas,Fspp,Gasp,Spis,Pocdam,Dgig,Xesp,Hvul,Chem,Aaur,Nemnom,Rhoesc,Sanmal,Morvir,Tadh,TrH2,HoiH06,Hhon,HoiH04,HoiH11,HoiH23,Mlei,Pbac,Horcal,Bolinf,Vmul,Coeast,Coemet,Eupdun,Mertsp,Lampan,Scil,Lcom,Gracom,Leuniv,Ocar,Opea,Mbre,Sros,Acaspe,Helnan,Didcos,Diagra,Stedip,Codhol,Microa,Choper,Salurc,Salmac,Salpun,Saldol,Chofle
OG_2092	0.802469	65	65	1	1	1	1	0	0	0	Hsap,Bralan,Spur,Skow,Tcas,Dpul,Cscu,Ctel,Cgig,Acagra,Exapal,Nvec,Adig,Gfas,Fspp,Gasp,Spis,Pocdam,Dgig,Xesp,Hvul,Chem,Aaur,Nemnom,Rhoesc,Sanmal,Morvir,Tadh,TrH2,HoiH06,Hhon,HoiH04,HoiH11,HoiH23,Mlei,Pbac,Horcal,Bolinf,Coeast,Coemet,Drygla,Eupdun,Lampan,Beraby,Aque,Emue,Xestes,Halamb,Stycar,Spolac,Plespi,Lcom,Clacor,Ocar,Opea,Plajan,Mbre,Didcos,Choper,Mylflu,Salkve,Salurc,Salmac,Saldol,Chofle
OG_2406	0.802469	65	65	1	1	1	1	0	0	0	Hsap,Spur,Skow,Tcas,Cscu,Ctel,Cgig,Acagra,Exapal,Nvec,Adig,Amil,Gfas,Fspp,Gasp,Spis,Pocdam,Dgig,Xesp,Hvul,Nemnom,Rhoesc,Sanmal,Morvir,Tadh,TrH2,HoiH06,Hhon,HoiH04,HoiH23,Pbac,Horcal,Bolinf,Vmul,Coeast,Coemet,Lampan,Beraby,Tetwil,Stycar,Scil,Lcom,Gracom,Leuniv,Ocar,Opea,Plajan,Mbre,Sros,Acaspe,Helnan,Didcos,Diagra,Stedip,Codhol,Microa,Choper,Mylflu,Salinf,Salkve,Salurc,Salmac,Salpun,Saldol,Chofle
OG_300	0.802469	65	65	1	1	1	1	0	0	0	Hsap,Bralan,Spur,Skow,Tcas,Dpul,Cscu,Ctel,Cgig,Acagra,Exapal,Nvec,Adig,Amil,Gfas,Fspp,Gasp,Spis,Pocdam,Dgig,Xesp,Hvul,Chem,Aaur,Nemnom,Rhoesc,Sanmal,Morvir,Tadh,TrH2,HoiH06,Hhon,HoiH23,Mlei,Pbac,Horcal,Coemet,Eupdun,Aque,Emue,Tetwil,Xestes,Halamb,Stycar,Spolac,Plespi,Scil,Lcom,Clacor,Gracom,Leuniv,Ocar,Opea,Plajan,Acaspe,Helnan,Didcos,Diagra,Stedip,Codhol,Mylflu,Salkve,Salmac,Salpun,Saldol
OG_355	0.802469	65	65	1	1	1	1	1	0	0	Hsap,Spur,Ctel,Cgig,Acagra,Exapal,Nvec,Adig,Amil,Gfas,Fspp,Gasp,Spis,Pocdam,Dgig,Xesp,Chem,Aaur,Nemnom,Rhoesc,Sanmal,Morvir,Tadh,TrH2,Hhon,HoiH04,HoiH11,HoiH23,Mlei,Pbac,Horcal,Bolinf,Vmul,Coemet,Drygla,Eupdun,Mertsp,Lampan,Beraby,Aque,Emue,Xestes,Halamb,Stycar,Spolac,Plespi,Scil,Lcom,Clacor,Gracom,Leuniv,Ocar,Opea,Plajan,Mbre,Sros,Acaspe,Helnan,Didcos,Diagra,Microa,Salinf,Salkve,Salurc,Saldol
OG_3988	0.802469	65	65	1	1	1	1	0	0	0	Hsap,Bralan,Spur,Skow,Tcas,Dpul,Cscu,Ctel,Cgig,Acagra,Nvec,Adig,Gfas,Fspp,Gasp,Spis,Pocdam,Dgig,Xesp,Hvul,Chem,Aaur,Nemnom,Rhoesc,Sanmal,Morvir,Tadh,TrH2,HoiH06,Hhon,HoiH04,HoiH11,HoiH23,Mlei,Pbac,Horcal,Bolinf,Vmul,Coeast,Coemet,Drygla,Eupdun,Mertsp,Beraby,Emue,Tetwil,Xestes,Halamb,Stycar,Spolac,Scil,Lcom,Clacor,Gracom,Leuniv,Ocar,Opea,Mbre,Sros,Helnan,Didcos,Microa,Mylflu,Salurc,Chofle
OG_4677	0.802469	65	65	1	1	1	1	0	0	0	Hsap,Bralan,Spur,Skow,Cscu,Ctel,Cgig,Acagra,Exapal,Nvec,Adig,Amil,Gfas,Fspp,Gasp,Spis,Pocdam,Dgig,Xesp,Hvul,Chem,Aaur,Nemnom,Rhoesc,Sanmal,Morvir,Tadh,TrH2,HoiH06,Hhon,HoiH04,HoiH23,Pbac,Horcal,Bolinf,Vmul,Coeast,Coemet,Drygla,Mertsp,Lampan,Beraby,Aque,Tetwil,Xestes,Halamb,Stycar,Scil,Lcom,Gracom,Sros,Acaspe,Didcos,Diagra,Stedip,Codhol,Microa,Choper,Mylflu,Salinf,Salurc,Salmac,Salpun,Saldol,Chofle
OG_4885	0.802469	65	65	1	1	1	1	0	1	0.028	Hsap,Bralan,Spur,Skow,Tcas,Dpul,Cscu,Ctel,Cgig,Acagra,Exapal,Nvec,Adig,Amil,Gfas,Fspp,Gasp,Spis,Pocdam,Dgig,Xesp,Hvul,Chem,Aaur,Nemnom,Rhoesc,Sanmal,Morvir,Tadh,TrH2,HoiH06,Hhon,HoiH04,HoiH11,HoiH23,Mlei,Pbac,Horcal,Bolinf,Vmul,Coeast,Eupdun,Mertsp,Lampan,Beraby,Aque,Emue,Halamb,Stycar,Spolac,Scil,Lcom,Clacor,Gracom,Leuniv,Opea,Plajan,Didcos,Codhol,Mylflu,Salkve,Salurc,Salmac,Salpun,Saldol
OG_5848	0.802469	65	65	1	1	1	1	0	1	0.283	Hsap,Bralan,Ctel,Cgig,Acagra,Exapal,Nvec,Adig,Amil,Gfas,Fspp,Gasp,Spis,Pocdam,Dgig,Xesp,Aaur,Nemnom,Rhoesc,Sanmal,Morvir,Tadh,TrH2,Hhon,HoiH04,Mlei,Pbac,Horcal,Bolinf,Vmul,Drygla,Eupdun,Mertsp,Lampan,Beraby,Aque,Tetwil,Xestes,Halamb,Stycar,Spolac,Scil,Lcom,Clacor,Gracom,Leuniv,Ocar,Opea,Mbre,Sros,Acaspe,Helnan,Didcos,Diagra,Stedip,Codhol,Microa,Choper,Mylflu,Salinf,Salurc,Salmac,Salpun,Saldol,Cho…
OG_5970	0.802469	65	65	1	1	1	1	1	0	0	Hsap,Bralan,Spur,Skow,Tcas,Dpul,Cscu,Ctel,Cgig,Acagra,Exapal,Nvec,Adig,Amil,Gfas,Fspp,Gasp,Spis,Pocdam,Dgig,Xesp,Hvul,Chem,Aaur,Nemnom,Rhoesc,Sanmal,Morvir,Tadh,TrH2,HoiH06,Hhon,HoiH04,HoiH11,HoiH23,Mlei,Pbac,Horcal,Vmul,Coemet,Lampan,Scil,Lcom,Clacor,Gracom,Leuniv,Ocar,Opea,Plajan,Mbre,Acaspe,Helnan,Didcos,Diagra,Stedip,Codhol,Choper,Mylflu,Salinf,Salkve,Salurc,Salmac,Salpun,Saldol,Chofle
OG_6085	0.802469	65	65	1	1	1	1	0	0	0	Hsap,Bralan,Spur,Skow,Tcas,Dpul,Cscu,Cgig,Acagra,Exapal,Nvec,Adig,Amil,Gfas,Fspp,Gasp,Spis,Pocdam,Dgig,Xesp,Hvul,Chem,Aaur,Nemnom,Rhoesc,Sanmal,Morvir,Tadh,TrH2,HoiH06,Hhon,HoiH04,HoiH11,HoiH23,Mlei,Horcal,Bolinf,Vmul,Coeast,Coemet,Mertsp,Lampan,Beraby,Aque,Emue,Tetwil,Xestes,Halamb,Stycar,Spolac,Scil,Lcom,Gracom,Leuniv,Opea,Plajan,Acaspe,Helnan,Didcos,Diagra,Stedip,Codhol,Salkve,Salmac,Salpun
OG_8035	0.802469	65	65	1	1	1	1	0	0	0	Hsap,Bralan,Spur,Skow,Tcas,Dpul,Cscu,Ctel,Cgig,Acagra,Nvec,Adig,Amil,Gfas,Fspp,Gasp,Spis,Pocdam,Dgig,Xesp,Tadh,TrH2,HoiH06,Hhon,HoiH04,HoiH11,HoiH23,Mlei,Pbac,Horcal,Bolinf,Vmul,Coeast,Coemet,Drygla,Eupdun,Mertsp,Lampan,Beraby,Aque,Halamb,Scil,Lcom,Clacor,Gracom,Leuniv,Ocar,Opea,Plajan,Mbre,Sros,Acaspe,Helnan,Didcos,Diagra,Stedip,Codhol,Microa,Choper,Salinf,Salkve,Salurc,Salmac,Saldol,Chofle
OG_881	0.802469	65	65	1	1	1	1	0	0	0	Hsap,Bralan,Spur,Skow,Dpul,Cscu,Ctel,Cgig,Acagra,Exapal,Nvec,Adig,Amil,Gfas,Fspp,Gasp,Spis,Pocdam,Dgig,Xesp,Hvul,Chem,Nemnom,Rhoesc,Sanmal,Morvir,Tadh,TrH2,HoiH06,Hhon,HoiH04,HoiH23,Mlei,Pbac,Horcal,Vmul,Coemet,Lampan,Aque,Emue,Tetwil,Xestes,Halamb,Stycar,Spolac,Plespi,Scil,Lcom,Clacor,Gracom,Leuniv,Ocar,Opea,Plajan,Acaspe,Helnan,Didcos,Diagra,Stedip,Codhol,Mylflu,Salkve,Salmac,Salpun,Saldol
OG_1391	0.790123	64	64	1	1	1	1	1	1	0.794	Hsap,Bralan,Spur,Skow,Tcas,Dpul,Cscu,Ctel,Cgig,Acagra,Exapal,Nvec,Adig,Gfas,Fspp,Gasp,Spis,Pocdam,Dgig,Xesp,Hvul,Chem,Aaur,Nemnom,Rhoesc,Sanmal,Morvir,Tadh,TrH2,HoiH06,Hhon,HoiH11,HoiH23,Pbac,Horcal,Vmul,Coemet,Lampan,Aque,Emue,Tetwil,Xestes,Halamb,Stycar,Plespi,Scil,Lcom,Opea,Plajan,Mbre,Sros,Acaspe,Helnan,Didcos,Diagra,Microa,Mylflu,Salinf,Salkve,Salurc,Salmac,Salpun,Saldol,Chofle
OG_1575	0.790123	64	64	1	1	1	1	0	0	0	Hsap,Bralan,Spur,Skow,Tcas,Dpul,Cscu,Ctel,Cgig,Acagra,Exapal,Nvec,Adig,Amil,Gfas,Fspp,Gasp,Spis,Pocdam,Dgig,Xesp,Hvul,Chem,Nemnom,Rhoesc,Morvir,Tadh,TrH2,HoiH06,Hhon,HoiH04,HoiH23,Mlei,Pbac,Horcal,Coeast,Coemet,Eupdun,Mertsp,Lampan,Beraby,Emue,Stycar,Spolac,Plespi,Lcom,Gracom,Leuniv,Ocar,Opea,Mbre,Acaspe,Helnan,Didcos,Diagra,Stedip,Choper,Mylflu,Salkve,Salurc,Salmac,Salpun,Saldol,Chofle
OG_2726	0.790123	64	64	1	1	1	1	0	0	0	Hsap,Bralan,Spur,Skow,Ctel,Cgig,Acagra,Exapal,Nvec,Adig,Amil,Gfas,Fspp,Gasp,Spis,Pocdam,Dgig,Xesp,Chem,Aaur,Nemnom,Rhoesc,Sanmal,Morvir,Tadh,TrH2,HoiH06,Hhon,HoiH04,HoiH11,HoiH23,Pbac,Horcal,Coeast,Coemet,Beraby,Emue,Tetwil,Xestes,Stycar,Scil,Lcom,Gracom,Leuniv,Opea,Plajan,Mbre,Sros,Acaspe,Helnan,Didcos,Diagra,Stedip,Codhol,Microa,Choper,Mylflu,Salinf,Salkve,Salurc,Salmac,Salpun,Saldol,Chofle
OG_2819	0.790123	64	64	1	1	1	1	0	0	0	Hsap,Bralan,Spur,Skow,Cscu,Ctel,Cgig,Acagra,Exapal,Nvec,Adig,Amil,Gfas,Fspp,Gasp,Spis,Pocdam,Dgig,Xesp,Hvul,Aaur,Nemnom,Rhoesc,Morvir,Tadh,TrH2,HoiH06,Hhon,HoiH04,HoiH11,HoiH23,Mlei,Bolinf,Vmul,Coemet,Mertsp,Lampan,Beraby,Aque,Emue,Tetwil,Xestes,Halamb,Stycar,Spolac,Scil,Lcom,Clacor,Gracom,Leuniv,Opea,Plajan,Mbre,Sros,Codhol,Microa,Choper,Mylflu,Salinf,Salurc,Salmac,Salpun,Saldol,Chofle
OG_4482	0.790123	64	64	1	1	1	1	0	0	0	Hsap,Bralan,Spur,Skow,Dpul,Cscu,Ctel,Cgig,Acagra,Exapal,Nvec,Adig,Amil,Gfas,Fspp,Gasp,Spis,Pocdam,Dgig,Hvul,Chem,Aaur,Nemnom,Rhoesc,Sanmal,Morvir,Tadh,TrH2,Hhon,HoiH04,HoiH23,Mlei,Pbac,Horcal,Bolinf,Vmul,Coemet,Drygla,Eupdun,Lampan,Beraby,Aque,Emue,Xestes,Halamb,Spolac,Scil,Lcom,Clacor,Gracom,Leuniv,Ocar,Opea,Plajan,Sros,Acaspe,Helnan,Diagra,Stedip,Codhol,Microa,Salinf,Salkve,Salurc
OG_4659	0.790123	64	64	1	1	1	1	0	0	0	Hsap,Bralan,Spur,Skow,Tcas,Cscu,Ctel,Cgig,Acagra,Exapal,Nvec,Adig,Amil,Gfas,Fspp,Gasp,Spis,Pocdam,Hvul,Chem,Aaur,Nemnom,Rhoesc,Sanmal,Morvir,Tadh,TrH2,HoiH06,Hhon,HoiH11,HoiH23,Mlei,Pbac,Horcal,Bolinf,Coeast,Coemet,Drygla,Eupdun,Lampan,Beraby,Aque,Tetwil,Xestes,Stycar,Spolac,Plespi,Mbre,Sros,Acaspe,Helnan,Didcos,Diagra,Stedip,Codhol,Microa,Choper,Mylflu,Salinf,Salkve,Salurc,Salmac,Saldol,Chofle
OG_5043	0.790123	64	64	1	1	1	1	1	0	0	Hsap,Bralan,Spur,Skow,Tcas,Dpul,Cscu,Ctel,Cgig,Acagra,Exapal,Nvec,Adig,Amil,Gfas,Fspp,Gasp,Spis,Pocdam,Hvul,Chem,Aaur,Nemnom,Rhoesc,Sanmal,Tadh,TrH2,HoiH06,Hhon,HoiH04,HoiH11,HoiH23,Mlei,Pbac,Horcal,Bolinf,Vmul,Coeast,Coemet,Drygla,Eupdun,Mertsp,Lampan,Beraby,Aque,Emue,Tetwil,Xestes,Halamb,Spolac,Plespi,Lcom,Clacor,Gracom,Leuniv,Ocar,Opea,Plajan,Acaspe,Didcos,Diagra,Stedip,Codhol,Salurc
OG_5461	0.790123	64	64	1	1	1	1	0	0	0.001	Hsap,Bralan,Spur,Skow,Ctel,Cgig,Acagra,Exapal,Nvec,Adig,Amil,Gfas,Gasp,Dgig,Xesp,Hvul,Chem,Nemnom,Rhoesc,Sanmal,Tadh,TrH2,HoiH06,Hhon,HoiH04,HoiH11,HoiH23,Mlei,Horcal,Bolinf,Vmul,Coemet,Drygla,Eupdun,Mertsp,Lampan,Aque,Emue,Halamb,Spolac,Scil,Lcom,Clacor,Gracom,Leuniv,Opea,Plajan,Sros,Acaspe,Helnan,Didcos,Diagra,Stedip,Codhol,Microa,Choper,Mylflu,Salinf,Salkve,Salurc,Salmac,Salpun,Saldol,Chofle
OG_574	0.790123	64	64	1	1	1	1	0	0	0	Hsap,Bralan,Skow,Tcas,Dpul,Cscu,Ctel,Cgig,Acagra,Exapal,Nvec,Adig,Amil,Gfas,Fspp,Gasp,Spis,Pocdam,Dgig,Xesp,Hvul,Chem,Aaur,Nemnom,Rhoesc,Sanmal,Morvir,Tadh,TrH2,HoiH06,HoiH04,HoiH11,HoiH23,Mlei,Pbac,Horcal,Vmul,Coemet,Drygla,Eupdun,Lampan,Aque,Emue,Tetwil,Xestes,Halamb,Stycar,Spolac,Plespi,Scil,Lcom,Gracom,Leuniv,Ocar,Opea,Plajan,Diagra,Stedip,Mylflu,Salkve,Salurc,Salmac,Salpun,Saldol
OG_619	0.790123	64	64	1	1	1	1	0	0	0	Hsap,Bralan,Spur,Skow,Tcas,Dpul,Cscu,Ctel,Cgig,Acagra,Exapal,Nvec,Adig,Fspp,Gasp,Spis,Pocdam,Dgig,Xesp,Hvul,Chem,Aaur,Nemnom,Rhoesc,Sanmal,Morvir,Tadh,TrH2,Hhon,HoiH04,HoiH23,Mlei,Pbac,Horcal,Bolinf,Vmul,Coemet,Drygla,Mertsp,Beraby,Aque,Emue,Tetwil,Xestes,Halamb,Stycar,Scil,Lcom,Gracom,Ocar,Opea,Plajan,Mbre,Sros,Acaspe,Helnan,Didcos,Diagra,Stedip,Microa,Choper,Salinf,Salkve,Chofle
OG_8426	0.790123	64	64	1	1	1	1	0	0	0	Bralan,Spur,Skow,Tcas,Dpul,Cscu,Ctel,Acagra,Exapal,Nvec,Adig,Amil,Gfas,Fspp,Gasp,Spis,Pocdam,Dgig,Xesp,Hvul,Chem,Nemnom,Rhoesc,Sanmal,Morvir,Tadh,TrH2,HoiH06,Hhon,HoiH04,HoiH11,HoiH23,Mlei,Pbac,Horcal,Bolinf,Vmul,Coeast,Coemet,Drygla,Eupdun,Mertsp,Lampan,Beraby,Aque,Emue,Tetwil,Xestes,Halamb,Stycar,Spolac,Scil,Lcom,Clacor,Gracom,Leuniv,Ocar,Opea,Plajan,Acaspe,Diagra,Codhol,Mylflu,Salkve
OG_1205	0.777778	63	63	1	1	1	1	0	0	0	Hsap,Bralan,Spur,Skow,Tcas,Dpul,Cscu,Ctel,Cgig,Acagra,Exapal,Nvec,Adig,Gfas,Fspp,Gasp,Spis,Pocdam,Dgig,Xesp,Hvul,Chem,Aaur,Nemnom,Rhoesc,Sanmal,Morvir,Tadh,TrH2,HoiH06,Hhon,HoiH04,HoiH23,Mlei,Pbac,Horcal,Drygla,Lampan,Beraby,Aque,Emue,Tetwil,Halamb,Stycar,Spolac,Plespi,Lcom,Clacor,Gracom,Leuniv,Ocar,Opea,Acaspe,Helnan,Didcos,Diagra,Stedip,Codhol,Mylflu,Salkve,Salmac,Salpun,Saldol
OG_1762	0.777778	63	63	1	1	1	1	0	0	0	Spur,Skow,Tcas,Dpul,Cscu,Ctel,Cgig,Acagra,Exapal,Nvec,Adig,Amil,Gfas,Fspp,Spis,Pocdam,Dgig,Xesp,Chem,Aaur,Nemnom,Rhoesc,Sanmal,Morvir,Tadh,TrH2,HoiH06,Hhon,HoiH04,HoiH11,HoiH23,Pbac,Horcal,Eupdun,Lampan,Beraby,Aque,Tetwil,Xestes,Halamb,Stycar,Spolac,Scil,Lcom,Clacor,Gracom,Leuniv,Sros,Acaspe,Helnan,Didcos,Diagra,Codhol,Microa,Choper,Mylflu,Salinf,Salkve,Salurc,Salmac,Salpun,Saldol,Chofle
OG_2120	0.777778	63	63	1	1	1	1	0	0	0	Hsap,Bralan,Spur,Skow,Tcas,Dpul,Cscu,Ctel,Cgig,Acagra,Exapal,Nvec,Adig,Gfas,Fspp,Gasp,Spis,Pocdam,Dgig,Xesp,Hvul,Aaur,Nemnom,Rhoesc,Sanmal,Morvir,TrH2,HoiH06,Hhon,HoiH04,HoiH23,Mlei,Pbac,Horcal,Bolinf,Vmul,Coemet,Drygla,Mertsp,Lampan,Beraby,Scil,Lcom,Leuniv,Ocar,Opea,Plajan,Mbre,Sros,Acaspe,Helnan,Diagra,Stedip,Microa,Choper,Mylflu,Salinf,Salkve,Salurc,Salmac,Salpun,Saldol,Chofle
OG_2212	0.777778	63	63	1	1	1	1	0	0	0	Hsap,Bralan,Spur,Skow,Tcas,Dpul,Cscu,Ctel,Acagra,Exapal,Nvec,Adig,Amil,Gfas,Fspp,Gasp,Spis,Pocdam,Dgig,Xesp,Hvul,Chem,Aaur,Nemnom,Rhoesc,Sanmal,Morvir,Tadh,TrH2,HoiH06,Hhon,HoiH04,Pbac,Horcal,Vmul,Coemet,Drygla,Eupdun,Lampan,Beraby,Aque,Tetwil,Xestes,Stycar,Plespi,Lcom,Clacor,Gracom,Leuniv,Mbre,Sros,Acaspe,Helnan,Didcos,Codhol,Microa,Choper,Salinf,Salkve,Salurc,Salmac,Saldol,Chofle
OG_2576	0.777778	63	63	1	1	1	1	0	0	0	Hsap,Bralan,Spur,Skow,Tcas,Dpul,Cscu,Ctel,Cgig,Acagra,Exapal,Nvec,Adig,Amil,Gfas,Fspp,Gasp,Spis,Pocdam,Dgig,Xesp,Chem,Aaur,Nemnom,Rhoesc,Sanmal,Morvir,Tadh,TrH2,HoiH06,Hhon,HoiH04,HoiH11,HoiH23,Pbac,Horcal,Bolinf,Vmul,Coeast,Coemet,Lampan,Beraby,Aque,Emue,Tetwil,Xestes,Halamb,Stycar,Spolac,Scil,Lcom,Clacor,Gracom,Leuniv,Opea,Plajan,Acaspe,Helnan,Didcos,Diagra,Stedip,Choper,Chofle
OG_2771	0.777778	63	63	1	1	1	1	0	0	0	Hsap,Bralan,Spur,Skow,Dpul,Cscu,Ctel,Acagra,Exapal,Nvec,Adig,Amil,Gfas,Fspp,Gasp,Spis,Pocdam,Dgig,Xesp,Hvul,Chem,Aaur,Nemnom,Rhoesc,Sanmal,Morvir,Tadh,TrH2,HoiH06,Hhon,HoiH04,HoiH11,HoiH23,Mlei,Pbac,Horcal,Vmul,Coeast,Coemet,Eupdun,Lampan,Emue,Tetwil,Stycar,Spolac,Plespi,Scil,Lcom,Clacor,Gracom,Opea,Plajan,Acaspe,Helnan,Diagra,Stedip,Codhol,Mylflu,Salkve,Salurc,Salmac,Salpun,Saldol
OG_4523	0.777778	63	63	1	1	1	1	0	0	0	Hsap,Bralan,Spur,Skow,Tcas,Dpul,Cscu,Ctel,Cgig,Acagra,Exapal,Nvec,Adig,Gfas,Fspp,Gasp,Spis,Pocdam,Dgig,Xesp,Hvul,Morvir,Tadh,TrH2,HoiH06,Hhon,HoiH04,HoiH23,Mlei,Pbac,Horcal,Bolinf,Vmul,Drygla,Eupdun,Mertsp,Lampan,Beraby,Aque,Emue,Tetwil,Xestes,Halamb,Stycar,Spolac,Plespi,Scil,Lcom,Clacor,Gracom,Leuniv,Ocar,Opea,Plajan,Mbre,Sros,Microa,Choper,Mylflu,Salmac,Salpun,Saldol,Chofle
OG_526	0.777778	63	63	1	1	1	1	0	0	0	Hsap,Bralan,Spur,Skow,Tcas,Dpul,Cscu,Ctel,Cgig,Acagra,Exapal,Nvec,Adig,Gfas,Fspp,Gasp,Spis,Pocdam,Dgig,Xesp,Hvul,Chem,Aaur,Nemnom,Rhoesc,Sanmal,Morvir,Tadh,TrH2,Hhon,HoiH04,HoiH11,HoiH23,Mlei,Pbac,Horcal,Bolinf,Coeast,Coemet,Mertsp,Lampan,Aque,Emue,Tetwil,Xestes,Stycar,Spolac,Plespi,Scil,Lcom,Clacor,Gracom,Leuniv,Acaspe,Helnan,Didcos,Diagra,Stedip,Salkve,Salurc,Salmac,Salpun,Saldol
OG_5566	0.777778	63	63	1	1	1	1	0	0	0	Hsap,Bralan,Spur,Skow,Tcas,Dpul,Cscu,Ctel,Cgig,Acagra,Exapal,Nvec,Adig,Amil,Gfas,Fspp,Gasp,Spis,Pocdam,Dgig,Xesp,Hvul,Chem,Nemnom,Rhoesc,Sanmal,Morvir,Tadh,TrH2,HoiH06,Hhon,HoiH04,HoiH23,Mlei,Pbac,Horcal,Bolinf,Vmul,Coemet,Drygla,Mertsp,Lampan,Beraby,Aque,Emue,Tetwil,Xestes,Halamb,Spolac,Ocar,Opea,Plajan,Mbre,Sros,Acaspe,Didcos,Diagra,Microa,Choper,Salinf,Salurc,Saldol,Chofle
OG_5878	0.777778	63	63	1	1	1	1	0	0	0	Hsap,Bralan,Spur,Skow,Cscu,Ctel,Cgig,Acagra,Exapal,Nvec,Adig,Amil,Gfas,Fspp,Gasp,Spis,Pocdam,Dgig,Xesp,Hvul,Chem,Aaur,Nemnom,Rhoesc,Sanmal,Tadh,TrH2,HoiH06,Hhon,HoiH04,HoiH11,HoiH23,Mlei,Pbac,Horcal,Vmul,Coeast,Coemet,Eupdun,Lampan,Aque,Tetwil,Xestes,Stycar,Spolac,Plespi,Scil,Lcom,Clacor,Gracom,Ocar,Opea,Plajan,Mbre,Sros,Helnan,Codhol,Microa,Choper,Mylflu,Salinf,Salmac,Salpun
OG_5925	0.777778	63	63	1	1	1	1	0	0	0	Hsap,Bralan,Spur,Skow,Ctel,Cgig,Acagra,Exapal,Nvec,Adig,Amil,Gfas,Fspp,Gasp,Pocdam,Dgig,Xesp,Hvul,Chem,Aaur,Nemnom,Rhoesc,Sanmal,Morvir,Tadh,TrH2,HoiH06,Hhon,HoiH04,HoiH23,Mlei,Pbac,Horcal,Bolinf,Vmul,Coeast,Coemet,Eupdun,Mertsp,Lampan,Beraby,Aque,Emue,Tetwil,Xestes,Halamb,Spolac,Plespi,Scil,Lcom,Clacor,Gracom,Leuniv,Ocar,Opea,Plajan,Codhol,Mylflu,Salkve,Salurc,Salmac,Salpun,Saldol
OG_696	0.777778	63	63	1	1	1	1	0	1	0.014	Hsap,Bralan,Skow,Tcas,Dpul,Cscu,Ctel,Cgig,Acagra,Exapal,Nvec,Adig,Amil,Gfas,Fspp,Gasp,Spis,Pocdam,Dgig,Xesp,Hvul,Chem,Aaur,Nemnom,Rhoesc,Sanmal,Morvir,Tadh,TrH2,HoiH06,Hhon,HoiH04,HoiH11,HoiH23,Mlei,Pbac,Horcal,Vmul,Coeast,Coemet,Drygla,Eupdun,Mertsp,Lampan,Beraby,Aque,Emue,Tetwil,Xestes,Halamb,Stycar,Spolac,Lcom,Gracom,Leuniv,Opea,Plajan,Acaspe,Helnan,Didcos,Diagra,Stedip,Salurc
OG_7620	0.777778	63	63	1	1	1	1	0	0	0	Hsap,Bralan,Spur,Skow,Tcas,Dpul,Cscu,Ctel,Cgig,Acagra,Exapal,Nvec,Adig,Amil,Gfas,Fspp,Gasp,Spis,Pocdam,Dgig,Xesp,Hvul,Chem,Aaur,Nemnom,Rhoesc,Sanmal,Morvir,Tadh,TrH2,HoiH06,Hhon,HoiH04,HoiH23,Mlei,Pbac,Horcal,Bolinf,Vmul,Coemet,Eupdun,Lampan,Beraby,Aque,Emue,Tetwil,Halamb,Stycar,Spolac,Scil,Lcom,Clacor,Gracom,Leuniv,Ocar,Opea,Choper,Mylflu,Salkve,Salmac,Salpun,Saldol,Chofle
OG_8302	0.777778	63	63	1	1	1	1	1	1	0.609	Hsap,Bralan,Spur,Skow,Tcas,Dpul,Cscu,Ctel,Acagra,Exapal,Nvec,Amil,Gfas,Fspp,Gasp,Spis,Pocdam,Dgig,Xesp,Hvul,Chem,Aaur,Nemnom,Rhoesc,Sanmal,Morvir,Tadh,TrH2,HoiH06,Hhon,HoiH04,HoiH11,HoiH23,Mlei,Pbac,Horcal,Bolinf,Vmul,Coeast,Coemet,Drygla,Eupdun,Mertsp,Lampan,Beraby,Aque,Emue,Tetwil,Xestes,Stycar,Spolac,Plespi,Scil,Lcom,Clacor,Gracom,Leuniv,Acaspe,Helnan,Diagra,Stedip,Salmac,Salpun
OG_8512	0.777778	63	63	1	1	1	1	0	1	0.016	Bralan,Spur,Skow,Tcas,Dpul,Cscu,Cgig,Acagra,Exapal,Nvec,Adig,Amil,Gfas,Fspp,Gasp,Spis,Pocdam,Dgig,Xesp,Hvul,Nemnom,Rhoesc,Sanmal,Morvir,Tadh,TrH2,HoiH06,Hhon,HoiH04,HoiH11,HoiH23,Mlei,Pbac,Bolinf,Vmul,Coemet,Drygla,Eupdun,Mertsp,Lampan,Beraby,Aque,Emue,Tetwil,Spolac,Scil,Lcom,Clacor,Gracom,Leuniv,Ocar,Opea,Acaspe,Helnan,Didcos,Diagra,Stedip,Mylflu,Salkve,Salurc,Salmac,Salpun,Saldol
OG_8673	0.777778	63	63	1	1	1	1	0	0	0	Hsap,Bralan,Spur,Skow,Tcas,Dpul,Cscu,Ctel,Cgig,Acagra,Exapal,Nvec,Adig,Amil,Gfas,Fspp,Gasp,Spis,Pocdam,Dgig,Xesp,Hvul,Chem,Aaur,Nemnom,Rhoesc,Sanmal,Morvir,Tadh,TrH2,HoiH06,Hhon,HoiH04,HoiH11,HoiH23,Mlei,Pbac,Horcal,Bolinf,Coemet,Drygla,Mertsp,Lampan,Beraby,Aque,Tetwil,Xestes,Halamb,Stycar,Spolac,Plespi,Scil,Lcom,Clacor,Gracom,Leuniv,Opea,Plajan,Codhol,Mylflu,Salkve,Salpun,Saldol
OG_2091	0.765432	62	62	1	1	1	1	0	0	0	Hsap,Bralan,Spur,Skow,Dpul,Cscu,Cgig,Acagra,Exapal,Nvec,Adig,Amil,Gfas,Fspp,Gasp,Spis,Pocdam,Dgig,Xesp,Hvul,Nemnom,Rhoesc,Sanmal,Morvir,Tadh,TrH2,HoiH06,Hhon,HoiH04,HoiH23,Mlei,Pbac,Horcal,Bolinf,Vmul,Coemet,Mertsp,Beraby,Aque,Tetwil,Xestes,Halamb,Stycar,Spolac,Lcom,Clacor,Gracom,Opea,Plajan,Mbre,Acaspe,Helnan,Diagra,Stedip,Codhol,Choper,Salkve,Salurc,Salmac,Salpun,Saldol,Chofle
OG_2363	0.765432	62	62	1	1	1	1	0	0	0	Hsap,Bralan,Spur,Skow,Tcas,Dpul,Ctel,Cgig,Acagra,Exapal,Nvec,Adig,Amil,Gfas,Fspp,Gasp,Spis,Pocdam,Dgig,Xesp,Hvul,Chem,Aaur,Nemnom,Rhoesc,Sanmal,Morvir,Tadh,TrH2,HoiH06,Hhon,HoiH11,HoiH23,Mlei,Pbac,Horcal,Bolinf,Vmul,Coemet,Drygla,Eupdun,Mertsp,Lampan,Beraby,Aque,Emue,Xestes,Halamb,Stycar,Spolac,Plespi,Lcom,Clacor,Gracom,Leuniv,Ocar,Opea,Plajan,Codhol,Mylflu,Salurc,Saldol
OG_238	0.765432	62	62	1	1	1	1	1	1	0.887	Hsap,Bralan,Spur,Tcas,Cscu,Ctel,Acagra,Exapal,Nvec,Adig,Amil,Gfas,Fspp,Gasp,Spis,Pocdam,Dgig,Xesp,Chem,Aaur,Nemnom,Rhoesc,Sanmal,Morvir,Tadh,TrH2,HoiH06,Hhon,HoiH04,HoiH11,HoiH23,Mlei,Pbac,Horcal,Bolinf,Coemet,Drygla,Lampan,Beraby,Aque,Emue,Xestes,Halamb,Spolac,Scil,Lcom,Clacor,Gracom,Leuniv,Opea,Plajan,Acaspe,Helnan,Didcos,Diagra,Codhol,Choper,Mylflu,Salinf,Salkve,Salurc,Chofle
OG_2503	0.765432	62	62	1	1	1	1	0	1	0.023	Hsap,Bralan,Spur,Skow,Dpul,Cscu,Ctel,Cgig,Acagra,Exapal,Nvec,Adig,Amil,Gfas,Fspp,Gasp,Spis,Pocdam,Dgig,Xesp,Hvul,Chem,Aaur,Nemnom,Rhoesc,Sanmal,Morvir,Tadh,TrH2,HoiH06,Hhon,HoiH04,HoiH11,HoiH23,Mlei,Pbac,Horcal,Vmul,Coemet,Eupdun,Lampan,Beraby,Aque,Emue,Tetwil,Xestes,Halamb,Stycar,Spolac,Scil,Lcom,Clacor,Gracom,Leuniv,Opea,Plajan,Sros,Didcos,Microa,Salinf,Salkve,Salurc
OG_2881	0.765432	62	62	1	1	1	1	0	0	0	Hsap,Bralan,Spur,Skow,Cscu,Ctel,Cgig,Acagra,Exapal,Nvec,Adig,Amil,Gfas,Fspp,Gasp,Spis,Pocdam,Dgig,Xesp,Hvul,Chem,Nemnom,Rhoesc,Sanmal,Morvir,Tadh,TrH2,HoiH06,Hhon,HoiH04,HoiH11,HoiH23,Mlei,Pbac,Horcal,Bolinf,Vmul,Coeast,Coemet,Drygla,Eupdun,Mertsp,Lampan,Beraby,Aque,Tetwil,Halamb,Spolac,Plespi,Lcom,Clacor,Gracom,Leuniv,Opea,Plajan,Acaspe,Helnan,Diagra,Salkve,Salurc,Salpun,Saldol
OG_3713	0.765432	62	62	1	1	1	1	0	0	0	Hsap,Bralan,Spur,Skow,Ctel,Cgig,Acagra,Exapal,Nvec,Adig,Gfas,Fspp,Gasp,Spis,Pocdam,Dgig,Xesp,Hvul,Chem,Aaur,Nemnom,Rhoesc,Sanmal,Morvir,Tadh,TrH2,HoiH06,Hhon,HoiH04,HoiH11,HoiH23,Mlei,Pbac,Horcal,Bolinf,Vmul,Coemet,Drygla,Eupdun,Mertsp,Lampan,Beraby,Aque,Emue,Tetwil,Halamb,Stycar,Spolac,Plespi,Lcom,Clacor,Gracom,Ocar,Opea,Plajan,Acaspe,Helnan,Didcos,Diagra,Mylflu,Salkve,Saldol
OG_3781	0.765432	62	62	1	1	1	1	0	0	0	Hsap,Bralan,Spur,Skow,Tcas,Dpul,Cscu,Ctel,Cgig,Acagra,Nvec,Adig,Amil,Gfas,Fspp,Gasp,Spis,Pocdam,Dgig,Xesp,Hvul,Chem,Aaur,Nemnom,Rhoesc,Sanmal,Morvir,Tadh,TrH2,Hhon,HoiH04,HoiH23,Pbac,Bolinf,Vmul,Coeast,Coemet,Drygla,Eupdun,Mertsp,Lampan,Beraby,Aque,Emue,Tetwil,Halamb,Stycar,Spolac,Plespi,Lcom,Clacor,Gracom,Leuniv,Ocar,Opea,Plajan,Acaspe,Helnan,Didcos,Diagra,Stedip,Salurc
OG_4041	0.765432	62	62	1	1	1	1	0	0	0	Hsap,Bralan,Spur,Skow,Tcas,Ctel,Cgig,Acagra,Exapal,Nvec,Adig,Amil,Gfas,Fspp,Gasp,Spis,Pocdam,Dgig,Xesp,Hvul,Chem,Aaur,Nemnom,Rhoesc,Sanmal,Morvir,Tadh,TrH2,HoiH06,Hhon,HoiH04,HoiH23,Mlei,Pbac,Horcal,Bolinf,Vmul,Coemet,Drygla,Eupdun,Mertsp,Lampan,Beraby,Aque,Emue,Tetwil,Xestes,Stycar,Spolac,Plespi,Scil,Lcom,Clacor,Gracom,Leuniv,Acaspe,Diagra,Stedip,Codhol,Salkve,Salurc,Salmac
OG_5846	0.765432	62	62	1	1	1	1	0	0	0	Hsap,Bralan,Spur,Skow,Tcas,Dpul,Cscu,Ctel,Cgig,Acagra,Exapal,Nvec,Adig,Amil,Gfas,Gasp,Pocdam,Dgig,Xesp,Hvul,Chem,Aaur,Nemnom,Rhoesc,Sanmal,Morvir,Tadh,TrH2,HoiH06,Hhon,HoiH04,HoiH11,HoiH23,Mlei,Pbac,Horcal,Bolinf,Vmul,Coemet,Eupdun,Mertsp,Lampan,Tetwil,Scil,Lcom,Clacor,Gracom,Leuniv,Opea,Plajan,Sros,Acaspe,Helnan,Diagra,Stedip,Codhol,Microa,Mylflu,Salkve,Salmac,Salpun,Saldol
OG_6015	0.765432	62	62	1	1	1	1	0	0	0	Hsap,Bralan,Spur,Skow,Dpul,Cscu,Ctel,Cgig,Acagra,Exapal,Nvec,Adig,Amil,Gfas,Gasp,Spis,Pocdam,Dgig,Xesp,Hvul,Chem,Aaur,Nemnom,Rhoesc,Sanmal,Morvir,Tadh,TrH2,HoiH06,Hhon,HoiH04,HoiH11,HoiH23,Mlei,Pbac,Horcal,Bolinf,Vmul,Coeast,Coemet,Eupdun,Mertsp,Lampan,Beraby,Aque,Emue,Tetwil,Halamb,Spolac,Plespi,Scil,Lcom,Clacor,Gracom,Leuniv,Opea,Plajan,Helnan,Salkve,Salmac,Salpun,Saldol
OG_7588	0.765432	62	62	1	1	1	1	0	0	0	Hsap,Bralan,Spur,Skow,Cscu,Ctel,Cgig,Acagra,Exapal,Nvec,Adig,Amil,Gfas,Fspp,Gasp,Spis,Pocdam,Dgig,Xesp,Aaur,Nemnom,Rhoesc,Sanmal,Morvir,Tadh,TrH2,HoiH06,Hhon,HoiH04,HoiH11,HoiH23,Pbac,Horcal,Bolinf,Vmul,Coeast,Coemet,Drygla,Eupdun,Mertsp,Lampan,Beraby,Aque,Emue,Tetwil,Xestes,Halamb,Stycar,Spolac,Plespi,Scil,Lcom,Clacor,Gracom,Leuniv,Codhol,Mylflu,Salkve,Salurc,Salmac,Salpun,Saldol
OG_8441	0.765432	62	62	1	1	1	1	0	0	0	Hsap,Bralan,Spur,Skow,Tcas,Dpul,Cscu,Ctel,Cgig,Acagra,Exapal,Nvec,Adig,Amil,Gfas,Fspp,Gasp,Spis,Pocdam,Dgig,Xesp,Chem,Aaur,Nemnom,Rhoesc,Sanmal,Morvir,Tadh,TrH2,HoiH06,Hhon,HoiH04,HoiH11,HoiH23,Mlei,Horcal,Bolinf,Vmul,Coemet,Drygla,Lampan,Beraby,Scil,Lcom,Clacor,Gracom,Leuniv,Sros,Acaspe,Helnan,Didcos,Diagra,Stedip,Microa,Choper,Mylflu,Salinf,Salkve,Salmac,Salpun,Saldol,Chofle
OG_1197	0.753086	61	61	1	1	1	1	0	0	0	Hsap,Bralan,Spur,Skow,Tcas,Dpul,Cscu,Ctel,Acagra,Exapal,Nvec,Adig,Amil,Gfas,Gasp,Dgig,Xesp,Hvul,Chem,Aaur,Nemnom,Rhoesc,Sanmal,Morvir,Tadh,TrH2,Hhon,HoiH04,HoiH11,HoiH23,Pbac,Horcal,Coemet,Lampan,Aque,Emue,Tetwil,Halamb,Spolac,Lcom,Clacor,Ocar,Opea,Plajan,Mbre,Sros,Acaspe,Helnan,Didcos,Diagra,Stedip,Codhol,Microa,Choper,Mylflu,Salkve,Salurc,Salmac,Salpun,Saldol,Chofle
OG_1389	0.753086	61	61	1	1	1	1	0	1	0.077	Hsap,Bralan,Spur,Skow,Tcas,Dpul,Cscu,Ctel,Cgig,Acagra,Exapal,Nvec,Adig,Amil,Gfas,Fspp,Gasp,Spis,Pocdam,Dgig,Xesp,Hvul,Aaur,Nemnom,Rhoesc,Sanmal,Morvir,Tadh,TrH2,HoiH06,Hhon,HoiH04,HoiH23,Mlei,Pbac,Horcal,Bolinf,Vmul,Coeast,Coemet,Drygla,Mertsp,Beraby,Aque,Emue,Tetwil,Halamb,Stycar,Spolac,Plespi,Scil,Lcom,Clacor,Leuniv,Opea,Plajan,Sros,Microa,Salkve,Salmac,Saldol
OG_1716	0.753086	61	61	1	1	1	1	0	0	0	Hsap,Bralan,Spur,Skow,Tcas,Dpul,Cscu,Ctel,Cgig,Acagra,Exapal,Nvec,Adig,Amil,Gfas,Fspp,Gasp,Spis,Pocdam,Dgig,Xesp,Hvul,Chem,Aaur,Nemnom,Rhoesc,Sanmal,Morvir,Tadh,TrH2,HoiH06,Hhon,HoiH04,HoiH11,HoiH23,Pbac,Bolinf,Coemet,Beraby,Aque,Halamb,Stycar,Spolac,Lcom,Gracom,Leuniv,Ocar,Opea,Plajan,Acaspe,Helnan,Didcos,Diagra,Stedip,Codhol,Mylflu,Salkve,Salurc,Salmac,Salpun,Saldol
OG_3244	0.753086	61	61	1	1	1	1	0	0	0	Hsap,Bralan,Spur,Skow,Cscu,Ctel,Cgig,Acagra,Exapal,Nvec,Adig,Amil,Gfas,Fspp,Gasp,Spis,Pocdam,Dgig,Xesp,Hvul,Chem,Nemnom,Rhoesc,Morvir,Tadh,TrH2,HoiH06,Hhon,HoiH04,HoiH23,Mlei,Pbac,Horcal,Vmul,Coemet,Lampan,Beraby,Aque,Emue,Tetwil,Xestes,Halamb,Stycar,Spolac,Scil,Lcom,Clacor,Gracom,Leuniv,Mbre,Helnan,Stedip,Codhol,Choper,Mylflu,Salkve,Salurc,Salmac,Salpun,Saldol,Chofle
OG_3415	0.753086	61	61	1	1	1	1	0	0	0	Hsap,Spur,Skow,Tcas,Dpul,Cscu,Ctel,Cgig,Acagra,Exapal,Nvec,Adig,Amil,Gfas,Fspp,Gasp,Spis,Pocdam,Dgig,Xesp,Hvul,Chem,Aaur,Nemnom,Rhoesc,Sanmal,Morvir,Tadh,TrH2,HoiH06,Hhon,HoiH04,HoiH11,HoiH23,Mlei,Pbac,Horcal,Vmul,Coeast,Coemet,Drygla,Lampan,Beraby,Aque,Emue,Tetwil,Xestes,Halamb,Spolac,Scil,Lcom,Clacor,Gracom,Leuniv,Ocar,Opea,Codhol,Mylflu,Salmac,Salpun,Saldol
OG_4383	0.753086	61	61	1	1	1	1	0	0	0	Hsap,Bralan,Spur,Skow,Tcas,Dpul,Cscu,Ctel,Cgig,Exapal,Nvec,Adig,Gasp,Spis,Pocdam,Dgig,Xesp,Hvul,Chem,Aaur,Nemnom,Rhoesc,Sanmal,Morvir,Tadh,TrH2,Hhon,HoiH04,HoiH23,Mlei,Pbac,Horcal,Bolinf,Vmul,Coemet,Drygla,Eupdun,Mertsp,Lampan,Beraby,Aque,Emue,Tetwil,Xestes,Stycar,Spolac,Scil,Lcom,Clacor,Gracom,Sros,Acaspe,Helnan,Didcos,Diagra,Codhol,Microa,Mylflu,Salinf,Salkve,Saldol
OG_4469	0.753086	61	61	1	1	1	1	0	0	0	Hsap,Bralan,Spur,Skow,Tcas,Cscu,Ctel,Cgig,Acagra,Exapal,Nvec,Adig,Amil,Gfas,Fspp,Gasp,Spis,Pocdam,Dgig,Xesp,Hvul,Chem,Nemnom,Rhoesc,Sanmal,Morvir,Tadh,TrH2,HoiH06,Hhon,HoiH04,HoiH23,Mlei,Pbac,Horcal,Bolinf,Vmul,Coeast,Coemet,Mertsp,Lampan,Beraby,Emue,Xestes,Stycar,Spolac,Plespi,Lcom,Gracom,Leuniv,Ocar,Opea,Plajan,Didcos,Codhol,Microa,Mylflu,Salinf,Salmac,Salpun,Saldol
OG_4672	0.753086	61	61	1	1	1	1	0	0	0	Hsap,Bralan,Spur,Skow,Tcas,Cscu,Ctel,Cgig,Acagra,Exapal,Nvec,Adig,Amil,Gfas,Fspp,Gasp,Spis,Pocdam,Dgig,Xesp,Hvul,Chem,Nemnom,Rhoesc,Morvir,Tadh,TrH2,HoiH06,Hhon,HoiH04,HoiH11,HoiH23,Mlei,Pbac,Horcal,Lampan,Beraby,Aque,Emue,Tetwil,Stycar,Spolac,Scil,Lcom,Clacor,Gracom,Leuniv,Sros,Helnan,Didcos,Diagra,Stedip,Codhol,Microa,Choper,Salinf,Salkve,Salmac,Salpun,Saldol,Chofle
OG_5183	0.753086	61	61	1	1	1	1	0	0	0	Hsap,Bralan,Skow,Tcas,Dpul,Cscu,Ctel,Cgig,Acagra,Exapal,Nvec,Adig,Gfas,Fspp,Gasp,Spis,Pocdam,Dgig,Xesp,Nemnom,Rhoesc,Sanmal,Morvir,Tadh,TrH2,HoiH06,Hhon,HoiH04,HoiH11,HoiH23,Mlei,Pbac,Horcal,Vmul,Coeast,Coemet,Drygla,Eupdun,Lampan,Beraby,Emue,Scil,Lcom,Clacor,Gracom,Leuniv,Mbre,Sros,Didcos,Diagra,Stedip,Codhol,Microa,Choper,Mylflu,Salkve,Salurc,Salmac,Salpun,Saldol,Chofle
OG_5729	0.753086	61	61	1	1	1	1	0	0	0	Hsap,Bralan,Spur,Skow,Tcas,Dpul,Cscu,Ctel,Cgig,Acagra,Hvul,Chem,Aaur,Nemnom,Rhoesc,Sanmal,Morvir,Tadh,TrH2,HoiH06,Hhon,HoiH04,HoiH11,HoiH23,Mlei,Pbac,Horcal,Vmul,Coemet,Drygla,Lampan,Beraby,Aque,Emue,Tetwil,Xestes,Halamb,Stycar,Spolac,Plespi,Scil,Lcom,Clacor,Gracom,Leuniv,Ocar,Opea,Plajan,Mbre,Sros,Didcos,Diagra,Codhol,Microa,Choper,Mylflu,Salinf,Salmac,Salpun,Saldol,Chofle
OG_7919	0.753086	61	61	1	1	1	1	0	0	0	Hsap,Bralan,Spur,Skow,Cscu,Cgig,Acagra,Exapal,Nvec,Adig,Amil,Gfas,Fspp,Gasp,Spis,Pocdam,Dgig,Xesp,Aaur,Nemnom,Rhoesc,Sanmal,Morvir,Tadh,TrH2,HoiH06,Hhon,HoiH04,HoiH23,Mlei,Pbac,Horcal,Vmul,Coemet,Drygla,Lampan,Beraby,Aque,Emue,Tetwil,Halamb,Stycar,Spolac,Plespi,Ocar,Opea,Plajan,Mbre,Sros,Acaspe,Helnan,Didcos,Diagra,Codhol,Microa,Choper,Salinf,Salkve,Salmac,Saldol,Chofle
OG_8317	0.753086	61	61	1	1	1	1	0	0	0	Hsap,Bralan,Spur,Skow,Ctel,Cgig,Acagra,Exapal,Nvec,Adig,Amil,Gfas,Fspp,Gasp,Spis,Pocdam,Dgig,Xesp,Hvul,Chem,Nemnom,Rhoesc,Sanmal,Morvir,Tadh,TrH2,HoiH06,Hhon,HoiH04,HoiH23,Mlei,Pbac,Horcal,Bolinf,Vmul,Coeast,Coemet,Drygla,Eupdun,Mertsp,Lampan,Beraby,Aque,Emue,Xestes,Halamb,Stycar,Spolac,Plespi,Scil,Lcom,Gracom,Leuniv,Opea,Plajan,Codhol,Mylflu,Salkve,Salurc,Salmac,Salpun
OG_8408	0.753086	61	61	1	1	1	1	0	0	0	Hsap,Bralan,Spur,Skow,Ctel,Cgig,Acagra,Exapal,Nvec,Adig,Amil,Gfas,Fspp,Spis,Pocdam,Dgig,Xesp,Hvul,Aaur,Nemnom,Rhoesc,Sanmal,Morvir,HoiH06,Hhon,HoiH04,HoiH11,HoiH23,Mlei,Horcal,Vmul,Coemet,Lampan,Beraby,Aque,Emue,Tetwil,Xestes,Spolac,Plespi,Scil,Lcom,Gracom,Leuniv,Ocar,Opea,Plajan,Mbre,Sros,Acaspe,Helnan,Didcos,Diagra,Stedip,Codhol,Microa,Salinf,Salkve,Salurc,Saldol,Chofle
OG_962	0.753086	61	61	1	1	1	1	0	0	0	Hsap,Bralan,Spur,Skow,Tcas,Dpul,Cscu,Ctel,Cgig,Acagra,Exapal,Nvec,Adig,Amil,Gfas,Fspp,Gasp,Spis,Pocdam,Dgig,Xesp,Hvul,Chem,Aaur,Nemnom,Rhoesc,Sanmal,Morvir,Tadh,TrH2,HoiH06,Hhon,HoiH04,HoiH11,HoiH23,Mlei,Pbac,Horcal,Vmul,Coeast,Coemet,Drygla,Eupdun,Lampan,Beraby,Aque,Emue,Xestes,Halamb,Stycar,Spolac,Mbre,Sros,Acaspe,Helnan,Stedip,Microa,Choper,Salinf,Salurc,Chofle
OG_1092	0.740741	60	60	1	1	1	1	0	0	0	Hsap,Bralan,Spur,Skow,Tcas,Dpul,Cscu,Ctel,Cgig,Acagra,Exapal,Nvec,Adig,Amil,Gfas,Fspp,Gasp,Spis,Pocdam,Dgig,Xesp,Hvul,Chem,Aaur,Nemnom,Rhoesc,Sanmal,Morvir,Tadh,TrH2,HoiH06,Hhon,HoiH04,HoiH23,Mlei,Pbac,Horcal,Vmul,Coemet,Eupdun,Lampan,Aque,Emue,Tetwil,Xestes,Halamb,Stycar,Spolac,Plespi,Lcom,Clacor,Gracom,Leuniv,Codhol,Mylflu,Salkve,Salurc,Salmac,Salpun,Saldol
OG_1160	0.740741	60	60	1	1	1	1	0	0	0	Hsap,Bralan,Spur,Skow,Tcas,Dpul,Cscu,Ctel,Cgig,Acagra,Nvec,Adig,Amil,Gfas,Fspp,Gasp,Spis,Pocdam,Dgig,Xesp,Hvul,Chem,Aaur,Nemnom,Rhoesc,Sanmal,Tadh,TrH2,HoiH06,Hhon,HoiH04,HoiH23,Mlei,Bolinf,Vmul,Coeast,Coemet,Drygla,Eupdun,Lampan,Aque,Emue,Tetwil,Xestes,Scil,Lcom,Clacor,Gracom,Leuniv,Acaspe,Helnan,Diagra,Stedip,Codhol,Mylflu,Salkve,Salurc,Salmac,Salpun,Saldol
OG_1422	0.740741	60	60	1	1	1	1	1	1	0.077	Hsap,Bralan,Cscu,Acagra,Exapal,Nvec,Amil,Gfas,Fspp,Gasp,Spis,Pocdam,Dgig,Xesp,Chem,Nemnom,Rhoesc,Sanmal,Morvir,Tadh,TrH2,HoiH06,Hhon,HoiH04,HoiH11,HoiH23,Mlei,Pbac,Horcal,Vmul,Coemet,Drygla,Eupdun,Lampan,Aque,Xestes,Halamb,Stycar,Spolac,Scil,Lcom,Clacor,Gracom,Leuniv,Mbre,Sros,Acaspe,Helnan,Didcos,Diagra,Stedip,Codhol,Microa,Choper,Salkve,Salurc,Salmac,Salpun,Saldol,Chofle
OG_229	0.740741	60	60	1	1	1	1	1	1	0.687	Hsap,Bralan,Spur,Skow,Ctel,Cgig,Acagra,Exapal,Nvec,Adig,Amil,Gfas,Fspp,Gasp,Spis,Pocdam,Dgig,Xesp,Hvul,Chem,Nemnom,Rhoesc,Sanmal,Morvir,Tadh,TrH2,Hhon,HoiH04,HoiH11,HoiH23,Mlei,Pbac,Horcal,Bolinf,Drygla,Eupdun,Mertsp,Lampan,Beraby,Aque,Emue,Tetwil,Halamb,Stycar,Spolac,Plespi,Scil,Lcom,Gracom,Leuniv,Ocar,Opea,Plajan,Codhol,Mylflu,Salkve,Salurc,Salmac,Salpun,Saldol
OG_2393	0.740741	60	60	1	1	1	1	0	0	0	Hsap,Bralan,Spur,Skow,Tcas,Dpul,Cscu,Ctel,Cgig,Exapal,Nvec,Adig,Amil,Gfas,Fspp,Gasp,Spis,Pocdam,Dgig,Xesp,Aaur,Nemnom,Rhoesc,Sanmal,Tadh,TrH2,HoiH06,Hhon,HoiH04,HoiH23,Mlei,Pbac,Bolinf,Vmul,Coemet,Drygla,Lampan,Beraby,Aque,Emue,Tetwil,Xestes,Halamb,Stycar,Spolac,Scil,Lcom,Clacor,Gracom,Ocar,Opea,Plajan,Acaspe,Helnan,Didcos,Diagra,Stedip,Salurc,Salmac,Salpun
OG_2610	0.740741	60	60	1	1	1	1	0	0	0	Hsap,Bralan,Spur,Skow,Ctel,Cgig,Acagra,Exapal,Nvec,Adig,Amil,Gfas,Fspp,Gasp,Spis,Pocdam,Dgig,Xesp,Hvul,Chem,Aaur,Nemnom,Rhoesc,Sanmal,Morvir,Tadh,TrH2,HoiH06,Hhon,HoiH04,HoiH11,HoiH23,Mlei,Pbac,Horcal,Bolinf,Vmul,Coeast,Coemet,Drygla,Eupdun,Mertsp,Lampan,Beraby,Aque,Emue,Tetwil,Xestes,Halamb,Spolac,Scil,Lcom,Clacor,Gracom,Leuniv,Diagra,Stedip,Mylflu,Salmac,Saldol
OG_3271	0.740741	60	60	1	1	1	1	0	1	0.452	Hsap,Bralan,Spur,Tcas,Dpul,Cscu,Ctel,Cgig,Acagra,Exapal,Nvec,Adig,Amil,Gfas,Fspp,Gasp,Spis,Pocdam,Dgig,Xesp,Hvul,Chem,Nemnom,Rhoesc,Sanmal,Morvir,Tadh,TrH2,HoiH06,HoiH04,HoiH11,HoiH23,Mlei,Pbac,Horcal,Vmul,Coeast,Coemet,Drygla,Mertsp,Lampan,Beraby,Aque,Emue,Tetwil,Xestes,Spolac,Scil,Lcom,Clacor,Ocar,Opea,Sros,Microa,Mylflu,Salkve,Salurc,Salmac,Salpun,Saldol
OG_3550	0.740741	60	60	1	1	1	1	0	0	0	Hsap,Bralan,Spur,Skow,Tcas,Dpul,Cscu,Ctel,Cgig,Acagra,Exapal,Nvec,Adig,Amil,Gfas,Fspp,Gasp,Spis,Pocdam,Dgig,Xesp,Hvul,Chem,Nemnom,Rhoesc,Sanmal,Morvir,Tadh,TrH2,HoiH06,Hhon,HoiH04,HoiH11,HoiH23,Pbac,Bolinf,Vmul,Coeast,Coemet,Lampan,Aque,Emue,Tetwil,Halamb,Stycar,Spolac,Plespi,Scil,Lcom,Clacor,Leuniv,Opea,Plajan,Acaspe,Helnan,Stedip,Salkve,Salurc,Salmac,Salpun
OG_398	0.740741	60	60	1	1	1	1	0	0	0	Hsap,Bralan,Spur,Skow,Tcas,Dpul,Cscu,Ctel,Cgig,Acagra,Exapal,Nvec,Adig,Amil,Gfas,Fspp,Gasp,Spis,Pocdam,Dgig,Xesp,Hvul,Chem,Nemnom,Rhoesc,Sanmal,HoiH06,Hhon,HoiH04,HoiH11,HoiH23,Mlei,Pbac,Horcal,Bolinf,Vmul,Coeast,Coemet,Drygla,Eupdun,Lampan,Aque,Emue,Tetwil,Xestes,Halamb,Stycar,Spolac,Plespi,Lcom,Clacor,Gracom,Leuniv,Ocar,Opea,Plajan,Codhol,Mylflu,Salmac,Salpun
OG_439	0.740741	60	60	1	1	1	1	1	0	0	Hsap,Bralan,Spur,Skow,Ctel,Cgig,Acagra,Exapal,Nvec,Adig,Amil,Gfas,Fspp,Gasp,Spis,Pocdam,Xesp,Hvul,Chem,Aaur,Nemnom,Rhoesc,Sanmal,Tadh,TrH2,HoiH06,Hhon,HoiH04,HoiH11,HoiH23,Mlei,Pbac,Horcal,Bolinf,Vmul,Coemet,Drygla,Eupdun,Mertsp,Lampan,Beraby,Aque,Emue,Tetwil,Xestes,Halamb,Stycar,Spolac,Scil,Lcom,Ocar,Opea,Plajan,Acaspe,Helnan,Didcos,Codhol,Salurc,Salmac,Saldol
OG_5123	0.740741	60	60	1	1	1	1	0	0	0	Hsap,Bralan,Spur,Skow,Tcas,Dpul,Cscu,Ctel,Cgig,Acagra,Exapal,Nvec,Adig,Amil,Gfas,Fspp,Gasp,Spis,Pocdam,Dgig,Xesp,Chem,Aaur,Nemnom,Rhoesc,Sanmal,Tadh,TrH2,HoiH06,Hhon,HoiH04,HoiH23,Pbac,Horcal,Coemet,Lampan,Beraby,Aque,Emue,Tetwil,Xestes,Halamb,Spolac,Scil,Lcom,Gracom,Leuniv,Ocar,Opea,Plajan,Acaspe,Helnan,Didcos,Diagra,Stedip,Choper,Salkve,Salmac,Salpun,Chofle
OG_5181	0.740741	60	60	1	1	1	1	0	0	0	Hsap,Bralan,Spur,Skow,Ctel,Cgig,Acagra,Exapal,Nvec,Adig,Amil,Gfas,Fspp,Gasp,Spis,Pocdam,Dgig,Xesp,Hvul,Chem,Aaur,Nemnom,Rhoesc,Sanmal,Morvir,Tadh,TrH2,HoiH06,Hhon,HoiH04,HoiH11,HoiH23,Mlei,Pbac,Horcal,Bolinf,Vmul,Coemet,Drygla,Eupdun,Mertsp,Lampan,Beraby,Aque,Emue,Tetwil,Halamb,Spolac,Plespi,Scil,Lcom,Gracom,Leuniv,Ocar,Opea,Plajan,Didcos,Stedip,Salkve,Salurc
OG_7729	0.740741	60	60	1	1	1	1	0	0	0	Bralan,Spur,Skow,Ctel,Cgig,Acagra,Exapal,Nvec,Adig,Amil,Gfas,Fspp,Gasp,Spis,Pocdam,Dgig,Xesp,Hvul,Chem,Aaur,Nemnom,Rhoesc,Sanmal,Morvir,Tadh,TrH2,Hhon,HoiH04,HoiH23,Mlei,Pbac,Horcal,Bolinf,Vmul,Coeast,Coemet,Drygla,Eupdun,Mertsp,Lampan,Beraby,Lcom,Clacor,Gracom,Ocar,Opea,Plajan,Sros,Acaspe,Helnan,Didcos,Diagra,Codhol,Microa,Mylflu,Salinf,Salkve,Salurc,Salmac,Saldol
OG_8405	0.740741	60	60	1	1	1	1	0	1	0.049	Hsap,Bralan,Spur,Skow,Tcas,Cscu,Ctel,Cgig,Acagra,Exapal,Nvec,Adig,Amil,Gfas,Gasp,Spis,Pocdam,Xesp,Hvul,Chem,Nemnom,Rhoesc,Sanmal,Morvir,Tadh,TrH2,HoiH06,Hhon,HoiH04,HoiH11,HoiH23,Pbac,Horcal,Vmul,Coemet,Lampan,Beraby,Aque,Emue,Tetwil,Halamb,Spolac,Lcom,Gracom,Opea,Plajan,Sros,Acaspe,Helnan,Diagra,Codhol,Microa,Choper,Mylflu,Salinf,Salurc,Salmac,Salpun,Saldol,Chofle
OG_1619	0.728395	59	59	1	1	1	1	0	1	0.482	Hsap,Bralan,Spur,Skow,Tcas,Dpul,Cscu,Cgig,Nvec,Adig,Amil,Gfas,Fspp,Gasp,Spis,Pocdam,Dgig,Xesp,Hvul,Aaur,Nemnom,Rhoesc,Sanmal,Morvir,Tadh,TrH2,HoiH06,Hhon,HoiH04,HoiH23,Mlei,Pbac,Horcal,Lampan,Aque,Tetwil,Xestes,Stycar,Spolac,Scil,Lcom,Mbre,Sros,Acaspe,Helnan,Didcos,Diagra,Stedip,Codhol,Microa,Choper,Mylflu,Salinf,Salkve,Salurc,Salmac,Salpun,Saldol,Chofle
OG_521	0.728395	59	59	1	1	1	1	0	0	0	Hsap,Bralan,Spur,Skow,Tcas,Dpul,Cscu,Cgig,Acagra,Exapal,Nvec,Adig,Amil,Gfas,Fspp,Gasp,Spis,Dgig,Xesp,Chem,Aaur,Nemnom,Rhoesc,Sanmal,Morvir,HoiH06,Hhon,HoiH04,HoiH11,HoiH23,Mlei,Pbac,Horcal,Bolinf,Vmul,Coeast,Coemet,Eupdun,Mertsp,Lampan,Aque,Emue,Tetwil,Halamb,Stycar,Spolac,Plespi,Scil,Lcom,Clacor,Gracom,Leuniv,Mbre,Sros,Codhol,Microa,Choper,Mylflu,Chofle
OG_754	0.728395	59	59	1	1	1	1	1	0	0	Hsap,Bralan,Spur,Skow,Ctel,Cgig,Acagra,Exapal,Nvec,Adig,Amil,Gfas,Fspp,Gasp,Spis,Pocdam,Dgig,Xesp,Aaur,Nemnom,Rhoesc,Sanmal,Morvir,Tadh,TrH2,HoiH06,HoiH23,Pbac,Horcal,Bolinf,Vmul,Coemet,Drygla,Eupdun,Lampan,Beraby,Aque,Emue,Tetwil,Xestes,Halamb,Stycar,Spolac,Plespi,Scil,Lcom,Gracom,Leuniv,Ocar,Opea,Plajan,Acaspe,Helnan,Didcos,Diagra,Stedip,Mylflu,Salkve,Saldol
OG_7545	0.728395	59	59	1	1	1	1	0	0	0	Bralan,Spur,Skow,Tcas,Ctel,Cgig,Acagra,Exapal,Adig,Amil,Gfas,Fspp,Gasp,Spis,Pocdam,Dgig,Xesp,Hvul,Chem,Aaur,Nemnom,Rhoesc,Sanmal,Morvir,Tadh,TrH2,HoiH06,Hhon,HoiH04,HoiH23,Pbac,Horcal,Coeast,Coemet,Lampan,Beraby,Aque,Emue,Tetwil,Xestes,Halamb,Spolac,Plespi,Scil,Lcom,Gracom,Sros,Acaspe,Helnan,Didcos,Diagra,Stedip,Codhol,Microa,Mylflu,Salkve,Salurc,Salmac,Saldol
OG_7849	0.728395	59	59	1	1	1	1	0	0	0	Hsap,Bralan,Spur,Skow,Tcas,Dpul,Ctel,Cgig,Acagra,Exapal,Nvec,Adig,Amil,Gfas,Fspp,Gasp,Spis,Pocdam,Dgig,Xesp,Hvul,Chem,Aaur,Nemnom,Rhoesc,Sanmal,Morvir,Tadh,TrH2,HoiH06,Hhon,HoiH04,HoiH23,Mlei,Pbac,Horcal,Bolinf,Vmul,Coemet,Mertsp,Lampan,Beraby,Aque,Emue,Tetwil,Halamb,Stycar,Spolac,Mbre,Sros,Acaspe,Helnan,Codhol,Microa,Choper,Mylflu,Salurc,Salmac,Chofle
OG_8520	0.728395	59	59	1	1	1	1	0	0	0	Hsap,Bralan,Spur,Skow,Tcas,Dpul,Cscu,Ctel,Cgig,Acagra,Exapal,Nvec,Adig,Gfas,Fspp,Gasp,Spis,Pocdam,Dgig,Xesp,Hvul,Chem,Aaur,Nemnom,Rhoesc,Sanmal,Morvir,Tadh,TrH2,HoiH06,Hhon,HoiH04,HoiH11,HoiH23,Mlei,Pbac,Horcal,Bolinf,Vmul,Coemet,Mertsp,Beraby,Aque,Emue,Tetwil,Halamb,Stycar,Spolac,Scil,Lcom,Clacor,Gracom,Leuniv,Ocar,Opea,Mylflu,Salkve,Salmac,Salpun
OG_2275	0.716049	58	58	1	1	1	1	0	0	0	Hsap,Bralan,Spur,Skow,Tcas,Dpul,Cscu,Ctel,Cgig,Acagra,Exapal,Nvec,Adig,Amil,Gfas,Fspp,Gasp,Spis,Pocdam,Dgig,Xesp,Hvul,Chem,Aaur,Nemnom,Rhoesc,Morvir,Tadh,TrH2,HoiH06,Hhon,HoiH04,HoiH11,HoiH23,Mlei,Pbac,Horcal,Bolinf,Vmul,Coemet,Drygla,Lampan,Beraby,Aque,Emue,Xestes,Halamb,Spolac,Scil,Lcom,Gracom,Leuniv,Mbre,Sros,Microa,Choper,Salinf,Chofle
OG_2369	0.716049	58	58	1	1	1	1	0	0	0	Hsap,Bralan,Skow,Dpul,Cscu,Ctel,Cgig,Acagra,Exapal,Nvec,Adig,Amil,Gfas,Fspp,Gasp,Spis,Pocdam,Dgig,Xesp,Hvul,Nemnom,Rhoesc,Sanmal,Morvir,Tadh,TrH2,HoiH06,Hhon,HoiH04,HoiH11,HoiH23,Mlei,Pbac,Bolinf,Vmul,Coemet,Drygla,Mertsp,Lampan,Beraby,Scil,Lcom,Gracom,Leuniv,Sros,Acaspe,Helnan,Didcos,Diagra,Codhol,Microa,Choper,Salinf,Salurc,Salmac,Salpun,Saldol,Chofle
OG_2430	0.716049	58	58	1	1	1	1	0	1	0.242	Bralan,Spur,Skow,Dpul,Cscu,Cgig,Exapal,Nvec,Amil,Gfas,Fspp,Spis,Pocdam,Dgig,Aaur,Nemnom,Rhoesc,Sanmal,Morvir,Tadh,TrH2,HoiH06,Hhon,HoiH04,HoiH11,HoiH23,Mlei,Pbac,Horcal,Bolinf,Vmul,Coemet,Drygla,Lampan,Beraby,Aque,Emue,Xestes,Spolac,Scil,Lcom,Clacor,Gracom,Leuniv,Acaspe,Helnan,Didcos,Diagra,Stedip,Codhol,Microa,Mylflu,Salinf,Salkve,Salurc,Salmac,Salpun,Saldol
OG_3448	0.716049	58	58	1	1	1	1	0	0	0	Hsap,Spur,Skow,Tcas,Dpul,Cscu,Ctel,Cgig,Acagra,Exapal,Nvec,Adig,Amil,Gfas,Fspp,Gasp,Spis,Pocdam,Dgig,Xesp,Hvul,Chem,Aaur,Nemnom,Rhoesc,Sanmal,Morvir,Tadh,TrH2,HoiH06,Hhon,HoiH04,HoiH11,HoiH23,Pbac,Horcal,Coeast,Eupdun,Lampan,Tetwil,Xestes,Halamb,Spolac,Plespi,Lcom,Gracom,Ocar,Opea,Plajan,Sros,Codhol,Microa,Choper,Mylflu,Salinf,Salpun,Saldol,Chofle
OG_3621	0.716049	58	58	1	1	1	1	0	0	0	Hsap,Bralan,Spur,Skow,Tcas,Dpul,Cscu,Ctel,Cgig,Acagra,Exapal,Nvec,Amil,Gfas,Fspp,Gasp,Spis,Pocdam,Dgig,Xesp,Hvul,Chem,Morvir,Tadh,TrH2,HoiH06,Hhon,HoiH04,HoiH11,HoiH23,Mlei,Pbac,Horcal,Bolinf,Vmul,Coeast,Coemet,Drygla,Mertsp,Lampan,Aque,Emue,Tetwil,Xestes,Stycar,Spolac,Plespi,Scil,Lcom,Gracom,Leuniv,Opea,Plajan,Acaspe,Helnan,Diagra,Codhol,Salpun
OG_3947	0.716049	58	58	1	1	1	1	0	0	0	Hsap,Bralan,Spur,Skow,Exapal,Nvec,Adig,Amil,Gfas,Gasp,Spis,Pocdam,Dgig,Xesp,Hvul,Chem,Aaur,Nemnom,Rhoesc,Sanmal,Morvir,Tadh,TrH2,HoiH06,Hhon,HoiH04,HoiH11,HoiH23,Mlei,Pbac,Horcal,Bolinf,Vmul,Coeast,Coemet,Eupdun,Mertsp,Lampan,Beraby,Aque,Tetwil,Xestes,Halamb,Stycar,Spolac,Plespi,Scil,Lcom,Gracom,Leuniv,Ocar,Opea,Plajan,Codhol,Salkve,Salurc,Salmac,Salpun
OG_60	0.716049	58	58	1	1	1	1	1	0	0	Hsap,Bralan,Spur,Skow,Dpul,Cscu,Ctel,Cgig,Acagra,Exapal,Nvec,Adig,Amil,Gfas,Fspp,Gasp,Spis,Pocdam,Dgig,Xesp,Hvul,Aaur,Nemnom,Rhoesc,Sanmal,Morvir,Tadh,TrH2,HoiH06,Hhon,HoiH04,HoiH11,HoiH23,Mlei,Horcal,Coemet,Drygla,Lampan,Aque,Emue,Tetwil,Xestes,Halamb,Spolac,Scil,Lcom,Clacor,Gracom,Leuniv,Opea,Plajan,Sros,Codhol,Microa,Salkve,Salurc,Salmac,Salpun
OG_6019	0.716049	58	58	1	1	1	1	0	0	0	Hsap,Bralan,Spur,Skow,Ctel,Cgig,Acagra,Exapal,Nvec,Adig,Amil,Gfas,Fspp,Gasp,Spis,Pocdam,Dgig,Xesp,Hvul,Aaur,Nemnom,Rhoesc,Morvir,Tadh,TrH2,HoiH06,Hhon,HoiH04,HoiH11,HoiH23,Mlei,Pbac,Horcal,Bolinf,Vmul,Coeast,Coemet,Drygla,Eupdun,Mertsp,Lampan,Beraby,Aque,Emue,Tetwil,Xestes,Halamb,Stycar,Spolac,Lcom,Clacor,Leuniv,Mbre,Didcos,Diagra,Stedip,Salurc,Saldol
OG_772	0.716049	58	58	1	1	1	1	0	0	0	Hsap,Bralan,Spur,Skow,Ctel,Cgig,Acagra,Exapal,Nvec,Adig,Amil,Gfas,Fspp,Gasp,Spis,Pocdam,Dgig,Xesp,Chem,Aaur,Nemnom,Rhoesc,Sanmal,Morvir,Tadh,TrH2,HoiH06,Hhon,HoiH04,HoiH11,HoiH23,Mlei,Pbac,Horcal,Bolinf,Coemet,Eupdun,Mertsp,Lampan,Beraby,Aque,Emue,Tetwil,Xestes,Halamb,Stycar,Spolac,Scil,Lcom,Gracom,Leuniv,Ocar,Opea,Plajan,Acaspe,Helnan,Diagra,Stedip
OG_8170	0.716049	58	58	1	1	1	1	0	0	0	Hsap,Bralan,Spur,Skow,Ctel,Cgig,Acagra,Exapal,Nvec,Adig,Amil,Gfas,Fspp,Gasp,Spis,Pocdam,Dgig,Xesp,Hvul,Nemnom,Rhoesc,Sanmal,Morvir,Tadh,TrH2,HoiH06,Hhon,HoiH04,HoiH11,HoiH23,Mlei,Pbac,Horcal,Bolinf,Vmul,Coeast,Coemet,Drygla,Eupdun,Mertsp,Lampan,Beraby,Lcom,Clacor,Gracom,Leuniv,Plajan,Sros,Codhol,Microa,Choper,Mylflu,Salinf,Salkve,Salurc,Salmac,Salpun,Chofle
OG_217	0.703704	57	57	1	1	1	1	0	0	0	Hsap,Spur,Skow,Tcas,Cscu,Ctel,Cgig,Acagra,Exapal,Nvec,Adig,Amil,Gfas,Fspp,Gasp,Spis,Pocdam,Dgig,Xesp,Hvul,Chem,Aaur,Nemnom,Rhoesc,Sanmal,Morvir,Tadh,TrH2,HoiH06,Hhon,HoiH04,HoiH23,Mlei,Pbac,Horcal,Vmul,Coeast,Coemet,Eupdun,Beraby,Aque,Emue,Tetwil,Halamb,Scil,Lcom,Clacor,Gracom,Leuniv,Mbre,Didcos,Diagra,Codhol,Choper,Salmac,Salpun,Chofle
OG_1085	1	81	81	1	1	1	0	0	0	0	Hsap,Bralan,Spur,Skow,Tcas,Dpul,Cscu,Ctel,Cgig,Acagra,Exapal,Nvec,Adig,Amil,Gfas,Fspp,Gasp,Spis,Pocdam,Dgig,Xesp,Hvul,Chem,Aaur,Nemnom,Rhoesc,Sanmal,Morvir,Tadh,TrH2,HoiH06,Hhon,HoiH04,HoiH11,HoiH23,Mlei,Pbac,Horcal,Bolinf,Vmul,Coeast,Coemet,Drygla,Eupdun,Mertsp,Lampan,Beraby,Aque,Emue,Tetwil,Xestes,Halamb,Stycar,Spolac,Plespi,Scil,Lcom,Clacor,Gracom,Leuniv,Ocar,Opea,Plajan,Mbre,Sros,Acaspe,Helna…
OG_2033	1	81	81	1	1	1	0	0	0	0	Hsap,Bralan,Spur,Skow,Tcas,Dpul,Cscu,Ctel,Cgig,Acagra,Exapal,Nvec,Adig,Amil,Gfas,Fspp,Gasp,Spis,Pocdam,Dgig,Xesp,Hvul,Chem,Aaur,Nemnom,Rhoesc,Sanmal,Morvir,Tadh,TrH2,HoiH06,Hhon,HoiH04,HoiH11,HoiH23,Mlei,Pbac,Horcal,Bolinf,Vmul,Coeast,Coemet,Drygla,Eupdun,Mertsp,Lampan,Beraby,Aque,Emue,Tetwil,Xestes,Halamb,Stycar,Spolac,Plespi,Scil,Lcom,Clacor,Gracom,Leuniv,Ocar,Opea,Plajan,Mbre,Sros,Acaspe,Helna…
OG_4169	1	81	81	1	1	1	0	0	0	0	Hsap,Bralan,Spur,Skow,Tcas,Dpul,Cscu,Ctel,Cgig,Acagra,Exapal,Nvec,Adig,Amil,Gfas,Fspp,Gasp,Spis,Pocdam,Dgig,Xesp,Hvul,Chem,Aaur,Nemnom,Rhoesc,Sanmal,Morvir,Tadh,TrH2,HoiH06,Hhon,HoiH04,HoiH11,HoiH23,Mlei,Pbac,Horcal,Bolinf,Vmul,Coeast,Coemet,Drygla,Eupdun,Mertsp,Lampan,Beraby,Aque,Emue,Tetwil,Xestes,Halamb,Stycar,Spolac,Plespi,Scil,Lcom,Clacor,Gracom,Leuniv,Ocar,Opea,Plajan,Mbre,Sros,Acaspe,Helna…
OG_425	1	81	81	1	1	1	0	0	0	0	Hsap,Bralan,Spur,Skow,Tcas,Dpul,Cscu,Ctel,Cgig,Acagra,Exapal,Nvec,Adig,Amil,Gfas,Fspp,Gasp,Spis,Pocdam,Dgig,Xesp,Hvul,Chem,Aaur,Nemnom,Rhoesc,Sanmal,Morvir,Tadh,TrH2,HoiH06,Hhon,HoiH04,HoiH11,HoiH23,Mlei,Pbac,Horcal,Bolinf,Vmul,Coeast,Coemet,Drygla,Eupdun,Mertsp,Lampan,Beraby,Aque,Emue,Tetwil,Xestes,Halamb,Stycar,Spolac,Plespi,Scil,Lcom,Clacor,Gracom,Leuniv,Ocar,Opea,Plajan,Mbre,Sros,Acaspe,Helna…
OG_630	1	81	81	1	1	1	0	0	0	0	Hsap,Bralan,Spur,Skow,Tcas,Dpul,Cscu,Ctel,Cgig,Acagra,Exapal,Nvec,Adig,Amil,Gfas,Fspp,Gasp,Spis,Pocdam,Dgig,Xesp,Hvul,Chem,Aaur,Nemnom,Rhoesc,Sanmal,Morvir,Tadh,TrH2,HoiH06,Hhon,HoiH04,HoiH11,HoiH23,Mlei,Pbac,Horcal,Bolinf,Vmul,Coeast,Coemet,Drygla,Eupdun,Mertsp,Lampan,Beraby,Aque,Emue,Tetwil,Xestes,Halamb,Stycar,Spolac,Plespi,Scil,Lcom,Clacor,Gracom,Leuniv,Ocar,Opea,Plajan,Mbre,Sros,Acaspe,Helna…
OG_1182	0.987654	80	80	1	1	1	0	0	0	0	Hsap,Bralan,Spur,Skow,Tcas,Dpul,Cscu,Ctel,Cgig,Acagra,Exapal,Nvec,Adig,Amil,Gfas,Fspp,Gasp,Spis,Pocdam,Dgig,Xesp,Hvul,Chem,Aaur,Nemnom,Rhoesc,Sanmal,Morvir,Tadh,TrH2,HoiH06,Hhon,HoiH04,HoiH11,HoiH23,Mlei,Pbac,Horcal,Bolinf,Vmul,Coeast,Coemet,Drygla,Eupdun,Mertsp,Lampan,Beraby,Aque,Emue,Tetwil,Xestes,Halamb,Stycar,Spolac,Plespi,Scil,Lcom,Clacor,Gracom,Leuniv,Ocar,Opea,Plajan,Mbre,Sros,Acaspe,Helna…
OG_1393	0.987654	80	80	1	1	1	0	0	0	0	Hsap,Bralan,Spur,Skow,Tcas,Dpul,Cscu,Ctel,Cgig,Acagra,Exapal,Nvec,Adig,Amil,Gfas,Fspp,Gasp,Spis,Pocdam,Dgig,Xesp,Hvul,Chem,Aaur,Nemnom,Rhoesc,Sanmal,Morvir,Tadh,TrH2,HoiH06,Hhon,HoiH04,HoiH11,HoiH23,Mlei,Pbac,Horcal,Bolinf,Vmul,Coeast,Coemet,Drygla,Mertsp,Lampan,Beraby,Aque,Emue,Tetwil,Xestes,Halamb,Stycar,Spolac,Plespi,Scil,Lcom,Clacor,Gracom,Leuniv,Ocar,Opea,Plajan,Mbre,Sros,Acaspe,Helnan,Didco…
OG_175	0.987654	80	80	1	1	1	0	0	0	0	Hsap,Bralan,Spur,Skow,Tcas,Dpul,Cscu,Ctel,Cgig,Acagra,Exapal,Nvec,Adig,Amil,Gfas,Fspp,Gasp,Spis,Pocdam,Dgig,Xesp,Hvul,Chem,Aaur,Nemnom,Rhoesc,Sanmal,Morvir,Tadh,TrH2,HoiH06,Hhon,HoiH04,HoiH11,HoiH23,Mlei,Pbac,Horcal,Bolinf,Vmul,Coeast,Coemet,Drygla,Eupdun,Lampan,Beraby,Aque,Emue,Tetwil,Xestes,Halamb,Stycar,Spolac,Plespi,Scil,Lcom,Clacor,Gracom,Leuniv,Ocar,Opea,Plajan,Mbre,Sros,Acaspe,Helnan,Didco…
OG_1766	0.987654	80	80	1	1	1	0	0	0	0	Hsap,Bralan,Spur,Skow,Tcas,Dpul,Cscu,Ctel,Cgig,Acagra,Exapal,Nvec,Adig,Amil,Gfas,Fspp,Gasp,Spis,Pocdam,Dgig,Xesp,Hvul,Chem,Aaur,Nemnom,Rhoesc,Sanmal,Morvir,Tadh,TrH2,HoiH06,Hhon,HoiH04,HoiH11,HoiH23,Mlei,Pbac,Horcal,Bolinf,Vmul,Coeast,Coemet,Drygla,Eupdun,Mertsp,Lampan,Beraby,Aque,Emue,Tetwil,Halamb,Stycar,Spolac,Plespi,Scil,Lcom,Clacor,Gracom,Leuniv,Ocar,Opea,Plajan,Mbre,Sros,Acaspe,Helnan,Didco…
OG_1824	0.987654	80	80	1	1	1	0	0	0	0	Hsap,Bralan,Spur,Skow,Tcas,Dpul,Cscu,Ctel,Cgig,Acagra,Exapal,Nvec,Adig,Amil,Gfas,Fspp,Gasp,Spis,Pocdam,Dgig,Xesp,Hvul,Chem,Aaur,Nemnom,Rhoesc,Sanmal,Morvir,Tadh,TrH2,HoiH06,Hhon,HoiH04,HoiH11,HoiH23,Mlei,Pbac,Horcal,Bolinf,Vmul,Coeast,Coemet,Drygla,Eupdun,Mertsp,Lampan,Beraby,Aque,Emue,Tetwil,Xestes,Halamb,Stycar,Spolac,Plespi,Scil,Lcom,Clacor,Gracom,Leuniv,Ocar,Opea,Plajan,Mbre,Sros,Acaspe,Helna…
OG_2155	0.987654	80	80	1	1	1	0	0	0	0	Hsap,Bralan,Spur,Skow,Tcas,Dpul,Cscu,Ctel,Cgig,Exapal,Nvec,Adig,Amil,Gfas,Fspp,Gasp,Spis,Pocdam,Dgig,Xesp,Hvul,Chem,Aaur,Nemnom,Rhoesc,Sanmal,Morvir,Tadh,TrH2,HoiH06,Hhon,HoiH04,HoiH11,HoiH23,Mlei,Pbac,Horcal,Bolinf,Vmul,Coeast,Coemet,Drygla,Eupdun,Mertsp,Lampan,Beraby,Aque,Emue,Tetwil,Xestes,Halamb,Stycar,Spolac,Plespi,Scil,Lcom,Clacor,Gracom,Leuniv,Ocar,Opea,Plajan,Mbre,Sros,Acaspe,Helnan,Didco…
OG_2929	0.987654	80	80	1	1	1	0	0	0	0	Hsap,Bralan,Spur,Skow,Tcas,Dpul,Cscu,Ctel,Cgig,Acagra,Exapal,Nvec,Adig,Amil,Gfas,Fspp,Gasp,Spis,Pocdam,Dgig,Xesp,Hvul,Chem,Aaur,Nemnom,Rhoesc,Sanmal,Morvir,Tadh,TrH2,HoiH06,Hhon,HoiH04,HoiH11,HoiH23,Mlei,Pbac,Horcal,Bolinf,Vmul,Coeast,Coemet,Drygla,Eupdun,Mertsp,Lampan,Aque,Emue,Tetwil,Xestes,Halamb,Stycar,Spolac,Plespi,Scil,Lcom,Clacor,Gracom,Leuniv,Ocar,Opea,Plajan,Mbre,Sros,Acaspe,Helnan,Didco…
OG_3228	0.987654	80	80	1	1	1	0	0	0	0	Hsap,Bralan,Spur,Skow,Tcas,Dpul,Cscu,Ctel,Cgig,Acagra,Exapal,Nvec,Adig,Amil,Gfas,Fspp,Gasp,Spis,Pocdam,Dgig,Xesp,Hvul,Chem,Aaur,Nemnom,Rhoesc,Sanmal,Morvir,Tadh,TrH2,HoiH06,Hhon,HoiH04,HoiH11,HoiH23,Mlei,Pbac,Horcal,Bolinf,Vmul,Coemet,Drygla,Eupdun,Mertsp,Lampan,Beraby,Aque,Emue,Tetwil,Xestes,Halamb,Stycar,Spolac,Plespi,Scil,Lcom,Clacor,Gracom,Leuniv,Ocar,Opea,Plajan,Mbre,Sros,Acaspe,Helnan,Didco…
OG_4077	0.987654	80	80	1	1	1	0	0	0	0	Hsap,Bralan,Spur,Skow,Tcas,Dpul,Cscu,Ctel,Cgig,Acagra,Exapal,Nvec,Adig,Amil,Gfas,Fspp,Gasp,Spis,Pocdam,Dgig,Xesp,Hvul,Chem,Aaur,Nemnom,Rhoesc,Sanmal,Morvir,Tadh,TrH2,HoiH06,Hhon,HoiH04,HoiH11,HoiH23,Mlei,Pbac,Horcal,Bolinf,Vmul,Coeast,Coemet,Drygla,Eupdun,Mertsp,Lampan,Beraby,Aque,Emue,Tetwil,Xestes,Halamb,Stycar,Spolac,Plespi,Scil,Lcom,Clacor,Gracom,Leuniv,Ocar,Opea,Mbre,Sros,Acaspe,Helnan,Didco…
OG_4526	0.987654	80	80	1	1	1	0	0	0	0.001	Hsap,Bralan,Spur,Skow,Tcas,Dpul,Cscu,Ctel,Cgig,Acagra,Exapal,Nvec,Adig,Amil,Gfas,Fspp,Gasp,Spis,Pocdam,Dgig,Xesp,Hvul,Chem,Aaur,Nemnom,Rhoesc,Sanmal,Morvir,Tadh,TrH2,HoiH06,Hhon,HoiH04,HoiH11,HoiH23,Mlei,Pbac,Horcal,Bolinf,Vmul,Coeast,Coemet,Drygla,Mertsp,Lampan,Beraby,Aque,Emue,Tetwil,Xestes,Halamb,Stycar,Spolac,Plespi,Scil,Lcom,Clacor,Gracom,Leuniv,Ocar,Opea,Plajan,Mbre,Sros,Acaspe,Helnan,Didco…
OG_5394	0.987654	80	80	1	1	1	0	0	0	0	Hsap,Bralan,Spur,Skow,Tcas,Dpul,Cscu,Ctel,Cgig,Acagra,Exapal,Nvec,Adig,Amil,Gfas,Fspp,Gasp,Spis,Pocdam,Dgig,Xesp,Hvul,Chem,Aaur,Nemnom,Rhoesc,Sanmal,Morvir,Tadh,TrH2,HoiH06,Hhon,HoiH04,HoiH11,HoiH23,Mlei,Pbac,Horcal,Bolinf,Vmul,Coeast,Coemet,Drygla,Eupdun,Mertsp,Lampan,Beraby,Aque,Emue,Tetwil,Halamb,Stycar,Spolac,Plespi,Scil,Lcom,Clacor,Gracom,Leuniv,Ocar,Opea,Plajan,Mbre,Sros,Acaspe,Helnan,Didco…
OG_5545	0.987654	80	80	1	1	1	0	0	0	0	Hsap,Bralan,Spur,Skow,Tcas,Dpul,Cscu,Ctel,Cgig,Acagra,Exapal,Nvec,Adig,Amil,Gfas,Fspp,Gasp,Spis,Pocdam,Dgig,Xesp,Hvul,Chem,Aaur,Nemnom,Rhoesc,Sanmal,Morvir,Tadh,TrH2,HoiH06,Hhon,HoiH04,HoiH11,HoiH23,Pbac,Horcal,Bolinf,Vmul,Coeast,Coemet,Drygla,Eupdun,Mertsp,Lampan,Beraby,Aque,Emue,Tetwil,Xestes,Halamb,Stycar,Spolac,Plespi,Scil,Lcom,Clacor,Gracom,Leuniv,Ocar,Opea,Plajan,Mbre,Sros,Acaspe,Helnan,Did…
OG_5631	0.987654	80	80	1	1	1	0	0	0	0	Hsap,Bralan,Spur,Skow,Tcas,Dpul,Cscu,Ctel,Cgig,Acagra,Exapal,Nvec,Adig,Amil,Gfas,Fspp,Gasp,Spis,Pocdam,Dgig,Xesp,Hvul,Chem,Aaur,Nemnom,Rhoesc,Sanmal,Morvir,Tadh,TrH2,HoiH06,Hhon,HoiH04,HoiH11,HoiH23,Mlei,Pbac,Horcal,Bolinf,Vmul,Coeast,Coemet,Drygla,Mertsp,Lampan,Beraby,Aque,Emue,Tetwil,Xestes,Halamb,Stycar,Spolac,Plespi,Scil,Lcom,Clacor,Gracom,Leuniv,Ocar,Opea,Plajan,Mbre,Sros,Acaspe,Helnan,Didco…
OG_5778	0.987654	80	80	1	1	1	0	0	0	0	Hsap,Bralan,Spur,Skow,Tcas,Dpul,Cscu,Ctel,Cgig,Acagra,Exapal,Nvec,Adig,Amil,Gfas,Fspp,Gasp,Spis,Pocdam,Dgig,Xesp,Hvul,Chem,Aaur,Nemnom,Rhoesc,Sanmal,Morvir,Tadh,TrH2,HoiH06,Hhon,HoiH04,HoiH23,Mlei,Pbac,Horcal,Bolinf,Vmul,Coeast,Coemet,Drygla,Eupdun,Mertsp,Lampan,Beraby,Aque,Emue,Tetwil,Xestes,Halamb,Stycar,Spolac,Plespi,Scil,Lcom,Clacor,Gracom,Leuniv,Ocar,Opea,Plajan,Mbre,Sros,Acaspe,Helnan,Didco…
OG_6106	0.987654	80	80	1	1	1	0	0	0	0.327	Hsap,Bralan,Spur,Skow,Tcas,Dpul,Cscu,Ctel,Cgig,Acagra,Exapal,Nvec,Adig,Amil,Gfas,Fspp,Gasp,Spis,Pocdam,Dgig,Xesp,Hvul,Chem,Aaur,Nemnom,Rhoesc,Sanmal,Morvir,Tadh,TrH2,HoiH06,Hhon,HoiH04,HoiH11,HoiH23,Mlei,Pbac,Horcal,Bolinf,Vmul,Coeast,Coemet,Drygla,Eupdun,Mertsp,Lampan,Beraby,Aque,Emue,Tetwil,Xestes,Halamb,Stycar,Spolac,Plespi,Scil,Lcom,Clacor,Gracom,Leuniv,Ocar,Opea,Mbre,Sros,Acaspe,Helnan,Didco…
OG_7531	0.987654	80	80	1	1	1	0	0	0	0	Hsap,Bralan,Spur,Skow,Tcas,Dpul,Cscu,Ctel,Cgig,Acagra,Exapal,Nvec,Adig,Amil,Gfas,Fspp,Gasp,Spis,Pocdam,Dgig,Xesp,Hvul,Chem,Aaur,Nemnom,Rhoesc,Sanmal,Morvir,Tadh,TrH2,HoiH06,HoiH04,HoiH11,HoiH23,Mlei,Pbac,Horcal,Bolinf,Vmul,Coeast,Coemet,Drygla,Eupdun,Mertsp,Lampan,Beraby,Aque,Emue,Tetwil,Xestes,Halamb,Stycar,Spolac,Plespi,Scil,Lcom,Clacor,Gracom,Leuniv,Ocar,Opea,Plajan,Mbre,Sros,Acaspe,Helnan,Did…
OG_8126	0.987654	80	80	1	1	1	0	0	0	0	Hsap,Bralan,Spur,Skow,Tcas,Dpul,Cscu,Ctel,Cgig,Acagra,Exapal,Nvec,Adig,Amil,Gfas,Fspp,Gasp,Spis,Pocdam,Dgig,Xesp,Hvul,Chem,Aaur,Nemnom,Rhoesc,Sanmal,Morvir,Tadh,TrH2,HoiH06,Hhon,HoiH04,HoiH11,HoiH23,Mlei,Pbac,Horcal,Bolinf,Vmul,Coeast,Coemet,Drygla,Eupdun,Mertsp,Lampan,Beraby,Aque,Emue,Tetwil,Xestes,Stycar,Spolac,Plespi,Scil,Lcom,Clacor,Gracom,Leuniv,Ocar,Opea,Plajan,Mbre,Sros,Acaspe,Helnan,Didco…
OG_830	0.987654	80	80	1	1	1	0	0	0	0	Hsap,Bralan,Spur,Skow,Tcas,Dpul,Cscu,Ctel,Cgig,Acagra,Exapal,Nvec,Adig,Amil,Gfas,Fspp,Gasp,Spis,Pocdam,Dgig,Xesp,Hvul,Aaur,Nemnom,Rhoesc,Sanmal,Morvir,Tadh,TrH2,HoiH06,Hhon,HoiH04,HoiH11,HoiH23,Mlei,Pbac,Horcal,Bolinf,Vmul,Coeast,Coemet,Drygla,Eupdun,Mertsp,Lampan,Beraby,Aque,Emue,Tetwil,Xestes,Halamb,Stycar,Spolac,Plespi,Scil,Lcom,Clacor,Gracom,Leuniv,Ocar,Opea,Plajan,Mbre,Sros,Acaspe,Helnan,Did…
OG_847	0.987654	80	80	1	1	1	0	0	0	0.065	Hsap,Bralan,Spur,Skow,Tcas,Dpul,Cscu,Ctel,Cgig,Acagra,Exapal,Nvec,Adig,Amil,Gfas,Fspp,Gasp,Spis,Pocdam,Dgig,Xesp,Hvul,Chem,Aaur,Nemnom,Rhoesc,Sanmal,Morvir,Tadh,TrH2,HoiH06,Hhon,HoiH04,HoiH11,HoiH23,Mlei,Pbac,Horcal,Bolinf,Vmul,Coeast,Coemet,Drygla,Mertsp,Lampan,Beraby,Aque,Emue,Tetwil,Xestes,Halamb,Stycar,Spolac,Plespi,Scil,Lcom,Clacor,Gracom,Leuniv,Ocar,Opea,Plajan,Mbre,Sros,Acaspe,Helnan,Didco…
OG_1156	0.975309	79	79	1	1	1	0	0	0	0.193	Hsap,Bralan,Spur,Skow,Tcas,Dpul,Cscu,Ctel,Cgig,Acagra,Exapal,Nvec,Adig,Amil,Gfas,Fspp,Gasp,Spis,Pocdam,Dgig,Xesp,Hvul,Chem,Aaur,Nemnom,Rhoesc,Sanmal,Tadh,TrH2,HoiH06,Hhon,HoiH04,HoiH11,HoiH23,Mlei,Pbac,Horcal,Bolinf,Vmul,Coeast,Coemet,Drygla,Eupdun,Mertsp,Lampan,Beraby,Aque,Emue,Tetwil,Xestes,Stycar,Spolac,Plespi,Scil,Lcom,Clacor,Gracom,Leuniv,Ocar,Opea,Plajan,Mbre,Sros,Acaspe,Helnan,Didcos,Diagr…
OG_1236	0.975309	79	79	1	1	1	0	0	0	0	Hsap,Bralan,Spur,Skow,Tcas,Dpul,Cscu,Ctel,Cgig,Acagra,Exapal,Nvec,Adig,Amil,Gfas,Fspp,Gasp,Spis,Dgig,Xesp,Hvul,Chem,Aaur,Nemnom,Rhoesc,Sanmal,Morvir,Tadh,TrH2,HoiH06,Hhon,HoiH04,HoiH23,Mlei,Pbac,Horcal,Bolinf,Vmul,Coeast,Coemet,Drygla,Eupdun,Mertsp,Lampan,Beraby,Aque,Emue,Tetwil,Xestes,Halamb,Stycar,Spolac,Plespi,Scil,Lcom,Clacor,Gracom,Leuniv,Ocar,Opea,Plajan,Mbre,Sros,Acaspe,Helnan,Didcos,Diagr…
OG_134	0.975309	79	79	1	1	1	0	0	0	0	Hsap,Bralan,Spur,Skow,Tcas,Dpul,Cscu,Ctel,Cgig,Acagra,Exapal,Nvec,Adig,Amil,Gfas,Fspp,Gasp,Spis,Pocdam,Dgig,Xesp,Hvul,Chem,Aaur,Nemnom,Rhoesc,Sanmal,Morvir,Tadh,TrH2,HoiH06,Hhon,HoiH04,HoiH11,HoiH23,Mlei,Pbac,Horcal,Bolinf,Vmul,Coeast,Coemet,Drygla,Mertsp,Lampan,Beraby,Aque,Emue,Tetwil,Xestes,Stycar,Spolac,Plespi,Scil,Lcom,Clacor,Gracom,Leuniv,Ocar,Opea,Plajan,Mbre,Sros,Acaspe,Helnan,Didcos,Diagr…
OG_1366	0.975309	79	79	1	1	1	0	0	0	0	Hsap,Bralan,Spur,Skow,Tcas,Dpul,Ctel,Cgig,Acagra,Exapal,Nvec,Adig,Amil,Gfas,Fspp,Gasp,Spis,Pocdam,Dgig,Xesp,Hvul,Chem,Aaur,Nemnom,Rhoesc,Sanmal,Morvir,Tadh,TrH2,HoiH06,Hhon,HoiH04,HoiH11,HoiH23,Mlei,Pbac,Horcal,Bolinf,Vmul,Coeast,Coemet,Drygla,Eupdun,Mertsp,Lampan,Beraby,Aque,Emue,Tetwil,Xestes,Halamb,Stycar,Spolac,Scil,Lcom,Clacor,Gracom,Leuniv,Ocar,Opea,Plajan,Mbre,Sros,Acaspe,Helnan,Didcos,Dia…
OG_1378	0.975309	79	79	1	1	1	0	0	0	0.009	Hsap,Bralan,Spur,Skow,Tcas,Dpul,Cscu,Ctel,Cgig,Acagra,Exapal,Nvec,Adig,Amil,Gfas,Fspp,Gasp,Spis,Pocdam,Dgig,Xesp,Hvul,Chem,Aaur,Nemnom,Rhoesc,Sanmal,Morvir,Tadh,TrH2,HoiH06,Hhon,HoiH04,HoiH11,HoiH23,Mlei,Pbac,Horcal,Bolinf,Vmul,Coeast,Coemet,Drygla,Mertsp,Lampan,Beraby,Aque,Emue,Tetwil,Xestes,Halamb,Stycar,Spolac,Plespi,Scil,Lcom,Clacor,Gracom,Leuniv,Ocar,Opea,Plajan,Sros,Acaspe,Helnan,Didcos,Dia…
OG_1767	0.975309	79	79	1	1	1	0	0	0	0	Hsap,Bralan,Spur,Skow,Tcas,Dpul,Cscu,Ctel,Cgig,Acagra,Exapal,Nvec,Adig,Amil,Gfas,Fspp,Gasp,Spis,Pocdam,Dgig,Xesp,Hvul,Chem,Aaur,Nemnom,Rhoesc,Sanmal,Morvir,Tadh,TrH2,HoiH06,Hhon,HoiH04,HoiH11,HoiH23,Mlei,Pbac,Horcal,Bolinf,Vmul,Coeast,Coemet,Drygla,Eupdun,Mertsp,Lampan,Beraby,Aque,Emue,Tetwil,Xestes,Halamb,Spolac,Plespi,Scil,Lcom,Clacor,Gracom,Leuniv,Ocar,Opea,Plajan,Mbre,Sros,Acaspe,Helnan,Didco…
OG_1777	0.975309	79	79	1	1	1	0	0	0	0.682	Hsap,Bralan,Spur,Skow,Tcas,Dpul,Cscu,Ctel,Cgig,Acagra,Exapal,Nvec,Adig,Amil,Gfas,Fspp,Gasp,Spis,Pocdam,Dgig,Xesp,Hvul,Chem,Aaur,Nemnom,Rhoesc,Sanmal,Morvir,Tadh,TrH2,HoiH06,Hhon,HoiH04,HoiH11,HoiH23,Mlei,Pbac,Horcal,Bolinf,Vmul,Coeast,Coemet,Drygla,Eupdun,Mertsp,Lampan,Beraby,Aque,Emue,Tetwil,Xestes,Halamb,Stycar,Spolac,Scil,Lcom,Clacor,Gracom,Leuniv,Ocar,Opea,Mbre,Sros,Acaspe,Helnan,Didcos,Diagr…
OG_1940	0.975309	79	79	1	1	1	0	0	0	0	Bralan,Spur,Skow,Tcas,Dpul,Cscu,Ctel,Cgig,Acagra,Exapal,Nvec,Adig,Amil,Gfas,Fspp,Gasp,Spis,Pocdam,Dgig,Xesp,Hvul,Chem,Aaur,Nemnom,Rhoesc,Sanmal,Morvir,Tadh,TrH2,HoiH06,Hhon,HoiH04,HoiH11,HoiH23,Mlei,Pbac,Horcal,Bolinf,Vmul,Coeast,Coemet,Drygla,Eupdun,Mertsp,Lampan,Beraby,Aque,Emue,Tetwil,Xestes,Halamb,Stycar,Spolac,Scil,Lcom,Clacor,Gracom,Leuniv,Ocar,Opea,Plajan,Mbre,Sros,Acaspe,Helnan,Didcos,Dia…
OG_196	0.975309	79	79	1	1	1	0	0	0	0.001	Hsap,Bralan,Spur,Skow,Tcas,Cscu,Ctel,Cgig,Acagra,Exapal,Nvec,Adig,Amil,Gfas,Fspp,Gasp,Spis,Pocdam,Dgig,Xesp,Hvul,Chem,Aaur,Nemnom,Rhoesc,Sanmal,Morvir,Tadh,TrH2,HoiH06,Hhon,HoiH04,HoiH11,HoiH23,Mlei,Pbac,Horcal,Bolinf,Vmul,Coeast,Coemet,Drygla,Eupdun,Mertsp,Lampan,Beraby,Aque,Emue,Tetwil,Xestes,Halamb,Stycar,Spolac,Scil,Lcom,Clacor,Gracom,Leuniv,Ocar,Opea,Plajan,Mbre,Sros,Acaspe,Helnan,Didcos,Dia…
OG_2436	0.975309	79	79	1	1	1	0	0	0	0	Hsap,Bralan,Spur,Skow,Tcas,Dpul,Cscu,Ctel,Cgig,Acagra,Exapal,Nvec,Adig,Amil,Gfas,Fspp,Gasp,Spis,Pocdam,Dgig,Xesp,Hvul,Chem,Aaur,Nemnom,Rhoesc,Sanmal,Morvir,Tadh,TrH2,HoiH06,Hhon,HoiH04,HoiH11,HoiH23,Mlei,Pbac,Horcal,Bolinf,Vmul,Coeast,Coemet,Drygla,Mertsp,Lampan,Beraby,Aque,Emue,Tetwil,Xestes,Halamb,Stycar,Spolac,Plespi,Scil,Lcom,Clacor,Gracom,Leuniv,Ocar,Opea,Plajan,Mbre,Sros,Acaspe,Helnan,Didco…
OG_2446	0.975309	79	79	1	1	1	0	0	0	0	Hsap,Bralan,Spur,Skow,Tcas,Dpul,Cscu,Ctel,Cgig,Acagra,Exapal,Nvec,Adig,Amil,Gfas,Fspp,Gasp,Spis,Pocdam,Dgig,Xesp,Hvul,Chem,Aaur,Nemnom,Rhoesc,Sanmal,Morvir,Tadh,TrH2,HoiH06,Hhon,HoiH04,HoiH11,HoiH23,Mlei,Pbac,Horcal,Bolinf,Vmul,Coemet,Drygla,Eupdun,Mertsp,Lampan,Beraby,Aque,Emue,Tetwil,Halamb,Stycar,Spolac,Plespi,Scil,Lcom,Clacor,Gracom,Leuniv,Ocar,Opea,Plajan,Mbre,Sros,Acaspe,Helnan,Didcos,Diagr…
OG_2887	0.975309	79	79	1	1	1	0	0	0	0	Hsap,Bralan,Spur,Skow,Tcas,Dpul,Cscu,Ctel,Cgig,Acagra,Exapal,Nvec,Adig,Amil,Gfas,Gasp,Spis,Pocdam,Dgig,Xesp,Hvul,Chem,Aaur,Nemnom,Rhoesc,Sanmal,Morvir,Tadh,TrH2,HoiH06,Hhon,HoiH04,HoiH11,HoiH23,Pbac,Horcal,Bolinf,Vmul,Coeast,Coemet,Drygla,Eupdun,Mertsp,Lampan,Beraby,Aque,Emue,Tetwil,Xestes,Halamb,Stycar,Spolac,Plespi,Scil,Lcom,Clacor,Gracom,Leuniv,Ocar,Opea,Plajan,Mbre,Sros,Acaspe,Helnan,Didcos,D…
OG_307	0.975309	79	79	1	1	1	0	0	0	0	Hsap,Bralan,Spur,Skow,Tcas,Dpul,Cscu,Ctel,Cgig,Acagra,Exapal,Nvec,Adig,Amil,Gfas,Fspp,Gasp,Spis,Pocdam,Dgig,Xesp,Hvul,Chem,Aaur,Nemnom,Rhoesc,Sanmal,Tadh,TrH2,HoiH06,Hhon,HoiH04,HoiH11,HoiH23,Mlei,Pbac,Horcal,Bolinf,Vmul,Coeast,Coemet,Eupdun,Mertsp,Lampan,Beraby,Aque,Emue,Tetwil,Xestes,Halamb,Stycar,Spolac,Plespi,Scil,Lcom,Clacor,Gracom,Leuniv,Ocar,Opea,Plajan,Mbre,Sros,Acaspe,Helnan,Didcos,Diagr…
OG_330	0.975309	79	79	1	1	1	0	0	0	0	Hsap,Bralan,Spur,Skow,Tcas,Dpul,Cscu,Ctel,Cgig,Acagra,Exapal,Nvec,Adig,Amil,Gfas,Fspp,Gasp,Spis,Pocdam,Dgig,Xesp,Hvul,Chem,Aaur,Nemnom,Rhoesc,Sanmal,Morvir,Tadh,TrH2,HoiH06,Hhon,HoiH04,HoiH23,Mlei,Pbac,Horcal,Bolinf,Vmul,Coeast,Coemet,Drygla,Eupdun,Mertsp,Lampan,Beraby,Aque,Emue,Tetwil,Xestes,Halamb,Stycar,Spolac,Plespi,Lcom,Clacor,Gracom,Leuniv,Ocar,Opea,Plajan,Mbre,Sros,Acaspe,Helnan,Didcos,Dia…
OG_3532	0.975309	79	79	1	1	1	0	0	0	0	Hsap,Bralan,Spur,Skow,Tcas,Dpul,Cscu,Ctel,Cgig,Acagra,Exapal,Nvec,Adig,Amil,Gfas,Fspp,Gasp,Spis,Pocdam,Dgig,Xesp,Hvul,Chem,Aaur,Nemnom,Rhoesc,Sanmal,Morvir,Tadh,TrH2,HoiH06,Hhon,HoiH04,HoiH11,HoiH23,Mlei,Pbac,Horcal,Bolinf,Vmul,Coeast,Coemet,Drygla,Eupdun,Lampan,Beraby,Aque,Emue,Tetwil,Halamb,Stycar,Spolac,Plespi,Scil,Lcom,Clacor,Gracom,Leuniv,Ocar,Opea,Plajan,Mbre,Sros,Acaspe,Helnan,Didcos,Diagr…
OG_3946	0.975309	79	79	1	1	1	0	0	0	0.01	Hsap,Bralan,Spur,Skow,Tcas,Dpul,Cscu,Ctel,Cgig,Acagra,Exapal,Nvec,Adig,Amil,Gfas,Fspp,Gasp,Spis,Pocdam,Dgig,Xesp,Hvul,Chem,Aaur,Nemnom,Rhoesc,Sanmal,Morvir,Tadh,TrH2,HoiH06,Hhon,HoiH04,HoiH11,HoiH23,Mlei,Pbac,Horcal,Bolinf,Vmul,Coemet,Drygla,Eupdun,Lampan,Beraby,Aque,Emue,Tetwil,Xestes,Halamb,Stycar,Spolac,Plespi,Scil,Lcom,Clacor,Gracom,Leuniv,Ocar,Opea,Plajan,Mbre,Sros,Acaspe,Helnan,Didcos,Diagr…
OG_4016	0.975309	79	79	1	1	1	0	0	0	0	Hsap,Bralan,Spur,Skow,Tcas,Dpul,Cscu,Ctel,Cgig,Acagra,Exapal,Nvec,Adig,Amil,Gfas,Fspp,Gasp,Spis,Pocdam,Dgig,Xesp,Hvul,Chem,Aaur,Nemnom,Rhoesc,Sanmal,Morvir,Tadh,TrH2,HoiH06,Hhon,HoiH04,HoiH23,Mlei,Pbac,Horcal,Bolinf,Vmul,Coeast,Coemet,Drygla,Eupdun,Mertsp,Lampan,Beraby,Aque,Emue,Tetwil,Xestes,Halamb,Stycar,Spolac,Plespi,Scil,Lcom,Clacor,Gracom,Leuniv,Ocar,Opea,Plajan,Mbre,Sros,Acaspe,Helnan,Didco…
OG_4460	0.975309	79	79	1	1	1	0	0	0	0	Hsap,Bralan,Spur,Skow,Tcas,Dpul,Cscu,Ctel,Cgig,Acagra,Exapal,Nvec,Adig,Amil,Gfas,Fspp,Gasp,Spis,Pocdam,Dgig,Xesp,Hvul,Chem,Aaur,Nemnom,Rhoesc,Sanmal,Morvir,Tadh,TrH2,HoiH06,Hhon,HoiH11,HoiH23,Mlei,Pbac,Horcal,Bolinf,Vmul,Coeast,Coemet,Drygla,Eupdun,Mertsp,Lampan,Beraby,Aque,Emue,Tetwil,Xestes,Halamb,Stycar,Spolac,Plespi,Scil,Lcom,Clacor,Gracom,Leuniv,Ocar,Opea,Plajan,Mbre,Sros,Acaspe,Helnan,Diagr…
OG_4681	0.975309	79	79	1	1	1	0	0	0	0.007	Hsap,Bralan,Spur,Skow,Tcas,Dpul,Cscu,Ctel,Cgig,Acagra,Exapal,Nvec,Adig,Amil,Gfas,Fspp,Gasp,Spis,Pocdam,Dgig,Xesp,Hvul,Chem,Aaur,Nemnom,Rhoesc,Sanmal,Morvir,Tadh,TrH2,HoiH06,Hhon,HoiH11,HoiH23,Mlei,Pbac,Horcal,Bolinf,Vmul,Coeast,Coemet,Drygla,Eupdun,Mertsp,Lampan,Beraby,Aque,Emue,Tetwil,Xestes,Halamb,Stycar,Spolac,Plespi,Scil,Lcom,Gracom,Leuniv,Ocar,Opea,Plajan,Mbre,Sros,Acaspe,Helnan,Didcos,Diagr…
OG_4684	0.975309	79	79	1	1	1	0	0	0	0	Hsap,Bralan,Spur,Skow,Tcas,Dpul,Cscu,Ctel,Cgig,Acagra,Exapal,Nvec,Adig,Amil,Gfas,Fspp,Gasp,Spis,Pocdam,Dgig,Xesp,Hvul,Chem,Aaur,Nemnom,Rhoesc,Sanmal,Morvir,Tadh,TrH2,HoiH06,Hhon,HoiH04,HoiH23,Mlei,Pbac,Horcal,Bolinf,Vmul,Coeast,Coemet,Drygla,Eupdun,Mertsp,Lampan,Beraby,Aque,Emue,Tetwil,Xestes,Halamb,Stycar,Spolac,Plespi,Scil,Lcom,Clacor,Gracom,Leuniv,Opea,Plajan,Mbre,Sros,Acaspe,Helnan,Didcos,Dia…
OG_475	0.975309	79	79	1	1	1	0	0	0	0	Hsap,Bralan,Spur,Skow,Dpul,Ctel,Cgig,Acagra,Exapal,Nvec,Adig,Amil,Gfas,Fspp,Gasp,Spis,Pocdam,Dgig,Xesp,Hvul,Chem,Aaur,Nemnom,Rhoesc,Sanmal,Morvir,Tadh,TrH2,HoiH06,Hhon,HoiH04,HoiH11,HoiH23,Mlei,Pbac,Horcal,Bolinf,Vmul,Coeast,Coemet,Drygla,Eupdun,Mertsp,Lampan,Beraby,Aque,Emue,Tetwil,Xestes,Halamb,Stycar,Spolac,Plespi,Scil,Lcom,Clacor,Gracom,Leuniv,Ocar,Opea,Plajan,Mbre,Sros,Acaspe,Helnan,Didcos,D…
OG_5301	0.975309	79	79	1	1	1	0	0	0	0.009	Hsap,Bralan,Spur,Skow,Tcas,Dpul,Cscu,Ctel,Cgig,Acagra,Exapal,Nvec,Adig,Amil,Gfas,Fspp,Gasp,Spis,Pocdam,Dgig,Xesp,Hvul,Chem,Aaur,Nemnom,Rhoesc,Sanmal,Morvir,Tadh,TrH2,HoiH06,Hhon,HoiH04,HoiH11,HoiH23,Mlei,Pbac,Horcal,Bolinf,Vmul,Coemet,Drygla,Eupdun,Mertsp,Lampan,Beraby,Aque,Emue,Tetwil,Xestes,Halamb,Stycar,Spolac,Scil,Lcom,Clacor,Gracom,Leuniv,Ocar,Opea,Plajan,Mbre,Sros,Acaspe,Helnan,Didcos,Diagr…
OG_5310	0.975309	79	79	1	1	1	0	0	0	0	Hsap,Bralan,Spur,Skow,Tcas,Dpul,Cscu,Ctel,Cgig,Acagra,Exapal,Nvec,Adig,Amil,Gfas,Fspp,Gasp,Spis,Pocdam,Dgig,Xesp,Hvul,Chem,Aaur,Nemnom,Rhoesc,Sanmal,Morvir,Tadh,TrH2,HoiH06,Hhon,HoiH11,HoiH23,Mlei,Pbac,Horcal,Bolinf,Vmul,Coeast,Coemet,Drygla,Eupdun,Mertsp,Lampan,Beraby,Aque,Emue,Tetwil,Xestes,Halamb,Stycar,Spolac,Scil,Lcom,Clacor,Gracom,Leuniv,Ocar,Opea,Plajan,Mbre,Sros,Acaspe,Helnan,Didcos,Diagr…
OG_5383	0.975309	79	79	1	1	1	0	0	0	0	Hsap,Bralan,Spur,Skow,Tcas,Dpul,Cscu,Ctel,Cgig,Acagra,Exapal,Nvec,Adig,Amil,Gfas,Fspp,Gasp,Spis,Pocdam,Dgig,Xesp,Hvul,Chem,Aaur,Nemnom,Rhoesc,Sanmal,Morvir,Tadh,TrH2,HoiH06,Hhon,HoiH04,HoiH11,HoiH23,Mlei,Pbac,Horcal,Bolinf,Vmul,Coeast,Coemet,Drygla,Eupdun,Mertsp,Lampan,Beraby,Aque,Emue,Tetwil,Xestes,Halamb,Stycar,Spolac,Plespi,Lcom,Clacor,Gracom,Leuniv,Ocar,Opea,Mbre,Sros,Acaspe,Helnan,Didcos,Dia…
OG_5655	0.975309	79	79	1	1	1	0	0	0	0	Hsap,Bralan,Spur,Skow,Tcas,Dpul,Cscu,Ctel,Cgig,Acagra,Exapal,Nvec,Adig,Amil,Gfas,Fspp,Gasp,Spis,Pocdam,Dgig,Xesp,Hvul,Chem,Aaur,Nemnom,Rhoesc,Sanmal,Morvir,Tadh,TrH2,HoiH06,Hhon,HoiH04,HoiH11,HoiH23,Mlei,Pbac,Horcal,Bolinf,Vmul,Coeast,Coemet,Drygla,Eupdun,Mertsp,Lampan,Beraby,Aque,Emue,Tetwil,Xestes,Halamb,Spolac,Plespi,Scil,Lcom,Clacor,Gracom,Leuniv,Ocar,Opea,Plajan,Mbre,Sros,Acaspe,Helnan,Didco…
OG_5901	0.975309	79	79	1	1	1	0	0	0	0	Hsap,Bralan,Spur,Skow,Tcas,Dpul,Cscu,Ctel,Cgig,Acagra,Exapal,Nvec,Adig,Amil,Gfas,Fspp,Spis,Pocdam,Dgig,Xesp,Hvul,Chem,Aaur,Nemnom,Rhoesc,Sanmal,Morvir,Tadh,TrH2,HoiH06,Hhon,HoiH04,HoiH11,HoiH23,Mlei,Pbac,Horcal,Bolinf,Vmul,Coeast,Coemet,Drygla,Eupdun,Mertsp,Lampan,Beraby,Aque,Emue,Tetwil,Xestes,Halamb,Stycar,Spolac,Scil,Lcom,Clacor,Gracom,Leuniv,Ocar,Opea,Plajan,Mbre,Sros,Acaspe,Helnan,Didcos,Dia…
OG_5962	0.975309	79	79	1	1	1	0	0	0	0	Hsap,Bralan,Spur,Skow,Tcas,Dpul,Cscu,Ctel,Cgig,Acagra,Exapal,Nvec,Adig,Amil,Gfas,Fspp,Gasp,Spis,Pocdam,Dgig,Xesp,Hvul,Chem,Aaur,Nemnom,Rhoesc,Sanmal,Morvir,Tadh,TrH2,HoiH06,Hhon,HoiH04,HoiH11,HoiH23,Mlei,Pbac,Horcal,Bolinf,Vmul,Coeast,Coemet,Drygla,Eupdun,Mertsp,Lampan,Beraby,Aque,Emue,Tetwil,Halamb,Stycar,Spolac,Plespi,Scil,Lcom,Clacor,Gracom,Leuniv,Ocar,Opea,Plajan,Mbre,Sros,Acaspe,Helnan,Didco…
OG_6165	0.975309	79	79	1	1	1	0	0	0	0.004	Hsap,Bralan,Spur,Skow,Tcas,Dpul,Cscu,Ctel,Cgig,Acagra,Exapal,Nvec,Adig,Amil,Gfas,Fspp,Gasp,Spis,Pocdam,Dgig,Xesp,Hvul,Chem,Aaur,Nemnom,Rhoesc,Sanmal,Morvir,Tadh,TrH2,HoiH06,Hhon,HoiH04,HoiH11,HoiH23,Mlei,Pbac,Horcal,Bolinf,Vmul,Coemet,Drygla,Mertsp,Lampan,Beraby,Aque,Emue,Tetwil,Xestes,Halamb,Stycar,Spolac,Plespi,Scil,Lcom,Clacor,Gracom,Leuniv,Ocar,Opea,Plajan,Mbre,Sros,Acaspe,Helnan,Didcos,Diagr…
OG_7537	0.975309	79	79	1	1	1	0	0	0	0	Hsap,Bralan,Spur,Skow,Tcas,Dpul,Cscu,Ctel,Cgig,Acagra,Exapal,Nvec,Adig,Amil,Gfas,Fspp,Gasp,Spis,Pocdam,Dgig,Xesp,Hvul,Chem,Aaur,Nemnom,Rhoesc,Sanmal,Morvir,Tadh,TrH2,HoiH06,Hhon,HoiH04,HoiH11,HoiH23,Mlei,Pbac,Horcal,Vmul,Coeast,Coemet,Drygla,Eupdun,Lampan,Beraby,Aque,Emue,Tetwil,Xestes,Halamb,Stycar,Spolac,Plespi,Scil,Lcom,Clacor,Gracom,Leuniv,Ocar,Opea,Plajan,Mbre,Sros,Acaspe,Helnan,Didcos,Diagr…
OG_7658	0.975309	79	79	1	1	1	0	0	0	0	Hsap,Bralan,Spur,Skow,Tcas,Dpul,Cscu,Ctel,Cgig,Acagra,Exapal,Nvec,Adig,Amil,Gfas,Fspp,Gasp,Spis,Pocdam,Dgig,Xesp,Hvul,Chem,Aaur,Nemnom,Rhoesc,Sanmal,Morvir,Tadh,TrH2,HoiH06,Hhon,HoiH04,HoiH23,Pbac,Horcal,Bolinf,Vmul,Coeast,Coemet,Drygla,Eupdun,Mertsp,Lampan,Beraby,Aque,Emue,Tetwil,Xestes,Halamb,Stycar,Spolac,Plespi,Scil,Lcom,Clacor,Gracom,Leuniv,Ocar,Opea,Plajan,Mbre,Sros,Acaspe,Helnan,Didcos,Dia…
OG_7884	0.975309	79	79	1	1	1	0	0	0	0	Hsap,Bralan,Spur,Skow,Tcas,Dpul,Cscu,Ctel,Cgig,Acagra,Exapal,Nvec,Adig,Amil,Gfas,Fspp,Gasp,Spis,Pocdam,Dgig,Xesp,Hvul,Chem,Aaur,Nemnom,Rhoesc,Sanmal,Morvir,Tadh,TrH2,HoiH06,Hhon,HoiH04,HoiH11,HoiH23,Mlei,Pbac,Horcal,Bolinf,Vmul,Coeast,Coemet,Drygla,Eupdun,Mertsp,Lampan,Beraby,Aque,Emue,Tetwil,Xestes,Halamb,Stycar,Spolac,Plespi,Lcom,Clacor,Gracom,Leuniv,Ocar,Opea,Plajan,Mbre,Sros,Acaspe,Helnan,Did…
OG_8268	0.975309	79	79	1	1	1	0	0	0	0.063	Bralan,Spur,Skow,Tcas,Dpul,Cscu,Ctel,Cgig,Acagra,Exapal,Nvec,Adig,Amil,Gfas,Fspp,Gasp,Spis,Pocdam,Dgig,Xesp,Hvul,Chem,Aaur,Nemnom,Rhoesc,Sanmal,Morvir,Tadh,TrH2,HoiH06,Hhon,HoiH04,HoiH11,HoiH23,Mlei,Pbac,Horcal,Bolinf,Vmul,Coeast,Coemet,Drygla,Eupdun,Mertsp,Lampan,Aque,Emue,Tetwil,Xestes,Halamb,Stycar,Spolac,Plespi,Scil,Lcom,Clacor,Gracom,Leuniv,Ocar,Opea,Plajan,Mbre,Sros,Acaspe,Helnan,Didcos,Dia…
OG_837	0.975309	79	79	1	1	1	0	0	0	0	Hsap,Bralan,Spur,Skow,Tcas,Dpul,Cscu,Ctel,Cgig,Acagra,Exapal,Nvec,Adig,Amil,Gfas,Fspp,Gasp,Spis,Pocdam,Dgig,Xesp,Hvul,Chem,Aaur,Nemnom,Rhoesc,Sanmal,Morvir,Tadh,TrH2,HoiH06,Hhon,HoiH04,HoiH11,HoiH23,Mlei,Pbac,Horcal,Bolinf,Vmul,Coeast,Coemet,Drygla,Mertsp,Lampan,Beraby,Aque,Emue,Xestes,Halamb,Stycar,Spolac,Plespi,Scil,Lcom,Clacor,Gracom,Leuniv,Ocar,Opea,Plajan,Mbre,Sros,Acaspe,Helnan,Didcos,Diagr…
OG_842	0.975309	79	79	1	1	1	0	0	0	0	Hsap,Bralan,Spur,Skow,Tcas,Dpul,Cscu,Cgig,Acagra,Exapal,Nvec,Adig,Amil,Gfas,Fspp,Gasp,Spis,Pocdam,Dgig,Xesp,Hvul,Chem,Aaur,Nemnom,Rhoesc,Sanmal,Morvir,Tadh,TrH2,HoiH06,Hhon,HoiH04,HoiH11,HoiH23,Mlei,Pbac,Horcal,Bolinf,Vmul,Coeast,Coemet,Eupdun,Mertsp,Lampan,Beraby,Aque,Emue,Tetwil,Xestes,Halamb,Stycar,Spolac,Plespi,Scil,Lcom,Clacor,Gracom,Leuniv,Ocar,Opea,Plajan,Mbre,Sros,Acaspe,Helnan,Didcos,Dia…
OG_944	0.975309	79	79	1	1	1	0	0	0	0	Hsap,Bralan,Spur,Skow,Tcas,Dpul,Cscu,Ctel,Cgig,Acagra,Exapal,Nvec,Adig,Amil,Gfas,Fspp,Gasp,Spis,Pocdam,Dgig,Xesp,Hvul,Chem,Aaur,Nemnom,Rhoesc,Sanmal,Morvir,Tadh,TrH2,Hhon,HoiH04,HoiH23,Mlei,Pbac,Horcal,Bolinf,Vmul,Coeast,Coemet,Drygla,Eupdun,Mertsp,Lampan,Beraby,Aque,Emue,Tetwil,Xestes,Halamb,Stycar,Spolac,Plespi,Scil,Lcom,Clacor,Gracom,Leuniv,Ocar,Opea,Plajan,Mbre,Sros,Acaspe,Helnan,Didcos,Diagr…
OG_956	0.975309	79	79	1	1	1	0	0	0	0	Hsap,Bralan,Spur,Skow,Tcas,Dpul,Cscu,Ctel,Cgig,Acagra,Exapal,Nvec,Adig,Amil,Gfas,Fspp,Gasp,Spis,Pocdam,Dgig,Xesp,Hvul,Chem,Aaur,Nemnom,Rhoesc,Sanmal,Morvir,Tadh,TrH2,HoiH06,Hhon,HoiH04,HoiH11,HoiH23,Mlei,Pbac,Horcal,Bolinf,Vmul,Coeast,Coemet,Drygla,Mertsp,Lampan,Beraby,Aque,Emue,Tetwil,Xestes,Halamb,Spolac,Plespi,Scil,Lcom,Clacor,Gracom,Leuniv,Ocar,Opea,Plajan,Mbre,Sros,Acaspe,Helnan,Didcos,Diagr…
OG_1017	0.962963	78	78	1	1	1	0	0	0	0	Hsap,Spur,Skow,Tcas,Cscu,Ctel,Cgig,Acagra,Exapal,Nvec,Adig,Amil,Gfas,Fspp,Gasp,Spis,Pocdam,Dgig,Xesp,Hvul,Chem,Aaur,Nemnom,Rhoesc,Sanmal,Morvir,Tadh,TrH2,HoiH06,Hhon,HoiH04,HoiH11,HoiH23,Mlei,Pbac,Horcal,Bolinf,Vmul,Coeast,Coemet,Drygla,Eupdun,Mertsp,Lampan,Beraby,Aque,Emue,Tetwil,Xestes,Halamb,Stycar,Spolac,Plespi,Scil,Lcom,Clacor,Leuniv,Ocar,Opea,Plajan,Mbre,Sros,Acaspe,Helnan,Didcos,Diagra,Ste…
OG_106	0.962963	78	78	1	1	1	0	0	0	0	Hsap,Bralan,Spur,Skow,Tcas,Dpul,Ctel,Cgig,Acagra,Exapal,Nvec,Adig,Amil,Gfas,Fspp,Gasp,Spis,Pocdam,Dgig,Xesp,Hvul,Chem,Nemnom,Rhoesc,Sanmal,Morvir,Tadh,TrH2,HoiH06,Hhon,HoiH04,HoiH11,HoiH23,Mlei,Pbac,Horcal,Bolinf,Vmul,Coeast,Coemet,Drygla,Eupdun,Mertsp,Lampan,Beraby,Aque,Emue,Tetwil,Xestes,Halamb,Stycar,Spolac,Plespi,Scil,Lcom,Clacor,Gracom,Leuniv,Opea,Plajan,Mbre,Sros,Acaspe,Helnan,Didcos,Diagra…
OG_1061	0.962963	78	78	1	1	1	0	0	0	0	Hsap,Bralan,Spur,Skow,Tcas,Dpul,Cscu,Ctel,Cgig,Acagra,Exapal,Nvec,Adig,Amil,Gfas,Fspp,Gasp,Spis,Pocdam,Dgig,Xesp,Hvul,Chem,Aaur,Nemnom,Rhoesc,Sanmal,Morvir,Tadh,TrH2,HoiH06,Hhon,HoiH04,HoiH11,HoiH23,Mlei,Pbac,Horcal,Bolinf,Vmul,Coemet,Drygla,Eupdun,Mertsp,Lampan,Beraby,Aque,Emue,Xestes,Halamb,Stycar,Spolac,Plespi,Scil,Lcom,Clacor,Gracom,Leuniv,Ocar,Opea,Plajan,Mbre,Sros,Acaspe,Helnan,Didcos,Diagr…
OG_1062	0.962963	78	78	1	1	1	0	0	0	0	Bralan,Spur,Skow,Tcas,Dpul,Cscu,Ctel,Cgig,Acagra,Exapal,Nvec,Adig,Amil,Gfas,Fspp,Spis,Pocdam,Dgig,Xesp,Hvul,Chem,Aaur,Nemnom,Rhoesc,Sanmal,Morvir,Tadh,TrH2,HoiH06,Hhon,HoiH04,HoiH11,HoiH23,Mlei,Pbac,Horcal,Bolinf,Vmul,Coeast,Coemet,Drygla,Eupdun,Mertsp,Lampan,Beraby,Aque,Emue,Tetwil,Xestes,Stycar,Spolac,Plespi,Scil,Lcom,Clacor,Gracom,Leuniv,Ocar,Opea,Plajan,Mbre,Sros,Acaspe,Helnan,Didcos,Diagra,S…
OG_1072	0.962963	78	78	1	1	1	0	0	0	0.081	Hsap,Bralan,Spur,Skow,Tcas,Dpul,Cscu,Ctel,Cgig,Acagra,Exapal,Nvec,Adig,Amil,Gfas,Fspp,Gasp,Spis,Pocdam,Dgig,Xesp,Hvul,Chem,Aaur,Nemnom,Rhoesc,Sanmal,Morvir,Tadh,TrH2,HoiH06,Hhon,HoiH04,HoiH23,Mlei,Pbac,Horcal,Bolinf,Vmul,Coeast,Coemet,Eupdun,Mertsp,Lampan,Beraby,Aque,Emue,Tetwil,Xestes,Halamb,Stycar,Spolac,Scil,Lcom,Clacor,Gracom,Leuniv,Ocar,Opea,Plajan,Mbre,Sros,Acaspe,Helnan,Didcos,Diagra,Stedi…
OG_1089	0.962963	78	78	1	1	1	0	0	0	0.001	Hsap,Bralan,Spur,Skow,Tcas,Dpul,Cscu,Ctel,Cgig,Acagra,Exapal,Nvec,Adig,Amil,Gfas,Fspp,Gasp,Spis,Pocdam,Dgig,Xesp,Hvul,Chem,Nemnom,Rhoesc,Sanmal,Morvir,Tadh,TrH2,HoiH06,Hhon,HoiH04,HoiH11,HoiH23,Mlei,Pbac,Horcal,Bolinf,Vmul,Coeast,Coemet,Drygla,Eupdun,Mertsp,Lampan,Beraby,Aque,Emue,Xestes,Halamb,Stycar,Spolac,Plespi,Scil,Lcom,Clacor,Gracom,Leuniv,Ocar,Opea,Plajan,Mbre,Sros,Acaspe,Helnan,Didcos,Dia…
OG_1268	0.962963	78	78	1	1	1	0	0	0	0	Hsap,Bralan,Spur,Skow,Tcas,Dpul,Cscu,Ctel,Cgig,Acagra,Exapal,Nvec,Adig,Amil,Gfas,Fspp,Gasp,Spis,Pocdam,Dgig,Xesp,Hvul,Chem,Nemnom,Rhoesc,Sanmal,Morvir,Tadh,TrH2,HoiH06,Hhon,HoiH04,HoiH11,HoiH23,Mlei,Pbac,Horcal,Vmul,Coeast,Coemet,Drygla,Eupdun,Lampan,Beraby,Aque,Emue,Tetwil,Xestes,Halamb,Stycar,Spolac,Plespi,Scil,Lcom,Clacor,Gracom,Leuniv,Ocar,Opea,Plajan,Mbre,Sros,Acaspe,Helnan,Didcos,Diagra,Ste…
OG_1299	0.962963	78	78	1	1	1	0	0	0	0.058	Bralan,Spur,Skow,Tcas,Dpul,Cscu,Ctel,Cgig,Acagra,Exapal,Adig,Amil,Gfas,Fspp,Gasp,Spis,Pocdam,Dgig,Xesp,Hvul,Chem,Aaur,Nemnom,Rhoesc,Sanmal,Morvir,Tadh,TrH2,HoiH06,Hhon,HoiH04,HoiH11,HoiH23,Mlei,Horcal,Bolinf,Vmul,Coeast,Coemet,Drygla,Eupdun,Mertsp,Lampan,Beraby,Aque,Emue,Tetwil,Xestes,Halamb,Stycar,Spolac,Plespi,Scil,Lcom,Clacor,Gracom,Leuniv,Ocar,Opea,Plajan,Mbre,Sros,Acaspe,Helnan,Didcos,Diagra…
OG_1311	0.962963	78	78	1	1	1	0	0	0	0.094	Hsap,Bralan,Spur,Skow,Tcas,Dpul,Cscu,Cgig,Acagra,Exapal,Nvec,Adig,Amil,Gfas,Fspp,Gasp,Spis,Pocdam,Dgig,Xesp,Hvul,Chem,Aaur,Nemnom,Rhoesc,Sanmal,Morvir,Tadh,TrH2,HoiH06,Hhon,HoiH04,HoiH11,HoiH23,Mlei,Pbac,Horcal,Bolinf,Vmul,Coeast,Coemet,Drygla,Eupdun,Mertsp,Lampan,Beraby,Aque,Emue,Tetwil,Xestes,Halamb,Stycar,Spolac,Plespi,Lcom,Clacor,Gracom,Leuniv,Ocar,Opea,Mbre,Sros,Acaspe,Helnan,Didcos,Diagra,S…
OG_1518	0.962963	78	78	1	1	1	0	0	0	0	Hsap,Bralan,Spur,Skow,Dpul,Ctel,Cgig,Acagra,Exapal,Nvec,Adig,Amil,Gfas,Fspp,Gasp,Spis,Pocdam,Dgig,Xesp,Hvul,Chem,Nemnom,Rhoesc,Sanmal,Morvir,Tadh,TrH2,HoiH06,Hhon,HoiH04,HoiH11,HoiH23,Mlei,Pbac,Horcal,Bolinf,Vmul,Coeast,Coemet,Drygla,Eupdun,Mertsp,Lampan,Beraby,Aque,Emue,Tetwil,Xestes,Halamb,Stycar,Spolac,Plespi,Scil,Lcom,Clacor,Gracom,Leuniv,Ocar,Opea,Plajan,Mbre,Sros,Acaspe,Helnan,Didcos,Diagra…
OG_1600	0.962963	78	78	1	1	1	0	0	0	0.001	Hsap,Bralan,Spur,Skow,Tcas,Dpul,Cscu,Ctel,Cgig,Acagra,Exapal,Nvec,Adig,Amil,Gfas,Fspp,Gasp,Spis,Pocdam,Dgig,Xesp,Hvul,Chem,Aaur,Nemnom,Rhoesc,Sanmal,Morvir,Tadh,TrH2,HoiH06,Hhon,HoiH04,HoiH11,HoiH23,Mlei,Pbac,Horcal,Bolinf,Vmul,Coeast,Coemet,Drygla,Mertsp,Lampan,Beraby,Aque,Emue,Tetwil,Xestes,Halamb,Stycar,Spolac,Plespi,Scil,Lcom,Gracom,Leuniv,Opea,Plajan,Mbre,Sros,Acaspe,Helnan,Didcos,Diagra,Ste…
OG_1643	0.962963	78	78	1	1	1	0	0	0	0	Hsap,Bralan,Spur,Skow,Tcas,Dpul,Cscu,Ctel,Cgig,Acagra,Exapal,Nvec,Adig,Amil,Gfas,Fspp,Gasp,Spis,Pocdam,Dgig,Xesp,Hvul,Chem,Aaur,Nemnom,Rhoesc,Sanmal,Morvir,Tadh,TrH2,HoiH06,Hhon,HoiH04,HoiH11,HoiH23,Mlei,Pbac,Horcal,Bolinf,Coeast,Coemet,Drygla,Eupdun,Mertsp,Lampan,Beraby,Aque,Emue,Tetwil,Xestes,Halamb,Stycar,Spolac,Scil,Lcom,Clacor,Gracom,Leuniv,Ocar,Opea,Plajan,Mbre,Sros,Acaspe,Helnan,Didcos,Dia…
OG_1698	0.962963	78	78	1	1	1	0	0	0	0.004	Hsap,Spur,Skow,Tcas,Dpul,Cscu,Ctel,Cgig,Acagra,Exapal,Nvec,Adig,Amil,Gfas,Fspp,Gasp,Spis,Pocdam,Dgig,Xesp,Hvul,Chem,Aaur,Nemnom,Rhoesc,Sanmal,Morvir,Tadh,TrH2,HoiH06,Hhon,HoiH04,HoiH11,HoiH23,Mlei,Pbac,Horcal,Bolinf,Vmul,Drygla,Eupdun,Mertsp,Lampan,Beraby,Aque,Emue,Tetwil,Xestes,Halamb,Stycar,Spolac,Plespi,Scil,Lcom,Clacor,Gracom,Leuniv,Ocar,Opea,Plajan,Mbre,Sros,Acaspe,Helnan,Didcos,Diagra,Stedi…
OG_174	0.962963	78	78	1	1	1	0	0	0	0	Hsap,Bralan,Spur,Skow,Tcas,Dpul,Cscu,Ctel,Cgig,Acagra,Exapal,Nvec,Adig,Amil,Gfas,Fspp,Gasp,Spis,Pocdam,Dgig,Xesp,Hvul,Chem,Aaur,Nemnom,Rhoesc,Sanmal,Morvir,Tadh,TrH2,HoiH06,Hhon,HoiH04,HoiH11,HoiH23,Mlei,Pbac,Horcal,Bolinf,Vmul,Coeast,Coemet,Drygla,Eupdun,Mertsp,Lampan,Beraby,Aque,Emue,Tetwil,Xestes,Halamb,Spolac,Plespi,Scil,Lcom,Clacor,Gracom,Leuniv,Ocar,Opea,Plajan,Mbre,Sros,Acaspe,Diagra,Stedi…
OG_1854	0.962963	78	78	1	1	1	0	0	0	0.971	Hsap,Bralan,Spur,Skow,Tcas,Dpul,Cscu,Ctel,Cgig,Acagra,Exapal,Nvec,Adig,Amil,Gfas,Fspp,Gasp,Spis,Pocdam,Dgig,Xesp,Hvul,Chem,Aaur,Nemnom,Rhoesc,Sanmal,Morvir,Tadh,TrH2,HoiH06,Hhon,HoiH04,HoiH11,HoiH23,Mlei,Pbac,Horcal,Bolinf,Vmul,Coemet,Drygla,Eupdun,Mertsp,Lampan,Beraby,Aque,Emue,Tetwil,Xestes,Halamb,Stycar,Spolac,Scil,Lcom,Clacor,Gracom,Leuniv,Ocar,Opea,Plajan,Mbre,Sros,Acaspe,Helnan,Didcos,Diagr…
OG_2051	0.962963	78	78	1	1	1	0	0	0	0	Hsap,Bralan,Spur,Skow,Tcas,Dpul,Cscu,Ctel,Cgig,Acagra,Exapal,Nvec,Adig,Amil,Gfas,Fspp,Gasp,Spis,Pocdam,Dgig,Xesp,Hvul,Chem,Aaur,Nemnom,Rhoesc,Sanmal,Morvir,Tadh,TrH2,HoiH06,Hhon,HoiH04,HoiH11,HoiH23,Mlei,Pbac,Horcal,Bolinf,Vmul,Coeast,Coemet,Drygla,Eupdun,Mertsp,Lampan,Beraby,Aque,Tetwil,Xestes,Halamb,Stycar,Spolac,Scil,Lcom,Clacor,Gracom,Leuniv,Opea,Plajan,Mbre,Sros,Acaspe,Helnan,Didcos,Diagra,S…
OG_2055	0.962963	78	78	1	1	1	0	0	0	0	Hsap,Bralan,Spur,Skow,Tcas,Cscu,Ctel,Cgig,Acagra,Exapal,Nvec,Adig,Amil,Gfas,Fspp,Gasp,Spis,Pocdam,Dgig,Xesp,Hvul,Chem,Nemnom,Rhoesc,Sanmal,Morvir,Tadh,TrH2,HoiH06,Hhon,HoiH04,HoiH11,HoiH23,Mlei,Pbac,Horcal,Bolinf,Vmul,Coeast,Coemet,Drygla,Eupdun,Mertsp,Lampan,Beraby,Aque,Emue,Tetwil,Halamb,Stycar,Spolac,Plespi,Scil,Lcom,Clacor,Gracom,Leuniv,Ocar,Opea,Plajan,Mbre,Sros,Acaspe,Helnan,Didcos,Diagra,S…
OG_2278	0.962963	78	78	1	1	1	0	0	0	0.991	Hsap,Bralan,Spur,Skow,Tcas,Dpul,Cscu,Ctel,Cgig,Acagra,Exapal,Nvec,Adig,Amil,Gfas,Fspp,Gasp,Spis,Pocdam,Dgig,Xesp,Hvul,Chem,Aaur,Nemnom,Rhoesc,Sanmal,Morvir,Tadh,TrH2,Hhon,HoiH04,HoiH11,HoiH23,Mlei,Pbac,Horcal,Bolinf,Vmul,Coeast,Coemet,Drygla,Eupdun,Mertsp,Lampan,Beraby,Aque,Emue,Tetwil,Xestes,Halamb,Stycar,Spolac,Scil,Lcom,Clacor,Gracom,Leuniv,Ocar,Opea,Plajan,Mbre,Sros,Acaspe,Helnan,Didcos,Diagr…
OG_2634	0.962963	78	78	1	1	1	0	0	0	0	Hsap,Bralan,Spur,Skow,Dpul,Cscu,Ctel,Cgig,Acagra,Exapal,Nvec,Adig,Amil,Gfas,Fspp,Gasp,Spis,Pocdam,Dgig,Xesp,Hvul,Chem,Aaur,Nemnom,Rhoesc,Sanmal,Morvir,Tadh,TrH2,HoiH06,Hhon,HoiH04,HoiH11,HoiH23,Mlei,Pbac,Horcal,Bolinf,Vmul,Coemet,Drygla,Eupdun,Mertsp,Lampan,Beraby,Aque,Emue,Tetwil,Xestes,Halamb,Stycar,Spolac,Scil,Lcom,Clacor,Gracom,Leuniv,Ocar,Opea,Plajan,Mbre,Sros,Acaspe,Helnan,Didcos,Diagra,Ste…
OG_285	0.962963	78	78	1	1	1	0	0	0	0	Hsap,Bralan,Spur,Skow,Tcas,Dpul,Cscu,Ctel,Cgig,Acagra,Exapal,Nvec,Adig,Amil,Gfas,Fspp,Gasp,Spis,Pocdam,Dgig,Xesp,Hvul,Chem,Aaur,Nemnom,Rhoesc,Sanmal,Morvir,Tadh,TrH2,HoiH06,Hhon,HoiH04,HoiH11,HoiH23,Mlei,Pbac,Horcal,Bolinf,Vmul,Eupdun,Mertsp,Lampan,Beraby,Aque,Emue,Tetwil,Xestes,Halamb,Stycar,Spolac,Plespi,Scil,Lcom,Clacor,Gracom,Leuniv,Ocar,Opea,Plajan,Mbre,Sros,Acaspe,Helnan,Didcos,Diagra,Stedi…
OG_2876	0.962963	78	78	1	1	1	0	0	0	0	Hsap,Bralan,Spur,Skow,Tcas,Dpul,Cscu,Ctel,Cgig,Acagra,Exapal,Nvec,Adig,Amil,Gfas,Fspp,Gasp,Spis,Pocdam,Dgig,Xesp,Chem,Aaur,Nemnom,Rhoesc,Sanmal,Morvir,Tadh,TrH2,HoiH06,Hhon,HoiH04,HoiH23,Mlei,Pbac,Horcal,Bolinf,Vmul,Coeast,Coemet,Drygla,Eupdun,Mertsp,Lampan,Beraby,Aque,Emue,Tetwil,Xestes,Halamb,Stycar,Spolac,Scil,Lcom,Clacor,Gracom,Leuniv,Ocar,Opea,Plajan,Mbre,Sros,Acaspe,Helnan,Didcos,Diagra,Ste…
OG_2970	0.962963	78	78	1	1	1	0	0	0	0	Hsap,Bralan,Spur,Skow,Tcas,Dpul,Cscu,Ctel,Cgig,Acagra,Exapal,Nvec,Adig,Amil,Gfas,Fspp,Gasp,Spis,Pocdam,Dgig,Xesp,Hvul,Chem,Aaur,Nemnom,Rhoesc,Sanmal,Morvir,Tadh,TrH2,HoiH06,Hhon,HoiH04,HoiH23,Mlei,Pbac,Horcal,Bolinf,Vmul,Coeast,Drygla,Eupdun,Mertsp,Lampan,Beraby,Aque,Emue,Tetwil,Xestes,Halamb,Stycar,Spolac,Plespi,Scil,Lcom,Clacor,Gracom,Leuniv,Ocar,Opea,Plajan,Mbre,Sros,Acaspe,Helnan,Didcos,Diagr…
OG_319	0.962963	78	78	1	1	1	0	0	0	0	Hsap,Bralan,Spur,Skow,Tcas,Dpul,Cscu,Ctel,Cgig,Acagra,Exapal,Nvec,Adig,Amil,Gfas,Fspp,Gasp,Spis,Pocdam,Dgig,Xesp,Hvul,Chem,Aaur,Nemnom,Rhoesc,Sanmal,Morvir,Tadh,TrH2,HoiH06,Hhon,HoiH04,HoiH11,HoiH23,Mlei,Pbac,Horcal,Bolinf,Vmul,Coeast,Coemet,Drygla,Eupdun,Mertsp,Lampan,Beraby,Aque,Emue,Tetwil,Xestes,Halamb,Spolac,Plespi,Scil,Lcom,Gracom,Leuniv,Opea,Plajan,Mbre,Sros,Acaspe,Helnan,Didcos,Diagra,Ste…
OG_3648	0.962963	78	78	1	1	1	0	0	0	0	Hsap,Bralan,Spur,Skow,Tcas,Dpul,Cscu,Ctel,Cgig,Acagra,Exapal,Nvec,Adig,Amil,Gfas,Fspp,Gasp,Spis,Pocdam,Dgig,Xesp,Hvul,Chem,Aaur,Nemnom,Rhoesc,Sanmal,Morvir,Tadh,TrH2,HoiH06,Hhon,HoiH04,HoiH11,HoiH23,Mlei,Pbac,Horcal,Bolinf,Vmul,Coeast,Coemet,Drygla,Eupdun,Mertsp,Lampan,Beraby,Aque,Emue,Tetwil,Halamb,Stycar,Spolac,Plespi,Lcom,Clacor,Gracom,Leuniv,Ocar,Opea,Plajan,Sros,Acaspe,Helnan,Didcos,Diagra,S…
OG_3737	0.962963	78	78	1	1	1	0	0	0	0	Hsap,Bralan,Spur,Skow,Tcas,Dpul,Cscu,Ctel,Cgig,Acagra,Exapal,Nvec,Adig,Amil,Gfas,Fspp,Gasp,Spis,Pocdam,Dgig,Xesp,Hvul,Chem,Aaur,Nemnom,Rhoesc,Sanmal,Morvir,Tadh,TrH2,HoiH06,Hhon,HoiH04,HoiH23,Mlei,Pbac,Horcal,Bolinf,Vmul,Coeast,Coemet,Drygla,Eupdun,Lampan,Beraby,Aque,Emue,Tetwil,Xestes,Halamb,Stycar,Spolac,Plespi,Scil,Lcom,Clacor,Gracom,Leuniv,Opea,Plajan,Mbre,Sros,Acaspe,Helnan,Didcos,Diagra,Ste…
OG_3782	0.962963	78	78	1	1	1	0	0	0	0	Hsap,Bralan,Spur,Skow,Tcas,Dpul,Cscu,Ctel,Cgig,Acagra,Exapal,Nvec,Adig,Amil,Gfas,Fspp,Gasp,Spis,Pocdam,Dgig,Xesp,Hvul,Chem,Aaur,Nemnom,Rhoesc,Sanmal,Morvir,Tadh,TrH2,HoiH06,Hhon,HoiH04,HoiH23,Mlei,Pbac,Horcal,Bolinf,Vmul,Coeast,Coemet,Drygla,Eupdun,Mertsp,Lampan,Beraby,Aque,Emue,Tetwil,Halamb,Stycar,Spolac,Plespi,Scil,Lcom,Clacor,Gracom,Leuniv,Ocar,Opea,Plajan,Mbre,Sros,Acaspe,Helnan,Didcos,Diagr…
OG_3813	0.962963	78	78	1	1	1	0	0	0	0	Hsap,Bralan,Spur,Skow,Tcas,Dpul,Cscu,Ctel,Cgig,Acagra,Exapal,Nvec,Adig,Amil,Gfas,Fspp,Gasp,Spis,Pocdam,Dgig,Xesp,Hvul,Chem,Aaur,Nemnom,Rhoesc,Sanmal,Tadh,TrH2,HoiH06,Hhon,HoiH11,HoiH23,Mlei,Pbac,Horcal,Bolinf,Vmul,Coeast,Coemet,Drygla,Eupdun,Mertsp,Lampan,Beraby,Aque,Emue,Tetwil,Xestes,Halamb,Spolac,Plespi,Scil,Lcom,Clacor,Gracom,Leuniv,Ocar,Opea,Plajan,Mbre,Sros,Acaspe,Helnan,Didcos,Diagra,Stedi…
OG_4000	0.962963	78	78	1	1	1	0	0	0	0	Hsap,Bralan,Spur,Skow,Tcas,Dpul,Cscu,Ctel,Cgig,Acagra,Exapal,Nvec,Amil,Gfas,Fspp,Gasp,Spis,Pocdam,Dgig,Xesp,Hvul,Chem,Aaur,Nemnom,Rhoesc,Sanmal,Morvir,Tadh,TrH2,HoiH06,Hhon,HoiH04,HoiH23,Mlei,Pbac,Horcal,Bolinf,Vmul,Coeast,Coemet,Drygla,Eupdun,Mertsp,Lampan,Beraby,Aque,Emue,Tetwil,Xestes,Halamb,Stycar,Spolac,Plespi,Scil,Lcom,Clacor,Gracom,Leuniv,Ocar,Opea,Plajan,Mbre,Sros,Acaspe,Helnan,Diagra,Ste…
OG_4130	0.962963	78	78	1	1	1	0	0	0	0	Hsap,Bralan,Spur,Skow,Tcas,Dpul,Cscu,Ctel,Cgig,Acagra,Exapal,Nvec,Adig,Amil,Gfas,Fspp,Gasp,Spis,Pocdam,Dgig,Xesp,Hvul,Chem,Aaur,Nemnom,Rhoesc,Sanmal,Morvir,Tadh,TrH2,HoiH06,Hhon,HoiH04,HoiH23,Pbac,Horcal,Bolinf,Vmul,Coeast,Coemet,Drygla,Eupdun,Mertsp,Lampan,Beraby,Aque,Emue,Tetwil,Halamb,Stycar,Spolac,Plespi,Scil,Lcom,Clacor,Gracom,Leuniv,Ocar,Opea,Plajan,Mbre,Sros,Acaspe,Helnan,Didcos,Diagra,Ste…
OG_4333	0.962963	78	78	1	1	1	0	0	0	0	Hsap,Bralan,Spur,Skow,Tcas,Dpul,Cscu,Ctel,Cgig,Acagra,Exapal,Nvec,Adig,Amil,Gfas,Fspp,Gasp,Spis,Pocdam,Dgig,Xesp,Aaur,Nemnom,Rhoesc,Sanmal,Morvir,Tadh,TrH2,HoiH06,Hhon,HoiH04,HoiH23,Mlei,Pbac,Horcal,Bolinf,Vmul,Coeast,Coemet,Drygla,Eupdun,Mertsp,Lampan,Beraby,Aque,Emue,Tetwil,Xestes,Halamb,Stycar,Spolac,Plespi,Scil,Lcom,Clacor,Gracom,Leuniv,Ocar,Opea,Plajan,Mbre,Sros,Acaspe,Helnan,Didcos,Diagra,S…
OG_4368	0.962963	78	78	1	1	1	0	0	0	0	Hsap,Bralan,Spur,Skow,Tcas,Dpul,Cscu,Ctel,Cgig,Acagra,Exapal,Nvec,Adig,Amil,Gfas,Fspp,Gasp,Spis,Pocdam,Dgig,Xesp,Hvul,Chem,Aaur,Nemnom,Rhoesc,Sanmal,Morvir,Tadh,TrH2,HoiH06,Hhon,HoiH04,HoiH11,HoiH23,Mlei,Pbac,Horcal,Bolinf,Vmul,Coeast,Coemet,Drygla,Eupdun,Mertsp,Lampan,Beraby,Aque,Emue,Xestes,Halamb,Stycar,Spolac,Scil,Lcom,Clacor,Gracom,Leuniv,Ocar,Opea,Plajan,Mbre,Sros,Acaspe,Helnan,Didcos,Diagr…
OG_4485	0.962963	78	78	1	1	1	0	0	0	0.004	Hsap,Bralan,Spur,Skow,Tcas,Dpul,Cscu,Ctel,Cgig,Acagra,Exapal,Nvec,Adig,Amil,Gfas,Fspp,Gasp,Spis,Pocdam,Dgig,Xesp,Hvul,Chem,Aaur,Nemnom,Rhoesc,Sanmal,Morvir,Tadh,TrH2,HoiH06,Hhon,HoiH04,HoiH11,HoiH23,Mlei,Pbac,Horcal,Bolinf,Vmul,Coeast,Coemet,Drygla,Eupdun,Mertsp,Lampan,Beraby,Aque,Emue,Tetwil,Xestes,Stycar,Spolac,Scil,Lcom,Clacor,Gracom,Leuniv,Ocar,Opea,Mbre,Sros,Acaspe,Helnan,Didcos,Diagra,Stedi…
OG_4800	0.962963	78	78	1	1	1	0	0	0	0	Hsap,Bralan,Spur,Skow,Tcas,Dpul,Cscu,Ctel,Cgig,Acagra,Exapal,Nvec,Adig,Amil,Gfas,Fspp,Gasp,Spis,Pocdam,Dgig,Xesp,Hvul,Chem,Aaur,Nemnom,Rhoesc,Sanmal,Morvir,Tadh,TrH2,HoiH06,Hhon,HoiH04,HoiH11,HoiH23,Mlei,Pbac,Horcal,Bolinf,Vmul,Coeast,Coemet,Drygla,Eupdun,Mertsp,Lampan,Beraby,Aque,Emue,Halamb,Stycar,Spolac,Plespi,Scil,Lcom,Clacor,Gracom,Leuniv,Ocar,Opea,Plajan,Sros,Acaspe,Helnan,Didcos,Diagra,Ste…
OG_4920	0.962963	78	78	1	1	1	0	0	0	0	Hsap,Bralan,Spur,Skow,Tcas,Dpul,Cscu,Ctel,Cgig,Acagra,Exapal,Nvec,Adig,Amil,Gfas,Fspp,Gasp,Spis,Pocdam,Dgig,Xesp,Hvul,Chem,Nemnom,Rhoesc,Sanmal,Morvir,Tadh,TrH2,HoiH06,Hhon,HoiH04,HoiH11,HoiH23,Mlei,Pbac,Horcal,Bolinf,Vmul,Coeast,Coemet,Eupdun,Mertsp,Lampan,Beraby,Aque,Emue,Tetwil,Xestes,Halamb,Stycar,Spolac,Plespi,Scil,Lcom,Clacor,Gracom,Leuniv,Ocar,Opea,Plajan,Mbre,Sros,Acaspe,Helnan,Didcos,Dia…
OG_4974	0.962963	78	78	1	1	1	0	0	0	0.57	Hsap,Bralan,Spur,Skow,Tcas,Dpul,Cscu,Ctel,Cgig,Acagra,Exapal,Nvec,Adig,Amil,Gfas,Fspp,Gasp,Spis,Pocdam,Dgig,Xesp,Chem,Aaur,Nemnom,Rhoesc,Sanmal,Morvir,Tadh,TrH2,HoiH06,Hhon,HoiH04,HoiH11,HoiH23,Mlei,Pbac,Horcal,Bolinf,Vmul,Coeast,Coemet,Drygla,Eupdun,Mertsp,Lampan,Beraby,Aque,Emue,Tetwil,Halamb,Stycar,Spolac,Plespi,Scil,Lcom,Gracom,Leuniv,Ocar,Opea,Plajan,Mbre,Sros,Acaspe,Helnan,Didcos,Diagra,Ste…
OG_51	0.962963	78	78	1	1	1	0	0	0	0	Hsap,Bralan,Spur,Skow,Tcas,Dpul,Cscu,Ctel,Cgig,Acagra,Exapal,Nvec,Adig,Amil,Gfas,Fspp,Gasp,Spis,Pocdam,Dgig,Xesp,Hvul,Chem,Aaur,Nemnom,Rhoesc,Sanmal,Morvir,Tadh,TrH2,HoiH06,Hhon,HoiH04,HoiH11,HoiH23,Mlei,Pbac,Horcal,Bolinf,Vmul,Coeast,Coemet,Drygla,Mertsp,Lampan,Beraby,Aque,Emue,Tetwil,Xestes,Halamb,Stycar,Spolac,Plespi,Scil,Lcom,Clacor,Gracom,Leuniv,Ocar,Opea,Plajan,Mbre,Acaspe,Helnan,Didcos,Dia…
OG_5108	0.962963	78	78	1	1	1	0	0	0	0	Hsap,Bralan,Spur,Skow,Tcas,Dpul,Cscu,Ctel,Cgig,Acagra,Exapal,Nvec,Adig,Amil,Gfas,Fspp,Gasp,Spis,Pocdam,Dgig,Xesp,Hvul,Chem,Aaur,Nemnom,Rhoesc,Sanmal,Morvir,Tadh,TrH2,HoiH06,Hhon,HoiH04,HoiH11,HoiH23,Mlei,Pbac,Horcal,Vmul,Coeast,Coemet,Drygla,Eupdun,Lampan,Beraby,Aque,Emue,Tetwil,Xestes,Halamb,Stycar,Spolac,Plespi,Scil,Lcom,Gracom,Leuniv,Ocar,Opea,Plajan,Mbre,Sros,Acaspe,Helnan,Didcos,Diagra,Stedi…
OG_550	0.962963	78	78	1	1	1	0	0	0	0.001	Hsap,Bralan,Spur,Skow,Tcas,Dpul,Cscu,Ctel,Cgig,Acagra,Exapal,Nvec,Adig,Amil,Gfas,Fspp,Gasp,Spis,Pocdam,Dgig,Xesp,Hvul,Chem,Aaur,Nemnom,Rhoesc,Sanmal,Morvir,Tadh,TrH2,HoiH06,Hhon,HoiH04,HoiH11,HoiH23,Mlei,Pbac,Horcal,Bolinf,Vmul,Coeast,Coemet,Drygla,Eupdun,Mertsp,Lampan,Beraby,Aque,Emue,Tetwil,Xestes,Halamb,Stycar,Spolac,Scil,Lcom,Gracom,Leuniv,Ocar,Opea,Mbre,Sros,Acaspe,Helnan,Didcos,Diagra,Stedi…
OG_5632	0.962963	78	78	1	1	1	0	0	0	0	Hsap,Bralan,Spur,Skow,Tcas,Dpul,Cscu,Ctel,Acagra,Exapal,Nvec,Adig,Amil,Gfas,Fspp,Gasp,Spis,Pocdam,Dgig,Xesp,Hvul,Chem,Aaur,Rhoesc,Sanmal,Morvir,Tadh,TrH2,HoiH06,Hhon,HoiH04,HoiH11,HoiH23,Mlei,Horcal,Bolinf,Vmul,Coeast,Coemet,Drygla,Eupdun,Mertsp,Lampan,Beraby,Aque,Emue,Tetwil,Xestes,Halamb,Stycar,Spolac,Plespi,Scil,Lcom,Clacor,Gracom,Leuniv,Ocar,Opea,Plajan,Mbre,Sros,Acaspe,Helnan,Didcos,Diagra,S…
OG_5653	0.962963	78	78	1	1	1	0	0	0	0	Hsap,Bralan,Spur,Skow,Tcas,Dpul,Cscu,Ctel,Cgig,Acagra,Exapal,Nvec,Adig,Amil,Gfas,Fspp,Gasp,Spis,Pocdam,Dgig,Xesp,Hvul,Chem,Nemnom,Rhoesc,Sanmal,Morvir,Tadh,TrH2,HoiH06,Hhon,HoiH04,HoiH11,HoiH23,Mlei,Pbac,Horcal,Bolinf,Vmul,Coeast,Coemet,Drygla,Eupdun,Mertsp,Lampan,Beraby,Aque,Emue,Tetwil,Xestes,Halamb,Stycar,Spolac,Scil,Lcom,Clacor,Gracom,Leuniv,Ocar,Opea,Plajan,Mbre,Sros,Acaspe,Helnan,Didcos,Dia…
OG_5685	0.962963	78	78	1	1	1	0	0	0	0.003	Hsap,Bralan,Spur,Skow,Tcas,Dpul,Cscu,Ctel,Cgig,Acagra,Exapal,Nvec,Adig,Gfas,Fspp,Gasp,Spis,Pocdam,Dgig,Xesp,Hvul,Chem,Aaur,Nemnom,Rhoesc,Sanmal,Morvir,Tadh,TrH2,HoiH06,Hhon,HoiH04,HoiH23,Mlei,Pbac,Horcal,Bolinf,Vmul,Coeast,Coemet,Drygla,Eupdun,Mertsp,Lampan,Beraby,Aque,Emue,Tetwil,Xestes,Halamb,Stycar,Spolac,Plespi,Scil,Lcom,Clacor,Gracom,Ocar,Opea,Plajan,Mbre,Sros,Acaspe,Helnan,Didcos,Diagra,Ste…
OG_5705	0.962963	78	78	1	1	1	0	0	0	0	Hsap,Bralan,Spur,Skow,Tcas,Dpul,Cscu,Cgig,Acagra,Exapal,Nvec,Adig,Amil,Gfas,Fspp,Gasp,Spis,Pocdam,Dgig,Xesp,Hvul,Chem,Aaur,Nemnom,Rhoesc,Sanmal,Morvir,Tadh,TrH2,HoiH06,Hhon,HoiH04,HoiH11,HoiH23,Mlei,Pbac,Horcal,Bolinf,Vmul,Coeast,Coemet,Drygla,Eupdun,Mertsp,Lampan,Beraby,Aque,Tetwil,Halamb,Stycar,Spolac,Plespi,Scil,Lcom,Clacor,Gracom,Leuniv,Ocar,Opea,Plajan,Mbre,Sros,Acaspe,Helnan,Didcos,Diagra,S…
OG_572	0.962963	78	78	1	1	1	0	0	0	0	Hsap,Bralan,Spur,Skow,Tcas,Dpul,Cscu,Ctel,Cgig,Acagra,Exapal,Nvec,Adig,Amil,Gfas,Fspp,Gasp,Spis,Pocdam,Dgig,Xesp,Hvul,Chem,Aaur,Nemnom,Rhoesc,Sanmal,Tadh,TrH2,HoiH06,Hhon,HoiH04,HoiH11,HoiH23,Mlei,Pbac,Horcal,Bolinf,Vmul,Coeast,Coemet,Drygla,Eupdun,Mertsp,Lampan,Beraby,Aque,Emue,Tetwil,Xestes,Halamb,Stycar,Spolac,Scil,Lcom,Clacor,Gracom,Leuniv,Ocar,Opea,Mbre,Sros,Acaspe,Helnan,Didcos,Diagra,Stedi…
OG_5851	0.962963	78	78	1	1	1	0	0	0	0	Hsap,Bralan,Spur,Skow,Tcas,Dpul,Cscu,Ctel,Cgig,Acagra,Exapal,Nvec,Adig,Amil,Gfas,Fspp,Gasp,Spis,Pocdam,Dgig,Xesp,Hvul,Chem,Aaur,Nemnom,Rhoesc,Sanmal,Morvir,Tadh,TrH2,HoiH06,Hhon,HoiH04,HoiH11,HoiH23,Mlei,Pbac,Horcal,Bolinf,Vmul,Coeast,Coemet,Eupdun,Mertsp,Lampan,Beraby,Aque,Emue,Tetwil,Halamb,Stycar,Spolac,Plespi,Lcom,Clacor,Gracom,Leuniv,Ocar,Opea,Plajan,Mbre,Sros,Acaspe,Helnan,Didcos,Diagra,Ste…
OG_5858	0.962963	78	78	1	1	1	0	0	0	0.116	Hsap,Bralan,Skow,Tcas,Dpul,Cscu,Ctel,Cgig,Acagra,Exapal,Nvec,Adig,Amil,Gfas,Fspp,Gasp,Spis,Pocdam,Dgig,Xesp,Hvul,Chem,Aaur,Nemnom,Rhoesc,Sanmal,Morvir,Tadh,TrH2,HoiH06,Hhon,HoiH04,HoiH11,HoiH23,Mlei,Pbac,Horcal,Bolinf,Vmul,Coeast,Coemet,Drygla,Eupdun,Mertsp,Lampan,Beraby,Aque,Emue,Tetwil,Xestes,Halamb,Stycar,Spolac,Plespi,Scil,Lcom,Clacor,Gracom,Leuniv,Ocar,Opea,Plajan,Mbre,Sros,Acaspe,Helnan,Did…
OG_5863	0.962963	78	78	1	1	1	0	0	0	0	Hsap,Bralan,Skow,Tcas,Dpul,Ctel,Cgig,Acagra,Exapal,Nvec,Adig,Amil,Gfas,Fspp,Gasp,Spis,Pocdam,Dgig,Xesp,Hvul,Chem,Aaur,Nemnom,Rhoesc,Sanmal,Morvir,Tadh,TrH2,HoiH06,Hhon,HoiH04,HoiH11,HoiH23,Mlei,Pbac,Horcal,Bolinf,Vmul,Coeast,Coemet,Drygla,Eupdun,Mertsp,Lampan,Beraby,Aque,Emue,Tetwil,Xestes,Halamb,Stycar,Spolac,Plespi,Scil,Lcom,Clacor,Gracom,Leuniv,Ocar,Opea,Plajan,Mbre,Sros,Acaspe,Helnan,Diagra,S…
OG_611	0.962963	78	78	1	1	1	0	0	0	0	Hsap,Bralan,Spur,Skow,Tcas,Dpul,Cscu,Ctel,Cgig,Acagra,Exapal,Nvec,Adig,Amil,Fspp,Gasp,Spis,Pocdam,Dgig,Xesp,Hvul,Chem,Aaur,Nemnom,Rhoesc,Sanmal,Morvir,Tadh,TrH2,HoiH06,Hhon,HoiH04,HoiH23,Pbac,Horcal,Bolinf,Vmul,Coeast,Coemet,Drygla,Eupdun,Mertsp,Lampan,Beraby,Aque,Emue,Tetwil,Xestes,Halamb,Stycar,Spolac,Plespi,Scil,Lcom,Clacor,Gracom,Leuniv,Ocar,Opea,Plajan,Mbre,Sros,Acaspe,Helnan,Didcos,Diagra,S…
OG_6125	0.962963	78	78	1	1	1	0	0	0	0	Hsap,Bralan,Spur,Skow,Tcas,Dpul,Cscu,Ctel,Cgig,Acagra,Exapal,Nvec,Adig,Amil,Gfas,Fspp,Gasp,Spis,Pocdam,Dgig,Xesp,Hvul,Chem,Aaur,Nemnom,Rhoesc,Sanmal,Morvir,Tadh,TrH2,HoiH06,Hhon,HoiH04,HoiH11,HoiH23,Mlei,Pbac,Horcal,Bolinf,Vmul,Coeast,Coemet,Drygla,Eupdun,Lampan,Beraby,Aque,Emue,Tetwil,Xestes,Halamb,Stycar,Spolac,Plespi,Scil,Lcom,Clacor,Gracom,Leuniv,Ocar,Opea,Plajan,Mbre,Sros,Acaspe,Helnan,Didco…
OG_671	0.962963	78	78	1	1	1	0	0	0	0	Hsap,Bralan,Spur,Skow,Tcas,Dpul,Cscu,Ctel,Cgig,Acagra,Exapal,Nvec,Adig,Amil,Gfas,Fspp,Gasp,Spis,Pocdam,Dgig,Xesp,Hvul,Chem,Nemnom,Rhoesc,Sanmal,Morvir,Tadh,TrH2,HoiH06,Hhon,HoiH04,HoiH11,HoiH23,Mlei,Pbac,Horcal,Bolinf,Vmul,Coeast,Coemet,Drygla,Mertsp,Beraby,Aque,Emue,Tetwil,Xestes,Halamb,Stycar,Spolac,Plespi,Scil,Lcom,Clacor,Gracom,Leuniv,Ocar,Opea,Plajan,Mbre,Sros,Acaspe,Helnan,Didcos,Diagra,Ste…
OG_690	0.962963	78	78	1	1	1	0	0	0	0	Hsap,Bralan,Spur,Skow,Tcas,Dpul,Cscu,Ctel,Cgig,Acagra,Exapal,Nvec,Adig,Amil,Gfas,Fspp,Gasp,Spis,Pocdam,Dgig,Xesp,Hvul,Chem,Aaur,Nemnom,Rhoesc,Sanmal,Morvir,Tadh,TrH2,HoiH06,Hhon,HoiH04,HoiH11,HoiH23,Mlei,Pbac,Horcal,Bolinf,Vmul,Coeast,Coemet,Drygla,Eupdun,Mertsp,Lampan,Beraby,Aque,Emue,Tetwil,Xestes,Halamb,Stycar,Spolac,Lcom,Clacor,Gracom,Leuniv,Ocar,Opea,Mbre,Sros,Acaspe,Helnan,Didcos,Diagra,Ste…
OG_694	0.962963	78	78	1	1	1	0	0	0	0	Hsap,Bralan,Spur,Skow,Tcas,Dpul,Cscu,Ctel,Cgig,Acagra,Exapal,Nvec,Adig,Amil,Gfas,Fspp,Gasp,Spis,Pocdam,Dgig,Xesp,Hvul,Chem,Aaur,Nemnom,Rhoesc,Sanmal,Morvir,Tadh,TrH2,HoiH06,Hhon,HoiH04,HoiH11,HoiH23,Mlei,Pbac,Horcal,Bolinf,Vmul,Coemet,Drygla,Mertsp,Lampan,Beraby,Aque,Emue,Tetwil,Xestes,Halamb,Stycar,Spolac,Plespi,Lcom,Clacor,Gracom,Leuniv,Ocar,Opea,Plajan,Mbre,Sros,Acaspe,Helnan,Didcos,Diagra,Ste…
OG_7716	0.962963	78	78	1	1	1	0	0	0	0	Hsap,Bralan,Spur,Skow,Tcas,Dpul,Cscu,Ctel,Cgig,Acagra,Exapal,Nvec,Adig,Amil,Gfas,Fspp,Gasp,Spis,Pocdam,Dgig,Xesp,Hvul,Chem,Aaur,Nemnom,Rhoesc,Sanmal,Morvir,Tadh,TrH2,HoiH06,Hhon,HoiH04,HoiH11,HoiH23,Mlei,Pbac,Horcal,Bolinf,Vmul,Coeast,Coemet,Drygla,Eupdun,Mertsp,Lampan,Beraby,Aque,Emue,Tetwil,Xestes,Halamb,Stycar,Spolac,Lcom,Clacor,Gracom,Leuniv,Opea,Plajan,Mbre,Sros,Acaspe,Helnan,Didcos,Diagra,S…
OG_773	0.962963	78	78	1	1	1	0	0	0	0	Hsap,Bralan,Spur,Skow,Tcas,Dpul,Cscu,Ctel,Cgig,Acagra,Exapal,Nvec,Adig,Amil,Gfas,Fspp,Gasp,Spis,Pocdam,Dgig,Xesp,Hvul,Chem,Aaur,Nemnom,Rhoesc,Sanmal,Morvir,Tadh,TrH2,HoiH06,Hhon,HoiH04,HoiH11,HoiH23,Mlei,Pbac,Horcal,Bolinf,Vmul,Coeast,Coemet,Drygla,Eupdun,Mertsp,Lampan,Beraby,Aque,Emue,Tetwil,Halamb,Stycar,Spolac,Plespi,Scil,Lcom,Clacor,Gracom,Leuniv,Ocar,Opea,Plajan,Sros,Acaspe,Helnan,Diagra,Ste…
OG_7765	0.962963	78	78	1	1	1	0	0	0	0	Hsap,Bralan,Spur,Skow,Tcas,Dpul,Cscu,Ctel,Cgig,Acagra,Exapal,Nvec,Adig,Amil,Gfas,Fspp,Gasp,Spis,Pocdam,Dgig,Xesp,Hvul,Chem,Aaur,Nemnom,Rhoesc,Sanmal,Morvir,Tadh,TrH2,HoiH06,Hhon,HoiH04,HoiH11,HoiH23,Mlei,Pbac,Horcal,Bolinf,Vmul,Coemet,Drygla,Eupdun,Lampan,Beraby,Aque,Emue,Tetwil,Halamb,Stycar,Spolac,Plespi,Scil,Lcom,Clacor,Gracom,Leuniv,Ocar,Opea,Plajan,Mbre,Sros,Acaspe,Helnan,Didcos,Diagra,Stedi…
OG_8177	0.962963	78	78	1	1	1	0	0	0	0.031	Hsap,Bralan,Spur,Skow,Tcas,Dpul,Cscu,Ctel,Cgig,Acagra,Exapal,Nvec,Adig,Amil,Gfas,Fspp,Gasp,Spis,Pocdam,Dgig,Xesp,Hvul,Chem,Aaur,Nemnom,Rhoesc,Sanmal,Morvir,Tadh,TrH2,HoiH06,Hhon,HoiH04,HoiH23,Mlei,Pbac,Horcal,Bolinf,Vmul,Coemet,Drygla,Eupdun,Mertsp,Lampan,Beraby,Aque,Emue,Tetwil,Xestes,Halamb,Stycar,Spolac,Plespi,Scil,Lcom,Clacor,Gracom,Leuniv,Ocar,Opea,Plajan,Mbre,Sros,Acaspe,Helnan,Didcos,Diagr…
OG_8259	0.962963	78	78	1	1	1	0	0	0	0.827	Hsap,Bralan,Spur,Skow,Tcas,Dpul,Cscu,Ctel,Cgig,Acagra,Exapal,Nvec,Adig,Amil,Gfas,Fspp,Gasp,Spis,Pocdam,Dgig,Xesp,Hvul,Chem,Aaur,Nemnom,Rhoesc,Sanmal,Morvir,Tadh,TrH2,HoiH06,Hhon,HoiH04,HoiH11,HoiH23,Mlei,Pbac,Horcal,Bolinf,Vmul,Coeast,Coemet,Mertsp,Lampan,Beraby,Aque,Emue,Tetwil,Xestes,Halamb,Stycar,Spolac,Plespi,Scil,Lcom,Clacor,Gracom,Leuniv,Ocar,Opea,Mbre,Sros,Acaspe,Helnan,Didcos,Diagra,Stedi…
OG_828	0.962963	78	78	1	1	1	0	0	0	0	Hsap,Bralan,Spur,Skow,Tcas,Cscu,Ctel,Cgig,Acagra,Exapal,Nvec,Adig,Amil,Gfas,Fspp,Gasp,Spis,Pocdam,Dgig,Xesp,Hvul,Chem,Aaur,Nemnom,Rhoesc,Sanmal,Morvir,Tadh,TrH2,HoiH06,Hhon,HoiH04,HoiH11,HoiH23,Mlei,Pbac,Horcal,Vmul,Coemet,Drygla,Eupdun,Mertsp,Lampan,Beraby,Aque,Emue,Tetwil,Xestes,Halamb,Stycar,Spolac,Plespi,Scil,Lcom,Clacor,Gracom,Leuniv,Ocar,Opea,Plajan,Mbre,Sros,Acaspe,Helnan,Didcos,Diagra,Ste…
OG_8331	0.962963	78	78	1	1	1	0	0	0	0.146	Hsap,Bralan,Spur,Skow,Tcas,Dpul,Cscu,Ctel,Cgig,Acagra,Exapal,Nvec,Adig,Amil,Gfas,Fspp,Gasp,Spis,Pocdam,Dgig,Xesp,Hvul,Chem,Aaur,Nemnom,Rhoesc,Sanmal,Morvir,Tadh,TrH2,HoiH06,Hhon,HoiH04,HoiH11,HoiH23,Mlei,Pbac,Horcal,Bolinf,Vmul,Coeast,Drygla,Mertsp,Lampan,Beraby,Aque,Emue,Tetwil,Halamb,Stycar,Spolac,Plespi,Scil,Lcom,Clacor,Gracom,Leuniv,Ocar,Opea,Plajan,Mbre,Sros,Acaspe,Helnan,Didcos,Diagra,Stedi…
OG_8339	0.962963	78	78	1	1	1	0	0	0	0	Hsap,Bralan,Spur,Skow,Tcas,Dpul,Cscu,Ctel,Cgig,Acagra,Nvec,Adig,Amil,Gfas,Fspp,Gasp,Spis,Pocdam,Dgig,Xesp,Hvul,Chem,Aaur,Nemnom,Rhoesc,Sanmal,Morvir,Tadh,TrH2,HoiH06,Hhon,HoiH04,HoiH11,HoiH23,Pbac,Horcal,Bolinf,Vmul,Coeast,Coemet,Drygla,Eupdun,Mertsp,Lampan,Beraby,Aque,Emue,Tetwil,Xestes,Halamb,Stycar,Spolac,Plespi,Scil,Lcom,Clacor,Gracom,Leuniv,Opea,Plajan,Mbre,Sros,Acaspe,Helnan,Didcos,Diagra,S…
OG_8401	0.962963	78	78	1	1	1	0	0	0	0	Hsap,Bralan,Spur,Skow,Tcas,Dpul,Cscu,Ctel,Cgig,Acagra,Exapal,Nvec,Adig,Amil,Gfas,Fspp,Gasp,Spis,Pocdam,Dgig,Xesp,Hvul,Chem,Aaur,Nemnom,Rhoesc,Sanmal,Morvir,Tadh,TrH2,HoiH06,Hhon,HoiH04,HoiH11,HoiH23,Mlei,Pbac,Horcal,Bolinf,Vmul,Coeast,Coemet,Drygla,Eupdun,Mertsp,Lampan,Beraby,Aque,Emue,Tetwil,Xestes,Halamb,Stycar,Spolac,Lcom,Clacor,Gracom,Leuniv,Ocar,Opea,Plajan,Mbre,Sros,Acaspe,Helnan,Didcos,Dia…
OG_8457	0.962963	78	78	1	1	1	0	0	0	0	Hsap,Bralan,Spur,Skow,Tcas,Dpul,Cscu,Ctel,Cgig,Acagra,Exapal,Nvec,Adig,Amil,Gfas,Fspp,Gasp,Spis,Pocdam,Dgig,Xesp,Hvul,Chem,Aaur,Nemnom,Rhoesc,Sanmal,Morvir,Tadh,TrH2,HoiH06,Hhon,HoiH04,HoiH11,HoiH23,Mlei,Pbac,Horcal,Bolinf,Vmul,Coeast,Coemet,Drygla,Mertsp,Lampan,Beraby,Aque,Emue,Tetwil,Halamb,Stycar,Spolac,Plespi,Lcom,Clacor,Gracom,Leuniv,Ocar,Opea,Plajan,Mbre,Sros,Acaspe,Helnan,Didcos,Diagra,Ste…
OG_849	0.962963	78	78	1	1	1	0	0	0	0	Hsap,Bralan,Skow,Tcas,Dpul,Ctel,Cgig,Acagra,Exapal,Nvec,Adig,Amil,Gfas,Fspp,Gasp,Spis,Pocdam,Dgig,Xesp,Hvul,Chem,Aaur,Nemnom,Rhoesc,Sanmal,Morvir,Tadh,TrH2,HoiH06,Hhon,HoiH04,HoiH11,HoiH23,Mlei,Pbac,Horcal,Bolinf,Vmul,Coeast,Coemet,Drygla,Eupdun,Mertsp,Lampan,Beraby,Aque,Emue,Tetwil,Xestes,Halamb,Stycar,Spolac,Scil,Lcom,Clacor,Gracom,Leuniv,Ocar,Opea,Plajan,Mbre,Sros,Acaspe,Helnan,Didcos,Diagra,S…
OG_8507	0.962963	78	78	1	1	1	0	0	0	0	Hsap,Bralan,Spur,Skow,Tcas,Dpul,Cscu,Ctel,Cgig,Acagra,Exapal,Nvec,Adig,Amil,Gfas,Fspp,Gasp,Spis,Pocdam,Dgig,Xesp,Hvul,Chem,Aaur,Nemnom,Rhoesc,Sanmal,Morvir,Tadh,TrH2,HoiH06,Hhon,HoiH04,HoiH11,HoiH23,Mlei,Pbac,Horcal,Bolinf,Vmul,Coeast,Coemet,Drygla,Mertsp,Lampan,Beraby,Aque,Emue,Tetwil,Xestes,Halamb,Stycar,Spolac,Scil,Lcom,Gracom,Leuniv,Ocar,Opea,Plajan,Mbre,Sros,Acaspe,Helnan,Didcos,Diagra,Stedi…
OG_8515	0.962963	78	78	1	1	1	0	0	0	0.001	Hsap,Bralan,Spur,Skow,Tcas,Dpul,Cscu,Ctel,Cgig,Exapal,Nvec,Adig,Amil,Gfas,Fspp,Gasp,Spis,Pocdam,Dgig,Xesp,Hvul,Chem,Aaur,Nemnom,Rhoesc,Sanmal,Morvir,Tadh,TrH2,HoiH06,Hhon,HoiH04,HoiH11,HoiH23,Mlei,Pbac,Horcal,Bolinf,Vmul,Coeast,Coemet,Drygla,Eupdun,Mertsp,Lampan,Beraby,Aque,Tetwil,Xestes,Halamb,Stycar,Spolac,Scil,Lcom,Clacor,Gracom,Leuniv,Ocar,Opea,Plajan,Mbre,Sros,Acaspe,Helnan,Didcos,Diagra,Ste…
OG_853	0.962963	78	78	1	1	1	0	0	0	0.002	Hsap,Bralan,Spur,Skow,Tcas,Dpul,Cscu,Ctel,Cgig,Acagra,Exapal,Nvec,Adig,Amil,Gfas,Fspp,Gasp,Spis,Pocdam,Dgig,Xesp,Hvul,Chem,Aaur,Nemnom,Rhoesc,Sanmal,Morvir,Tadh,TrH2,HoiH06,Hhon,HoiH04,HoiH11,HoiH23,Mlei,Pbac,Horcal,Bolinf,Vmul,Coeast,Coemet,Eupdun,Lampan,Beraby,Aque,Emue,Tetwil,Halamb,Stycar,Spolac,Plespi,Scil,Lcom,Clacor,Gracom,Leuniv,Ocar,Opea,Plajan,Mbre,Sros,Acaspe,Helnan,Didcos,Diagra,Stedi…
OG_865	0.962963	78	78	1	1	1	0	0	0	0.939	Bralan,Spur,Skow,Tcas,Dpul,Cscu,Ctel,Cgig,Acagra,Exapal,Nvec,Adig,Amil,Gfas,Fspp,Gasp,Spis,Pocdam,Dgig,Xesp,Chem,Aaur,Nemnom,Rhoesc,Sanmal,Morvir,Tadh,TrH2,HoiH06,Hhon,HoiH04,HoiH23,Mlei,Pbac,Horcal,Bolinf,Vmul,Coeast,Coemet,Drygla,Eupdun,Mertsp,Lampan,Beraby,Aque,Emue,Tetwil,Xestes,Halamb,Stycar,Spolac,Plespi,Scil,Lcom,Clacor,Gracom,Leuniv,Ocar,Opea,Plajan,Mbre,Sros,Acaspe,Helnan,Didcos,Diagra,S…
OG_875	0.962963	78	78	1	1	1	0	0	0	0	Hsap,Bralan,Spur,Skow,Tcas,Dpul,Cscu,Ctel,Cgig,Acagra,Exapal,Nvec,Adig,Amil,Gfas,Fspp,Gasp,Spis,Pocdam,Xesp,Hvul,Chem,Aaur,Nemnom,Rhoesc,Sanmal,Morvir,Tadh,TrH2,HoiH06,Hhon,HoiH04,HoiH11,HoiH23,Mlei,Pbac,Horcal,Bolinf,Vmul,Coeast,Drygla,Eupdun,Mertsp,Lampan,Beraby,Aque,Emue,Tetwil,Xestes,Halamb,Stycar,Spolac,Plespi,Lcom,Clacor,Gracom,Leuniv,Ocar,Opea,Plajan,Mbre,Sros,Acaspe,Helnan,Didcos,Diagra,S…
OG_904	0.962963	78	78	1	1	1	0	0	0	0	Hsap,Bralan,Spur,Skow,Tcas,Dpul,Cscu,Ctel,Cgig,Acagra,Exapal,Nvec,Adig,Amil,Gfas,Fspp,Gasp,Spis,Pocdam,Dgig,Xesp,Hvul,Chem,Aaur,Nemnom,Rhoesc,Sanmal,Morvir,TrH2,HoiH06,Hhon,HoiH04,HoiH11,HoiH23,Mlei,Pbac,Horcal,Bolinf,Vmul,Coeast,Coemet,Drygla,Eupdun,Mertsp,Lampan,Beraby,Aque,Emue,Tetwil,Halamb,Stycar,Spolac,Plespi,Lcom,Clacor,Gracom,Leuniv,Ocar,Opea,Plajan,Mbre,Sros,Acaspe,Helnan,Didcos,Diagra,S…
OG_941	0.962963	78	78	1	1	1	0	0	0	0	Hsap,Bralan,Spur,Skow,Tcas,Dpul,Cscu,Ctel,Cgig,Acagra,Exapal,Nvec,Adig,Amil,Gfas,Fspp,Gasp,Spis,Pocdam,Dgig,Xesp,Hvul,Chem,Aaur,Nemnom,Rhoesc,Sanmal,Morvir,Tadh,TrH2,HoiH06,Hhon,HoiH04,HoiH11,HoiH23,Mlei,Pbac,Horcal,Bolinf,Vmul,Coemet,Drygla,Eupdun,Mertsp,Lampan,Beraby,Aque,Emue,Tetwil,Xestes,Halamb,Stycar,Spolac,Scil,Lcom,Gracom,Leuniv,Ocar,Opea,Plajan,Mbre,Sros,Acaspe,Helnan,Didcos,Diagra,Stedi…
OG_946	0.962963	78	78	1	1	1	0	0	0	0.008	Hsap,Bralan,Spur,Skow,Tcas,Dpul,Cscu,Ctel,Cgig,Acagra,Exapal,Nvec,Adig,Amil,Gfas,Fspp,Gasp,Spis,Pocdam,Dgig,Xesp,Hvul,Chem,Aaur,Nemnom,Rhoesc,Sanmal,Morvir,Tadh,TrH2,HoiH06,Hhon,HoiH04,HoiH11,HoiH23,Mlei,Pbac,Horcal,Bolinf,Vmul,Coemet,Drygla,Eupdun,Mertsp,Lampan,Beraby,Aque,Emue,Tetwil,Xestes,Halamb,Stycar,Spolac,Lcom,Clacor,Gracom,Leuniv,Ocar,Opea,Plajan,Mbre,Sros,Acaspe,Helnan,Didcos,Diagra,Ste…
OG_977	0.962963	78	78	1	1	1	0	0	0	0	Hsap,Bralan,Spur,Skow,Tcas,Dpul,Cscu,Ctel,Cgig,Acagra,Nvec,Adig,Amil,Gfas,Fspp,Gasp,Spis,Pocdam,Dgig,Xesp,Hvul,Chem,Aaur,Nemnom,Rhoesc,Sanmal,Morvir,Tadh,TrH2,HoiH06,Hhon,HoiH04,HoiH11,HoiH23,Mlei,Pbac,Horcal,Bolinf,Vmul,Coeast,Coemet,Drygla,Eupdun,Mertsp,Lampan,Beraby,Aque,Emue,Tetwil,Halamb,Stycar,Spolac,Plespi,Scil,Lcom,Gracom,Leuniv,Ocar,Opea,Plajan,Mbre,Sros,Acaspe,Helnan,Didcos,Diagra,Stedi…
OG_982	0.962963	78	78	1	1	1	0	0	0	0	Hsap,Bralan,Spur,Skow,Tcas,Dpul,Cscu,Ctel,Cgig,Acagra,Exapal,Nvec,Adig,Amil,Gfas,Fspp,Gasp,Spis,Pocdam,Dgig,Xesp,Hvul,Chem,Aaur,Nemnom,Rhoesc,Sanmal,Morvir,Tadh,TrH2,HoiH06,Hhon,HoiH04,HoiH11,HoiH23,Mlei,Pbac,Horcal,Bolinf,Vmul,Coeast,Coemet,Eupdun,Mertsp,Lampan,Beraby,Aque,Emue,Tetwil,Xestes,Halamb,Stycar,Spolac,Plespi,Scil,Lcom,Clacor,Gracom,Leuniv,Ocar,Opea,Mbre,Sros,Acaspe,Helnan,Didcos,Diagr…
OG_1043	0.950617	77	77	1	1	1	0	0	0	0	Hsap,Bralan,Spur,Skow,Tcas,Cscu,Ctel,Cgig,Acagra,Exapal,Nvec,Adig,Amil,Gfas,Fspp,Gasp,Spis,Pocdam,Dgig,Xesp,Hvul,Chem,Nemnom,Rhoesc,Sanmal,Morvir,Tadh,TrH2,HoiH06,Hhon,HoiH04,HoiH11,HoiH23,Pbac,Horcal,Bolinf,Vmul,Coemet,Drygla,Eupdun,Mertsp,Lampan,Beraby,Aque,Emue,Tetwil,Xestes,Halamb,Stycar,Spolac,Plespi,Scil,Lcom,Clacor,Gracom,Leuniv,Ocar,Opea,Plajan,Mbre,Sros,Acaspe,Helnan,Didcos,Diagra,Stedip…
OG_1080	0.950617	77	77	1	1	1	0	0	0	0.005	Bralan,Spur,Skow,Tcas,Dpul,Cscu,Ctel,Cgig,Acagra,Exapal,Nvec,Adig,Amil,Gfas,Fspp,Gasp,Spis,Pocdam,Dgig,Xesp,Hvul,Chem,Aaur,Nemnom,Rhoesc,Sanmal,Morvir,Tadh,TrH2,HoiH06,Hhon,HoiH04,HoiH11,HoiH23,Pbac,Horcal,Bolinf,Vmul,Coeast,Coemet,Drygla,Eupdun,Mertsp,Lampan,Beraby,Aque,Emue,Xestes,Halamb,Spolac,Plespi,Scil,Lcom,Clacor,Gracom,Leuniv,Ocar,Opea,Plajan,Mbre,Sros,Acaspe,Helnan,Didcos,Diagra,Stedip,C…
OG_110	0.950617	77	77	1	1	1	0	0	0	0	Hsap,Bralan,Spur,Skow,Tcas,Cscu,Ctel,Cgig,Acagra,Exapal,Nvec,Adig,Amil,Gfas,Fspp,Gasp,Spis,Pocdam,Dgig,Xesp,Hvul,Chem,Aaur,Nemnom,Rhoesc,Sanmal,Morvir,Tadh,TrH2,HoiH06,Hhon,HoiH04,HoiH11,HoiH23,Mlei,Pbac,Horcal,Bolinf,Vmul,Coemet,Drygla,Eupdun,Mertsp,Lampan,Beraby,Aque,Emue,Tetwil,Xestes,Halamb,Stycar,Spolac,Plespi,Scil,Lcom,Clacor,Gracom,Leuniv,Opea,Plajan,Mbre,Sros,Acaspe,Helnan,Didcos,Diagra,S…
OG_1101	0.950617	77	77	1	1	1	0	0	0	0	Hsap,Bralan,Spur,Skow,Tcas,Dpul,Cscu,Ctel,Cgig,Acagra,Exapal,Nvec,Adig,Amil,Gfas,Fspp,Gasp,Spis,Pocdam,Dgig,Xesp,Hvul,Chem,Aaur,Nemnom,Rhoesc,Sanmal,Morvir,Tadh,TrH2,HoiH06,Hhon,HoiH11,HoiH23,Mlei,Pbac,Horcal,Bolinf,Vmul,Coeast,Coemet,Eupdun,Mertsp,Lampan,Beraby,Aque,Emue,Tetwil,Xestes,Stycar,Spolac,Plespi,Scil,Lcom,Gracom,Leuniv,Ocar,Opea,Plajan,Mbre,Sros,Acaspe,Helnan,Didcos,Diagra,Stedip,Codho…
OG_1105	0.950617	77	77	1	1	1	0	0	0	0	Hsap,Bralan,Spur,Skow,Tcas,Dpul,Cscu,Ctel,Cgig,Acagra,Exapal,Nvec,Adig,Amil,Gfas,Fspp,Gasp,Spis,Pocdam,Dgig,Xesp,Hvul,Chem,Aaur,Nemnom,Rhoesc,Sanmal,Morvir,Tadh,TrH2,HoiH06,Hhon,HoiH04,HoiH11,HoiH23,Mlei,Pbac,Horcal,Bolinf,Vmul,Coeast,Coemet,Drygla,Eupdun,Mertsp,Lampan,Beraby,Aque,Emue,Tetwil,Xestes,Halamb,Spolac,Plespi,Lcom,Clacor,Gracom,Leuniv,Opea,Plajan,Sros,Acaspe,Helnan,Didcos,Diagra,Stedip…
OG_1147	0.950617	77	77	1	1	1	0	0	0	0	Hsap,Bralan,Spur,Skow,Tcas,Dpul,Cscu,Ctel,Cgig,Acagra,Exapal,Nvec,Adig,Amil,Gfas,Fspp,Gasp,Spis,Pocdam,Dgig,Xesp,Hvul,Chem,Aaur,Nemnom,Rhoesc,Sanmal,Morvir,Tadh,TrH2,HoiH06,Hhon,HoiH04,HoiH11,HoiH23,Pbac,Horcal,Bolinf,Coeast,Coemet,Drygla,Eupdun,Mertsp,Lampan,Aque,Emue,Tetwil,Xestes,Halamb,Stycar,Spolac,Plespi,Lcom,Clacor,Gracom,Leuniv,Ocar,Opea,Plajan,Mbre,Sros,Acaspe,Helnan,Didcos,Diagra,Stedip…
OG_12	0.950617	77	77	1	1	1	0	0	0	0	Hsap,Bralan,Spur,Skow,Tcas,Dpul,Cscu,Ctel,Cgig,Acagra,Exapal,Nvec,Adig,Amil,Gfas,Fspp,Gasp,Spis,Dgig,Xesp,Hvul,Aaur,Nemnom,Rhoesc,Sanmal,Morvir,Tadh,TrH2,HoiH06,Hhon,HoiH04,HoiH11,HoiH23,Mlei,Horcal,Bolinf,Vmul,Coeast,Coemet,Drygla,Eupdun,Mertsp,Lampan,Beraby,Aque,Emue,Tetwil,Xestes,Halamb,Stycar,Spolac,Plespi,Scil,Lcom,Clacor,Gracom,Leuniv,Ocar,Opea,Plajan,Sros,Acaspe,Helnan,Didcos,Diagra,Stedip…
OG_1214	0.950617	77	77	1	1	1	0	0	0	0.856	Hsap,Bralan,Spur,Skow,Tcas,Dpul,Cscu,Ctel,Cgig,Acagra,Exapal,Nvec,Adig,Amil,Gfas,Fspp,Gasp,Spis,Pocdam,Dgig,Xesp,Hvul,Chem,Aaur,Nemnom,Rhoesc,Sanmal,Morvir,Tadh,TrH2,HoiH06,Hhon,HoiH04,HoiH11,HoiH23,Mlei,Pbac,Horcal,Bolinf,Vmul,Coemet,Drygla,Mertsp,Lampan,Beraby,Aque,Emue,Tetwil,Xestes,Halamb,Stycar,Spolac,Plespi,Lcom,Clacor,Gracom,Leuniv,Ocar,Opea,Plajan,Sros,Acaspe,Helnan,Didcos,Diagra,Stedip,C…
OG_1240	0.950617	77	77	1	1	1	0	0	0	0.017	Hsap,Bralan,Spur,Skow,Tcas,Dpul,Cscu,Ctel,Cgig,Acagra,Exapal,Nvec,Adig,Amil,Gfas,Fspp,Gasp,Spis,Pocdam,Dgig,Xesp,Hvul,Chem,Aaur,Nemnom,Rhoesc,Sanmal,Morvir,Tadh,TrH2,HoiH06,Hhon,HoiH04,HoiH11,HoiH23,Mlei,Pbac,Horcal,Bolinf,Vmul,Coeast,Coemet,Drygla,Eupdun,Mertsp,Lampan,Beraby,Aque,Emue,Tetwil,Halamb,Stycar,Spolac,Plespi,Scil,Lcom,Clacor,Leuniv,Ocar,Opea,Plajan,Mbre,Sros,Acaspe,Helnan,Didcos,Diagr…
OG_1343	0.950617	77	77	1	1	1	0	0	0	0	Hsap,Bralan,Spur,Skow,Tcas,Dpul,Cscu,Ctel,Cgig,Acagra,Exapal,Nvec,Adig,Amil,Gfas,Fspp,Gasp,Spis,Pocdam,Hvul,Chem,Aaur,Nemnom,Rhoesc,Sanmal,Morvir,Tadh,TrH2,HoiH06,Hhon,HoiH04,HoiH11,HoiH23,Mlei,Pbac,Horcal,Bolinf,Vmul,Coeast,Coemet,Drygla,Eupdun,Mertsp,Lampan,Beraby,Aque,Emue,Tetwil,Xestes,Halamb,Stycar,Spolac,Scil,Lcom,Clacor,Gracom,Leuniv,Ocar,Opea,Plajan,Mbre,Sros,Acaspe,Helnan,Didcos,Diagra,S…
OG_153	0.950617	77	77	1	1	1	0	0	0	0	Hsap,Bralan,Spur,Skow,Tcas,Dpul,Cscu,Ctel,Cgig,Acagra,Exapal,Nvec,Adig,Amil,Gfas,Fspp,Gasp,Spis,Pocdam,Dgig,Xesp,Hvul,Chem,Aaur,Nemnom,Rhoesc,Sanmal,Morvir,Tadh,TrH2,HoiH06,Hhon,HoiH04,HoiH11,HoiH23,Mlei,Pbac,Horcal,Bolinf,Vmul,Coemet,Drygla,Mertsp,Lampan,Beraby,Aque,Emue,Tetwil,Xestes,Stycar,Spolac,Plespi,Scil,Lcom,Clacor,Gracom,Leuniv,Ocar,Opea,Plajan,Mbre,Sros,Acaspe,Helnan,Didcos,Diagra,Stedi…
OG_1582	0.950617	77	77	1	1	1	0	0	0	0	Hsap,Bralan,Spur,Skow,Tcas,Dpul,Cscu,Ctel,Cgig,Acagra,Exapal,Nvec,Adig,Amil,Gfas,Fspp,Gasp,Spis,Pocdam,Dgig,Xesp,Hvul,Chem,Aaur,Nemnom,Rhoesc,Sanmal,Morvir,Tadh,TrH2,HoiH06,Hhon,HoiH04,HoiH11,HoiH23,Mlei,Pbac,Horcal,Bolinf,Vmul,Coeast,Coemet,Drygla,Mertsp,Lampan,Beraby,Aque,Emue,Tetwil,Xestes,Halamb,Stycar,Spolac,Plespi,Scil,Lcom,Clacor,Gracom,Leuniv,Ocar,Opea,Sros,Acaspe,Helnan,Didcos,Diagra,Ste…
OG_1707	0.950617	77	77	1	1	1	0	0	0	0	Hsap,Bralan,Spur,Skow,Tcas,Cscu,Ctel,Cgig,Acagra,Exapal,Nvec,Adig,Amil,Gfas,Fspp,Gasp,Spis,Pocdam,Dgig,Xesp,Hvul,Chem,Aaur,Nemnom,Rhoesc,Sanmal,Morvir,Tadh,TrH2,HoiH06,Hhon,HoiH04,HoiH11,HoiH23,Mlei,Pbac,Horcal,Bolinf,Vmul,Coemet,Drygla,Mertsp,Lampan,Beraby,Aque,Tetwil,Xestes,Halamb,Stycar,Spolac,Plespi,Scil,Lcom,Clacor,Gracom,Leuniv,Ocar,Opea,Plajan,Mbre,Sros,Acaspe,Helnan,Didcos,Diagra,Stedip,C…
OG_1795	0.950617	77	77	1	1	1	0	0	0	0.002	Hsap,Bralan,Spur,Skow,Tcas,Dpul,Cscu,Ctel,Cgig,Acagra,Exapal,Nvec,Adig,Amil,Gfas,Fspp,Gasp,Spis,Pocdam,Dgig,Xesp,Hvul,Chem,Aaur,Nemnom,Rhoesc,Sanmal,Morvir,Tadh,TrH2,HoiH06,HoiH04,HoiH11,HoiH23,Mlei,Pbac,Horcal,Bolinf,Vmul,Coeast,Coemet,Drygla,Eupdun,Mertsp,Lampan,Beraby,Aque,Emue,Tetwil,Xestes,Stycar,Spolac,Plespi,Scil,Lcom,Clacor,Gracom,Leuniv,Ocar,Opea,Plajan,Mbre,Sros,Acaspe,Helnan,Didcos,Dia…
OG_1838	0.950617	77	77	1	1	1	0	0	0	0.005	Hsap,Bralan,Spur,Skow,Tcas,Dpul,Cscu,Ctel,Cgig,Acagra,Exapal,Nvec,Adig,Amil,Gfas,Fspp,Gasp,Spis,Pocdam,Dgig,Xesp,Hvul,Chem,Aaur,Nemnom,Rhoesc,Sanmal,Morvir,Tadh,TrH2,HoiH06,Hhon,HoiH04,HoiH11,HoiH23,Mlei,Pbac,Horcal,Coemet,Drygla,Eupdun,Lampan,Beraby,Aque,Emue,Tetwil,Xestes,Halamb,Stycar,Spolac,Plespi,Scil,Lcom,Clacor,Gracom,Leuniv,Ocar,Opea,Plajan,Mbre,Sros,Acaspe,Helnan,Didcos,Diagra,Stedip,Cod…
OG_1896	0.950617	77	77	1	1	1	0	0	0	0.982	Hsap,Bralan,Spur,Skow,Tcas,Dpul,Cscu,Ctel,Cgig,Acagra,Exapal,Nvec,Adig,Amil,Gfas,Fspp,Gasp,Spis,Pocdam,Dgig,Xesp,Hvul,Chem,Nemnom,Rhoesc,Sanmal,Morvir,Tadh,TrH2,HoiH06,Hhon,HoiH04,HoiH11,HoiH23,Mlei,Pbac,Horcal,Bolinf,Vmul,Coeast,Coemet,Drygla,Eupdun,Mertsp,Lampan,Beraby,Aque,Emue,Xestes,Halamb,Stycar,Spolac,Plespi,Scil,Lcom,Clacor,Gracom,Leuniv,Ocar,Opea,Plajan,Mbre,Sros,Acaspe,Helnan,Didcos,Dia…
OG_1913	0.950617	77	77	1	1	1	0	0	0	0.036	Hsap,Bralan,Spur,Skow,Tcas,Dpul,Cscu,Ctel,Cgig,Acagra,Exapal,Nvec,Adig,Amil,Gfas,Fspp,Gasp,Spis,Pocdam,Dgig,Xesp,Hvul,Chem,Aaur,Nemnom,Rhoesc,Sanmal,Morvir,Tadh,TrH2,HoiH06,Hhon,HoiH04,HoiH11,HoiH23,Mlei,Pbac,Horcal,Bolinf,Vmul,Coemet,Drygla,Eupdun,Mertsp,Lampan,Beraby,Aque,Tetwil,Xestes,Halamb,Stycar,Plespi,Scil,Lcom,Clacor,Gracom,Leuniv,Ocar,Opea,Plajan,Mbre,Sros,Acaspe,Helnan,Diagra,Stedip,Cod…
OG_2111	0.950617	77	77	1	1	1	0	0	0	0	Hsap,Bralan,Spur,Skow,Tcas,Dpul,Cscu,Ctel,Cgig,Exapal,Nvec,Adig,Amil,Gfas,Fspp,Gasp,Spis,Pocdam,Dgig,Xesp,Hvul,Chem,Aaur,Nemnom,Rhoesc,Sanmal,Morvir,Tadh,TrH2,HoiH06,Hhon,HoiH04,HoiH11,HoiH23,Mlei,Pbac,Horcal,Bolinf,Vmul,Coeast,Coemet,Drygla,Eupdun,Mertsp,Lampan,Beraby,Aque,Emue,Tetwil,Xestes,Halamb,Stycar,Spolac,Plespi,Scil,Lcom,Clacor,Gracom,Leuniv,Ocar,Opea,Plajan,Mbre,Sros,Acaspe,Helnan,Didco…
OG_2130	0.950617	77	77	1	1	1	0	0	0	0	Hsap,Bralan,Spur,Skow,Tcas,Dpul,Cscu,Ctel,Cgig,Acagra,Exapal,Nvec,Adig,Amil,Gfas,Fspp,Spis,Pocdam,Dgig,Xesp,Hvul,Chem,Aaur,Nemnom,Rhoesc,Sanmal,Morvir,Tadh,TrH2,HoiH06,HoiH04,HoiH11,HoiH23,Mlei,Pbac,Horcal,Bolinf,Coemet,Drygla,Eupdun,Mertsp,Lampan,Beraby,Aque,Emue,Tetwil,Xestes,Halamb,Stycar,Spolac,Plespi,Scil,Lcom,Clacor,Gracom,Leuniv,Ocar,Opea,Plajan,Mbre,Sros,Acaspe,Helnan,Didcos,Diagra,Stedip…
OG_2204	0.950617	77	77	1	1	1	0	0	0	0	Hsap,Bralan,Spur,Skow,Tcas,Dpul,Cscu,Ctel,Cgig,Acagra,Exapal,Nvec,Adig,Amil,Gfas,Fspp,Gasp,Spis,Pocdam,Dgig,Xesp,Hvul,Chem,Aaur,Nemnom,Rhoesc,Sanmal,Morvir,Tadh,TrH2,HoiH06,Hhon,HoiH04,HoiH11,HoiH23,Mlei,Horcal,Bolinf,Vmul,Coeast,Coemet,Drygla,Eupdun,Mertsp,Lampan,Beraby,Aque,Tetwil,Xestes,Stycar,Spolac,Plespi,Scil,Lcom,Clacor,Gracom,Leuniv,Ocar,Opea,Plajan,Mbre,Sros,Acaspe,Helnan,Didcos,Diagra,S…
OG_2266	0.950617	77	77	1	1	1	0	0	0	0.113	Hsap,Bralan,Spur,Skow,Tcas,Dpul,Cscu,Ctel,Cgig,Acagra,Exapal,Nvec,Adig,Amil,Gfas,Fspp,Gasp,Spis,Pocdam,Dgig,Xesp,Hvul,Chem,Aaur,Nemnom,Rhoesc,Sanmal,Morvir,Tadh,TrH2,HoiH06,Hhon,HoiH04,HoiH11,HoiH23,Mlei,Pbac,Horcal,Bolinf,Vmul,Coeast,Coemet,Drygla,Eupdun,Mertsp,Lampan,Beraby,Aque,Emue,Tetwil,Xestes,Halamb,Spolac,Plespi,Lcom,Clacor,Gracom,Leuniv,Ocar,Opea,Plajan,Mbre,Sros,Acaspe,Helnan,Didcos,Dia…
OG_2484	0.950617	77	77	1	1	1	0	0	0	0	Hsap,Spur,Skow,Tcas,Dpul,Cscu,Ctel,Cgig,Acagra,Exapal,Nvec,Adig,Amil,Gfas,Fspp,Gasp,Spis,Pocdam,Dgig,Xesp,Hvul,Chem,Sanmal,Morvir,Tadh,TrH2,HoiH06,Hhon,HoiH04,HoiH11,HoiH23,Mlei,Pbac,Horcal,Bolinf,Vmul,Coeast,Coemet,Drygla,Eupdun,Mertsp,Lampan,Beraby,Aque,Emue,Tetwil,Xestes,Halamb,Stycar,Spolac,Plespi,Scil,Lcom,Clacor,Gracom,Leuniv,Ocar,Opea,Plajan,Mbre,Sros,Acaspe,Helnan,Didcos,Diagra,Stedip,Cod…
OG_256	0.950617	77	77	1	1	1	0	0	0	0	Hsap,Bralan,Spur,Skow,Tcas,Dpul,Cscu,Ctel,Cgig,Acagra,Exapal,Nvec,Adig,Amil,Gfas,Fspp,Gasp,Spis,Pocdam,Dgig,Xesp,Hvul,Chem,Aaur,Nemnom,Rhoesc,Sanmal,Morvir,Tadh,TrH2,HoiH06,Hhon,HoiH11,HoiH23,Mlei,Pbac,Horcal,Vmul,Coeast,Coemet,Drygla,Lampan,Beraby,Aque,Emue,Tetwil,Xestes,Halamb,Stycar,Spolac,Plespi,Scil,Lcom,Clacor,Gracom,Leuniv,Ocar,Opea,Plajan,Mbre,Sros,Acaspe,Helnan,Didcos,Diagra,Stedip,Codho…
OG_2586	0.950617	77	77	1	1	1	0	0	0	0	Hsap,Bralan,Spur,Skow,Tcas,Dpul,Cscu,Ctel,Cgig,Acagra,Exapal,Nvec,Adig,Amil,Gfas,Fspp,Gasp,Spis,Pocdam,Dgig,Hvul,Chem,Aaur,Nemnom,Rhoesc,Sanmal,Morvir,Tadh,TrH2,HoiH06,Hhon,HoiH04,HoiH11,HoiH23,Mlei,Pbac,Horcal,Bolinf,Vmul,Coeast,Coemet,Drygla,Mertsp,Lampan,Beraby,Aque,Emue,Tetwil,Halamb,Stycar,Spolac,Plespi,Scil,Lcom,Clacor,Gracom,Leuniv,Opea,Plajan,Mbre,Sros,Acaspe,Helnan,Didcos,Diagra,Stedip,C…
OG_2635	0.950617	77	77	1	1	1	0	0	0	0	Hsap,Bralan,Spur,Skow,Tcas,Dpul,Cscu,Ctel,Cgig,Exapal,Nvec,Adig,Amil,Gfas,Fspp,Gasp,Spis,Pocdam,Dgig,Xesp,Hvul,Chem,Aaur,Nemnom,Rhoesc,Sanmal,Morvir,Tadh,TrH2,Hhon,HoiH04,HoiH11,HoiH23,Mlei,Pbac,Horcal,Bolinf,Vmul,Coeast,Coemet,Eupdun,Lampan,Beraby,Aque,Emue,Tetwil,Xestes,Halamb,Stycar,Spolac,Plespi,Scil,Lcom,Clacor,Gracom,Leuniv,Ocar,Opea,Plajan,Mbre,Sros,Acaspe,Helnan,Didcos,Diagra,Stedip,Codho…
OG_2685	0.950617	77	77	1	1	1	0	0	0	0	Hsap,Bralan,Spur,Skow,Tcas,Dpul,Cscu,Ctel,Cgig,Acagra,Exapal,Nvec,Adig,Amil,Gfas,Fspp,Gasp,Spis,Pocdam,Dgig,Xesp,Hvul,Chem,Aaur,Nemnom,Rhoesc,Sanmal,Morvir,Tadh,TrH2,HoiH06,HoiH04,HoiH11,HoiH23,Mlei,Pbac,Horcal,Bolinf,Vmul,Coeast,Coemet,Drygla,Eupdun,Mertsp,Lampan,Beraby,Aque,Emue,Tetwil,Xestes,Halamb,Spolac,Lcom,Clacor,Gracom,Leuniv,Ocar,Opea,Plajan,Mbre,Sros,Acaspe,Helnan,Didcos,Diagra,Stedip,C…
OG_2738	0.950617	77	77	1	1	1	0	0	0	0	Hsap,Bralan,Spur,Skow,Tcas,Dpul,Cscu,Ctel,Cgig,Acagra,Exapal,Nvec,Adig,Amil,Gfas,Fspp,Gasp,Spis,Pocdam,Dgig,Xesp,Hvul,Chem,Aaur,Nemnom,Rhoesc,Sanmal,Morvir,Tadh,TrH2,HoiH06,Hhon,HoiH04,HoiH11,HoiH23,Mlei,Pbac,Horcal,Bolinf,Drygla,Eupdun,Mertsp,Lampan,Beraby,Aque,Emue,Tetwil,Halamb,Stycar,Spolac,Plespi,Scil,Lcom,Clacor,Gracom,Leuniv,Ocar,Opea,Plajan,Mbre,Sros,Acaspe,Helnan,Didcos,Diagra,Stedip,Cod…
OG_281	0.950617	77	77	1	1	1	0	0	0	0	Hsap,Bralan,Spur,Skow,Tcas,Dpul,Cscu,Ctel,Cgig,Acagra,Exapal,Nvec,Adig,Amil,Gfas,Fspp,Gasp,Spis,Pocdam,Dgig,Xesp,Hvul,Chem,Nemnom,Rhoesc,Sanmal,Morvir,Tadh,TrH2,HoiH06,Hhon,HoiH04,HoiH11,HoiH23,Mlei,Pbac,Horcal,Bolinf,Coeast,Coemet,Drygla,Eupdun,Mertsp,Beraby,Aque,Emue,Tetwil,Xestes,Halamb,Stycar,Spolac,Plespi,Scil,Lcom,Clacor,Gracom,Leuniv,Ocar,Opea,Mbre,Sros,Acaspe,Helnan,Didcos,Diagra,Stedip,C…
OG_2900	0.950617	77	77	1	1	1	0	0	0	0.001	Hsap,Bralan,Spur,Skow,Tcas,Dpul,Cscu,Ctel,Cgig,Acagra,Exapal,Nvec,Adig,Amil,Gfas,Fspp,Gasp,Spis,Pocdam,Dgig,Xesp,Hvul,Chem,Aaur,Nemnom,Rhoesc,Sanmal,Morvir,Tadh,TrH2,HoiH06,HoiH04,HoiH11,HoiH23,Mlei,Pbac,Horcal,Bolinf,Vmul,Coeast,Coemet,Eupdun,Mertsp,Lampan,Beraby,Aque,Emue,Tetwil,Xestes,Halamb,Stycar,Spolac,Plespi,Scil,Lcom,Clacor,Gracom,Ocar,Opea,Plajan,Mbre,Sros,Acaspe,Helnan,Didcos,Diagra,Ste…
OG_304	0.950617	77	77	1	1	1	0	0	0	0.001	Hsap,Bralan,Spur,Skow,Tcas,Dpul,Cscu,Ctel,Cgig,Acagra,Exapal,Nvec,Adig,Amil,Gfas,Fspp,Gasp,Spis,Pocdam,Dgig,Xesp,Hvul,Chem,Aaur,Nemnom,Rhoesc,Sanmal,Morvir,Tadh,TrH2,HoiH06,Hhon,HoiH04,HoiH11,Mlei,Pbac,Horcal,Bolinf,Vmul,Coeast,Coemet,Drygla,Mertsp,Lampan,Beraby,Aque,Emue,Tetwil,Xestes,Halamb,Stycar,Spolac,Plespi,Scil,Lcom,Gracom,Leuniv,Ocar,Opea,Plajan,Mbre,Sros,Acaspe,Helnan,Didcos,Diagra,Stedi…
OG_3131	0.950617	77	77	1	1	1	0	0	0	0	Hsap,Bralan,Spur,Skow,Tcas,Dpul,Cscu,Ctel,Cgig,Acagra,Exapal,Nvec,Adig,Amil,Fspp,Gasp,Spis,Pocdam,Dgig,Xesp,Hvul,Chem,Nemnom,Rhoesc,Sanmal,Morvir,Tadh,TrH2,HoiH06,Hhon,HoiH04,HoiH11,HoiH23,Mlei,Pbac,Horcal,Bolinf,Vmul,Coeast,Coemet,Drygla,Eupdun,Mertsp,Lampan,Beraby,Aque,Emue,Tetwil,Halamb,Stycar,Spolac,Plespi,Lcom,Clacor,Gracom,Leuniv,Ocar,Opea,Plajan,Mbre,Sros,Acaspe,Helnan,Didcos,Diagra,Stedip…
OG_3274	0.950617	77	77	1	1	1	0	0	0	0	Hsap,Bralan,Spur,Skow,Tcas,Dpul,Cscu,Ctel,Cgig,Acagra,Exapal,Nvec,Adig,Amil,Gfas,Fspp,Gasp,Spis,Pocdam,Dgig,Xesp,Hvul,Chem,Aaur,Nemnom,Rhoesc,Sanmal,Tadh,TrH2,HoiH06,Hhon,HoiH04,HoiH11,HoiH23,Mlei,Pbac,Horcal,Bolinf,Vmul,Coeast,Coemet,Drygla,Lampan,Beraby,Aque,Emue,Tetwil,Xestes,Halamb,Stycar,Spolac,Plespi,Scil,Lcom,Gracom,Leuniv,Ocar,Opea,Plajan,Mbre,Sros,Acaspe,Helnan,Didcos,Diagra,Stedip,Codho…
OG_3364	0.950617	77	77	1	1	1	0	0	0	0	Hsap,Bralan,Spur,Skow,Tcas,Dpul,Cscu,Ctel,Cgig,Acagra,Exapal,Nvec,Adig,Amil,Gfas,Fspp,Gasp,Spis,Pocdam,Dgig,Xesp,Hvul,Chem,Aaur,Nemnom,Rhoesc,Sanmal,Morvir,Tadh,TrH2,HoiH06,Hhon,HoiH04,HoiH11,HoiH23,Mlei,Pbac,Horcal,Bolinf,Vmul,Coeast,Coemet,Drygla,Mertsp,Lampan,Beraby,Aque,Emue,Tetwil,Halamb,Spolac,Plespi,Scil,Lcom,Clacor,Gracom,Leuniv,Opea,Plajan,Mbre,Sros,Acaspe,Helnan,Didcos,Diagra,Stedip,Cod…
OG_354	0.950617	77	77	1	1	1	0	0	0	0	Hsap,Bralan,Spur,Skow,Tcas,Dpul,Cscu,Ctel,Cgig,Acagra,Exapal,Nvec,Adig,Amil,Gfas,Fspp,Gasp,Spis,Pocdam,Dgig,Xesp,Hvul,Chem,Aaur,Nemnom,Rhoesc,Sanmal,Morvir,Tadh,TrH2,HoiH06,Hhon,HoiH04,HoiH11,HoiH23,Mlei,Pbac,Horcal,Bolinf,Vmul,Coeast,Coemet,Drygla,Eupdun,Mertsp,Lampan,Beraby,Aque,Emue,Tetwil,Stycar,Spolac,Plespi,Scil,Lcom,Gracom,Leuniv,Ocar,Opea,Plajan,Mbre,Sros,Acaspe,Helnan,Didcos,Diagra,Stedi…
OG_3656	0.950617	77	77	1	1	1	0	0	0	0.234	Hsap,Bralan,Spur,Skow,Tcas,Dpul,Cscu,Ctel,Cgig,Acagra,Exapal,Nvec,Adig,Amil,Gfas,Fspp,Gasp,Spis,Pocdam,Dgig,Xesp,Hvul,Chem,Aaur,Nemnom,Rhoesc,Sanmal,Morvir,Tadh,TrH2,HoiH06,Hhon,HoiH04,HoiH11,HoiH23,Mlei,Pbac,Horcal,Bolinf,Vmul,Coeast,Coemet,Drygla,Mertsp,Lampan,Beraby,Aque,Emue,Tetwil,Xestes,Stycar,Spolac,Plespi,Scil,Lcom,Clacor,Gracom,Leuniv,Opea,Plajan,Mbre,Sros,Acaspe,Helnan,Didcos,Diagra,Ste…
OG_3677	0.950617	77	77	1	1	1	0	0	0	0.005	Hsap,Bralan,Spur,Skow,Tcas,Dpul,Cscu,Ctel,Cgig,Acagra,Exapal,Nvec,Adig,Amil,Gfas,Fspp,Gasp,Spis,Pocdam,Dgig,Xesp,Hvul,Chem,Nemnom,Rhoesc,Sanmal,Morvir,Tadh,TrH2,HoiH06,Hhon,HoiH04,HoiH11,HoiH23,Mlei,Pbac,Horcal,Bolinf,Vmul,Coeast,Coemet,Drygla,Eupdun,Mertsp,Lampan,Beraby,Aque,Emue,Tetwil,Halamb,Stycar,Spolac,Plespi,Scil,Lcom,Clacor,Gracom,Leuniv,Ocar,Opea,Plajan,Mbre,Sros,Acaspe,Helnan,Didcos,Dia…
OG_3687	0.950617	77	77	1	1	1	0	0	0	0	Hsap,Bralan,Spur,Skow,Tcas,Dpul,Cscu,Ctel,Exapal,Nvec,Adig,Amil,Gfas,Fspp,Gasp,Spis,Pocdam,Dgig,Xesp,Hvul,Chem,Aaur,Nemnom,Rhoesc,Sanmal,Tadh,TrH2,HoiH06,Hhon,HoiH04,HoiH11,HoiH23,Mlei,Pbac,Horcal,Bolinf,Vmul,Coemet,Drygla,Eupdun,Mertsp,Lampan,Beraby,Aque,Emue,Tetwil,Xestes,Halamb,Stycar,Spolac,Plespi,Scil,Lcom,Clacor,Gracom,Leuniv,Ocar,Opea,Plajan,Mbre,Sros,Acaspe,Helnan,Didcos,Diagra,Stedip,Cod…
OG_3785	0.950617	77	77	1	1	1	0	0	0	0	Hsap,Bralan,Spur,Skow,Tcas,Dpul,Ctel,Cgig,Acagra,Exapal,Nvec,Adig,Amil,Gfas,Fspp,Gasp,Spis,Pocdam,Dgig,Xesp,Hvul,Chem,Aaur,Nemnom,Rhoesc,Sanmal,Morvir,Tadh,TrH2,HoiH06,Hhon,HoiH23,Mlei,Pbac,Horcal,Bolinf,Vmul,Coeast,Coemet,Drygla,Eupdun,Mertsp,Lampan,Beraby,Aque,Emue,Tetwil,Xestes,Halamb,Stycar,Spolac,Scil,Lcom,Clacor,Gracom,Leuniv,Ocar,Opea,Plajan,Mbre,Sros,Acaspe,Helnan,Didcos,Diagra,Stedip,Cod…
OG_4087	0.950617	77	77	1	1	1	0	0	0	0	Hsap,Bralan,Spur,Skow,Ctel,Cgig,Acagra,Exapal,Nvec,Adig,Amil,Gfas,Fspp,Gasp,Spis,Pocdam,Dgig,Xesp,Hvul,Aaur,Nemnom,Rhoesc,Sanmal,Morvir,Tadh,TrH2,HoiH06,Hhon,HoiH04,HoiH11,HoiH23,Mlei,Pbac,Horcal,Bolinf,Vmul,Coeast,Coemet,Drygla,Eupdun,Mertsp,Lampan,Beraby,Aque,Emue,Tetwil,Xestes,Halamb,Stycar,Spolac,Plespi,Scil,Lcom,Clacor,Gracom,Leuniv,Ocar,Opea,Plajan,Mbre,Sros,Acaspe,Helnan,Didcos,Diagra,Sted…
OG_4181	0.950617	77	77	1	1	1	0	0	0	0.026	Hsap,Bralan,Spur,Skow,Tcas,Dpul,Cscu,Ctel,Cgig,Acagra,Exapal,Nvec,Adig,Amil,Gfas,Fspp,Gasp,Spis,Pocdam,Dgig,Xesp,Hvul,Chem,Aaur,Nemnom,Rhoesc,Sanmal,Morvir,HoiH06,Hhon,HoiH04,HoiH11,HoiH23,Mlei,Pbac,Horcal,Bolinf,Vmul,Coeast,Coemet,Eupdun,Mertsp,Lampan,Beraby,Aque,Emue,Tetwil,Halamb,Stycar,Spolac,Plespi,Scil,Lcom,Clacor,Gracom,Leuniv,Ocar,Opea,Plajan,Mbre,Sros,Acaspe,Helnan,Didcos,Diagra,Stedip,C…
OG_4253	0.950617	77	77	1	1	1	0	0	0	0.032	Hsap,Bralan,Spur,Skow,Tcas,Dpul,Cscu,Ctel,Cgig,Acagra,Exapal,Nvec,Adig,Amil,Gfas,Gasp,Spis,Pocdam,Dgig,Xesp,Hvul,Chem,Aaur,Nemnom,Rhoesc,Morvir,Tadh,TrH2,HoiH06,Hhon,HoiH04,HoiH11,HoiH23,Mlei,Pbac,Horcal,Bolinf,Vmul,Coeast,Coemet,Drygla,Eupdun,Mertsp,Lampan,Beraby,Aque,Emue,Tetwil,Halamb,Stycar,Spolac,Plespi,Scil,Lcom,Clacor,Gracom,Ocar,Opea,Plajan,Mbre,Sros,Acaspe,Helnan,Didcos,Diagra,Stedip,Cod…
OG_4331	0.950617	77	77	1	1	1	0	0	0	0	Hsap,Bralan,Spur,Skow,Tcas,Dpul,Cscu,Ctel,Cgig,Acagra,Exapal,Nvec,Adig,Amil,Gfas,Fspp,Gasp,Spis,Pocdam,Dgig,Xesp,Hvul,Chem,Aaur,Nemnom,Rhoesc,Sanmal,Morvir,Tadh,TrH2,HoiH06,Hhon,HoiH04,HoiH11,HoiH23,Mlei,Pbac,Horcal,Bolinf,Vmul,Coemet,Drygla,Mertsp,Lampan,Beraby,Aque,Emue,Tetwil,Xestes,Halamb,Stycar,Spolac,Scil,Lcom,Clacor,Gracom,Leuniv,Ocar,Opea,Plajan,Mbre,Sros,Acaspe,Helnan,Didcos,Diagra,Stedi…
OG_4522	0.950617	77	77	1	1	1	0	0	0	0.113	Hsap,Bralan,Spur,Skow,Tcas,Dpul,Cscu,Ctel,Cgig,Acagra,Exapal,Nvec,Adig,Amil,Gfas,Fspp,Gasp,Spis,Pocdam,Xesp,Hvul,Chem,Aaur,Nemnom,Rhoesc,Sanmal,Morvir,Tadh,TrH2,HoiH06,Hhon,HoiH04,HoiH11,HoiH23,Mlei,Pbac,Horcal,Bolinf,Vmul,Coeast,Coemet,Drygla,Eupdun,Mertsp,Lampan,Beraby,Aque,Emue,Tetwil,Halamb,Stycar,Spolac,Scil,Lcom,Clacor,Gracom,Leuniv,Ocar,Opea,Mbre,Sros,Acaspe,Helnan,Didcos,Diagra,Stedip,Cod…
OG_4662	0.950617	77	77	1	1	1	0	0	0	0	Hsap,Bralan,Spur,Skow,Tcas,Dpul,Cscu,Ctel,Cgig,Acagra,Exapal,Nvec,Adig,Amil,Gfas,Fspp,Gasp,Spis,Pocdam,Dgig,Xesp,Hvul,Chem,Aaur,Nemnom,Rhoesc,Sanmal,Morvir,Tadh,TrH2,Hhon,HoiH04,HoiH11,HoiH23,Mlei,Pbac,Horcal,Bolinf,Vmul,Coeast,Coemet,Drygla,Eupdun,Mertsp,Lampan,Beraby,Aque,Emue,Tetwil,Xestes,Halamb,Stycar,Spolac,Plespi,Scil,Lcom,Clacor,Gracom,Leuniv,Opea,Plajan,Mbre,Acaspe,Helnan,Didcos,Diagra,S…
OG_4702	0.950617	77	77	1	1	1	0	0	0	0	Hsap,Bralan,Spur,Skow,Tcas,Dpul,Cscu,Ctel,Cgig,Acagra,Exapal,Nvec,Adig,Amil,Gfas,Fspp,Gasp,Spis,Pocdam,Dgig,Xesp,Hvul,Chem,Aaur,Nemnom,Rhoesc,Sanmal,Morvir,Tadh,TrH2,HoiH06,Hhon,HoiH04,HoiH11,HoiH23,Mlei,Pbac,Horcal,Bolinf,Vmul,Coemet,Drygla,Eupdun,Mertsp,Lampan,Beraby,Aque,Emue,Tetwil,Xestes,Halamb,Stycar,Spolac,Scil,Lcom,Clacor,Gracom,Leuniv,Ocar,Opea,Plajan,Mbre,Sros,Acaspe,Helnan,Didcos,Diagr…
OG_4710	0.950617	77	77	1	1	1	0	0	0	0.022	Hsap,Bralan,Spur,Skow,Tcas,Dpul,Cscu,Ctel,Cgig,Acagra,Exapal,Nvec,Adig,Amil,Gfas,Fspp,Gasp,Spis,Pocdam,Dgig,Xesp,Hvul,Chem,Aaur,Nemnom,Rhoesc,Sanmal,Morvir,Tadh,TrH2,HoiH06,Hhon,HoiH04,HoiH23,Mlei,Pbac,Horcal,Bolinf,Vmul,Coeast,Coemet,Drygla,Eupdun,Mertsp,Lampan,Beraby,Aque,Emue,Tetwil,Xestes,Stycar,Spolac,Plespi,Scil,Lcom,Clacor,Gracom,Leuniv,Plajan,Mbre,Sros,Acaspe,Helnan,Didcos,Diagra,Stedip,C…
OG_480	0.950617	77	77	1	1	1	0	0	0	0	Hsap,Bralan,Spur,Skow,Tcas,Dpul,Cscu,Ctel,Cgig,Acagra,Exapal,Nvec,Adig,Amil,Gfas,Fspp,Gasp,Spis,Pocdam,Dgig,Xesp,Hvul,Chem,Nemnom,Rhoesc,Sanmal,Morvir,Tadh,TrH2,HoiH06,Hhon,HoiH04,HoiH23,Mlei,Pbac,Horcal,Bolinf,Vmul,Coeast,Coemet,Drygla,Eupdun,Mertsp,Lampan,Beraby,Aque,Emue,Tetwil,Halamb,Stycar,Spolac,Plespi,Scil,Lcom,Clacor,Gracom,Leuniv,Ocar,Opea,Plajan,Mbre,Sros,Acaspe,Helnan,Didcos,Diagra,Ste…
OG_4973	0.950617	77	77	1	1	1	0	0	0	0	Hsap,Bralan,Spur,Skow,Tcas,Dpul,Cscu,Ctel,Cgig,Acagra,Exapal,Nvec,Adig,Gfas,Fspp,Gasp,Spis,Pocdam,Dgig,Xesp,Hvul,Chem,Aaur,Nemnom,Rhoesc,Sanmal,Morvir,Tadh,TrH2,HoiH06,Hhon,HoiH04,HoiH11,HoiH23,Mlei,Pbac,Horcal,Bolinf,Vmul,Coeast,Coemet,Drygla,Eupdun,Mertsp,Lampan,Beraby,Aque,Emue,Tetwil,Xestes,Halamb,Stycar,Spolac,Plespi,Scil,Lcom,Clacor,Gracom,Opea,Plajan,Mbre,Sros,Acaspe,Helnan,Didcos,Diagra,S…
OG_5017	0.950617	77	77	1	1	1	0	0	0	0	Hsap,Bralan,Skow,Tcas,Dpul,Cscu,Ctel,Cgig,Acagra,Exapal,Nvec,Adig,Amil,Gfas,Fspp,Gasp,Spis,Pocdam,Dgig,Xesp,Hvul,Chem,Aaur,Nemnom,Rhoesc,Sanmal,Morvir,Tadh,TrH2,HoiH06,Hhon,HoiH04,HoiH11,HoiH23,Mlei,Pbac,Horcal,Bolinf,Vmul,Coeast,Coemet,Drygla,Eupdun,Mertsp,Lampan,Beraby,Aque,Emue,Tetwil,Halamb,Stycar,Spolac,Plespi,Lcom,Clacor,Gracom,Leuniv,Ocar,Opea,Plajan,Mbre,Sros,Acaspe,Helnan,Didcos,Diagra,S…
OG_508	0.950617	77	77	1	1	1	0	0	0	0.007	Hsap,Bralan,Spur,Skow,Dpul,Cscu,Ctel,Cgig,Acagra,Exapal,Nvec,Adig,Amil,Gfas,Fspp,Gasp,Spis,Pocdam,Dgig,Xesp,Hvul,Chem,Aaur,Nemnom,Rhoesc,Sanmal,Morvir,TrH2,HoiH06,Hhon,HoiH04,HoiH11,HoiH23,Mlei,Pbac,Horcal,Bolinf,Vmul,Coemet,Drygla,Mertsp,Lampan,Beraby,Aque,Emue,Tetwil,Xestes,Halamb,Stycar,Spolac,Plespi,Scil,Lcom,Clacor,Gracom,Leuniv,Ocar,Opea,Plajan,Mbre,Sros,Acaspe,Helnan,Didcos,Diagra,Stedip,C…
OG_5180	0.950617	77	77	1	1	1	0	0	0	0	Hsap,Bralan,Spur,Skow,Tcas,Dpul,Cscu,Ctel,Cgig,Acagra,Nvec,Amil,Gfas,Fspp,Gasp,Spis,Pocdam,Dgig,Xesp,Hvul,Chem,Aaur,Nemnom,Rhoesc,Sanmal,Morvir,Tadh,TrH2,HoiH06,Hhon,HoiH04,HoiH23,Mlei,Pbac,Horcal,Bolinf,Vmul,Coeast,Coemet,Drygla,Eupdun,Mertsp,Lampan,Beraby,Aque,Emue,Tetwil,Halamb,Stycar,Spolac,Plespi,Scil,Lcom,Clacor,Gracom,Leuniv,Ocar,Opea,Plajan,Mbre,Sros,Acaspe,Helnan,Didcos,Diagra,Stedip,Cod…
OG_5283	0.950617	77	77	1	1	1	0	0	0	0	Hsap,Bralan,Spur,Skow,Dpul,Cscu,Ctel,Cgig,Acagra,Exapal,Nvec,Adig,Amil,Gfas,Fspp,Gasp,Spis,Pocdam,Dgig,Xesp,Hvul,Chem,Aaur,Nemnom,Rhoesc,Sanmal,Morvir,Tadh,TrH2,HoiH06,Hhon,HoiH04,HoiH11,HoiH23,Mlei,Pbac,Horcal,Bolinf,Vmul,Coeast,Coemet,Drygla,Eupdun,Lampan,Beraby,Aque,Emue,Tetwil,Xestes,Halamb,Spolac,Plespi,Scil,Lcom,Clacor,Gracom,Leuniv,Ocar,Opea,Plajan,Mbre,Sros,Acaspe,Helnan,Didcos,Stedip,Cod…
OG_538	0.950617	77	77	1	1	1	0	0	0	0.008	Hsap,Bralan,Tcas,Dpul,Cscu,Ctel,Cgig,Acagra,Exapal,Nvec,Adig,Amil,Gfas,Fspp,Gasp,Spis,Pocdam,Hvul,Chem,Aaur,Nemnom,Rhoesc,Sanmal,Morvir,Tadh,TrH2,HoiH06,Hhon,HoiH04,HoiH11,HoiH23,Mlei,Pbac,Horcal,Bolinf,Vmul,Coeast,Coemet,Drygla,Eupdun,Mertsp,Lampan,Beraby,Aque,Emue,Tetwil,Xestes,Halamb,Stycar,Spolac,Plespi,Scil,Lcom,Clacor,Gracom,Leuniv,Ocar,Opea,Plajan,Mbre,Sros,Acaspe,Helnan,Didcos,Diagra,Sted…
OG_5402	0.950617	77	77	1	1	1	0	0	0	0	Hsap,Bralan,Spur,Skow,Tcas,Dpul,Cscu,Ctel,Cgig,Acagra,Exapal,Nvec,Adig,Amil,Gfas,Fspp,Gasp,Spis,Pocdam,Dgig,Xesp,Hvul,Chem,Aaur,Nemnom,Rhoesc,Sanmal,Tadh,TrH2,HoiH06,Hhon,HoiH04,HoiH23,Mlei,Pbac,Horcal,Bolinf,Vmul,Coeast,Coemet,Drygla,Mertsp,Lampan,Beraby,Aque,Emue,Tetwil,Xestes,Halamb,Stycar,Spolac,Plespi,Scil,Lcom,Clacor,Gracom,Leuniv,Ocar,Opea,Plajan,Sros,Acaspe,Helnan,Didcos,Diagra,Stedip,Cod…
OG_56	0.950617	77	77	1	1	1	0	0	0	0	Hsap,Bralan,Spur,Skow,Tcas,Dpul,Cscu,Ctel,Cgig,Acagra,Exapal,Nvec,Adig,Amil,Gfas,Fspp,Gasp,Spis,Pocdam,Dgig,Xesp,Hvul,Chem,Aaur,Nemnom,Rhoesc,Sanmal,Tadh,TrH2,HoiH06,Hhon,HoiH04,HoiH11,HoiH23,Mlei,Pbac,Horcal,Bolinf,Vmul,Coeast,Coemet,Drygla,Eupdun,Mertsp,Lampan,Beraby,Aque,Emue,Xestes,Stycar,Spolac,Plespi,Scil,Lcom,Clacor,Gracom,Leuniv,Opea,Plajan,Mbre,Sros,Acaspe,Helnan,Didcos,Diagra,Stedip,Cod…
OG_5663	0.950617	77	77	1	1	1	0	0	0	0	Hsap,Bralan,Spur,Skow,Tcas,Dpul,Cscu,Ctel,Cgig,Acagra,Exapal,Nvec,Adig,Amil,Gfas,Fspp,Gasp,Spis,Pocdam,Dgig,Xesp,Hvul,Chem,Aaur,Nemnom,Rhoesc,Sanmal,Morvir,Tadh,TrH2,HoiH06,Hhon,HoiH04,HoiH11,HoiH23,Mlei,Pbac,Horcal,Bolinf,Coeast,Coemet,Mertsp,Lampan,Beraby,Aque,Emue,Tetwil,Xestes,Halamb,Stycar,Spolac,Plespi,Scil,Lcom,Clacor,Gracom,Leuniv,Ocar,Opea,Plajan,Sros,Acaspe,Helnan,Didcos,Diagra,Stedip,C…
OG_5703	0.950617	77	77	1	1	1	0	0	0	0	Hsap,Bralan,Spur,Skow,Tcas,Dpul,Cscu,Acagra,Exapal,Nvec,Adig,Amil,Gfas,Fspp,Gasp,Spis,Pocdam,Dgig,Xesp,Hvul,Chem,Aaur,Nemnom,Rhoesc,Sanmal,Tadh,TrH2,HoiH06,Hhon,HoiH04,HoiH11,HoiH23,Mlei,Pbac,Horcal,Bolinf,Vmul,Coeast,Coemet,Drygla,Eupdun,Mertsp,Lampan,Beraby,Aque,Emue,Tetwil,Xestes,Halamb,Stycar,Spolac,Plespi,Scil,Lcom,Clacor,Gracom,Leuniv,Opea,Plajan,Mbre,Sros,Acaspe,Helnan,Didcos,Diagra,Stedip…
OG_5712	0.950617	77	77	1	1	1	0	0	0	0	Hsap,Bralan,Spur,Skow,Tcas,Dpul,Cscu,Ctel,Cgig,Acagra,Exapal,Nvec,Adig,Amil,Gfas,Fspp,Gasp,Spis,Pocdam,Dgig,Xesp,Hvul,Chem,Nemnom,Rhoesc,Sanmal,Morvir,Tadh,TrH2,HoiH06,Hhon,HoiH04,HoiH23,Mlei,Pbac,Horcal,Bolinf,Vmul,Coeast,Coemet,Drygla,Eupdun,Mertsp,Lampan,Beraby,Aque,Emue,Tetwil,Xestes,Halamb,Stycar,Spolac,Scil,Lcom,Clacor,Gracom,Leuniv,Opea,Plajan,Mbre,Sros,Acaspe,Helnan,Didcos,Diagra,Stedip,C…
OG_5727	0.950617	77	77	1	1	1	0	0	0	0	Hsap,Bralan,Spur,Skow,Tcas,Dpul,Cscu,Ctel,Cgig,Acagra,Exapal,Nvec,Adig,Amil,Gfas,Fspp,Gasp,Spis,Pocdam,Dgig,Xesp,Hvul,Aaur,Nemnom,Rhoesc,Sanmal,Morvir,Tadh,TrH2,HoiH06,Hhon,HoiH04,HoiH11,HoiH23,Mlei,Pbac,Horcal,Bolinf,Vmul,Coeast,Coemet,Drygla,Eupdun,Mertsp,Lampan,Beraby,Aque,Tetwil,Xestes,Halamb,Stycar,Spolac,Plespi,Scil,Lcom,Clacor,Gracom,Leuniv,Ocar,Opea,Sros,Acaspe,Helnan,Didcos,Diagra,Stedip…
OG_5737	0.950617	77	77	1	1	1	0	0	0	0	Hsap,Bralan,Spur,Skow,Tcas,Dpul,Cscu,Ctel,Cgig,Acagra,Exapal,Nvec,Adig,Amil,Gfas,Fspp,Gasp,Spis,Pocdam,Dgig,Xesp,Hvul,Chem,Aaur,Nemnom,Rhoesc,Sanmal,Morvir,Tadh,TrH2,HoiH06,Hhon,HoiH04,HoiH11,HoiH23,Pbac,Horcal,Bolinf,Vmul,Coeast,Coemet,Eupdun,Mertsp,Lampan,Beraby,Aque,Emue,Tetwil,Xestes,Halamb,Spolac,Plespi,Scil,Lcom,Clacor,Gracom,Leuniv,Ocar,Opea,Mbre,Sros,Acaspe,Helnan,Didcos,Diagra,Stedip,Cod…
OG_5783	0.950617	77	77	1	1	1	0	0	0	0	Hsap,Bralan,Spur,Skow,Tcas,Dpul,Cscu,Ctel,Cgig,Acagra,Exapal,Nvec,Adig,Amil,Gfas,Fspp,Gasp,Spis,Dgig,Xesp,Hvul,Chem,Aaur,Nemnom,Rhoesc,Sanmal,Morvir,Tadh,TrH2,HoiH06,Hhon,HoiH04,HoiH11,HoiH23,Mlei,Pbac,Horcal,Bolinf,Vmul,Coeast,Coemet,Drygla,Lampan,Beraby,Aque,Emue,Tetwil,Xestes,Halamb,Stycar,Spolac,Plespi,Lcom,Clacor,Gracom,Leuniv,Ocar,Opea,Plajan,Mbre,Sros,Acaspe,Helnan,Didcos,Diagra,Stedip,Cod…
OG_5804	0.950617	77	77	1	1	1	0	0	0	0	Hsap,Bralan,Spur,Tcas,Dpul,Ctel,Acagra,Exapal,Nvec,Adig,Amil,Gfas,Fspp,Gasp,Spis,Pocdam,Dgig,Xesp,Hvul,Chem,Aaur,Nemnom,Rhoesc,Sanmal,Morvir,Tadh,TrH2,HoiH06,Hhon,HoiH04,HoiH11,HoiH23,Mlei,Pbac,Horcal,Bolinf,Vmul,Coeast,Coemet,Drygla,Eupdun,Mertsp,Lampan,Beraby,Aque,Emue,Tetwil,Xestes,Halamb,Stycar,Spolac,Plespi,Scil,Lcom,Clacor,Gracom,Leuniv,Ocar,Opea,Mbre,Sros,Acaspe,Helnan,Didcos,Diagra,Stedip…
OG_581	0.950617	77	77	1	1	1	0	0	0	0	Hsap,Bralan,Spur,Skow,Tcas,Dpul,Cscu,Ctel,Cgig,Acagra,Exapal,Nvec,Amil,Gfas,Fspp,Gasp,Spis,Pocdam,Dgig,Xesp,Hvul,Chem,Aaur,Nemnom,Rhoesc,Sanmal,Morvir,Tadh,TrH2,HoiH06,Hhon,HoiH04,HoiH11,HoiH23,Mlei,Pbac,Horcal,Bolinf,Coeast,Coemet,Drygla,Mertsp,Lampan,Beraby,Aque,Emue,Tetwil,Xestes,Halamb,Stycar,Spolac,Scil,Lcom,Clacor,Gracom,Leuniv,Ocar,Opea,Plajan,Mbre,Sros,Acaspe,Helnan,Didcos,Diagra,Stedip,C…
OG_5834	0.950617	77	77	1	1	1	0	0	0	0.664	Hsap,Bralan,Spur,Skow,Tcas,Dpul,Cscu,Ctel,Cgig,Acagra,Exapal,Nvec,Adig,Amil,Gfas,Fspp,Gasp,Spis,Pocdam,Dgig,Xesp,Hvul,Chem,Aaur,Nemnom,Rhoesc,Sanmal,Morvir,Tadh,TrH2,HoiH06,Hhon,HoiH04,HoiH11,HoiH23,Pbac,Horcal,Bolinf,Vmul,Coeast,Coemet,Drygla,Eupdun,Mertsp,Lampan,Beraby,Aque,Emue,Tetwil,Xestes,Halamb,Spolac,Plespi,Scil,Lcom,Clacor,Gracom,Leuniv,Opea,Plajan,Mbre,Sros,Acaspe,Helnan,Didcos,Diagra,S…
OG_664	0.950617	77	77	1	1	1	0	0	0	0	Hsap,Bralan,Spur,Skow,Tcas,Dpul,Cscu,Ctel,Cgig,Acagra,Exapal,Nvec,Adig,Amil,Gfas,Fspp,Gasp,Spis,Pocdam,Dgig,Xesp,Hvul,Chem,Aaur,Nemnom,Rhoesc,Sanmal,Morvir,Tadh,TrH2,Hhon,HoiH04,HoiH23,Mlei,Pbac,Horcal,Bolinf,Vmul,Coeast,Coemet,Drygla,Eupdun,Mertsp,Lampan,Beraby,Aque,Emue,Tetwil,Xestes,Halamb,Stycar,Spolac,Plespi,Scil,Lcom,Clacor,Gracom,Leuniv,Ocar,Opea,Plajan,Sros,Acaspe,Helnan,Didcos,Diagra,Ste…
OG_7785	0.950617	77	77	1	1	1	0	0	0	0	Hsap,Bralan,Spur,Skow,Tcas,Cscu,Cgig,Acagra,Exapal,Nvec,Adig,Amil,Gfas,Fspp,Gasp,Spis,Pocdam,Dgig,Xesp,Hvul,Chem,Aaur,Nemnom,Rhoesc,Sanmal,Morvir,Tadh,TrH2,HoiH06,Hhon,HoiH04,HoiH11,HoiH23,Mlei,Pbac,Horcal,Bolinf,Vmul,Coemet,Drygla,Eupdun,Mertsp,Lampan,Beraby,Aque,Emue,Tetwil,Xestes,Halamb,Stycar,Spolac,Scil,Lcom,Clacor,Gracom,Leuniv,Ocar,Opea,Plajan,Mbre,Sros,Acaspe,Helnan,Didcos,Diagra,Stedip,C…
OG_78	0.950617	77	77	1	1	1	0	0	0	0.336	Hsap,Bralan,Spur,Skow,Tcas,Dpul,Cscu,Ctel,Cgig,Acagra,Exapal,Nvec,Adig,Amil,Gfas,Fspp,Gasp,Spis,Pocdam,Dgig,Xesp,Hvul,Chem,Nemnom,Rhoesc,Sanmal,Tadh,TrH2,HoiH06,Hhon,HoiH04,HoiH11,HoiH23,Mlei,Pbac,Horcal,Bolinf,Vmul,Coeast,Coemet,Drygla,Mertsp,Lampan,Beraby,Aque,Emue,Tetwil,Xestes,Halamb,Stycar,Spolac,Plespi,Scil,Lcom,Clacor,Gracom,Leuniv,Ocar,Opea,Mbre,Sros,Acaspe,Helnan,Didcos,Diagra,Stedip,Cod…
OG_783	0.950617	77	77	1	1	1	0	0	0	0.001	Hsap,Bralan,Spur,Skow,Tcas,Dpul,Ctel,Cgig,Acagra,Exapal,Nvec,Adig,Amil,Gfas,Fspp,Gasp,Spis,Pocdam,Dgig,Xesp,Hvul,Chem,Aaur,Nemnom,Rhoesc,Sanmal,Morvir,Tadh,TrH2,HoiH06,Hhon,HoiH04,HoiH23,Mlei,Pbac,Horcal,Bolinf,Vmul,Coeast,Coemet,Drygla,Eupdun,Mertsp,Lampan,Beraby,Aque,Emue,Tetwil,Xestes,Halamb,Stycar,Spolac,Plespi,Scil,Lcom,Clacor,Gracom,Leuniv,Ocar,Opea,Plajan,Mbre,Sros,Acaspe,Helnan,Didcos,Dia…
OG_793	0.950617	77	77	1	1	1	0	0	0	0.085	Hsap,Bralan,Spur,Skow,Tcas,Dpul,Cscu,Ctel,Cgig,Acagra,Exapal,Nvec,Adig,Amil,Gfas,Fspp,Gasp,Spis,Pocdam,Dgig,Xesp,Chem,Aaur,Nemnom,Rhoesc,Sanmal,Morvir,Tadh,TrH2,HoiH06,Hhon,HoiH04,HoiH11,HoiH23,Mlei,Pbac,Horcal,Bolinf,Vmul,Coeast,Coemet,Drygla,Lampan,Beraby,Aque,Emue,Tetwil,Halamb,Stycar,Spolac,Plespi,Scil,Lcom,Clacor,Gracom,Leuniv,Ocar,Opea,Plajan,Mbre,Sros,Acaspe,Helnan,Didcos,Diagra,Stedip,Cod…
OG_8290	0.950617	77	77	1	1	1	0	0	0	0.007	Hsap,Bralan,Spur,Skow,Tcas,Dpul,Cscu,Ctel,Cgig,Exapal,Nvec,Adig,Amil,Gfas,Fspp,Gasp,Spis,Pocdam,Dgig,Xesp,Hvul,Aaur,Nemnom,Rhoesc,Sanmal,Morvir,Tadh,TrH2,HoiH06,Hhon,HoiH04,HoiH11,HoiH23,Mlei,Pbac,Horcal,Bolinf,Vmul,Coemet,Drygla,Eupdun,Mertsp,Lampan,Beraby,Aque,Emue,Tetwil,Xestes,Halamb,Stycar,Spolac,Plespi,Scil,Lcom,Clacor,Gracom,Leuniv,Ocar,Opea,Plajan,Mbre,Sros,Acaspe,Helnan,Didcos,Diagra,Ste…
OG_8384	0.950617	77	77	1	1	1	0	0	0	0.07	Hsap,Bralan,Spur,Skow,Cscu,Ctel,Cgig,Acagra,Exapal,Nvec,Adig,Gfas,Fspp,Gasp,Spis,Pocdam,Dgig,Xesp,Hvul,Chem,Aaur,Nemnom,Rhoesc,Sanmal,Morvir,Tadh,TrH2,HoiH06,Hhon,HoiH04,HoiH11,HoiH23,Mlei,Pbac,Horcal,Bolinf,Vmul,Coeast,Coemet,Drygla,Eupdun,Mertsp,Lampan,Beraby,Aque,Emue,Tetwil,Halamb,Stycar,Spolac,Plespi,Scil,Lcom,Clacor,Gracom,Leuniv,Ocar,Opea,Plajan,Mbre,Sros,Acaspe,Helnan,Didcos,Diagra,Stedip…
OG_8438	0.950617	77	77	1	1	1	0	0	0	0.994	Hsap,Bralan,Tcas,Dpul,Ctel,Cgig,Acagra,Exapal,Nvec,Adig,Amil,Gfas,Fspp,Gasp,Spis,Pocdam,Dgig,Xesp,Hvul,Chem,Aaur,Nemnom,Rhoesc,Sanmal,Morvir,Tadh,TrH2,HoiH06,Hhon,HoiH04,HoiH11,HoiH23,Mlei,Pbac,Horcal,Bolinf,Vmul,Coeast,Coemet,Drygla,Eupdun,Mertsp,Lampan,Beraby,Aque,Emue,Tetwil,Halamb,Stycar,Spolac,Plespi,Scil,Lcom,Clacor,Gracom,Leuniv,Ocar,Opea,Plajan,Mbre,Sros,Acaspe,Helnan,Didcos,Diagra,Stedip…
OG_8440	0.950617	77	77	1	1	1	0	0	0	0	Hsap,Bralan,Spur,Skow,Tcas,Dpul,Cscu,Ctel,Cgig,Acagra,Exapal,Nvec,Adig,Amil,Gfas,Fspp,Gasp,Spis,Pocdam,Dgig,Xesp,Hvul,Chem,Nemnom,Rhoesc,Sanmal,Morvir,Tadh,TrH2,HoiH06,Hhon,HoiH04,HoiH23,Mlei,Pbac,Horcal,Bolinf,Coeast,Coemet,Drygla,Eupdun,Mertsp,Lampan,Beraby,Aque,Emue,Tetwil,Xestes,Halamb,Stycar,Spolac,Plespi,Scil,Lcom,Clacor,Gracom,Leuniv,Opea,Plajan,Mbre,Sros,Acaspe,Helnan,Didcos,Diagra,Stedip…
OG_8444	0.950617	77	77	1	1	1	0	0	0	0	Hsap,Bralan,Spur,Skow,Tcas,Dpul,Cscu,Cgig,Exapal,Nvec,Adig,Amil,Gfas,Fspp,Gasp,Spis,Pocdam,Dgig,Xesp,Hvul,Chem,Aaur,Nemnom,Rhoesc,Sanmal,Morvir,Tadh,TrH2,HoiH06,Hhon,HoiH04,HoiH11,HoiH23,Mlei,Pbac,Horcal,Bolinf,Vmul,Coeast,Coemet,Drygla,Eupdun,Mertsp,Lampan,Beraby,Aque,Emue,Tetwil,Halamb,Stycar,Spolac,Scil,Lcom,Clacor,Gracom,Leuniv,Ocar,Opea,Plajan,Mbre,Sros,Acaspe,Helnan,Didcos,Diagra,Stedip,Cod…
OG_8503	0.950617	77	77	1	1	1	0	0	0	0.567	Hsap,Bralan,Spur,Skow,Tcas,Dpul,Cscu,Ctel,Cgig,Acagra,Exapal,Nvec,Adig,Amil,Gfas,Fspp,Gasp,Spis,Pocdam,Dgig,Xesp,Hvul,Chem,Aaur,Nemnom,Rhoesc,Sanmal,Morvir,Tadh,TrH2,HoiH06,Hhon,HoiH04,HoiH11,HoiH23,Mlei,Pbac,Horcal,Bolinf,Vmul,Coeast,Coemet,Drygla,Mertsp,Lampan,Beraby,Aque,Emue,Tetwil,Xestes,Halamb,Stycar,Spolac,Plespi,Scil,Lcom,Clacor,Gracom,Leuniv,Opea,Mbre,Sros,Acaspe,Helnan,Didcos,Diagra,Ste…
OG_862	0.950617	77	77	1	1	1	0	0	0	0	Hsap,Bralan,Spur,Skow,Tcas,Dpul,Cscu,Ctel,Cgig,Acagra,Exapal,Nvec,Adig,Amil,Gfas,Fspp,Gasp,Spis,Pocdam,Dgig,Xesp,Hvul,Chem,Aaur,Nemnom,Rhoesc,Sanmal,Morvir,Tadh,TrH2,Hhon,HoiH04,HoiH11,HoiH23,Mlei,Pbac,Horcal,Bolinf,Vmul,Coeast,Coemet,Drygla,Eupdun,Mertsp,Lampan,Beraby,Aque,Emue,Tetwil,Halamb,Stycar,Spolac,Plespi,Scil,Lcom,Clacor,Gracom,Leuniv,Opea,Plajan,Mbre,Sros,Acaspe,Helnan,Didcos,Diagra,Ste…
OG_922	0.950617	77	77	1	1	1	0	0	0	0	Hsap,Bralan,Spur,Skow,Tcas,Dpul,Cscu,Ctel,Cgig,Acagra,Exapal,Nvec,Adig,Amil,Gfas,Fspp,Gasp,Spis,Dgig,Xesp,Hvul,Chem,Aaur,Nemnom,Rhoesc,Sanmal,Morvir,Tadh,TrH2,HoiH06,Hhon,HoiH04,HoiH23,Mlei,Pbac,Horcal,Bolinf,Vmul,Coeast,Coemet,Drygla,Eupdun,Mertsp,Lampan,Beraby,Aque,Emue,Tetwil,Halamb,Stycar,Spolac,Plespi,Lcom,Clacor,Gracom,Leuniv,Ocar,Opea,Plajan,Mbre,Sros,Acaspe,Helnan,Didcos,Diagra,Stedip,Cod…
OG_1022	0.938272	76	76	1	1	1	0	0	0	0	Hsap,Bralan,Spur,Skow,Tcas,Dpul,Cscu,Ctel,Cgig,Acagra,Exapal,Nvec,Adig,Amil,Gfas,Fspp,Gasp,Spis,Pocdam,Dgig,Xesp,Hvul,Chem,Aaur,Nemnom,Rhoesc,Sanmal,Tadh,TrH2,HoiH06,Hhon,HoiH04,HoiH11,HoiH23,Mlei,Pbac,Horcal,Bolinf,Drygla,Eupdun,Lampan,Beraby,Aque,Emue,Tetwil,Xestes,Halamb,Stycar,Spolac,Plespi,Scil,Lcom,Clacor,Gracom,Leuniv,Ocar,Opea,Plajan,Mbre,Sros,Acaspe,Helnan,Didcos,Diagra,Stedip,Codhol,Mic…
OG_1034	0.938272	76	76	1	1	1	0	0	0	0	Skow,Tcas,Dpul,Cscu,Ctel,Cgig,Acagra,Exapal,Nvec,Adig,Amil,Gfas,Fspp,Gasp,Spis,Pocdam,Dgig,Xesp,Hvul,Chem,Aaur,Nemnom,Rhoesc,Sanmal,Morvir,Tadh,TrH2,HoiH06,Hhon,HoiH04,HoiH11,HoiH23,Mlei,Pbac,Horcal,Bolinf,Vmul,Coeast,Coemet,Drygla,Eupdun,Mertsp,Beraby,Aque,Emue,Tetwil,Xestes,Halamb,Stycar,Spolac,Plespi,Lcom,Clacor,Gracom,Leuniv,Ocar,Opea,Plajan,Mbre,Sros,Acaspe,Helnan,Didcos,Diagra,Stedip,Codhol…
OG_1109	0.938272	76	76	1	1	1	0	0	0	0	Hsap,Bralan,Spur,Skow,Tcas,Dpul,Cscu,Ctel,Cgig,Acagra,Exapal,Nvec,Amil,Gfas,Fspp,Gasp,Spis,Pocdam,Dgig,Xesp,Hvul,Chem,Aaur,Nemnom,Rhoesc,Sanmal,Morvir,Tadh,TrH2,HoiH06,Hhon,HoiH04,HoiH11,HoiH23,Mlei,Pbac,Horcal,Bolinf,Vmul,Coeast,Coemet,Drygla,Eupdun,Mertsp,Lampan,Beraby,Aque,Emue,Tetwil,Xestes,Spolac,Plespi,Scil,Clacor,Gracom,Leuniv,Opea,Plajan,Mbre,Sros,Acaspe,Helnan,Didcos,Diagra,Stedip,Codhol…
OG_1116	0.938272	76	76	1	1	1	0	0	0	0.032	Bralan,Spur,Skow,Tcas,Dpul,Cscu,Ctel,Cgig,Acagra,Exapal,Nvec,Adig,Amil,Gfas,Fspp,Gasp,Spis,Pocdam,Dgig,Xesp,Hvul,Chem,Aaur,Nemnom,Rhoesc,Sanmal,Morvir,Tadh,TrH2,HoiH06,Hhon,HoiH04,HoiH11,HoiH23,Mlei,Pbac,Horcal,Bolinf,Vmul,Coeast,Coemet,Drygla,Lampan,Beraby,Aque,Emue,Tetwil,Xestes,Halamb,Stycar,Spolac,Plespi,Lcom,Clacor,Gracom,Leuniv,Ocar,Opea,Mbre,Sros,Acaspe,Helnan,Didcos,Diagra,Stedip,Codhol,M…
OG_1195	0.938272	76	76	1	1	1	0	0	0	0	Hsap,Bralan,Spur,Skow,Tcas,Dpul,Cscu,Ctel,Cgig,Acagra,Exapal,Nvec,Adig,Amil,Gfas,Fspp,Gasp,Spis,Pocdam,Dgig,Xesp,Hvul,Chem,Aaur,Nemnom,Rhoesc,Sanmal,Morvir,Tadh,TrH2,HoiH06,Hhon,HoiH04,HoiH23,Mlei,Pbac,Horcal,Bolinf,Vmul,Coeast,Coemet,Drygla,Eupdun,Mertsp,Lampan,Beraby,Aque,Emue,Tetwil,Halamb,Stycar,Spolac,Scil,Lcom,Gracom,Leuniv,Ocar,Opea,Plajan,Mbre,Sros,Acaspe,Helnan,Didcos,Diagra,Stedip,Codho…
OG_1306	0.938272	76	76	1	1	1	0	0	0	0.217	Hsap,Bralan,Spur,Skow,Tcas,Cscu,Ctel,Cgig,Acagra,Exapal,Nvec,Adig,Amil,Gfas,Fspp,Gasp,Spis,Pocdam,Dgig,Xesp,Hvul,Chem,Nemnom,Rhoesc,Sanmal,Morvir,Tadh,TrH2,Hhon,HoiH11,HoiH23,Mlei,Pbac,Horcal,Bolinf,Vmul,Coeast,Coemet,Drygla,Eupdun,Mertsp,Lampan,Beraby,Aque,Emue,Tetwil,Xestes,Halamb,Stycar,Spolac,Plespi,Scil,Lcom,Clacor,Gracom,Leuniv,Ocar,Opea,Plajan,Mbre,Acaspe,Helnan,Didcos,Diagra,Stedip,Codhol…
OG_1356	0.938272	76	76	1	1	1	0	0	0	0.98	Hsap,Bralan,Spur,Skow,Tcas,Dpul,Cscu,Ctel,Cgig,Acagra,Nvec,Adig,Amil,Gfas,Fspp,Gasp,Spis,Pocdam,Dgig,Xesp,Hvul,Chem,Nemnom,Rhoesc,Sanmal,Morvir,Tadh,TrH2,HoiH06,Hhon,HoiH04,HoiH11,HoiH23,Mlei,Pbac,Horcal,Bolinf,Vmul,Coemet,Drygla,Eupdun,Mertsp,Lampan,Beraby,Aque,Emue,Tetwil,Xestes,Halamb,Stycar,Spolac,Scil,Lcom,Clacor,Gracom,Ocar,Opea,Plajan,Mbre,Sros,Acaspe,Helnan,Didcos,Diagra,Stedip,Codhol,Mic…
OG_1362	0.938272	76	76	1	1	1	0	0	0	0	Hsap,Bralan,Spur,Skow,Tcas,Dpul,Cscu,Ctel,Cgig,Acagra,Exapal,Nvec,Adig,Amil,Gfas,Fspp,Gasp,Spis,Pocdam,Dgig,Xesp,Hvul,Chem,Aaur,Nemnom,Rhoesc,Sanmal,Morvir,Tadh,TrH2,HoiH06,Hhon,HoiH04,HoiH11,HoiH23,Mlei,Pbac,Horcal,Bolinf,Vmul,Coeast,Coemet,Drygla,Eupdun,Mertsp,Beraby,Aque,Emue,Tetwil,Xestes,Halamb,Stycar,Spolac,Scil,Lcom,Clacor,Leuniv,Ocar,Opea,Mbre,Sros,Acaspe,Helnan,Didcos,Diagra,Stedip,Micro…
OG_1392	0.938272	76	76	1	1	1	0	0	0	0	Hsap,Bralan,Spur,Skow,Tcas,Cscu,Ctel,Cgig,Acagra,Exapal,Nvec,Adig,Amil,Gfas,Fspp,Gasp,Spis,Pocdam,Dgig,Xesp,Hvul,Chem,Aaur,Nemnom,Rhoesc,Sanmal,Morvir,Tadh,TrH2,HoiH06,Hhon,HoiH11,HoiH23,Mlei,Pbac,Horcal,Bolinf,Vmul,Coeast,Coemet,Drygla,Eupdun,Mertsp,Lampan,Beraby,Aque,Emue,Tetwil,Xestes,Halamb,Stycar,Spolac,Plespi,Scil,Gracom,Leuniv,Ocar,Opea,Plajan,Mbre,Sros,Acaspe,Helnan,Didcos,Diagra,Stedip,M…
OG_1417	0.938272	76	76	1	1	1	0	0	0	0.014	Hsap,Bralan,Spur,Skow,Tcas,Dpul,Cscu,Ctel,Cgig,Acagra,Exapal,Nvec,Adig,Amil,Gfas,Fspp,Gasp,Spis,Pocdam,Dgig,Xesp,Hvul,Chem,Aaur,Nemnom,Rhoesc,Sanmal,Tadh,TrH2,HoiH06,Hhon,HoiH04,HoiH23,Mlei,Pbac,Horcal,Bolinf,Vmul,Coeast,Drygla,Eupdun,Mertsp,Lampan,Beraby,Aque,Emue,Tetwil,Xestes,Halamb,Spolac,Plespi,Lcom,Clacor,Gracom,Leuniv,Ocar,Opea,Plajan,Mbre,Sros,Acaspe,Helnan,Didcos,Diagra,Stedip,Codhol,Mic…
OG_1525	0.938272	76	76	1	1	1	0	0	0	0.42	Bralan,Spur,Skow,Tcas,Dpul,Cscu,Ctel,Cgig,Acagra,Exapal,Nvec,Adig,Amil,Gfas,Fspp,Gasp,Spis,Pocdam,Dgig,Xesp,Hvul,Chem,Aaur,Nemnom,Rhoesc,Sanmal,Morvir,Tadh,TrH2,HoiH06,Hhon,HoiH04,HoiH11,HoiH23,Mlei,Pbac,Horcal,Bolinf,Vmul,Coemet,Drygla,Eupdun,Mertsp,Lampan,Beraby,Aque,Emue,Tetwil,Halamb,Stycar,Spolac,Plespi,Scil,Lcom,Clacor,Gracom,Leuniv,Ocar,Opea,Plajan,Mbre,Sros,Acaspe,Helnan,Didcos,Diagra,Cod…
OG_1686	0.938272	76	76	1	1	1	0	0	0	0	Hsap,Bralan,Spur,Skow,Tcas,Dpul,Cscu,Ctel,Cgig,Acagra,Exapal,Nvec,Adig,Amil,Gfas,Fspp,Gasp,Spis,Pocdam,Dgig,Xesp,Hvul,Chem,Nemnom,Rhoesc,Sanmal,Morvir,Tadh,TrH2,HoiH06,Hhon,HoiH04,HoiH11,HoiH23,Mlei,Pbac,Horcal,Bolinf,Vmul,Coeast,Coemet,Drygla,Eupdun,Mertsp,Lampan,Beraby,Aque,Emue,Tetwil,Halamb,Stycar,Spolac,Scil,Lcom,Clacor,Gracom,Leuniv,Ocar,Opea,Plajan,Mbre,Sros,Acaspe,Helnan,Didcos,Diagra,Ste…
OG_1687	0.938272	76	76	1	1	1	0	0	0	0	Hsap,Bralan,Spur,Skow,Tcas,Dpul,Cscu,Ctel,Cgig,Acagra,Exapal,Nvec,Adig,Amil,Gfas,Fspp,Gasp,Spis,Pocdam,Dgig,Xesp,Hvul,Chem,Nemnom,Rhoesc,Sanmal,Morvir,Tadh,TrH2,HoiH06,Hhon,HoiH04,HoiH23,Mlei,Pbac,Horcal,Bolinf,Vmul,Coeast,Coemet,Drygla,Eupdun,Mertsp,Lampan,Beraby,Aque,Emue,Tetwil,Stycar,Spolac,Plespi,Scil,Lcom,Clacor,Leuniv,Ocar,Opea,Plajan,Mbre,Sros,Acaspe,Helnan,Didcos,Diagra,Stedip,Codhol,Mic…
OG_17	0.938272	76	76	1	1	1	0	0	0	0	Hsap,Bralan,Spur,Skow,Tcas,Dpul,Cscu,Ctel,Cgig,Acagra,Exapal,Nvec,Adig,Amil,Gfas,Fspp,Gasp,Spis,Pocdam,Dgig,Xesp,Hvul,Chem,Aaur,Nemnom,Rhoesc,Sanmal,Morvir,Tadh,TrH2,HoiH06,HoiH11,HoiH23,Mlei,Pbac,Horcal,Bolinf,Vmul,Coeast,Coemet,Drygla,Eupdun,Mertsp,Lampan,Beraby,Aque,Emue,Tetwil,Xestes,Halamb,Stycar,Spolac,Scil,Lcom,Clacor,Gracom,Leuniv,Ocar,Opea,Plajan,Mbre,Sros,Didcos,Diagra,Stedip,Codhol,Mic…
OG_1702	0.938272	76	76	1	1	1	0	0	0	0.062	Hsap,Bralan,Spur,Skow,Tcas,Dpul,Cscu,Ctel,Cgig,Acagra,Exapal,Nvec,Adig,Amil,Gfas,Fspp,Gasp,Spis,Pocdam,Dgig,Xesp,Hvul,Chem,Aaur,Nemnom,Rhoesc,Sanmal,Morvir,Tadh,TrH2,HoiH06,Hhon,HoiH04,HoiH11,Mlei,Pbac,Horcal,Bolinf,Vmul,Coeast,Coemet,Drygla,Eupdun,Mertsp,Lampan,Beraby,Aque,Tetwil,Halamb,Stycar,Scil,Lcom,Clacor,Gracom,Leuniv,Ocar,Opea,Plajan,Mbre,Sros,Acaspe,Helnan,Didcos,Diagra,Stedip,Codhol,Mic…
OG_1726	0.938272	76	76	1	1	1	0	0	0	0	Hsap,Bralan,Spur,Skow,Tcas,Dpul,Cscu,Ctel,Cgig,Acagra,Exapal,Nvec,Adig,Amil,Gfas,Fspp,Gasp,Spis,Pocdam,Dgig,Xesp,Hvul,Chem,Aaur,Nemnom,Rhoesc,Sanmal,Morvir,Tadh,TrH2,HoiH06,Hhon,HoiH04,HoiH23,Mlei,Pbac,Horcal,Vmul,Coeast,Coemet,Drygla,Eupdun,Mertsp,Lampan,Beraby,Aque,Tetwil,Xestes,Halamb,Stycar,Spolac,Scil,Lcom,Clacor,Gracom,Leuniv,Ocar,Opea,Plajan,Mbre,Sros,Acaspe,Helnan,Didcos,Diagra,Stedip,Cod…
OG_1764	0.938272	76	76	1	1	1	0	0	0	0.004	Hsap,Bralan,Spur,Skow,Tcas,Dpul,Cscu,Ctel,Cgig,Acagra,Nvec,Adig,Amil,Gfas,Fspp,Gasp,Spis,Pocdam,Dgig,Xesp,Hvul,Chem,Aaur,Nemnom,Rhoesc,Sanmal,Morvir,Tadh,TrH2,HoiH06,Hhon,HoiH04,HoiH11,HoiH23,Mlei,Pbac,Horcal,Bolinf,Vmul,Coeast,Coemet,Eupdun,Mertsp,Lampan,Beraby,Aque,Emue,Halamb,Stycar,Spolac,Plespi,Lcom,Clacor,Gracom,Leuniv,Ocar,Opea,Plajan,Mbre,Sros,Acaspe,Helnan,Didcos,Diagra,Stedip,Codhol,Mic…
OG_1801	0.938272	76	76	1	1	1	0	0	0	0	Hsap,Bralan,Spur,Skow,Tcas,Dpul,Cscu,Cgig,Acagra,Exapal,Nvec,Adig,Amil,Gfas,Fspp,Gasp,Spis,Pocdam,Dgig,Xesp,Hvul,Chem,Aaur,Nemnom,Rhoesc,Sanmal,Morvir,Tadh,TrH2,HoiH06,Hhon,HoiH04,HoiH11,HoiH23,Mlei,Pbac,Horcal,Bolinf,Vmul,Coeast,Coemet,Drygla,Eupdun,Mertsp,Lampan,Beraby,Aque,Emue,Tetwil,Xestes,Halamb,Stycar,Spolac,Plespi,Scil,Lcom,Clacor,Gracom,Leuniv,Ocar,Opea,Mbre,Sros,Acaspe,Helnan,Stedip,Cod…
OG_1846	0.938272	76	76	1	1	1	0	0	0	0	Hsap,Bralan,Spur,Skow,Dpul,Ctel,Cgig,Acagra,Exapal,Nvec,Adig,Amil,Gfas,Fspp,Gasp,Spis,Pocdam,Dgig,Xesp,Hvul,Chem,Aaur,Nemnom,Rhoesc,Sanmal,Morvir,Tadh,TrH2,HoiH06,Hhon,HoiH04,HoiH11,HoiH23,Mlei,Pbac,Horcal,Bolinf,Vmul,Coemet,Eupdun,Mertsp,Lampan,Beraby,Aque,Emue,Tetwil,Halamb,Stycar,Spolac,Plespi,Scil,Lcom,Clacor,Gracom,Leuniv,Ocar,Opea,Plajan,Mbre,Sros,Acaspe,Helnan,Didcos,Diagra,Stedip,Codhol,M…
OG_1859	0.938272	76	76	1	1	1	0	0	0	0	Hsap,Bralan,Spur,Skow,Tcas,Dpul,Cscu,Ctel,Cgig,Acagra,Exapal,Nvec,Adig,Gfas,Fspp,Gasp,Spis,Pocdam,Dgig,Xesp,Hvul,Chem,Aaur,Nemnom,Rhoesc,Sanmal,Morvir,Tadh,TrH2,HoiH06,Hhon,HoiH04,HoiH11,HoiH23,Mlei,Pbac,Horcal,Bolinf,Vmul,Coeast,Coemet,Drygla,Eupdun,Mertsp,Lampan,Beraby,Aque,Emue,Tetwil,Halamb,Stycar,Spolac,Scil,Lcom,Gracom,Leuniv,Ocar,Opea,Plajan,Mbre,Sros,Acaspe,Helnan,Didcos,Diagra,Stedip,Cod…
OG_1933	0.938272	76	76	1	1	1	0	0	0	1	Hsap,Bralan,Spur,Skow,Tcas,Dpul,Cscu,Ctel,Cgig,Acagra,Exapal,Nvec,Adig,Amil,Gfas,Fspp,Gasp,Spis,Pocdam,Dgig,Xesp,Hvul,Chem,Aaur,Nemnom,Rhoesc,Morvir,Tadh,TrH2,HoiH06,Hhon,HoiH04,HoiH11,HoiH23,Mlei,Pbac,Bolinf,Vmul,Coeast,Coemet,Drygla,Eupdun,Mertsp,Lampan,Beraby,Aque,Emue,Tetwil,Xestes,Halamb,Stycar,Spolac,Plespi,Scil,Lcom,Clacor,Gracom,Leuniv,Ocar,Opea,Mbre,Sros,Acaspe,Helnan,Stedip,Codhol,Micro…
OG_203	0.938272	76	76	1	1	1	0	0	0	0	Hsap,Bralan,Spur,Skow,Tcas,Dpul,Cscu,Cgig,Acagra,Exapal,Nvec,Adig,Amil,Gfas,Fspp,Gasp,Spis,Pocdam,Dgig,Xesp,Hvul,Chem,Aaur,Nemnom,Rhoesc,Sanmal,Morvir,Tadh,TrH2,HoiH06,Hhon,HoiH04,HoiH11,HoiH23,Mlei,Pbac,Horcal,Bolinf,Vmul,Coeast,Coemet,Eupdun,Mertsp,Lampan,Beraby,Aque,Emue,Tetwil,Xestes,Halamb,Stycar,Spolac,Lcom,Gracom,Leuniv,Ocar,Opea,Plajan,Mbre,Sros,Acaspe,Helnan,Didcos,Diagra,Stedip,Codhol,M…
OG_2114	0.938272	76	76	1	1	1	0	0	0	0	Hsap,Bralan,Spur,Skow,Tcas,Dpul,Cscu,Ctel,Cgig,Acagra,Exapal,Nvec,Adig,Amil,Gfas,Fspp,Gasp,Spis,Pocdam,Dgig,Xesp,Hvul,Chem,Nemnom,Rhoesc,Sanmal,Morvir,Tadh,TrH2,HoiH06,Hhon,HoiH04,HoiH23,Mlei,Pbac,Horcal,Bolinf,Vmul,Coeast,Coemet,Drygla,Mertsp,Lampan,Beraby,Aque,Emue,Tetwil,Xestes,Halamb,Stycar,Spolac,Plespi,Scil,Lcom,Clacor,Gracom,Leuniv,Opea,Plajan,Sros,Acaspe,Helnan,Didcos,Diagra,Stedip,Codhol…
OG_2157	0.938272	76	76	1	1	1	0	0	0	0	Hsap,Bralan,Spur,Skow,Tcas,Dpul,Cscu,Ctel,Cgig,Acagra,Exapal,Nvec,Adig,Gfas,Fspp,Gasp,Spis,Pocdam,Dgig,Xesp,Hvul,Chem,Aaur,Nemnom,Rhoesc,Sanmal,Morvir,Tadh,TrH2,HoiH06,Hhon,HoiH04,HoiH11,HoiH23,Mlei,Pbac,Horcal,Bolinf,Vmul,Coeast,Coemet,Drygla,Mertsp,Lampan,Beraby,Aque,Xestes,Halamb,Stycar,Spolac,Plespi,Scil,Lcom,Gracom,Leuniv,Ocar,Opea,Plajan,Mbre,Sros,Acaspe,Helnan,Didcos,Diagra,Stedip,Codhol,M…
OG_2240	0.938272	76	76	1	1	1	0	0	0	0	Hsap,Spur,Skow,Tcas,Dpul,Cscu,Ctel,Cgig,Acagra,Exapal,Nvec,Adig,Amil,Gfas,Fspp,Gasp,Spis,Pocdam,Dgig,Xesp,Hvul,Chem,Nemnom,Rhoesc,Sanmal,Morvir,Tadh,TrH2,HoiH06,Hhon,HoiH04,HoiH11,HoiH23,Mlei,Pbac,Horcal,Bolinf,Coeast,Coemet,Drygla,Eupdun,Mertsp,Lampan,Beraby,Aque,Emue,Tetwil,Xestes,Halamb,Stycar,Spolac,Lcom,Clacor,Gracom,Leuniv,Ocar,Opea,Plajan,Mbre,Sros,Acaspe,Helnan,Didcos,Diagra,Stedip,Codhol…
OG_2438	0.938272	76	76	1	1	1	0	0	0	0	Hsap,Bralan,Spur,Skow,Tcas,Dpul,Cscu,Cgig,Acagra,Exapal,Nvec,Adig,Amil,Gfas,Fspp,Gasp,Spis,Pocdam,Dgig,Xesp,Hvul,Chem,Aaur,Nemnom,Rhoesc,Sanmal,Morvir,Tadh,TrH2,HoiH06,Hhon,HoiH04,HoiH23,Pbac,Horcal,Bolinf,Vmul,Coeast,Coemet,Drygla,Eupdun,Mertsp,Lampan,Beraby,Aque,Emue,Tetwil,Xestes,Halamb,Stycar,Spolac,Plespi,Scil,Lcom,Gracom,Ocar,Opea,Plajan,Mbre,Sros,Acaspe,Helnan,Didcos,Diagra,Stedip,Codhol,M…
OG_2511	0.938272	76	76	1	1	1	0	0	0	0	Hsap,Bralan,Spur,Skow,Cscu,Ctel,Cgig,Acagra,Exapal,Nvec,Adig,Amil,Gfas,Fspp,Gasp,Spis,Pocdam,Dgig,Xesp,Hvul,Chem,Aaur,Nemnom,Rhoesc,Sanmal,Morvir,Tadh,TrH2,Hhon,HoiH04,HoiH11,HoiH23,Mlei,Pbac,Horcal,Bolinf,Vmul,Coeast,Coemet,Drygla,Lampan,Beraby,Aque,Emue,Tetwil,Xestes,Halamb,Stycar,Spolac,Plespi,Scil,Lcom,Clacor,Gracom,Leuniv,Ocar,Opea,Plajan,Mbre,Sros,Acaspe,Helnan,Didcos,Diagra,Stedip,Codhol,M…
OG_2544	0.938272	76	76	1	1	1	0	0	0	0	Hsap,Bralan,Spur,Skow,Tcas,Dpul,Cscu,Ctel,Cgig,Acagra,Exapal,Nvec,Adig,Gfas,Fspp,Gasp,Spis,Pocdam,Dgig,Xesp,Hvul,Aaur,Nemnom,Rhoesc,Sanmal,Morvir,Tadh,TrH2,HoiH06,Hhon,HoiH04,HoiH11,HoiH23,Mlei,Pbac,Horcal,Bolinf,Vmul,Coeast,Coemet,Drygla,Mertsp,Lampan,Beraby,Aque,Emue,Tetwil,Xestes,Halamb,Stycar,Spolac,Scil,Lcom,Gracom,Leuniv,Ocar,Opea,Plajan,Mbre,Sros,Acaspe,Helnan,Didcos,Diagra,Stedip,Codhol,M…
OG_2864	0.938272	76	76	1	1	1	0	0	0	0.868	Hsap,Bralan,Spur,Skow,Tcas,Dpul,Cscu,Ctel,Cgig,Acagra,Exapal,Nvec,Adig,Gfas,Fspp,Gasp,Spis,Pocdam,Dgig,Xesp,Hvul,Chem,Aaur,Nemnom,Rhoesc,Sanmal,Tadh,TrH2,HoiH06,Hhon,HoiH04,HoiH11,HoiH23,Mlei,Pbac,Horcal,Vmul,Coeast,Coemet,Drygla,Eupdun,Lampan,Beraby,Aque,Emue,Tetwil,Xestes,Stycar,Spolac,Plespi,Scil,Lcom,Clacor,Gracom,Leuniv,Ocar,Opea,Plajan,Mbre,Sros,Acaspe,Helnan,Didcos,Diagra,Stedip,Codhol,Mic…
OG_2868	0.938272	76	76	1	1	1	0	0	0	0	Hsap,Bralan,Spur,Skow,Tcas,Dpul,Cscu,Ctel,Cgig,Acagra,Exapal,Nvec,Adig,Amil,Gfas,Fspp,Gasp,Spis,Pocdam,Dgig,Xesp,Hvul,Chem,Aaur,Nemnom,Rhoesc,Sanmal,Tadh,TrH2,HoiH06,Hhon,HoiH04,HoiH23,Mlei,Pbac,Horcal,Bolinf,Vmul,Coeast,Coemet,Mertsp,Lampan,Beraby,Aque,Emue,Tetwil,Xestes,Halamb,Stycar,Spolac,Plespi,Scil,Lcom,Clacor,Gracom,Leuniv,Ocar,Opea,Plajan,Mbre,Sros,Acaspe,Helnan,Didcos,Diagra,Stedip,Codho…
OG_2989	0.938272	76	76	1	1	1	0	0	0	0	Hsap,Bralan,Spur,Skow,Tcas,Dpul,Cscu,Ctel,Cgig,Acagra,Exapal,Nvec,Adig,Amil,Gfas,Fspp,Gasp,Spis,Pocdam,Dgig,Xesp,Hvul,Chem,Aaur,Nemnom,Rhoesc,Sanmal,TrH2,HoiH06,Hhon,HoiH04,HoiH11,HoiH23,Mlei,Pbac,Horcal,Bolinf,Vmul,Coeast,Coemet,Drygla,Mertsp,Lampan,Beraby,Aque,Emue,Tetwil,Halamb,Stycar,Spolac,Scil,Lcom,Clacor,Gracom,Leuniv,Ocar,Opea,Plajan,Mbre,Sros,Acaspe,Helnan,Didcos,Diagra,Stedip,Codhol,Mic…
OG_3265	0.938272	76	76	1	1	1	0	0	0	0	Hsap,Bralan,Spur,Skow,Tcas,Dpul,Cscu,Ctel,Cgig,Acagra,Exapal,Adig,Amil,Gfas,Fspp,Gasp,Spis,Pocdam,Dgig,Xesp,Hvul,Chem,Aaur,Nemnom,Rhoesc,Sanmal,Morvir,Tadh,TrH2,HoiH06,Hhon,HoiH04,HoiH11,HoiH23,Mlei,Pbac,Horcal,Bolinf,Vmul,Coemet,Drygla,Eupdun,Mertsp,Lampan,Beraby,Aque,Emue,Tetwil,Xestes,Halamb,Stycar,Spolac,Lcom,Clacor,Gracom,Leuniv,Opea,Plajan,Mbre,Sros,Acaspe,Helnan,Didcos,Diagra,Stedip,Codhol…
OG_3272	0.938272	76	76	1	1	1	0	0	0	0	Hsap,Bralan,Spur,Skow,Tcas,Dpul,Cscu,Ctel,Cgig,Acagra,Exapal,Nvec,Adig,Amil,Gfas,Fspp,Gasp,Spis,Pocdam,Dgig,Xesp,Hvul,Chem,Aaur,Nemnom,Rhoesc,Sanmal,Morvir,Tadh,TrH2,HoiH06,Hhon,HoiH04,HoiH11,HoiH23,Mlei,Pbac,Horcal,Vmul,Coemet,Drygla,Lampan,Beraby,Aque,Emue,Tetwil,Xestes,Halamb,Stycar,Spolac,Scil,Lcom,Clacor,Gracom,Leuniv,Ocar,Opea,Plajan,Mbre,Sros,Acaspe,Helnan,Didcos,Diagra,Stedip,Codhol,Micro…
OG_3423	0.938272	76	76	1	1	1	0	0	0	0	Hsap,Bralan,Spur,Skow,Tcas,Dpul,Cscu,Ctel,Cgig,Acagra,Exapal,Nvec,Adig,Amil,Gfas,Fspp,Gasp,Spis,Pocdam,Dgig,Xesp,Hvul,Chem,Aaur,Nemnom,Rhoesc,Sanmal,Morvir,Tadh,TrH2,HoiH06,Hhon,HoiH04,HoiH23,Mlei,Pbac,Horcal,Vmul,Coeast,Coemet,Drygla,Eupdun,Lampan,Beraby,Aque,Emue,Tetwil,Xestes,Stycar,Spolac,Plespi,Scil,Lcom,Clacor,Gracom,Leuniv,Ocar,Opea,Plajan,Mbre,Sros,Acaspe,Helnan,Didcos,Diagra,Stedip,Codho…
OG_344	0.938272	76	76	1	1	1	0	0	0	0.212	Hsap,Bralan,Spur,Skow,Tcas,Dpul,Cscu,Ctel,Cgig,Acagra,Exapal,Nvec,Adig,Amil,Gfas,Fspp,Gasp,Spis,Pocdam,Dgig,Xesp,Hvul,Chem,Aaur,Nemnom,Rhoesc,Sanmal,Morvir,Tadh,TrH2,HoiH06,Hhon,HoiH04,HoiH11,HoiH23,Mlei,Bolinf,Vmul,Coeast,Coemet,Drygla,Eupdun,Mertsp,Lampan,Beraby,Aque,Emue,Tetwil,Xestes,Stycar,Spolac,Plespi,Scil,Lcom,Clacor,Gracom,Leuniv,Ocar,Opea,Mbre,Sros,Acaspe,Helnan,Didcos,Diagra,Stedip,Cod…
OG_3632	0.938272	76	76	1	1	1	0	0	0	0	Hsap,Bralan,Spur,Skow,Tcas,Dpul,Cscu,Ctel,Cgig,Acagra,Exapal,Nvec,Adig,Amil,Gfas,Fspp,Gasp,Spis,Pocdam,Dgig,Xesp,Hvul,Chem,Aaur,Nemnom,Rhoesc,Sanmal,Morvir,Tadh,TrH2,HoiH06,HoiH04,HoiH11,HoiH23,Pbac,Horcal,Bolinf,Vmul,Coeast,Coemet,Mertsp,Lampan,Beraby,Aque,Emue,Tetwil,Halamb,Stycar,Spolac,Plespi,Scil,Lcom,Clacor,Gracom,Leuniv,Ocar,Opea,Plajan,Mbre,Sros,Acaspe,Helnan,Didcos,Diagra,Stedip,Codhol,M…
OG_3695	0.938272	76	76	1	1	1	0	0	0	0	Hsap,Bralan,Spur,Skow,Tcas,Dpul,Cscu,Ctel,Cgig,Acagra,Exapal,Nvec,Adig,Amil,Gfas,Fspp,Gasp,Spis,Pocdam,Dgig,Xesp,Hvul,Chem,Aaur,Nemnom,Rhoesc,Sanmal,Morvir,Tadh,TrH2,HoiH06,Hhon,HoiH04,HoiH23,Mlei,Horcal,Bolinf,Vmul,Coeast,Coemet,Drygla,Lampan,Beraby,Aque,Emue,Tetwil,Xestes,Halamb,Stycar,Spolac,Plespi,Lcom,Clacor,Gracom,Leuniv,Ocar,Opea,Plajan,Mbre,Sros,Acaspe,Helnan,Didcos,Diagra,Stedip,Codhol,M…
OG_3705	0.938272	76	76	1	1	1	0	0	0	0	Hsap,Bralan,Spur,Skow,Tcas,Dpul,Cscu,Ctel,Cgig,Acagra,Exapal,Nvec,Adig,Amil,Gfas,Gasp,Spis,Pocdam,Dgig,Xesp,Hvul,Aaur,Nemnom,Rhoesc,Sanmal,Morvir,Tadh,TrH2,HoiH06,Hhon,HoiH04,HoiH23,Mlei,Pbac,Horcal,Bolinf,Vmul,Coeast,Coemet,Drygla,Eupdun,Mertsp,Lampan,Beraby,Aque,Emue,Tetwil,Halamb,Stycar,Spolac,Plespi,Lcom,Clacor,Gracom,Leuniv,Ocar,Opea,Plajan,Mbre,Sros,Acaspe,Helnan,Didcos,Diagra,Stedip,Codhol…
OG_3805	0.938272	76	76	1	1	1	0	0	0	0.279	Hsap,Bralan,Spur,Skow,Tcas,Dpul,Cscu,Ctel,Cgig,Acagra,Exapal,Nvec,Adig,Amil,Gfas,Fspp,Gasp,Spis,Pocdam,Dgig,Xesp,Hvul,Chem,Nemnom,Rhoesc,Sanmal,Tadh,TrH2,Hhon,HoiH04,HoiH11,HoiH23,Mlei,Pbac,Horcal,Bolinf,Vmul,Coemet,Drygla,Eupdun,Mertsp,Lampan,Beraby,Aque,Emue,Tetwil,Halamb,Stycar,Spolac,Plespi,Scil,Lcom,Clacor,Gracom,Leuniv,Ocar,Opea,Plajan,Mbre,Sros,Acaspe,Helnan,Didcos,Diagra,Stedip,Codhol,Mic…
OG_3808	0.938272	76	76	1	1	1	0	0	0	0	Hsap,Bralan,Spur,Skow,Tcas,Dpul,Cscu,Ctel,Cgig,Acagra,Exapal,Nvec,Adig,Amil,Gfas,Fspp,Gasp,Spis,Pocdam,Dgig,Xesp,Hvul,Chem,Aaur,Nemnom,Rhoesc,Sanmal,Morvir,Tadh,TrH2,HoiH06,Hhon,HoiH04,HoiH23,Mlei,Pbac,Horcal,Bolinf,Vmul,Coemet,Drygla,Eupdun,Lampan,Aque,Emue,Tetwil,Xestes,Halamb,Stycar,Spolac,Scil,Lcom,Clacor,Gracom,Leuniv,Ocar,Opea,Plajan,Mbre,Sros,Acaspe,Helnan,Didcos,Diagra,Stedip,Codhol,Micro…
OG_389	0.938272	76	76	1	1	1	0	0	0	0	Hsap,Bralan,Spur,Tcas,Dpul,Cscu,Ctel,Cgig,Acagra,Exapal,Nvec,Adig,Amil,Gfas,Fspp,Gasp,Spis,Pocdam,Dgig,Xesp,Hvul,Chem,Nemnom,Rhoesc,Sanmal,Tadh,TrH2,HoiH06,Hhon,HoiH04,HoiH11,HoiH23,Mlei,Pbac,Horcal,Bolinf,Vmul,Coeast,Coemet,Drygla,Eupdun,Mertsp,Lampan,Beraby,Aque,Emue,Tetwil,Xestes,Halamb,Spolac,Plespi,Scil,Lcom,Clacor,Gracom,Leuniv,Ocar,Opea,Mbre,Sros,Acaspe,Helnan,Didcos,Diagra,Stedip,Codhol,M…
OG_3939	0.938272	76	76	1	1	1	0	0	0	0	Hsap,Skow,Tcas,Dpul,Cscu,Ctel,Cgig,Acagra,Exapal,Nvec,Adig,Amil,Gfas,Fspp,Gasp,Spis,Pocdam,Dgig,Xesp,Hvul,Chem,Aaur,Nemnom,Rhoesc,Sanmal,Morvir,Tadh,TrH2,HoiH06,Hhon,HoiH04,HoiH11,HoiH23,Mlei,Pbac,Horcal,Bolinf,Vmul,Coeast,Coemet,Drygla,Mertsp,Lampan,Beraby,Aque,Emue,Tetwil,Halamb,Stycar,Spolac,Scil,Lcom,Clacor,Gracom,Leuniv,Ocar,Opea,Plajan,Mbre,Sros,Acaspe,Helnan,Didcos,Diagra,Stedip,Codhol,Mic…
OG_3965	0.938272	76	76	1	1	1	0	0	0	0	Hsap,Bralan,Spur,Skow,Tcas,Dpul,Cscu,Ctel,Cgig,Acagra,Exapal,Nvec,Adig,Gfas,Fspp,Gasp,Spis,Pocdam,Dgig,Xesp,Hvul,Chem,Nemnom,Rhoesc,Sanmal,Morvir,Tadh,TrH2,HoiH06,Hhon,HoiH04,HoiH23,Mlei,Pbac,Horcal,Bolinf,Vmul,Coeast,Coemet,Drygla,Eupdun,Mertsp,Lampan,Beraby,Aque,Emue,Tetwil,Xestes,Halamb,Stycar,Spolac,Scil,Lcom,Clacor,Gracom,Leuniv,Opea,Plajan,Mbre,Sros,Acaspe,Helnan,Didcos,Diagra,Stedip,Codhol…
OG_401	0.938272	76	76	1	1	1	0	0	0	0	Bralan,Spur,Skow,Tcas,Ctel,Cgig,Acagra,Exapal,Nvec,Adig,Amil,Gfas,Fspp,Gasp,Spis,Pocdam,Dgig,Xesp,Hvul,Chem,Nemnom,Rhoesc,Sanmal,Morvir,Tadh,TrH2,HoiH06,Hhon,HoiH04,HoiH11,HoiH23,Mlei,Pbac,Horcal,Bolinf,Vmul,Coeast,Coemet,Drygla,Eupdun,Mertsp,Lampan,Beraby,Aque,Emue,Tetwil,Halamb,Stycar,Spolac,Plespi,Scil,Lcom,Clacor,Gracom,Leuniv,Ocar,Opea,Plajan,Mbre,Sros,Acaspe,Helnan,Didcos,Diagra,Stedip,Codh…
OG_4029	0.938272	76	76	1	1	1	0	0	0	0.008	Hsap,Bralan,Spur,Skow,Tcas,Dpul,Cscu,Ctel,Cgig,Acagra,Exapal,Nvec,Adig,Gfas,Fspp,Gasp,Spis,Dgig,Xesp,Hvul,Chem,Aaur,Nemnom,Rhoesc,Sanmal,Morvir,Tadh,TrH2,HoiH06,Hhon,HoiH04,HoiH11,HoiH23,Mlei,Pbac,Horcal,Bolinf,Vmul,Coemet,Drygla,Eupdun,Mertsp,Lampan,Beraby,Aque,Emue,Tetwil,Xestes,Halamb,Stycar,Spolac,Scil,Lcom,Clacor,Gracom,Leuniv,Ocar,Opea,Mbre,Sros,Acaspe,Helnan,Didcos,Diagra,Stedip,Codhol,Mic…
OG_413	0.938272	76	76	1	1	1	0	0	0	0	Hsap,Bralan,Spur,Skow,Dpul,Cscu,Ctel,Cgig,Acagra,Exapal,Nvec,Adig,Gfas,Fspp,Gasp,Spis,Pocdam,Dgig,Xesp,Hvul,Chem,Nemnom,Rhoesc,Sanmal,Morvir,Tadh,TrH2,HoiH06,Hhon,HoiH04,HoiH11,HoiH23,Mlei,Pbac,Horcal,Bolinf,Vmul,Coeast,Coemet,Eupdun,Mertsp,Lampan,Beraby,Aque,Emue,Tetwil,Xestes,Stycar,Spolac,Plespi,Scil,Lcom,Clacor,Gracom,Leuniv,Ocar,Opea,Plajan,Mbre,Sros,Acaspe,Helnan,Didcos,Diagra,Stedip,Codhol…
OG_4192	0.938272	76	76	1	1	1	0	0	0	0	Hsap,Bralan,Spur,Skow,Tcas,Dpul,Cscu,Ctel,Cgig,Acagra,Exapal,Nvec,Adig,Amil,Gfas,Fspp,Gasp,Spis,Pocdam,Dgig,Xesp,Hvul,Aaur,Nemnom,Rhoesc,Sanmal,Tadh,TrH2,HoiH06,Hhon,HoiH04,HoiH11,HoiH23,Mlei,Pbac,Horcal,Bolinf,Vmul,Coeast,Coemet,Drygla,Eupdun,Lampan,Beraby,Aque,Emue,Tetwil,Xestes,Stycar,Spolac,Scil,Lcom,Clacor,Gracom,Leuniv,Ocar,Opea,Plajan,Mbre,Sros,Acaspe,Helnan,Didcos,Diagra,Stedip,Codhol,Mic…
OG_4201	0.938272	76	76	1	1	1	0	0	0	0	Hsap,Bralan,Spur,Skow,Tcas,Dpul,Cscu,Ctel,Cgig,Acagra,Exapal,Nvec,Adig,Amil,Gfas,Fspp,Gasp,Spis,Pocdam,Dgig,Xesp,Hvul,Chem,Aaur,Nemnom,Rhoesc,Sanmal,Tadh,TrH2,HoiH06,Hhon,HoiH04,HoiH11,HoiH23,Mlei,Pbac,Horcal,Bolinf,Vmul,Coeast,Coemet,Eupdun,Mertsp,Lampan,Beraby,Aque,Emue,Tetwil,Xestes,Halamb,Stycar,Spolac,Plespi,Scil,Lcom,Clacor,Gracom,Leuniv,Plajan,Mbre,Sros,Acaspe,Helnan,Didcos,Diagra,Stedip,C…
OG_4382	0.938272	76	76	1	1	1	0	0	0	0	Bralan,Skow,Dpul,Cscu,Ctel,Cgig,Acagra,Exapal,Nvec,Adig,Amil,Gfas,Fspp,Gasp,Spis,Pocdam,Dgig,Xesp,Hvul,Chem,Aaur,Nemnom,Rhoesc,Sanmal,Morvir,Tadh,TrH2,HoiH06,Hhon,HoiH04,HoiH11,HoiH23,Mlei,Pbac,Horcal,Bolinf,Vmul,Coeast,Coemet,Drygla,Eupdun,Mertsp,Lampan,Beraby,Aque,Emue,Tetwil,Xestes,Halamb,Stycar,Spolac,Scil,Lcom,Clacor,Gracom,Leuniv,Ocar,Opea,Plajan,Mbre,Sros,Acaspe,Helnan,Didcos,Diagra,Stedip…
OG_4400	0.938272	76	76	1	1	1	0	0	0	0	Hsap,Bralan,Spur,Skow,Dpul,Cscu,Ctel,Cgig,Acagra,Exapal,Nvec,Adig,Amil,Gfas,Fspp,Gasp,Spis,Dgig,Xesp,Hvul,Chem,Aaur,Nemnom,Rhoesc,Sanmal,Morvir,Tadh,TrH2,HoiH06,Hhon,HoiH04,HoiH11,HoiH23,Pbac,Horcal,Bolinf,Vmul,Coeast,Coemet,Drygla,Mertsp,Lampan,Beraby,Aque,Emue,Tetwil,Xestes,Stycar,Spolac,Plespi,Scil,Lcom,Clacor,Gracom,Leuniv,Ocar,Opea,Plajan,Mbre,Sros,Acaspe,Helnan,Didcos,Diagra,Stedip,Codhol,M…
OG_4430	0.938272	76	76	1	1	1	0	0	0	0	Hsap,Bralan,Spur,Skow,Tcas,Dpul,Cscu,Ctel,Cgig,Acagra,Exapal,Nvec,Adig,Amil,Gfas,Fspp,Gasp,Spis,Pocdam,Dgig,Xesp,Hvul,Chem,Aaur,Nemnom,Rhoesc,Sanmal,Morvir,Tadh,TrH2,HoiH06,Hhon,HoiH04,HoiH11,HoiH23,Mlei,Pbac,Horcal,Bolinf,Vmul,Coeast,Coemet,Drygla,Eupdun,Mertsp,Lampan,Beraby,Aque,Tetwil,Xestes,Halamb,Stycar,Spolac,Plespi,Scil,Lcom,Clacor,Gracom,Leuniv,Ocar,Opea,Plajan,Mbre,Acaspe,Helnan,Didcos,D…
OG_4558	0.938272	76	76	1	1	1	0	0	0	0.325	Hsap,Bralan,Skow,Dpul,Cscu,Ctel,Cgig,Acagra,Exapal,Nvec,Adig,Amil,Gfas,Fspp,Spis,Pocdam,Dgig,Xesp,Hvul,Chem,Aaur,Nemnom,Rhoesc,Sanmal,Morvir,Tadh,TrH2,HoiH06,Hhon,HoiH04,HoiH11,HoiH23,Mlei,Pbac,Horcal,Bolinf,Vmul,Coemet,Eupdun,Mertsp,Lampan,Beraby,Aque,Emue,Tetwil,Xestes,Halamb,Stycar,Spolac,Plespi,Scil,Lcom,Clacor,Gracom,Leuniv,Ocar,Opea,Plajan,Mbre,Sros,Acaspe,Helnan,Didcos,Diagra,Stedip,Codhol…
OG_4962	0.938272	76	76	1	1	1	0	0	0	0	Hsap,Bralan,Spur,Skow,Tcas,Dpul,Cscu,Ctel,Cgig,Acagra,Exapal,Nvec,Adig,Gfas,Fspp,Gasp,Spis,Pocdam,Dgig,Xesp,Hvul,Chem,Aaur,Nemnom,Rhoesc,Sanmal,Morvir,Tadh,TrH2,HoiH06,Hhon,HoiH04,HoiH11,HoiH23,Mlei,Pbac,Horcal,Vmul,Coeast,Coemet,Drygla,Eupdun,Lampan,Aque,Emue,Tetwil,Xestes,Halamb,Stycar,Spolac,Plespi,Lcom,Clacor,Gracom,Leuniv,Ocar,Opea,Plajan,Mbre,Sros,Acaspe,Helnan,Didcos,Diagra,Stedip,Codhol,M…
OG_504	0.938272	76	76	1	1	1	0	0	0	0	Hsap,Bralan,Spur,Skow,Tcas,Dpul,Cscu,Ctel,Cgig,Acagra,Exapal,Nvec,Adig,Amil,Gfas,Fspp,Gasp,Spis,Pocdam,Xesp,Hvul,Aaur,Nemnom,Rhoesc,Sanmal,Morvir,Tadh,TrH2,HoiH06,Hhon,HoiH04,HoiH23,Mlei,Pbac,Horcal,Bolinf,Vmul,Coeast,Coemet,Drygla,Eupdun,Mertsp,Lampan,Beraby,Aque,Emue,Tetwil,Halamb,Stycar,Spolac,Plespi,Scil,Lcom,Gracom,Leuniv,Ocar,Opea,Plajan,Mbre,Sros,Acaspe,Helnan,Didcos,Diagra,Stedip,Codhol,M…
OG_5057	0.938272	76	76	1	1	1	0	0	0	0.016	Hsap,Bralan,Spur,Skow,Tcas,Dpul,Cscu,Ctel,Cgig,Acagra,Exapal,Nvec,Adig,Amil,Gfas,Fspp,Gasp,Spis,Pocdam,Dgig,Xesp,Hvul,Chem,Aaur,Nemnom,Rhoesc,Sanmal,Morvir,Tadh,TrH2,HoiH06,Hhon,HoiH04,HoiH23,Mlei,Pbac,Horcal,Bolinf,Vmul,Coemet,Drygla,Eupdun,Mertsp,Lampan,Beraby,Aque,Emue,Tetwil,Halamb,Stycar,Spolac,Scil,Lcom,Clacor,Gracom,Leuniv,Opea,Plajan,Mbre,Sros,Acaspe,Helnan,Didcos,Diagra,Stedip,Codhol,Mic…
OG_5130	0.938272	76	76	1	1	1	0	0	0	0	Hsap,Bralan,Spur,Skow,Tcas,Dpul,Cscu,Ctel,Cgig,Acagra,Exapal,Nvec,Adig,Amil,Gfas,Fspp,Gasp,Spis,Pocdam,Dgig,Xesp,Hvul,Chem,Aaur,Nemnom,Rhoesc,Sanmal,Morvir,Tadh,TrH2,HoiH06,Hhon,HoiH04,HoiH11,HoiH23,Mlei,Pbac,Horcal,Bolinf,Coeast,Coemet,Eupdun,Mertsp,Lampan,Beraby,Aque,Emue,Tetwil,Xestes,Halamb,Stycar,Spolac,Plespi,Lcom,Clacor,Gracom,Leuniv,Ocar,Opea,Plajan,Mbre,Sros,Acaspe,Helnan,Didcos,Diagra,S…
OG_514	0.938272	76	76	1	1	1	0	0	0	0.013	Hsap,Bralan,Spur,Skow,Tcas,Dpul,Cscu,Ctel,Cgig,Acagra,Exapal,Nvec,Adig,Amil,Gfas,Fspp,Gasp,Spis,Dgig,Xesp,Hvul,Chem,Aaur,Nemnom,Rhoesc,Sanmal,Morvir,Tadh,TrH2,HoiH06,Hhon,HoiH04,HoiH11,HoiH23,Mlei,Pbac,Horcal,Bolinf,Vmul,Coemet,Drygla,Eupdun,Mertsp,Lampan,Beraby,Aque,Emue,Tetwil,Halamb,Stycar,Spolac,Plespi,Scil,Lcom,Clacor,Gracom,Leuniv,Ocar,Opea,Mbre,Sros,Acaspe,Helnan,Didcos,Diagra,Stedip,Codho…
OG_5235	0.938272	76	76	1	1	1	0	0	0	0.018	Hsap,Bralan,Spur,Skow,Tcas,Cscu,Ctel,Cgig,Acagra,Nvec,Adig,Amil,Gfas,Fspp,Gasp,Spis,Pocdam,Dgig,Xesp,Hvul,Chem,Aaur,Nemnom,Rhoesc,Sanmal,Morvir,Tadh,TrH2,HoiH06,Hhon,HoiH04,HoiH11,HoiH23,Mlei,Pbac,Horcal,Bolinf,Vmul,Coeast,Coemet,Drygla,Eupdun,Mertsp,Lampan,Beraby,Aque,Emue,Tetwil,Xestes,Halamb,Stycar,Spolac,Scil,Lcom,Clacor,Gracom,Ocar,Plajan,Mbre,Sros,Acaspe,Helnan,Didcos,Diagra,Stedip,Codhol,M…
OG_5322	0.938272	76	76	1	1	1	0	0	0	0	Hsap,Bralan,Spur,Skow,Tcas,Dpul,Cscu,Ctel,Cgig,Acagra,Exapal,Nvec,Adig,Amil,Gfas,Fspp,Gasp,Spis,Pocdam,Dgig,Xesp,Hvul,Chem,Aaur,Nemnom,Rhoesc,Sanmal,Morvir,TrH2,HoiH06,Hhon,HoiH04,HoiH11,HoiH23,Mlei,Pbac,Horcal,Vmul,Coemet,Drygla,Eupdun,Lampan,Beraby,Aque,Emue,Tetwil,Xestes,Halamb,Stycar,Spolac,Scil,Lcom,Clacor,Gracom,Leuniv,Ocar,Opea,Plajan,Mbre,Sros,Acaspe,Helnan,Didcos,Diagra,Stedip,Codhol,Mic…
OG_539	0.938272	76	76	1	1	1	0	0	0	0	Hsap,Bralan,Spur,Skow,Tcas,Dpul,Cscu,Ctel,Cgig,Acagra,Exapal,Nvec,Adig,Amil,Gfas,Fspp,Gasp,Spis,Pocdam,Dgig,Xesp,Hvul,Chem,Aaur,Nemnom,Rhoesc,Sanmal,Morvir,Tadh,TrH2,HoiH06,HoiH04,HoiH11,HoiH23,Pbac,Horcal,Bolinf,Vmul,Coeast,Coemet,Drygla,Eupdun,Mertsp,Lampan,Beraby,Aque,Emue,Xestes,Halamb,Spolac,Plespi,Scil,Lcom,Clacor,Gracom,Leuniv,Ocar,Opea,Plajan,Sros,Acaspe,Helnan,Didcos,Diagra,Stedip,Codhol…
OG_5642	0.938272	76	76	1	1	1	0	0	0	0	Hsap,Bralan,Spur,Skow,Tcas,Dpul,Cscu,Ctel,Cgig,Acagra,Exapal,Nvec,Adig,Amil,Gfas,Fspp,Gasp,Spis,Pocdam,Dgig,Xesp,Hvul,Chem,Aaur,Nemnom,Rhoesc,Sanmal,Morvir,Tadh,TrH2,HoiH06,Hhon,HoiH04,HoiH23,Pbac,Horcal,Bolinf,Vmul,Coeast,Coemet,Drygla,Eupdun,Lampan,Beraby,Aque,Emue,Tetwil,Xestes,Halamb,Stycar,Spolac,Plespi,Scil,Lcom,Clacor,Gracom,Ocar,Opea,Plajan,Mbre,Sros,Acaspe,Helnan,Didcos,Diagra,Stedip,Cod…
OG_5718	0.938272	76	76	1	1	1	0	0	0	0	Hsap,Bralan,Spur,Skow,Tcas,Dpul,Cscu,Ctel,Acagra,Exapal,Nvec,Adig,Amil,Gfas,Fspp,Gasp,Spis,Pocdam,Dgig,Xesp,Hvul,Chem,Aaur,Nemnom,Rhoesc,Sanmal,Morvir,Tadh,TrH2,HoiH06,Hhon,HoiH04,HoiH11,HoiH23,Mlei,Pbac,Horcal,Bolinf,Vmul,Coeast,Coemet,Drygla,Lampan,Beraby,Aque,Emue,Tetwil,Xestes,Halamb,Stycar,Spolac,Scil,Lcom,Clacor,Gracom,Leuniv,Ocar,Opea,Mbre,Sros,Acaspe,Helnan,Didcos,Diagra,Stedip,Codhol,Mic…
OG_5764	0.938272	76	76	1	1	1	0	0	0	0.002	Hsap,Bralan,Skow,Tcas,Dpul,Cscu,Cgig,Acagra,Exapal,Nvec,Adig,Amil,Gfas,Fspp,Gasp,Spis,Pocdam,Dgig,Xesp,Hvul,Chem,Aaur,Nemnom,Rhoesc,Sanmal,Morvir,Tadh,TrH2,HoiH06,Hhon,HoiH04,HoiH11,HoiH23,Pbac,Horcal,Bolinf,Vmul,Coeast,Coemet,Drygla,Eupdun,Mertsp,Lampan,Beraby,Aque,Emue,Tetwil,Xestes,Halamb,Stycar,Spolac,Scil,Lcom,Clacor,Gracom,Leuniv,Ocar,Opea,Plajan,Sros,Acaspe,Helnan,Didcos,Diagra,Stedip,Codh…
OG_5786	0.938272	76	76	1	1	1	0	0	0	0	Hsap,Bralan,Spur,Skow,Tcas,Dpul,Cscu,Ctel,Cgig,Acagra,Exapal,Nvec,Adig,Gfas,Fspp,Gasp,Spis,Pocdam,Dgig,Xesp,Hvul,Chem,Nemnom,Rhoesc,Sanmal,Morvir,Tadh,TrH2,HoiH06,Hhon,HoiH04,HoiH11,HoiH23,Mlei,Pbac,Horcal,Bolinf,Vmul,Coeast,Coemet,Drygla,Eupdun,Mertsp,Lampan,Beraby,Aque,Emue,Tetwil,Xestes,Halamb,Stycar,Spolac,Plespi,Scil,Lcom,Clacor,Gracom,Leuniv,Opea,Plajan,Mbre,Sros,Acaspe,Helnan,Didcos,Diagra…
OG_5823	0.938272	76	76	1	1	1	0	0	0	0	Hsap,Bralan,Spur,Skow,Tcas,Dpul,Cscu,Ctel,Cgig,Acagra,Exapal,Nvec,Adig,Amil,Gfas,Fspp,Gasp,Spis,Pocdam,Dgig,Xesp,Hvul,Chem,Aaur,Nemnom,Rhoesc,Sanmal,Morvir,Tadh,TrH2,HoiH06,Hhon,HoiH04,HoiH11,HoiH23,Mlei,Pbac,Horcal,Vmul,Coemet,Drygla,Eupdun,Lampan,Beraby,Aque,Emue,Tetwil,Xestes,Halamb,Stycar,Spolac,Plespi,Scil,Lcom,Clacor,Gracom,Leuniv,Ocar,Opea,Plajan,Mbre,Sros,Acaspe,Helnan,Didcos,Diagra,Stedi…
OG_592	0.938272	76	76	1	1	1	0	0	0	0	Hsap,Bralan,Spur,Skow,Tcas,Dpul,Cscu,Ctel,Cgig,Acagra,Exapal,Nvec,Adig,Amil,Gfas,Fspp,Gasp,Spis,Pocdam,Dgig,Xesp,Hvul,Chem,Nemnom,Rhoesc,Sanmal,Morvir,Tadh,TrH2,HoiH06,Hhon,HoiH04,HoiH11,HoiH23,Mlei,Pbac,Horcal,Vmul,Coeast,Coemet,Drygla,Lampan,Beraby,Aque,Emue,Tetwil,Xestes,Halamb,Spolac,Plespi,Scil,Lcom,Clacor,Gracom,Leuniv,Ocar,Opea,Plajan,Mbre,Sros,Acaspe,Helnan,Didcos,Diagra,Stedip,Codhol,Mic…
OG_602	0.938272	76	76	1	1	1	0	0	0	0	Hsap,Bralan,Spur,Skow,Tcas,Dpul,Cscu,Ctel,Cgig,Acagra,Exapal,Nvec,Adig,Amil,Gfas,Fspp,Gasp,Spis,Pocdam,Dgig,Xesp,Hvul,Chem,Aaur,Nemnom,Rhoesc,Sanmal,Morvir,Tadh,TrH2,HoiH06,Hhon,HoiH04,HoiH11,HoiH23,Mlei,Pbac,Horcal,Bolinf,Coemet,Drygla,Mertsp,Lampan,Aque,Emue,Tetwil,Xestes,Halamb,Stycar,Spolac,Plespi,Lcom,Clacor,Gracom,Leuniv,Ocar,Opea,Plajan,Mbre,Sros,Acaspe,Helnan,Didcos,Diagra,Stedip,Codhol,M…
OG_615	0.938272	76	76	1	1	1	0	0	0	0	Hsap,Bralan,Spur,Skow,Tcas,Dpul,Cscu,Ctel,Cgig,Acagra,Exapal,Nvec,Adig,Amil,Gfas,Fspp,Gasp,Spis,Pocdam,Dgig,Xesp,Hvul,Chem,Aaur,Nemnom,Rhoesc,Sanmal,Morvir,Tadh,TrH2,HoiH06,Hhon,HoiH04,HoiH11,HoiH23,Mlei,Pbac,Horcal,Bolinf,Vmul,Coeast,Coemet,Drygla,Lampan,Beraby,Aque,Emue,Tetwil,Xestes,Stycar,Spolac,Plespi,Scil,Lcom,Gracom,Leuniv,Opea,Plajan,Mbre,Sros,Acaspe,Helnan,Didcos,Diagra,Stedip,Codhol,Mic…
OG_6195	0.938272	76	76	1	1	1	0	0	0	0	Bralan,Spur,Skow,Tcas,Ctel,Cgig,Acagra,Exapal,Nvec,Adig,Amil,Gfas,Fspp,Gasp,Spis,Pocdam,Dgig,Xesp,Hvul,Chem,Nemnom,Rhoesc,Sanmal,Morvir,Tadh,TrH2,HoiH06,Hhon,HoiH04,HoiH11,HoiH23,Mlei,Pbac,Horcal,Bolinf,Vmul,Coeast,Coemet,Drygla,Eupdun,Mertsp,Lampan,Beraby,Aque,Emue,Tetwil,Halamb,Stycar,Spolac,Plespi,Scil,Lcom,Clacor,Gracom,Leuniv,Ocar,Opea,Plajan,Mbre,Sros,Acaspe,Helnan,Didcos,Diagra,Stedip,Codh…
OG_653	0.938272	76	76	1	1	1	0	0	0	0.3	Hsap,Bralan,Spur,Skow,Tcas,Cscu,Ctel,Cgig,Acagra,Exapal,Nvec,Adig,Amil,Gfas,Fspp,Gasp,Spis,Pocdam,Dgig,Xesp,Hvul,Aaur,Nemnom,Rhoesc,Sanmal,Morvir,Tadh,TrH2,HoiH06,Hhon,HoiH04,HoiH11,HoiH23,Mlei,Pbac,Horcal,Bolinf,Vmul,Coemet,Drygla,Eupdun,Mertsp,Lampan,Beraby,Aque,Emue,Xestes,Halamb,Stycar,Spolac,Plespi,Scil,Lcom,Clacor,Gracom,Leuniv,Ocar,Opea,Plajan,Mbre,Sros,Acaspe,Helnan,Didcos,Diagra,Stedip,C…
OG_687	0.938272	76	76	1	1	1	0	0	0	0.825	Hsap,Bralan,Skow,Tcas,Dpul,Cscu,Ctel,Cgig,Acagra,Exapal,Nvec,Amil,Gfas,Fspp,Gasp,Spis,Pocdam,Dgig,Xesp,Hvul,Chem,Aaur,Nemnom,Rhoesc,Sanmal,Morvir,Tadh,TrH2,HoiH06,Hhon,HoiH04,HoiH11,HoiH23,Mlei,Pbac,Horcal,Bolinf,Vmul,Coemet,Drygla,Eupdun,Mertsp,Lampan,Beraby,Aque,Emue,Tetwil,Xestes,Halamb,Stycar,Spolac,Plespi,Scil,Lcom,Clacor,Gracom,Leuniv,Ocar,Opea,Mbre,Sros,Acaspe,Helnan,Didcos,Diagra,Codhol,M…
OG_69	0.938272	76	76	1	1	1	0	0	0	0	Hsap,Bralan,Spur,Skow,Tcas,Dpul,Cscu,Ctel,Cgig,Acagra,Exapal,Nvec,Adig,Amil,Gfas,Fspp,Gasp,Spis,Pocdam,Dgig,Xesp,Hvul,Chem,Aaur,Nemnom,Rhoesc,Sanmal,Morvir,Tadh,TrH2,HoiH06,Hhon,HoiH04,HoiH11,HoiH23,Pbac,Horcal,Vmul,Coeast,Coemet,Drygla,Lampan,Beraby,Aque,Emue,Tetwil,Xestes,Halamb,Stycar,Spolac,Scil,Lcom,Clacor,Gracom,Leuniv,Ocar,Opea,Plajan,Mbre,Sros,Acaspe,Helnan,Didcos,Diagra,Stedip,Codhol,Mic…
OG_747	0.938272	76	76	1	1	1	0	0	0	0.02	Hsap,Bralan,Spur,Skow,Tcas,Dpul,Ctel,Cgig,Acagra,Exapal,Nvec,Adig,Amil,Gfas,Fspp,Gasp,Spis,Pocdam,Dgig,Xesp,Hvul,Chem,Aaur,Nemnom,Rhoesc,Sanmal,Morvir,Tadh,TrH2,HoiH06,Hhon,HoiH04,HoiH11,HoiH23,Mlei,Pbac,Horcal,Bolinf,Vmul,Coemet,Drygla,Eupdun,Mertsp,Lampan,Aque,Emue,Tetwil,Xestes,Halamb,Stycar,Spolac,Plespi,Lcom,Clacor,Gracom,Leuniv,Opea,Plajan,Mbre,Sros,Acaspe,Helnan,Didcos,Diagra,Stedip,Codhol…
OG_7604	0.938272	76	76	1	1	1	0	0	0	0	Hsap,Bralan,Spur,Skow,Tcas,Dpul,Cscu,Ctel,Cgig,Acagra,Exapal,Nvec,Adig,Amil,Gfas,Fspp,Gasp,Spis,Pocdam,Dgig,Xesp,Hvul,Chem,Aaur,Nemnom,Rhoesc,Sanmal,Morvir,Tadh,TrH2,HoiH06,Hhon,HoiH04,HoiH11,HoiH23,Pbac,Horcal,Bolinf,Coeast,Coemet,Eupdun,Lampan,Beraby,Aque,Emue,Tetwil,Xestes,Halamb,Stycar,Spolac,Plespi,Scil,Lcom,Gracom,Leuniv,Ocar,Opea,Plajan,Mbre,Sros,Acaspe,Helnan,Didcos,Diagra,Stedip,Codhol,M…
OG_7941	0.938272	76	76	1	1	1	0	0	0	0	Bralan,Spur,Skow,Tcas,Dpul,Cscu,Ctel,Cgig,Acagra,Exapal,Nvec,Adig,Amil,Gfas,Fspp,Gasp,Spis,Pocdam,Dgig,Xesp,Hvul,Chem,Nemnom,Rhoesc,Sanmal,Morvir,Tadh,TrH2,HoiH06,Hhon,HoiH04,HoiH11,HoiH23,Mlei,Pbac,Horcal,Bolinf,Vmul,Coeast,Coemet,Eupdun,Mertsp,Lampan,Beraby,Aque,Tetwil,Xestes,Halamb,Stycar,Spolac,Plespi,Scil,Lcom,Clacor,Gracom,Leuniv,Ocar,Opea,Plajan,Sros,Acaspe,Helnan,Didcos,Diagra,Stedip,Codh…
OG_8031	0.938272	76	76	1	1	1	0	0	0	0	Hsap,Bralan,Spur,Skow,Tcas,Dpul,Cscu,Ctel,Cgig,Acagra,Nvec,Adig,Amil,Gfas,Fspp,Gasp,Spis,Pocdam,Dgig,Xesp,Hvul,Chem,Nemnom,Rhoesc,Sanmal,Tadh,TrH2,HoiH06,Hhon,HoiH04,HoiH11,HoiH23,Mlei,Pbac,Horcal,Bolinf,Vmul,Coemet,Drygla,Eupdun,Mertsp,Lampan,Beraby,Aque,Emue,Tetwil,Xestes,Halamb,Stycar,Spolac,Plespi,Lcom,Clacor,Gracom,Leuniv,Ocar,Opea,Plajan,Mbre,Sros,Acaspe,Helnan,Didcos,Diagra,Stedip,Codhol,M…
OG_808	0.938272	76	76	1	1	1	0	0	0	0	Hsap,Bralan,Spur,Skow,Tcas,Dpul,Cscu,Ctel,Cgig,Acagra,Exapal,Nvec,Adig,Amil,Gfas,Fspp,Gasp,Spis,Pocdam,Dgig,Xesp,Hvul,Chem,Aaur,Nemnom,Rhoesc,Sanmal,Morvir,Tadh,TrH2,HoiH06,Hhon,HoiH04,HoiH11,HoiH23,Mlei,Pbac,Horcal,Bolinf,Vmul,Coeast,Coemet,Eupdun,Mertsp,Lampan,Aque,Emue,Tetwil,Halamb,Stycar,Spolac,Plespi,Scil,Lcom,Gracom,Leuniv,Ocar,Opea,Plajan,Mbre,Sros,Acaspe,Helnan,Didcos,Diagra,Stedip,Codho…
OG_8195	0.938272	76	76	1	1	1	0	0	0	0	Hsap,Bralan,Spur,Skow,Tcas,Dpul,Cscu,Ctel,Cgig,Acagra,Exapal,Nvec,Adig,Amil,Gfas,Fspp,Gasp,Spis,Pocdam,Dgig,Xesp,Nemnom,Rhoesc,Sanmal,Morvir,Tadh,TrH2,HoiH06,Hhon,HoiH04,HoiH11,HoiH23,Mlei,Pbac,Horcal,Bolinf,Vmul,Coeast,Coemet,Drygla,Eupdun,Mertsp,Lampan,Beraby,Aque,Emue,Tetwil,Xestes,Halamb,Spolac,Plespi,Lcom,Clacor,Gracom,Leuniv,Ocar,Opea,Plajan,Mbre,Sros,Acaspe,Helnan,Didcos,Diagra,Stedip,Codh…
OG_8269	0.938272	76	76	1	1	1	0	0	0	0.249	Hsap,Bralan,Spur,Skow,Tcas,Dpul,Cscu,Cgig,Acagra,Exapal,Nvec,Adig,Amil,Gfas,Fspp,Gasp,Spis,Pocdam,Dgig,Xesp,Hvul,Chem,Nemnom,Rhoesc,Sanmal,Morvir,Tadh,TrH2,HoiH06,HoiH04,HoiH11,HoiH23,Mlei,Pbac,Horcal,Bolinf,Vmul,Coeast,Coemet,Eupdun,Mertsp,Lampan,Beraby,Aque,Emue,Tetwil,Xestes,Halamb,Stycar,Spolac,Scil,Lcom,Clacor,Gracom,Leuniv,Ocar,Opea,Plajan,Mbre,Sros,Acaspe,Helnan,Didcos,Diagra,Stedip,Codhol…
OG_8360	0.938272	76	76	1	1	1	0	0	0	0.166	Hsap,Bralan,Spur,Skow,Dpul,Cscu,Ctel,Cgig,Acagra,Exapal,Nvec,Adig,Amil,Gfas,Fspp,Gasp,Spis,Pocdam,Dgig,Xesp,Hvul,Aaur,Nemnom,Rhoesc,Sanmal,Morvir,Tadh,TrH2,HoiH06,Hhon,HoiH04,HoiH11,HoiH23,Mlei,Pbac,Horcal,Bolinf,Vmul,Coeast,Coemet,Eupdun,Mertsp,Lampan,Beraby,Aque,Emue,Tetwil,Xestes,Stycar,Spolac,Plespi,Lcom,Clacor,Gracom,Leuniv,Ocar,Opea,Plajan,Mbre,Sros,Acaspe,Helnan,Didcos,Diagra,Stedip,Codhol…
OG_8379	0.938272	76	76	1	1	1	0	0	0	0.969	Hsap,Bralan,Skow,Tcas,Dpul,Cscu,Ctel,Cgig,Acagra,Exapal,Nvec,Adig,Amil,Gfas,Fspp,Gasp,Spis,Pocdam,Dgig,Xesp,Hvul,Chem,Aaur,Nemnom,Rhoesc,Sanmal,Morvir,Tadh,TrH2,HoiH06,Hhon,HoiH04,HoiH23,Mlei,Pbac,Horcal,Bolinf,Vmul,Coemet,Drygla,Eupdun,Mertsp,Lampan,Beraby,Aque,Emue,Tetwil,Xestes,Halamb,Stycar,Spolac,Scil,Lcom,Clacor,Gracom,Leuniv,Ocar,Opea,Mbre,Sros,Acaspe,Helnan,Didcos,Diagra,Stedip,Codhol,Mic…
OG_8394	0.938272	76	76	1	1	1	0	0	0	0.013	Hsap,Bralan,Spur,Skow,Tcas,Dpul,Cscu,Ctel,Cgig,Acagra,Exapal,Nvec,Adig,Amil,Gfas,Fspp,Gasp,Spis,Pocdam,Hvul,Chem,Nemnom,Rhoesc,Sanmal,Morvir,Tadh,TrH2,HoiH06,Hhon,HoiH04,HoiH11,HoiH23,Mlei,Horcal,Bolinf,Vmul,Coeast,Coemet,Drygla,Eupdun,Mertsp,Lampan,Beraby,Aque,Emue,Tetwil,Xestes,Halamb,Stycar,Spolac,Scil,Lcom,Clacor,Gracom,Leuniv,Ocar,Opea,Plajan,Mbre,Sros,Acaspe,Helnan,Didcos,Diagra,Stedip,Codh…
OG_8418	0.938272	76	76	1	1	1	0	0	0	0	Hsap,Bralan,Spur,Skow,Dpul,Cscu,Ctel,Cgig,Acagra,Exapal,Nvec,Adig,Amil,Gfas,Fspp,Gasp,Spis,Pocdam,Dgig,Xesp,Hvul,Chem,Aaur,Nemnom,Rhoesc,Sanmal,Tadh,TrH2,HoiH06,Hhon,HoiH04,HoiH11,HoiH23,Mlei,Pbac,Horcal,Bolinf,Vmul,Coemet,Eupdun,Mertsp,Lampan,Beraby,Aque,Emue,Tetwil,Xestes,Halamb,Stycar,Spolac,Plespi,Scil,Lcom,Clacor,Gracom,Leuniv,Opea,Plajan,Mbre,Sros,Acaspe,Helnan,Didcos,Diagra,Stedip,Codhol,M…
OG_8496	0.938272	76	76	1	1	1	0	0	0	0	Hsap,Bralan,Spur,Skow,Tcas,Dpul,Cscu,Ctel,Cgig,Acagra,Exapal,Nvec,Adig,Amil,Gfas,Fspp,Gasp,Spis,Pocdam,Dgig,Xesp,Hvul,Chem,Aaur,Nemnom,Rhoesc,Sanmal,Morvir,Tadh,TrH2,HoiH06,HoiH04,HoiH23,Mlei,Pbac,Horcal,Bolinf,Vmul,Coeast,Coemet,Mertsp,Lampan,Beraby,Aque,Emue,Tetwil,Halamb,Stycar,Spolac,Plespi,Scil,Lcom,Clacor,Gracom,Leuniv,Ocar,Opea,Plajan,Mbre,Sros,Acaspe,Helnan,Didcos,Diagra,Stedip,Codhol,Mic…
OG_861	0.938272	76	76	1	1	1	0	0	0	0	Hsap,Bralan,Spur,Skow,Dpul,Cscu,Ctel,Cgig,Acagra,Exapal,Nvec,Adig,Amil,Gfas,Fspp,Gasp,Spis,Pocdam,Dgig,Xesp,Hvul,Chem,Aaur,Nemnom,Rhoesc,Sanmal,Morvir,Tadh,TrH2,HoiH06,Hhon,HoiH04,HoiH11,HoiH23,Mlei,Pbac,Horcal,Bolinf,Vmul,Coeast,Coemet,Drygla,Mertsp,Lampan,Beraby,Aque,Emue,Tetwil,Xestes,Halamb,Stycar,Spolac,Plespi,Lcom,Gracom,Leuniv,Ocar,Opea,Plajan,Mbre,Sros,Acaspe,Helnan,Didcos,Diagra,Stedip,C…
OG_913	0.938272	76	76	1	1	1	0	0	0	0	Hsap,Bralan,Spur,Skow,Dpul,Cscu,Ctel,Cgig,Acagra,Exapal,Nvec,Adig,Amil,Gfas,Fspp,Gasp,Spis,Pocdam,Dgig,Xesp,Hvul,Chem,Aaur,Nemnom,Rhoesc,Sanmal,Morvir,Tadh,TrH2,HoiH06,Hhon,HoiH04,HoiH23,Mlei,Pbac,Horcal,Bolinf,Vmul,Coeast,Coemet,Drygla,Mertsp,Lampan,Beraby,Aque,Emue,Tetwil,Xestes,Halamb,Stycar,Spolac,Plespi,Scil,Lcom,Clacor,Gracom,Leuniv,Ocar,Opea,Mbre,Sros,Acaspe,Helnan,Didcos,Diagra,Stedip,Cod…
OG_961	0.938272	76	76	1	1	1	0	0	0	0	Hsap,Bralan,Spur,Skow,Tcas,Dpul,Cscu,Ctel,Cgig,Acagra,Exapal,Nvec,Adig,Amil,Gfas,Fspp,Gasp,Spis,Pocdam,Dgig,Xesp,Hvul,Chem,Aaur,Nemnom,Rhoesc,Sanmal,Morvir,Tadh,TrH2,HoiH06,Hhon,HoiH04,HoiH23,Pbac,Horcal,Bolinf,Vmul,Coeast,Coemet,Eupdun,Mertsp,Lampan,Beraby,Aque,Emue,Tetwil,Xestes,Halamb,Stycar,Spolac,Plespi,Lcom,Clacor,Gracom,Leuniv,Ocar,Opea,Plajan,Mbre,Sros,Acaspe,Helnan,Didcos,Diagra,Stedip,C…
OG_1040	0.925926	75	75	1	1	1	0	0	0	0	Hsap,Bralan,Spur,Skow,Tcas,Dpul,Cscu,Ctel,Cgig,Acagra,Exapal,Nvec,Adig,Amil,Gfas,Fspp,Gasp,Spis,Pocdam,Dgig,Xesp,Hvul,Chem,Aaur,Nemnom,Rhoesc,Sanmal,Morvir,Tadh,TrH2,HoiH06,Hhon,HoiH04,HoiH11,HoiH23,Mlei,Pbac,Horcal,Bolinf,Vmul,Coemet,Drygla,Eupdun,Mertsp,Lampan,Beraby,Aque,Emue,Tetwil,Spolac,Plespi,Scil,Lcom,Clacor,Leuniv,Ocar,Opea,Plajan,Mbre,Sros,Acaspe,Helnan,Didcos,Diagra,Stedip,Codhol,Micro…
OG_1076	0.925926	75	75	1	1	1	0	0	0	0.594	Hsap,Bralan,Spur,Skow,Tcas,Dpul,Cscu,Ctel,Cgig,Acagra,Exapal,Nvec,Gfas,Fspp,Gasp,Spis,Pocdam,Dgig,Xesp,Hvul,Chem,Aaur,Nemnom,Rhoesc,Sanmal,Morvir,TrH2,HoiH06,Hhon,HoiH04,HoiH11,HoiH23,Mlei,Horcal,Bolinf,Vmul,Coeast,Coemet,Drygla,Eupdun,Mertsp,Lampan,Beraby,Aque,Emue,Tetwil,Halamb,Stycar,Spolac,Plespi,Scil,Lcom,Clacor,Gracom,Leuniv,Opea,Plajan,Mbre,Sros,Acaspe,Helnan,Didcos,Diagra,Stedip,Codhol,Mi…
OG_1159	0.925926	75	75	1	1	1	0	0	0	0	Hsap,Bralan,Spur,Skow,Tcas,Dpul,Cscu,Ctel,Cgig,Acagra,Exapal,Nvec,Adig,Amil,Gfas,Fspp,Gasp,Spis,Pocdam,Dgig,Xesp,Hvul,Chem,Nemnom,Rhoesc,Sanmal,Morvir,Tadh,TrH2,HoiH06,Hhon,HoiH04,HoiH11,HoiH23,Mlei,Pbac,Horcal,Bolinf,Vmul,Coeast,Drygla,Mertsp,Lampan,Beraby,Aque,Emue,Tetwil,Xestes,Halamb,Stycar,Spolac,Lcom,Clacor,Gracom,Leuniv,Ocar,Opea,Plajan,Mbre,Sros,Acaspe,Helnan,Didcos,Diagra,Stedip,Codhol,M…
OG_1191	0.925926	75	75	1	1	1	0	0	0	0	Hsap,Bralan,Spur,Skow,Tcas,Cscu,Ctel,Cgig,Acagra,Exapal,Nvec,Adig,Amil,Gfas,Fspp,Gasp,Spis,Pocdam,Dgig,Xesp,Aaur,Nemnom,Rhoesc,Sanmal,Morvir,Tadh,TrH2,HoiH06,Hhon,HoiH04,HoiH11,HoiH23,Mlei,Pbac,Horcal,Bolinf,Vmul,Coeast,Coemet,Drygla,Eupdun,Mertsp,Lampan,Beraby,Aque,Emue,Tetwil,Xestes,Halamb,Stycar,Spolac,Plespi,Scil,Lcom,Clacor,Gracom,Leuniv,Mbre,Sros,Acaspe,Helnan,Didcos,Diagra,Stedip,Codhol,Mi…
OG_1291	0.925926	75	75	1	1	1	0	0	0	0	Hsap,Bralan,Spur,Skow,Tcas,Cscu,Ctel,Cgig,Acagra,Exapal,Nvec,Adig,Amil,Gfas,Fspp,Gasp,Spis,Dgig,Xesp,Hvul,Chem,Aaur,Nemnom,Rhoesc,Sanmal,Morvir,Tadh,TrH2,HoiH06,Hhon,HoiH04,HoiH23,Mlei,Pbac,Horcal,Bolinf,Vmul,Coeast,Coemet,Drygla,Mertsp,Lampan,Beraby,Aque,Emue,Tetwil,Xestes,Halamb,Stycar,Spolac,Plespi,Scil,Lcom,Clacor,Gracom,Leuniv,Plajan,Mbre,Sros,Acaspe,Helnan,Didcos,Diagra,Stedip,Codhol,Microa…
OG_1304	0.925926	75	75	1	1	1	0	0	0	0	Hsap,Bralan,Spur,Skow,Tcas,Dpul,Cscu,Ctel,Cgig,Acagra,Exapal,Nvec,Adig,Amil,Gfas,Fspp,Gasp,Spis,Pocdam,Dgig,Xesp,Hvul,Chem,Aaur,Nemnom,Rhoesc,Sanmal,Morvir,Tadh,TrH2,HoiH06,Hhon,HoiH04,HoiH23,Mlei,Pbac,Horcal,Bolinf,Vmul,Coeast,Coemet,Drygla,Mertsp,Lampan,Beraby,Aque,Emue,Tetwil,Xestes,Stycar,Spolac,Scil,Lcom,Clacor,Leuniv,Opea,Plajan,Mbre,Sros,Acaspe,Helnan,Didcos,Diagra,Stedip,Codhol,Microa,Cho…
OG_1309	0.925926	75	75	1	1	1	0	0	0	0	Bralan,Skow,Tcas,Dpul,Cscu,Ctel,Cgig,Acagra,Exapal,Nvec,Adig,Amil,Gfas,Fspp,Gasp,Spis,Pocdam,Dgig,Xesp,Hvul,Chem,Aaur,Nemnom,Rhoesc,Sanmal,Morvir,Tadh,TrH2,HoiH06,Hhon,HoiH04,HoiH11,HoiH23,Mlei,Pbac,Horcal,Vmul,Coeast,Coemet,Drygla,Lampan,Beraby,Aque,Emue,Tetwil,Halamb,Stycar,Spolac,Plespi,Scil,Lcom,Clacor,Gracom,Leuniv,Ocar,Opea,Plajan,Mbre,Sros,Acaspe,Helnan,Didcos,Diagra,Stedip,Codhol,Microa,C…
OG_1342	0.925926	75	75	1	1	1	0	0	0	0	Hsap,Bralan,Spur,Skow,Tcas,Dpul,Cscu,Ctel,Cgig,Acagra,Exapal,Nvec,Adig,Amil,Gfas,Fspp,Gasp,Spis,Pocdam,Dgig,Xesp,Hvul,Chem,Aaur,Nemnom,Rhoesc,Sanmal,Morvir,Tadh,TrH2,HoiH06,Hhon,HoiH04,HoiH23,Pbac,Horcal,Vmul,Coeast,Coemet,Drygla,Lampan,Beraby,Aque,Emue,Tetwil,Halamb,Stycar,Spolac,Plespi,Scil,Lcom,Clacor,Gracom,Leuniv,Ocar,Opea,Plajan,Mbre,Sros,Acaspe,Helnan,Didcos,Diagra,Stedip,Codhol,Microa,Cho…
OG_138	0.925926	75	75	1	1	1	0	0	0	0	Hsap,Bralan,Spur,Skow,Ctel,Cgig,Acagra,Exapal,Nvec,Adig,Amil,Gfas,Fspp,Gasp,Spis,Pocdam,Dgig,Xesp,Hvul,Chem,Nemnom,Rhoesc,Sanmal,Morvir,Tadh,TrH2,HoiH06,Hhon,HoiH04,HoiH23,Mlei,Pbac,Horcal,Bolinf,Vmul,Coeast,Coemet,Drygla,Eupdun,Mertsp,Lampan,Beraby,Aque,Emue,Tetwil,Xestes,Halamb,Stycar,Spolac,Plespi,Scil,Lcom,Clacor,Gracom,Leuniv,Ocar,Opea,Plajan,Mbre,Sros,Acaspe,Helnan,Didcos,Diagra,Stedip,Codh…
OG_1467	0.925926	75	75	1	1	1	0	0	0	0.078	Hsap,Bralan,Skow,Tcas,Dpul,Cscu,Ctel,Cgig,Acagra,Exapal,Nvec,Adig,Amil,Gfas,Fspp,Gasp,Spis,Pocdam,Dgig,Xesp,Hvul,Chem,Nemnom,Rhoesc,Sanmal,Morvir,Tadh,TrH2,HoiH06,Hhon,HoiH04,HoiH11,HoiH23,Mlei,Pbac,Horcal,Bolinf,Vmul,Coemet,Drygla,Eupdun,Mertsp,Lampan,Beraby,Aque,Emue,Tetwil,Xestes,Halamb,Spolac,Plespi,Scil,Lcom,Clacor,Gracom,Leuniv,Ocar,Opea,Plajan,Mbre,Sros,Acaspe,Helnan,Diagra,Stedip,Codhol,M…
OG_1631	0.925926	75	75	1	1	1	0	0	0	0	Hsap,Bralan,Spur,Skow,Tcas,Dpul,Cscu,Ctel,Cgig,Acagra,Exapal,Nvec,Adig,Amil,Gfas,Fspp,Gasp,Spis,Pocdam,Dgig,Xesp,Hvul,Aaur,Nemnom,Rhoesc,Sanmal,Morvir,Tadh,TrH2,Hhon,HoiH04,HoiH23,Mlei,Pbac,Horcal,Bolinf,Vmul,Coeast,Coemet,Drygla,Eupdun,Mertsp,Lampan,Beraby,Aque,Emue,Tetwil,Xestes,Halamb,Spolac,Scil,Lcom,Clacor,Gracom,Leuniv,Ocar,Opea,Plajan,Mbre,Sros,Acaspe,Helnan,Didcos,Diagra,Stedip,Codhol,Mic…
OG_1735	0.925926	75	75	1	1	1	0	0	0	0	Hsap,Bralan,Spur,Skow,Tcas,Dpul,Cscu,Ctel,Cgig,Acagra,Exapal,Nvec,Adig,Amil,Gfas,Fspp,Gasp,Spis,Pocdam,Dgig,Xesp,Nemnom,Rhoesc,Sanmal,Morvir,Tadh,TrH2,HoiH06,Hhon,HoiH04,HoiH23,Mlei,Pbac,Horcal,Bolinf,Vmul,Coeast,Coemet,Eupdun,Mertsp,Lampan,Beraby,Aque,Emue,Tetwil,Xestes,Halamb,Stycar,Spolac,Plespi,Scil,Lcom,Clacor,Gracom,Leuniv,Ocar,Opea,Plajan,Mbre,Sros,Acaspe,Helnan,Didcos,Diagra,Stedip,Codhol…
OG_1774	0.925926	75	75	1	1	1	0	0	0	0.835	Hsap,Bralan,Spur,Skow,Dpul,Cscu,Ctel,Cgig,Acagra,Exapal,Nvec,Adig,Amil,Gfas,Fspp,Gasp,Spis,Pocdam,Dgig,Xesp,Hvul,Chem,Aaur,Nemnom,Rhoesc,Sanmal,Morvir,Tadh,TrH2,Hhon,HoiH04,HoiH11,HoiH23,Mlei,Pbac,Horcal,Bolinf,Vmul,Coeast,Coemet,Drygla,Eupdun,Mertsp,Lampan,Beraby,Aque,Emue,Tetwil,Xestes,Stycar,Spolac,Lcom,Clacor,Gracom,Leuniv,Ocar,Opea,Plajan,Mbre,Sros,Acaspe,Helnan,Didcos,Diagra,Stedip,Codhol,M…
OG_1794	0.925926	75	75	1	1	1	0	0	0	0	Hsap,Bralan,Spur,Skow,Dpul,Cscu,Ctel,Cgig,Acagra,Exapal,Nvec,Adig,Amil,Gfas,Fspp,Gasp,Spis,Pocdam,Dgig,Xesp,Hvul,Chem,Aaur,Nemnom,Rhoesc,Sanmal,Tadh,TrH2,HoiH06,Hhon,HoiH04,HoiH11,HoiH23,Mlei,Pbac,Horcal,Bolinf,Vmul,Coeast,Coemet,Drygla,Eupdun,Mertsp,Lampan,Beraby,Aque,Emue,Tetwil,Halamb,Stycar,Spolac,Lcom,Clacor,Gracom,Leuniv,Opea,Plajan,Mbre,Sros,Acaspe,Helnan,Didcos,Diagra,Stedip,Codhol,Microa…
OG_1814	0.925926	75	75	1	1	1	0	0	0	0	Hsap,Spur,Tcas,Dpul,Ctel,Cgig,Acagra,Exapal,Nvec,Adig,Amil,Gfas,Fspp,Gasp,Spis,Pocdam,Dgig,Hvul,Chem,Nemnom,Rhoesc,Sanmal,Morvir,Tadh,TrH2,HoiH06,Hhon,HoiH04,HoiH11,HoiH23,Mlei,Pbac,Horcal,Bolinf,Vmul,Coeast,Coemet,Drygla,Eupdun,Mertsp,Lampan,Beraby,Aque,Emue,Tetwil,Xestes,Halamb,Stycar,Spolac,Plespi,Scil,Lcom,Clacor,Gracom,Leuniv,Ocar,Opea,Plajan,Mbre,Sros,Acaspe,Helnan,Didcos,Diagra,Stedip,Codh…
OG_183	0.925926	75	75	1	1	1	0	0	0	0	Hsap,Bralan,Spur,Skow,Tcas,Dpul,Cscu,Ctel,Cgig,Acagra,Exapal,Nvec,Adig,Amil,Gfas,Fspp,Gasp,Spis,Dgig,Xesp,Hvul,Chem,Aaur,Nemnom,Rhoesc,Sanmal,Morvir,Tadh,TrH2,HoiH06,Hhon,HoiH04,HoiH11,HoiH23,Mlei,Pbac,Horcal,Bolinf,Vmul,Coeast,Coemet,Mertsp,Lampan,Beraby,Aque,Emue,Tetwil,Xestes,Stycar,Spolac,Plespi,Scil,Lcom,Clacor,Gracom,Leuniv,Opea,Plajan,Mbre,Acaspe,Helnan,Didcos,Diagra,Stedip,Codhol,Microa,C…
OG_1853	0.925926	75	75	1	1	1	0	0	0	0	Hsap,Bralan,Spur,Skow,Tcas,Dpul,Cscu,Ctel,Cgig,Acagra,Exapal,Nvec,Adig,Amil,Gfas,Fspp,Gasp,Spis,Pocdam,Dgig,Xesp,Chem,Nemnom,Rhoesc,Sanmal,Tadh,TrH2,HoiH06,Hhon,HoiH04,HoiH11,HoiH23,Mlei,Pbac,Horcal,Bolinf,Vmul,Coeast,Coemet,Drygla,Eupdun,Mertsp,Lampan,Beraby,Aque,Tetwil,Xestes,Halamb,Stycar,Spolac,Plespi,Lcom,Clacor,Gracom,Leuniv,Ocar,Opea,Mbre,Sros,Acaspe,Helnan,Didcos,Diagra,Stedip,Codhol,Micr…
OG_1876	0.925926	75	75	1	1	1	0	0	0	0	Hsap,Bralan,Spur,Skow,Tcas,Dpul,Cscu,Ctel,Cgig,Acagra,Exapal,Nvec,Adig,Amil,Gfas,Fspp,Gasp,Spis,Pocdam,Dgig,Xesp,Hvul,Chem,Nemnom,Rhoesc,Sanmal,Morvir,Tadh,TrH2,HoiH06,Hhon,HoiH04,HoiH11,HoiH23,Mlei,Pbac,Horcal,Vmul,Coeast,Coemet,Drygla,Eupdun,Lampan,Beraby,Aque,Emue,Tetwil,Halamb,Spolac,Plespi,Scil,Lcom,Clacor,Gracom,Leuniv,Ocar,Opea,Plajan,Mbre,Sros,Acaspe,Helnan,Didcos,Diagra,Stedip,Codhol,Mic…
OG_1883	0.925926	75	75	1	1	1	0	0	0	0.004	Hsap,Bralan,Spur,Skow,Tcas,Cscu,Ctel,Cgig,Acagra,Exapal,Nvec,Adig,Amil,Gfas,Fspp,Gasp,Spis,Pocdam,Dgig,Xesp,Hvul,Chem,Aaur,Nemnom,Rhoesc,Sanmal,Morvir,Tadh,TrH2,HoiH06,Hhon,HoiH04,HoiH11,HoiH23,Mlei,Pbac,Horcal,Vmul,Coemet,Eupdun,Lampan,Beraby,Aque,Emue,Tetwil,Xestes,Halamb,Stycar,Spolac,Plespi,Scil,Lcom,Clacor,Gracom,Leuniv,Ocar,Opea,Mbre,Sros,Acaspe,Helnan,Didcos,Diagra,Stedip,Codhol,Microa,Cho…
OG_1887	0.925926	75	75	1	1	1	0	0	0	0	Hsap,Bralan,Spur,Skow,Tcas,Dpul,Cscu,Cgig,Exapal,Nvec,Adig,Amil,Gfas,Fspp,Gasp,Spis,Pocdam,Dgig,Xesp,Hvul,Chem,Aaur,Nemnom,Rhoesc,Sanmal,Morvir,Tadh,TrH2,HoiH06,Hhon,HoiH04,HoiH11,HoiH23,Pbac,Horcal,Bolinf,Vmul,Coeast,Coemet,Drygla,Mertsp,Lampan,Beraby,Aque,Tetwil,Xestes,Halamb,Stycar,Spolac,Plespi,Scil,Lcom,Clacor,Gracom,Leuniv,Ocar,Opea,Plajan,Mbre,Sros,Acaspe,Helnan,Diagra,Stedip,Codhol,Microa…
OG_1906	0.925926	75	75	1	1	1	0	0	0	0	Hsap,Bralan,Spur,Skow,Tcas,Dpul,Cscu,Ctel,Cgig,Acagra,Exapal,Nvec,Adig,Amil,Gfas,Fspp,Gasp,Spis,Pocdam,Dgig,Xesp,Hvul,Chem,Aaur,Nemnom,Rhoesc,Sanmal,Morvir,Tadh,TrH2,HoiH06,Hhon,HoiH04,HoiH11,HoiH23,Pbac,Horcal,Bolinf,Vmul,Coemet,Eupdun,Lampan,Aque,Emue,Xestes,Halamb,Stycar,Spolac,Plespi,Scil,Lcom,Clacor,Gracom,Leuniv,Ocar,Opea,Plajan,Mbre,Sros,Acaspe,Helnan,Didcos,Diagra,Stedip,Codhol,Microa,Cho…
OG_1916	0.925926	75	75	1	1	1	0	0	0	0	Hsap,Bralan,Spur,Skow,Tcas,Dpul,Cscu,Ctel,Cgig,Acagra,Exapal,Nvec,Adig,Amil,Gfas,Fspp,Gasp,Spis,Pocdam,Dgig,Xesp,Hvul,Chem,Nemnom,Rhoesc,Sanmal,Morvir,Tadh,TrH2,Hhon,HoiH04,HoiH11,HoiH23,Mlei,Pbac,Horcal,Bolinf,Vmul,Coeast,Coemet,Drygla,Eupdun,Mertsp,Lampan,Beraby,Aque,Tetwil,Xestes,Spolac,Plespi,Lcom,Clacor,Gracom,Leuniv,Ocar,Opea,Plajan,Mbre,Sros,Acaspe,Helnan,Didcos,Diagra,Stedip,Codhol,Microa…
OG_1917	0.925926	75	75	1	1	1	0	0	0	0.667	Hsap,Spur,Skow,Tcas,Dpul,Cscu,Ctel,Cgig,Acagra,Exapal,Nvec,Adig,Amil,Gfas,Fspp,Gasp,Dgig,Xesp,Hvul,Chem,Nemnom,Rhoesc,Sanmal,Tadh,TrH2,HoiH06,Hhon,HoiH04,HoiH11,HoiH23,Mlei,Pbac,Horcal,Bolinf,Vmul,Coeast,Coemet,Drygla,Eupdun,Mertsp,Lampan,Beraby,Aque,Emue,Tetwil,Halamb,Stycar,Spolac,Plespi,Scil,Lcom,Clacor,Gracom,Leuniv,Ocar,Opea,Plajan,Mbre,Sros,Acaspe,Helnan,Didcos,Diagra,Stedip,Codhol,Microa,C…
OG_1925	0.925926	75	75	1	1	1	0	0	0	0.641	Spur,Skow,Tcas,Dpul,Cscu,Ctel,Cgig,Acagra,Exapal,Nvec,Adig,Amil,Gfas,Fspp,Gasp,Spis,Pocdam,Hvul,Chem,Nemnom,Rhoesc,Sanmal,Morvir,Tadh,TrH2,HoiH06,Hhon,HoiH04,HoiH11,HoiH23,Mlei,Pbac,Horcal,Bolinf,Vmul,Coeast,Coemet,Drygla,Eupdun,Mertsp,Lampan,Beraby,Aque,Emue,Tetwil,Xestes,Halamb,Stycar,Spolac,Scil,Lcom,Clacor,Gracom,Leuniv,Ocar,Opea,Plajan,Mbre,Sros,Acaspe,Helnan,Didcos,Diagra,Stedip,Codhol,Micr…
OG_1941	0.925926	75	75	1	1	1	0	0	0	0	Hsap,Bralan,Spur,Skow,Dpul,Cscu,Ctel,Cgig,Acagra,Exapal,Nvec,Adig,Amil,Gfas,Fspp,Gasp,Spis,Pocdam,Dgig,Xesp,Hvul,Chem,Aaur,Nemnom,Rhoesc,Sanmal,Morvir,Tadh,TrH2,HoiH06,HoiH04,HoiH11,HoiH23,Pbac,Horcal,Bolinf,Vmul,Coeast,Coemet,Drygla,Lampan,Beraby,Aque,Tetwil,Xestes,Halamb,Stycar,Spolac,Plespi,Scil,Lcom,Clacor,Gracom,Leuniv,Ocar,Opea,Plajan,Mbre,Sros,Acaspe,Helnan,Didcos,Diagra,Stedip,Codhol,Micr…
OG_1945	0.925926	75	75	1	1	1	0	0	0	0.036	Hsap,Bralan,Spur,Skow,Tcas,Dpul,Cscu,Ctel,Cgig,Acagra,Exapal,Nvec,Adig,Amil,Gfas,Fspp,Gasp,Spis,Pocdam,Dgig,Xesp,Hvul,Aaur,Rhoesc,Sanmal,Morvir,Tadh,TrH2,HoiH06,Hhon,HoiH04,HoiH11,HoiH23,Mlei,Pbac,Horcal,Bolinf,Vmul,Drygla,Eupdun,Mertsp,Lampan,Beraby,Aque,Emue,Tetwil,Xestes,Halamb,Stycar,Spolac,Scil,Lcom,Clacor,Gracom,Leuniv,Opea,Plajan,Mbre,Sros,Acaspe,Helnan,Didcos,Diagra,Stedip,Codhol,Microa,C…
OG_2063	0.925926	75	75	1	1	1	0	0	0	0	Hsap,Bralan,Spur,Skow,Tcas,Dpul,Cscu,Ctel,Cgig,Acagra,Exapal,Nvec,Adig,Gfas,Fspp,Gasp,Spis,Dgig,Xesp,Hvul,Chem,Nemnom,Rhoesc,Sanmal,Morvir,Tadh,TrH2,HoiH06,Hhon,HoiH04,HoiH23,Pbac,Horcal,Bolinf,Vmul,Coeast,Coemet,Drygla,Eupdun,Mertsp,Lampan,Beraby,Aque,Tetwil,Xestes,Halamb,Stycar,Spolac,Plespi,Scil,Lcom,Clacor,Gracom,Leuniv,Ocar,Opea,Plajan,Mbre,Sros,Acaspe,Helnan,Didcos,Diagra,Stedip,Codhol,Micr…
OG_2079	0.925926	75	75	1	1	1	0	0	0	0	Hsap,Bralan,Spur,Skow,Tcas,Dpul,Cscu,Ctel,Cgig,Acagra,Exapal,Nvec,Amil,Gfas,Gasp,Spis,Pocdam,Dgig,Xesp,Hvul,Chem,Aaur,Nemnom,Rhoesc,Sanmal,Morvir,Tadh,TrH2,HoiH06,Hhon,HoiH04,HoiH11,HoiH23,Mlei,Pbac,Horcal,Bolinf,Vmul,Coemet,Drygla,Eupdun,Mertsp,Lampan,Beraby,Aque,Tetwil,Halamb,Spolac,Plespi,Scil,Lcom,Clacor,Gracom,Leuniv,Ocar,Opea,Plajan,Mbre,Sros,Acaspe,Helnan,Didcos,Diagra,Stedip,Codhol,Microa…
[truncated: 1,911 more rows]

## Sheet: c) Selected markers, Met-only
orthogroup	Occupancy	Genes	Species	Has enough coverage?	Alignment length >50aa?	Has taxon-wise coverage?	Keep marker?	In MARE-reduced dataset?	In compositional hompogeneity dataset?	Compositional homogeneity p-value	Species present
[truncated: 5,397 more rows]

[truncated: 2 more sheets: d) Selected markers Met+Cho, e) Selected markers Met-only]
