# Supplementary material for: Stepwise emergence of the neuronal gene expression program in early animal evolution
Source: Cell. 2023 Oct 12;186(21):4676–4693.e29. doi: 10.1016/j.cell.2023.08.027 (PMC10580291; doi:10.1016/j.cell.2023.08.027)
Supplement: Table S2. Cell type classification, related to Figure 2 — (A–D) Cell type annotations of the numbered metacells for Trichoplax adhaerens H1, Trichoplax sp. H2, Hoilungia hongkongensis H13, and Cladtertia collaboinventa H23, respectively. Cell type annotations are provided at two levels: broad cell types (lipophil, fiber, gland, epithelia/gland, epithelia, peptidergic, intermediate, meiotic and unknown) and more fine-grained cell types (e.g. including each peptidergic subtype). [file mmc2.xlsx]

## Sheet: a) Cell types H1
Metacell	Cell type	Broad cell type
1	lipophil	lipophil
2	lipophil	lipophil
3	lipophil	lipophil
4	lipophil	lipophil
5	lipophil	lipophil
6	lipophil	lipophil
7	lipophil	lipophil
8	lipophil	lipophil
9	lipophil	lipophil
10	lipophil	lipophil
11	lipophil	lipophil
12	lipophil	lipophil
13	lipophil	lipophil
14	lipophil	lipophil
15	lipophil	lipophil
16	lipophil	lipophil
17	lipophil	lipophil
18	lipophil	lipophil
19	lipophil	lipophil
20	trans_lipophil_1_gland	trans
21	trans_lipophil_1_gland	trans
22	trans_lipophil_1_gland	trans
23	trans_lipophil_1_epithelia	trans
24	trans_lipophil_1_epithelia	trans
25	trans_lipophil_1_epithelia	trans
26	meiotic.1	meiotic
27	meiotic.2	meiotic
28	meiotic.2	meiotic
29	fibre	fibre
30	fibre	fibre
31	fibre	fibre
32	fibre	fibre
33	fibre	fibre
34	fibre	fibre
35	fibre	fibre
36	fibre	fibre
37	fibre	fibre
38	fibre	fibre
39	fibre	fibre
40	trans_fibre_gland	trans
41	trans_fibre_gland	trans
42	gland_1	gland
43	gland_1	gland
44	gland_1	gland
45	gland_1	gland
46	gland_1	gland
47	gland_1	gland
48	gland_1	gland
49	gland_1	gland
50	gland_1	gland
51	gland_1	gland
52	gland_1	gland
53	gland_1	gland
54	gland_1	gland
55	gland_1	gland
56	gland_1	gland
57	gland_1	gland
58	gland_1	gland
59	gland_1	gland
60	gland_1	gland
61	gland_1	gland
62	gland_1	gland
63	gland_1	gland
64	gland_1	gland
65	gland_1	gland
66	gland_1	gland
67	gland_1	gland
68	gland_1	gland
69	gland_1	gland
70	gland_1	gland
71	gland_1	gland
72	gland_1	gland
73	gland_1	gland
74	gland_1	gland
75	trans_gland_epithelia	trans
76	trans_gland_epithelia	trans
77	trans_gland_epithelia	trans
78	trans_gland_epithelia	trans
79	epithelia_gland_like	epithelia_gland_like
80	epithelia_gland_like	epithelia_gland_like
81	epithelia_gland_like	epithelia_gland_like
82	epithelia_gland_like	epithelia_gland_like
83	epithelia_gland_like	epithelia_gland_like
84	epithelia_gland_like	epithelia_gland_like
85	epithelia_gland_like	epithelia_gland_like
86	epithelia_gland_like	epithelia_gland_like
87	epithelia_gland_like	epithelia_gland_like
88	epithelia_gland_like	epithelia_gland_like
89	epithelia_gland_like	epithelia_gland_like
90	epithelia_gland_like	epithelia_gland_like
91	epithelia_unknown_1	epithelia
92	epithelia_unknown_2	epithelia
93	epithelia_unknown_2	epithelia
94	epithelia_unknown_2	epithelia
95	epithelia_unknown_2	epithelia
96	epithelia_unknown_2	epithelia
97	epithelia_unknown_2	epithelia
98	epithelia_unknown_2	epithelia
99	epithelia_unknown_2	epithelia
100	epithelia_unknown_2	epithelia
101	epithelia_unknown_2	epithelia
102	epithelia_unknown_3	epithelia
103	epithelia_unknown_3	epithelia
104	epithelia_unknown_3	epithelia
105	epithelia_unknown_3	epithelia
106	epithelia_unknown_3	epithelia
107	epithelia_unknown_3	epithelia
108	epithelia_lower	epithelia
109	epithelia_lower	epithelia
110	epithelia_lower	epithelia
111	epithelia_lower	epithelia
112	epithelia_lower	epithelia
113	epithelia_lower	epithelia
114	epithelia_lower	epithelia
115	epithelia_lower	epithelia
116	epithelia_lower	epithelia
117	epithelia_lower	epithelia
118	epithelia_lower	epithelia
119	epithelia_lower	epithelia
120	epithelia_lower	epithelia
121	epithelia_lower	epithelia
122	epithelia_lower	epithelia
123	epithelia_lower	epithelia
124	epithelia_lower	epithelia
125	epithelia_lower	epithelia
126	epithelia_lower	epithelia
127	epithelia_lower	epithelia
128	epithelia_lower	epithelia
129	epithelia_lower	epithelia
130	epithelia_lower	epithelia
131	epithelia_lower	epithelia
132	epithelia_lower	epithelia
133	epithelia_lower	epithelia
134	epithelia_lower	epithelia
135	trans_epithelia_upper_lower	trans
136	trans_epithelia_upper_lower	trans
137	trans_epithelia_upper_lower	trans
138	trans_epithelia_upper_lower	trans
139	trans_epithelia_upper_lower	trans
140	trans_epithelia_upper_lower	trans
141	trans_epithelia_upper_lower	trans
142	trans_epithelia_upper_lower	trans
143	epithelia_upper	epithelia
144	epithelia_upper	epithelia
145	epithelia_upper	epithelia
146	epithelia_upper	epithelia
147	epithelia_upper	epithelia
148	epithelia_upper	epithelia
149	epithelia_upper	epithelia
150	epithelia_upper	epithelia
151	epithelia_upper	epithelia
152	epithelia_upper	epithelia
153	epithelia_upper	epithelia
154	epithelia_upper	epithelia
155	epithelia_upper	epithelia
156	epithelia_upper	epithelia
157	epithelia_upper	epithelia
158	epithelia_upper	epithelia
159	epithelia_upper	epithelia
160	epithelia_upper	epithelia
161	epithelia_upper	epithelia
162	epithelia_upper	epithelia
163	peptidergic_progenitors	peptidergic
164	peptidergic_progenitors	peptidergic
165	peptidergic_alpha	peptidergic
166	peptidergic_alpha	peptidergic
167	peptidergic_beta	peptidergic
168	peptidergic_gamma	peptidergic
169	peptidergic_gamma_like	peptidergic
170	peptidergic_delta	peptidergic
171	peptidergic_epsilon	peptidergic
172	peptidergic_zeta	peptidergic
173	peptidergic_zeta	peptidergic
174	peptidergic_eta	peptidergic
175	peptidergic_eta	peptidergic
176	peptidergic_theta	peptidergic
177	peptidergic_iota	peptidergic
178	peptidergic_iota	peptidergic
179	peptidergic_iota	peptidergic
180	peptidergic_kappa	peptidergic
181	peptidergic_lambda	peptidergic
182	peptidergic_lambda	peptidergic
183	peptidergic_mu	peptidergic
184	peptidergic_mu_like	peptidergic
185	peptidergic_mu_like	peptidergic
186	peptidergic_mu_like	peptidergic
187	peptidergic_mu_like	peptidergic
188	peptidergic_nu	peptidergic
189	peptidergic_omicron	peptidergic

## Sheet: b) Cell types H2
Metacell	Cell type	Broad cell type
1	lipophil	lipophil
2	lipophil	lipophil
3	lipophil	lipophil
4	lipophil	lipophil
5	lipophil	lipophil
6	lipophil	lipophil
7	lipophil	lipophil
8	lipophil	lipophil
9	lipophil	lipophil
10	lipophil	lipophil
11	lipophil	lipophil
12	lipophil	lipophil
13	lipophil	lipophil
14	lipophil	lipophil
15	lipophil	lipophil
16	lipophil	lipophil
17	lipophil	lipophil
18	lipophil	lipophil
19	lipophil	lipophil
20	lipophil	lipophil
21	lipophil	lipophil
22	lipophil	lipophil
23	lipophil	lipophil
24	lipophil	lipophil
25	lipophil	lipophil
26	lipophil	lipophil
27	lipophil	lipophil
28	lipophil	lipophil
29	lipophil	lipophil
30	lipophil	lipophil
31	lipophil	lipophil
32	lipophil	lipophil
33	lipophil	lipophil
34	lipophil	lipophil
35	lipophil	lipophil
36	lipophil	lipophil
37	trans_lipophil_1_fibre	trans
38	trans_lipophil_1_gland	trans
39	trans_lipophil_1_gland	trans
40	trans_lipophil_1_epithelia	trans
41	unknown_1	unknown_1
42	unknown_1	unknown_1
43	unknown_1	unknown_1
44	unknown_1	unknown_1
45	unknown_1	unknown_1
46	meiotic.1	meiotic
47	meiotic.2	meiotic
48	meiotic.2	meiotic
49	meiotic.2	meiotic
50	meiotic.2	meiotic
51	meiotic.3	meiotic
52	meiotic.4	meiotic
53	meiotic.4	meiotic
54	meiotic.4	meiotic
55	meiotic.4	meiotic
56	meiotic.4	meiotic
57	meiotic.4	meiotic
58	meiotic.4	meiotic
59	fibre	fibre
60	fibre	fibre
61	fibre	fibre
62	fibre	fibre
63	fibre	fibre
64	fibre	fibre
65	fibre	fibre
66	fibre	fibre
67	fibre	fibre
68	fibre	fibre
69	fibre	fibre
70	fibre	fibre
71	fibre	fibre
72	fibre	fibre
73	fibre	fibre
74	fibre	fibre
75	fibre	fibre
76	fibre	fibre
77	fibre	fibre
78	fibre	fibre
79	fibre	fibre
80	fibre	fibre
81	fibre	fibre
82	fibre	fibre
83	fibre	fibre
84	fibre	fibre
85	fibre	fibre
86	fibre	fibre
87	fibre	fibre
88	fibre	fibre
89	fibre	fibre
90	fibre	fibre
91	trans_fibre_gland	trans
92	trans_fibre_epithelia	trans
93	trans_fibre_epithelia	trans
94	gland_1	gland
95	gland_1	gland
96	gland_1	gland
97	gland_1	gland
98	gland_1	gland
99	gland_1	gland
100	gland_1	gland
101	gland_1	gland
102	gland_1	gland
103	gland_1	gland
104	gland_1	gland
105	gland_1	gland
106	gland_1	gland
107	gland_1	gland
108	gland_1	gland
109	gland_1	gland
110	gland_1	gland
111	gland_1	gland
112	gland_1	gland
113	gland_1	gland
114	gland_1	gland
115	gland_1	gland
116	gland_1	gland
117	gland_1	gland
118	gland_1	gland
119	gland_1	gland
120	epithelia_gland_like	epithelia_gland_like
121	epithelia_gland_like	epithelia_gland_like
122	epithelia_gland_like	epithelia_gland_like
123	epithelia_gland_like	epithelia_gland_like
124	epithelia_gland_like	epithelia_gland_like
125	epithelia_gland_like	epithelia_gland_like
126	epithelia_gland_like	epithelia_gland_like
127	epithelia_gland_like	epithelia_gland_like
128	epithelia_gland_like	epithelia_gland_like
129	epithelia_gland_like	epithelia_gland_like
130	epithelia_unknown_1	epithelia
131	epithelia_lower	epithelia
132	epithelia_lower	epithelia
133	epithelia_lower	epithelia
134	epithelia_lower	epithelia
135	epithelia_lower	epithelia
136	epithelia_lower	epithelia
137	epithelia_lower	epithelia
138	epithelia_lower	epithelia
139	epithelia_lower	epithelia
140	epithelia_lower	epithelia
141	epithelia_lower	epithelia
142	epithelia_lower	epithelia
143	epithelia_lower	epithelia
144	epithelia_lower	epithelia
145	epithelia_lower	epithelia
146	epithelia_lower	epithelia
147	epithelia_lower	epithelia
148	epithelia_lower	epithelia
149	epithelia_lower	epithelia
150	epithelia_lower	epithelia
151	epithelia_lower	epithelia
152	epithelia_lower	epithelia
153	epithelia_lower	epithelia
154	epithelia_lower	epithelia
155	epithelia_lower	epithelia
156	epithelia_lower	epithelia
157	trans_epithelia_lower_peptidergic	trans
158	trans_epithelia_lower_peptidergic	trans
159	trans_epithelia_upper_lower	trans
160	trans_epithelia_upper_lower	trans
161	trans_epithelia_upper_lower	trans
162	trans_epithelia_upper_lower	trans
163	trans_epithelia_upper_lower	trans
164	epithelia_upper_like	epithelia
165	epithelia_upper_like	epithelia
166	epithelia_upper_like	epithelia
167	epithelia_upper_like	epithelia
168	epithelia_upper_like	epithelia
169	epithelia_upper_like	epithelia
170	epithelia_upper_like	epithelia
171	epithelia_upper_like	epithelia
172	epithelia_upper_like	epithelia
173	epithelia_upper_like	epithelia
174	epithelia_upper_like	epithelia
175	epithelia_upper_like	epithelia
176	epithelia_upper_like	epithelia
177	epithelia_upper_like	epithelia
178	epithelia_upper	epithelia
179	epithelia_upper	epithelia
180	epithelia_upper	epithelia
181	epithelia_upper	epithelia
182	epithelia_upper	epithelia
183	epithelia_upper	epithelia
184	epithelia_upper	epithelia
185	epithelia_upper	epithelia
186	epithelia_upper	epithelia
187	epithelia_upper	epithelia
188	epithelia_upper	epithelia
189	epithelia_upper	epithelia
190	epithelia_upper	epithelia
191	epithelia_upper	epithelia
192	epithelia_upper	epithelia
193	epithelia_upper	epithelia
194	peptidergic_progenitors	peptidergic
195	peptidergic_alpha	peptidergic
196	peptidergic_alpha	peptidergic
197	peptidergic_beta	peptidergic
198	peptidergic_gamma	peptidergic
199	peptidergic_gamma_like	peptidergic
200	peptidergic_delta	peptidergic
201	peptidergic_epsilon	peptidergic
202	peptidergic_zeta	peptidergic
203	peptidergic_eta	peptidergic
204	peptidergic_eta	peptidergic
205	peptidergic_theta	peptidergic
206	peptidergic_iota	peptidergic
207	peptidergic_iota	peptidergic
208	peptidergic_iota	peptidergic
209	peptidergic_iota_like	peptidergic
210	peptidergic_iota_like	peptidergic
211	peptidergic_kappa	peptidergic
212	peptidergic_kappa	peptidergic
213	peptidergic_lambda	peptidergic
214	peptidergic_mu	peptidergic
215	peptidergic_mu_like	peptidergic
216	peptidergic_nu	peptidergic
217	peptidergic_omicron	peptidergic

## Sheet: c) Cell types H13
Metacell	Cell type	Broad cell type
1	lipophil_1	lipophil
2	lipophil_1	lipophil
3	lipophil_1	lipophil
4	lipophil_1	lipophil
5	lipophil_1	lipophil
6	lipophil_1	lipophil
7	lipophil_1	lipophil
8	lipophil_1	lipophil
9	lipophil_1	lipophil
10	lipophil_1	lipophil
11	lipophil_1	lipophil
12	lipophil_1	lipophil
13	lipophil_1	lipophil
14	trans_lipophil_1_gland	lipophil
15	trans_lipophil_1_epithelia	lipophil
16	lipophil_2	lipophil
17	lipophil_2	lipophil
18	lipophil_2	lipophil
19	lipophil_2	lipophil
20	trans_lipophil_2_epithelia	trans
21	trans_lipophil_2_epithelia	trans
22	trans_lipophil_2_epithelia	trans
23	unknown_1	unknown_1
24	unknown_1	unknown_1
25	unknown_1	unknown_1
26	fibre	fibre
27	fibre	fibre
28	fibre	fibre
29	fibre	fibre
30	fibre	fibre
31	fibre	fibre
32	fibre	fibre
33	fibre	fibre
34	fibre	fibre
35	fibre	fibre
36	fibre	fibre
37	fibre	fibre
38	fibre	fibre
39	fibre	fibre
40	fibre	fibre
41	fibre	fibre
42	fibre	fibre
43	fibre	fibre
44	fibre	fibre
45	fibre	fibre
46	trans_fibre_gland	trans
47	gland_1	gland
48	gland_1	gland
49	gland_1	gland
50	gland_1	gland
51	gland_1	gland
52	gland_1	gland
53	gland_1	gland
54	gland_1	gland
55	gland_1	gland
56	gland_1	gland
57	gland_1	gland
58	gland_1	gland
59	gland_1	gland
60	gland_1	gland
61	gland_1	gland
62	gland_1	gland
63	gland_1	gland
64	gland_1	gland
65	gland_1	gland
66	gland_1	gland
67	gland_1	gland
68	gland_1	gland
69	gland_1	gland
70	gland_1	gland
71	gland_1	gland
72	gland_1	gland
73	gland_1	gland
74	gland_1	gland
75	gland_1	gland
76	gland_1	gland
77	gland_1	gland
78	gland_1	gland
79	gland_1	gland
80	gland_1	gland
81	gland_1	gland
82	gland_1	gland
83	gland_1	gland
84	gland_1	gland
85	gland_1	gland
86	gland_1	gland
87	gland_1_like	gland
88	trans_gland_epithelia_lower	trans
89	trans_gland_epithelia_dorsal	trans
90	epithelia_gland_like	epithelia_gland_like
91	epithelia_gland_like	epithelia_gland_like
92	epithelia_gland_like	epithelia_gland_like
93	epithelia_gland_like	epithelia_gland_like
94	epithelia_gland_like	epithelia_gland_like
95	epithelia_gland_like	epithelia_gland_like
96	epithelia_gland_like	epithelia_gland_like
97	epithelia_gland_like	epithelia_gland_like
98	epithelia_gland_like	epithelia_gland_like
99	epithelia_gland_like	epithelia_gland_like
100	epithelia_gland_like	epithelia_gland_like
101	epithelia_gland_like	epithelia_gland_like
102	epithelia_gland_like	epithelia_gland_like
103	epithelia_gland_like	epithelia_gland_like
104	epithelia_gland_like	epithelia_gland_like
105	epithelia_gland_like	epithelia_gland_like
106	epithelia_gland_like	epithelia_gland_like
107	epithelia_gland_like	epithelia_gland_like
108	epithelia_gland_like	epithelia_gland_like
109	epithelia_lower	epithelia
110	epithelia_lower	epithelia
111	epithelia_lower	epithelia
112	epithelia_lower	epithelia
113	epithelia_lower	epithelia
114	epithelia_lower	epithelia
115	epithelia_lower	epithelia
116	epithelia_lower	epithelia
117	epithelia_lower	epithelia
118	epithelia_lower	epithelia
119	epithelia_lower	epithelia
120	epithelia_lower	epithelia
121	epithelia_lower	epithelia
122	epithelia_lower	epithelia
123	epithelia_lower	epithelia
124	epithelia_lower	epithelia
125	epithelia_lower	epithelia
126	epithelia_lower	epithelia
127	epithelia_lower	epithelia
128	epithelia_lower	epithelia
129	epithelia_lower	epithelia
130	epithelia_lower	epithelia
131	epithelia_lower	epithelia
132	epithelia_lower	epithelia
133	epithelia_lower	epithelia
134	epithelia_lower	epithelia
135	epithelia_lower	epithelia
136	epithelia_lower	epithelia
137	epithelia_lower	epithelia
138	epithelia_lower	epithelia
139	epithelia_lower	epithelia
140	epithelia_lower	epithelia
141	epithelia_lower	epithelia
142	epithelia_lower	epithelia
143	epithelia_lower	epithelia
144	epithelia_lower	epithelia
145	epithelia_lower	epithelia
146	epithelia_lower	epithelia
147	epithelia_lower	epithelia
148	epithelia_lower	epithelia
149	epithelia_lower	epithelia
150	epithelia_lower	epithelia
151	epithelia_lower	epithelia
152	epithelia_lower	epithelia
153	epithelia_lower	epithelia
154	epithelia_lower	epithelia
155	epithelia_lower	epithelia
156	epithelia_lower	epithelia
157	epithelia_lower	epithelia
158	epithelia_lower	epithelia
159	epithelia_lower	epithelia
160	epithelia_lower	epithelia
161	epithelia_lower	epithelia
162	epithelia_lower	epithelia
163	epithelia_lower	epithelia
164	epithelia_lower	epithelia
165	epithelia_lower	epithelia
166	epithelia_lower	epithelia
167	epithelia_lower	epithelia
168	epithelia_lower	epithelia
169	epithelia_lower	epithelia
170	epithelia_lower	epithelia
171	epithelia_lower	epithelia
172	epithelia_lower	epithelia
173	epithelia_lower	epithelia
174	epithelia_lower	epithelia
175	epithelia_unknown	epithelia
176	epithelia_unknown	epithelia
177	epithelia_unknown	epithelia
178	epithelia_unknown	epithelia
179	epithelia_unknown	epithelia
180	epithelia_unknown	epithelia
181	epithelia_unknown	epithelia
182	epithelia_unknown	epithelia
183	epithelia_unknown	epithelia
184	epithelia_unknown	epithelia
185	trans_epithelia_dorsal_lower	trans
186	trans_epithelia_dorsal_lower	trans
187	trans_epithelia_dorsal_lower	trans
188	epithelia_dorsal	epithelia
189	epithelia_dorsal	epithelia
190	epithelia_dorsal	epithelia
191	epithelia_dorsal	epithelia
192	epithelia_dorsal	epithelia
193	epithelia_dorsal	epithelia
194	epithelia_dorsal	epithelia
195	epithelia_dorsal	epithelia
196	epithelia_dorsal	epithelia
197	epithelia_dorsal	epithelia
198	epithelia_dorsal	epithelia
199	epithelia_dorsal	epithelia
200	epithelia_dorsal	epithelia
201	epithelia_dorsal	epithelia
202	epithelia_dorsal	epithelia
203	epithelia_dorsal	epithelia
204	epithelia_dorsal	epithelia
205	epithelia_dorsal	epithelia
206	epithelia_dorsal	epithelia
207	epithelia_dorsal	epithelia
208	epithelia_dorsal	epithelia
209	epithelia_dorsal	epithelia
210	peptidergic_progenitors	peptidergic
211	peptidergic_progenitors	peptidergic
212	peptidergic_alpha	peptidergic
213	peptidergic_alpha	peptidergic
214	peptidergic_alpha	peptidergic
215	peptidergic_alpha	peptidergic
216	peptidergic_alpha	peptidergic
217	peptidergic_alpha	peptidergic
218	peptidergic_alpha	peptidergic
219	peptidergic_beta	peptidergic
220	peptidergic_beta	peptidergic
221	peptidergic_beta	peptidergic
222	peptidergic_beta	peptidergic
223	peptidergic_gamma	peptidergic
224	peptidergic_gamma_like	peptidergic
225	peptidergic_delta	peptidergic
226	peptidergic_delta	peptidergic
227	peptidergic_epsilon	peptidergic
228	peptidergic_epsilon_like	peptidergic
229	peptidergic_zeta	peptidergic
230	peptidergic_eta	peptidergic
231	peptidergic_eta	peptidergic
232	peptidergic_eta	peptidergic
233	peptidergic_eta	peptidergic
234	peptidergic_eta	peptidergic
235	peptidergic_theta	peptidergic
236	peptidergic_theta	peptidergic
237	peptidergic_theta_like	peptidergic
238	peptidergic_iota	peptidergic
239	peptidergic_iota	peptidergic
240	peptidergic_iota	peptidergic
241	peptidergic_iota	peptidergic
242	peptidergic_iota	peptidergic
243	peptidergic_iota	peptidergic
244	peptidergic_iota_like	peptidergic
245	peptidergic_kappa	peptidergic
246	peptidergic_lambda	peptidergic
247	peptidergic_lambda	peptidergic
248	peptidergic_mu	peptidergic
249	peptidergic_mu	peptidergic
250	peptidergic_mu_like	peptidergic
251	peptidergic_mu_like	peptidergic
252	peptidergic_mu_like	peptidergic
253	peptidergic_omicron	peptidergic
254	peptidergic_other_1	peptidergic
255	peptidergic_other_2	peptidergic

## Sheet: d) Cell types H23
Metacell	Cell type	Broad cell type
1	lipophil_1	lipophil
2	lipophil_1	lipophil
3	lipophil_1	lipophil
4	lipophil_1	lipophil
5	lipophil_1	lipophil
6	lipophil_1	lipophil
7	lipophil_1	lipophil
8	lipophil_1	lipophil
9	lipophil_1	lipophil
10	lipophil_1	lipophil
11	lipophil_1	lipophil
12	lipophil_1	lipophil
13	lipophil_1	lipophil
14	lipophil_1	lipophil
15	lipophil_1	lipophil
16	lipophil_1	lipophil
17	lipophil_1	lipophil
18	trans_lipophil_1_fibre	trans
19	trans_lipophil_1_gland	trans
20	trans_lipophil_1_gland	trans
21	trans_lipophil_1_gland	trans
22	trans_lipophil_1_epithelia	trans
23	trans_lipophil_1_lipophil_2	trans
24	lipophil_2	lipophil
25	lipophil_2	lipophil
26	lipophil_2	lipophil
27	lipophil_2	lipophil
28	lipophil_2	lipophil
29	trans_lipophil_2_epithelia	trans
30	trans_lipophil_2_epithelia	trans
31	trans_lipophil_2_epithelia	trans
32	trans_lipophil_2_epithelia	trans
33	trans_lipophil_2_epithelia	trans
34	trans_lipophil_2_epithelia	trans
35	trans_lipophil_2_gland	trans
36	unknown_1	unknown_1
37	unknown_1	unknown_1
38	unknown_1	unknown_1
39	fibre_1	fibre
40	fibre_1	fibre
41	fibre_1	fibre
42	fibre_1	fibre
43	fibre_1	fibre
44	fibre_1	fibre
45	fibre_1	fibre
46	fibre_1	fibre
47	fibre_2	fibre
48	fibre_2	fibre
49	trans_fibre_gland	trans
50	gland_1	gland
51	gland_1	gland
52	gland_1	gland
53	gland_1	gland
54	gland_1	gland
55	gland_1	gland
56	gland_1	gland
57	gland_1	gland
58	gland_1	gland
59	gland_1	gland
60	gland_1	gland
61	gland_1	gland
62	gland_1	gland
63	gland_1	gland
64	gland_1	gland
65	gland_1	gland
66	gland_1	gland
67	gland_1	gland
68	gland_1	gland
69	gland_1	gland
70	gland_1	gland
71	gland_1	gland
72	gland_1	gland
73	gland_1	gland
74	gland_1	gland
75	gland_1	gland
76	gland_1	gland
77	gland_1	gland
78	gland_1	gland
79	gland_1	gland
80	gland_1	gland
81	gland_1	gland
82	gland_1	gland
83	gland_1	gland
84	gland_1	gland
85	gland_1	gland
86	gland_1	gland
87	gland_1	gland
88	gland_1	gland
89	gland_1	gland
90	gland_1	gland
91	gland_1	gland
92	gland_1	gland
93	gland_1	gland
94	gland_1	gland
95	gland_1	gland
96	gland_1	gland
97	gland_1	gland
98	gland_1	gland
99	gland_1	gland
100	gland_1	gland
101	gland_1	gland
102	gland_1	gland
103	gland_1	gland
104	gland_1	gland
105	trans_gland_epithelia_lower	trans
106	trans_gland_epithelia_lower	trans
107	trans_gland_epithelia_lower	trans
108	trans_gland_epithelia_upper	trans
109	epithelia_gland_like	epithelia_gland_like
110	epithelia_gland_like	epithelia_gland_like
111	epithelia_gland_like	epithelia_gland_like
112	epithelia_gland_like	epithelia_gland_like
113	epithelia_gland_like	epithelia_gland_like
114	epithelia_gland_like	epithelia_gland_like
115	epithelia_gland_like	epithelia_gland_like
116	epithelia_gland_like	epithelia_gland_like
117	epithelia_gland_like	epithelia_gland_like
118	epithelia_gland_like	epithelia_gland_like
119	epithelia_gland_like	epithelia_gland_like
120	epithelia_gland_like	epithelia_gland_like
121	epithelia_gland_like	epithelia_gland_like
122	epithelia_gland_like	epithelia_gland_like
123	epithelia_gland_like	epithelia_gland_like
124	epithelia_gland_like	epithelia_gland_like
125	epithelia_gland_like	epithelia_gland_like
126	epithelia_gland_like	epithelia_gland_like
127	epithelia_gland_like	epithelia_gland_like
128	epithelia_gland_like	epithelia_gland_like
129	epithelia_lower	epithelia
130	epithelia_lower	epithelia
131	epithelia_lower	epithelia
132	epithelia_lower	epithelia
133	epithelia_lower	epithelia
134	epithelia_lower	epithelia
135	epithelia_lower	epithelia
136	epithelia_lower	epithelia
137	epithelia_lower	epithelia
138	epithelia_lower	epithelia
139	epithelia_lower	epithelia
140	epithelia_lower	epithelia
141	epithelia_lower	epithelia
142	epithelia_lower	epithelia
143	epithelia_lower	epithelia
144	epithelia_lower	epithelia
145	epithelia_lower	epithelia
146	epithelia_lower	epithelia
147	epithelia_lower	epithelia
148	epithelia_lower	epithelia
149	epithelia_lower	epithelia
150	epithelia_lower	epithelia
151	epithelia_lower	epithelia
152	epithelia_lower	epithelia
153	epithelia_lower	epithelia
154	epithelia_lower	epithelia
155	epithelia_lower	epithelia
156	epithelia_lower	epithelia
157	epithelia_lower	epithelia
158	epithelia_lower	epithelia
159	epithelia_lower	epithelia
160	epithelia_lower	epithelia
161	epithelia_unknown	epithelia
162	epithelia_unknown	epithelia
163	epithelia_unknown	epithelia
164	epithelia_unknown	epithelia
165	epithelia_unknown	epithelia
166	epithelia_unknown	epithelia
167	epithelia_unknown	epithelia
168	epithelia_unknown	epithelia
169	epithelia_unknown	epithelia
170	epithelia_unknown	epithelia
171	epithelia_unknown	epithelia
172	epithelia_unknown	epithelia
173	epithelia_unknown	epithelia
174	epithelia_unknown	epithelia
175	epithelia_unknown	epithelia
176	epithelia_unknown	epithelia
177	epithelia_upper	epithelia
178	epithelia_upper	epithelia
179	epithelia_upper	epithelia
180	epithelia_upper	epithelia
181	epithelia_upper	epithelia
182	epithelia_upper	epithelia
183	epithelia_upper	epithelia
184	epithelia_upper	epithelia
185	epithelia_upper	epithelia
186	epithelia_upper	epithelia
187	epithelia_upper	epithelia
188	epithelia_upper	epithelia
189	epithelia_upper	epithelia
190	epithelia_upper	epithelia
191	epithelia_upper	epithelia
192	epithelia_upper	epithelia
193	epithelia_upper	epithelia
194	epithelia_upper	epithelia
195	epithelia_upper	epithelia
196	epithelia_upper	epithelia
197	epithelia_upper	epithelia
198	epithelia_upper	epithelia
199	epithelia_upper	epithelia
200	epithelia_upper	epithelia
201	epithelia_upper	epithelia
202	epithelia_upper	epithelia
203	epithelia_upper	epithelia
204	epithelia_upper	epithelia
205	epithelia_upper	epithelia
206	epithelia_upper	epithelia
207	peptidergic_progenitors	peptidergic
208	peptidergic_progenitors	peptidergic
209	peptidergic_alpha	peptidergic
210	peptidergic_alpha	peptidergic
211	peptidergic_beta	peptidergic
212	peptidergic_beta	peptidergic
213	peptidergic_gamma	peptidergic
214	peptidergic_gamma_like	peptidergic
215	peptidergic_epsilon	peptidergic
216	peptidergic_zeta	peptidergic
217	peptidergic_zeta_like	peptidergic
218	peptidergic_zeta_like	peptidergic
219	peptidergic_zeta_like	peptidergic
220	peptidergic_zeta_like	peptidergic
221	peptidergic_zeta_like	peptidergic
222	peptidergic_eta	peptidergic
223	peptidergic_eta	peptidergic
224	peptidergic_theta	peptidergic
225	peptidergic_iota	peptidergic
226	peptidergic_iota	peptidergic
227	peptidergic_iota	peptidergic
228	peptidergic_kappa	peptidergic
229	peptidergic_kappa	peptidergic
230	peptidergic_lambda	peptidergic
231	peptidergic_lambda	peptidergic
232	peptidergic_mu	peptidergic
233	peptidergic_mu_like	peptidergic
234	peptidergic_nu	peptidergic
