# Supplementary material for: Stepwise emergence of the neuronal gene expression program in early animal evolution
Source: Cell. 2023 Oct 12;186(21):4676–4693.e29. doi: 10.1016/j.cell.2023.08.027 (PMC10580291; doi:10.1016/j.cell.2023.08.027)
Supplement: Table S3. Gene modules, related to Figures 3 and 5 — (A) List of gene modules identified in each placozoan species, with their corresponding multi-species module, and a curated annotation based on its functional enrichments and the broad cell types where each module is most active. (B) Gene module membership of each placozoan gene, including the membership coefficient score from WGCNA and gene annotations. (C) Functional enrichments of gene sets belonging to each of the multi-species gene modules, based on Pfam and Gene Ontology (GO) annotations. Enrichment p-values for Pfam domains were obtained from a hypergeometric test. Enrichment p-values for GO terms were obtained from Fisher’s exact tests. Annotations from all four placozoan species have been used for these enrichments. (D) List of markers shared between placozoan peptidergic progenitors (defined as being expressed in the placozoan ancestor of this cell type, based on Dollo parsimony and FC ≥ 1.5 in extant species) and the neural developmental trajectories of three other species (mouse, N. vectensis, and H. vulgaris), as shown in Figure 6H. Developmental trajectories for each species are denoted by acronyms listed at the top of the table. For each set of markers (listed at the metazoan orthogroup level), we specify the annotation of its placozoan orthologs, and whether the marker is a TF, an RBP, or a chromatin regulator (see STAR Methods). (E) Functional enrichments of gene sets from the pan-neural gene module with gained expression in key nodes of the metazoan tree: Metazoa, Parahoxozoa (Cnidaria+Bilateria+Placozoa), Planulozoa (Cnidaria+Bilateria), Placozoa, and Bilateria. Annotations from the Mus musculus orthologs have been used for these enrichments. [file mmc3.xlsx]

## Sheet: a) Gene module annotation
Single-species module	Multi-species module	Annotation	Most active in cell type…
Tadh.bisque4	gc001a	epithelia_ventral	epithelia
TrH2.lightsteelblue1	gc001a	epithelia_ventral	epithelia
Hhon.cyan	gc001a	epithelia_ventral	epithelia
HoiH23.darkgreen	gc001a	epithelia_ventral	epithelia
HoiH23.darkslateblue	gc001a	panepithelia	epithelia
Tadh.saddlebrown	gc001a	panepithelia	epithelia
TrH2.tan	gc001a	panepithelia	epithelia
Tadh.brown	gc002a	lipophil	lipophil
Tadh.darkorange2	gc002a	lipophil	lipophil
Tadh.palevioletred3	gc002a	lipophil	lipophil
TrH2.plum2	gc002a	lipophil	lipophil
TrH2.turquoise	gc002a	lipophil	lipophil
Hhon.turquoise	gc002a	lipophil	lipophil
HoiH23.turquoise	gc002a	lipophil	lipophil
Hhon.navajowhite2	gc002b	lipophil_2	lipophil
HoiH23.bisque4	gc002b	lipophil_2	lipophil
TrH2.darkseagreen4	gc002b	epithelia_dorsal_like	lipophil
Tadh.brown4	gc003a	peptidergic_gamma_like	peptidergic
Hhon.plum2	gc003a	peptidergic_gamma_like	peptidergic
HoiH23.lightcyan1	gc003a	peptidergic_gamma_like	peptidergic
TrH2.navajowhite2	gc003a	peptidergic_gamma_like	peptidergic
Tadh.orangered4	gc003b	peptidergic_mu_iota_like	peptidergic
TrH2.mediumpurple3	gc003b	peptidergic_mu_iota_like	peptidergic
Hhon.salmon4	gc003b	peptidergic_mu_iota_like	peptidergic
Tadh.cyan	gc004	panpeptidergic	peptidergic
Tadh.steelblue	gc004	panpeptidergic	peptidergic
TrH2.darkolivegreen	gc004	panpeptidergic	peptidergic
TrH2.floralwhite	gc004	panpeptidergic	peptidergic
Hhon.grey	gc004	panpeptidergic	peptidergic
Hhon.grey60	gc004	panpeptidergic	peptidergic
Hhon.sienna3	gc004	panpeptidergic	peptidergic
HoiH23.brown4	gc004	panpeptidergic	peptidergic
HoiH23.royalblue	gc004	panpeptidergic	peptidergic
Tadh.darkorange	gc005	epithelia_unknown	epithelia
Tadh.skyblue3	gc005	epithelia_unknown	epithelia
TrH2.maroon	gc005	epithelia_unknown	epithelia
TrH2.orangered4	gc005	epithelia_unknown	epithelia
TrH2.violet	gc005	epithelia_unknown	epithelia
Hhon.darkolivegreen	gc005	epithelia_unknown	epithelia
Hhon.lightcyan1	gc005	epithelia_unknown	epithelia
Hhon.skyblue3	gc005	epithelia_unknown	epithelia
Hhon.yellowgreen	gc005	epithelia_unknown	epithelia
HoiH23.ivory	gc005	epithelia_unknown	epithelia
HoiH23.navajowhite2	gc005	epithelia_unknown	epithelia
HoiH23.palevioletred3	gc005	epithelia_unknown	epithelia
HoiH23.saddlebrown	gc005	epithelia_unknown	epithelia
Tadh.darkred	gc006	peptidergic_lambda	peptidergic
Tadh.skyblue	gc006	peptidergic_lambda	peptidergic
TrH2.midnightblue	gc006	peptidergic_lambda	peptidergic
Hhon.lightcyan	gc006	peptidergic_lambda	peptidergic
Hhon.saddlebrown	gc006	peptidergic_lambda	peptidergic
HoiH23.darkorange	gc006	peptidergic_lambda	peptidergic
HoiH23.midnightblue	gc006	peptidergic_lambda	peptidergic
Tadh.darkgrey	gc007a	meiosis	multiple
Tadh.thistle2	gc007a	meiosis	multiple
TrH2.grey	gc007a	meiosis	multiple
TrH2.purple	gc007a	meiosis	multiple
TrH2.salmon	gc007a	meiosis	multiple
TrH2.skyblue3	gc007a	meiosis	multiple
Tadh.white	gc007b	cell_cycle_1	multiple
Tadh.floralwhite	gc007b	cell_cycle_1	multiple
Hhon.black	gc007b	cell_cycle_1	multiple
Hhon.pink	gc007b	cell_cycle_1	multiple
HoiH23.lightcyan	gc007b	cell_cycle_1	multiple
HoiH23.lightgreen	gc007b	cell_cycle_1	multiple
Tadh.green	gc008	peptidergic_alpha	peptidergic
TrH2.black	gc008	peptidergic_alpha	peptidergic
Hhon.darkturquoise	gc008	peptidergic_alpha	peptidergic
Hhon.honeydew1	gc008	peptidergic_alpha	peptidergic
HoiH23.pink	gc008	peptidergic_alpha	peptidergic
Tadh.greenyellow	gc009	meiotic_1	meiotic
TrH2.darkturquoise	gc009	meiotic_1	meiotic
Tadh.lightcyan1	gc010	peptidergic_beta	peptidergic
TrH2.brown4	gc010	peptidergic_beta	peptidergic
Hhon.ivory	gc010	peptidergic_beta	peptidergic
Hhon.lavenderblush3	gc010	peptidergic_beta	peptidergic
HoiH23.floralwhite	gc010	peptidergic_beta	peptidergic
HoiH23.thistle2	gc010	peptidergic_beta	peptidergic
Tadh.lightgreen	gc011a	peptidergic_nu	peptidergic
TrH2.magenta	gc011a	peptidergic_nu	peptidergic
Hhon.darkred	gc011a	peptidergic_nu	peptidergic
HoiH23.purple	gc011a	peptidergic_nu	peptidergic
Tadh.lightsteelblue1	gc012	peptidergic_iota	peptidergic
Tadh.mediumpurple3	gc012	peptidergic_iota	peptidergic
TrH2.red	gc012	peptidergic_iota	peptidergic
Hhon.magenta	gc012	peptidergic_iota	peptidergic
HoiH23.red	gc012	peptidergic_iota	peptidergic
Tadh.magenta	gc013	peptidergic_mu	peptidergic
Tadh.plum2	gc013	peptidergic_mu	peptidergic
Tadh.violet	gc013	peptidergic_mu	peptidergic
TrH2.lightgreen	gc013	peptidergic_mu	peptidergic
TrH2.saddlebrown	gc013	peptidergic_mu	peptidergic
Hhon.brown4	gc013	peptidergic_mu	peptidergic
Hhon.orange	gc013	peptidergic_mu	peptidergic
Hhon.palevioletred3	gc013	peptidergic_mu	peptidergic
Hhon.plum1	gc013	peptidergic_mu	peptidergic
HoiH23.darkmagenta	gc013	peptidergic_mu	peptidergic
HoiH23.darkorange2	gc013	peptidergic_mu	peptidergic
HoiH23.salmon4	gc013	peptidergic_mu	peptidergic
HoiH23.yellowgreen	gc013	peptidergic_mu	peptidergic
Tadh.midnightblue	gc014	peptidergic_omicron	peptidergic
TrH2.cyan	gc014	peptidergic_omicron	peptidergic
Hhon.darkgrey	gc014	peptidergic_omicron	peptidergic
HoiH23.skyblue	gc014	peptidergic_omicron	peptidergic
Tadh.navajowhite2	gc015	peptidergic_theta	peptidergic
TrH2.lightpink4	gc015	peptidergic_theta	peptidergic
Hhon.steelblue	gc015	peptidergic_theta	peptidergic
HoiH23.mediumpurple3	gc015	peptidergic_theta	peptidergic
Tadh.orange	gc016	peptidergic_eta	peptidergic
Tadh.royalblue	gc016	peptidergic_eta	peptidergic
TrH2.darkorange2	gc016	peptidergic_eta	peptidergic
TrH2.salmon4	gc016	peptidergic_eta	peptidergic
TrH2.yellowgreen	gc016	peptidergic_eta	peptidergic
Hhon.bisque4	gc016	peptidergic_eta	peptidergic
Hhon.darkmagenta	gc016	peptidergic_eta	peptidergic
Hhon.darkslateblue	gc016	peptidergic_eta	peptidergic
Hhon.thistle1	gc016	peptidergic_eta	peptidergic
HoiH23.orangered4	gc016	peptidergic_eta	peptidergic
HoiH23.thistle1	gc016	peptidergic_eta	peptidergic
HoiH23.white	gc016	peptidergic_eta	peptidergic
Tadh.paleturquoise	gc017	peptidergic_gamma	peptidergic
TrH2.darkmagenta	gc017	peptidergic_gamma	peptidergic
Hhon.darkorange	gc017	peptidergic_gamma	peptidergic
HoiH23.orange	gc017	peptidergic_gamma	peptidergic
Tadh.pink	gc018	peptidergic_zeta	peptidergic
TrH2.white	gc018	peptidergic_zeta	peptidergic
Hhon.paleturquoise	gc018	peptidergic_zeta	peptidergic
HoiH23.plum1	gc018	peptidergic_zeta	peptidergic
Tadh.plum1	gc019	peptidergic_delta	peptidergic
TrH2.skyblue	gc019	peptidergic_delta	peptidergic
Hhon.floralwhite	gc019	peptidergic_delta	peptidergic
Hhon.white	gc019	peptidergic_delta	peptidergic
HoiH23.paleturquoise	gc019	peptidergic_delta	peptidergic
Tadh.purple	gc020	peptidergic_epsilon	peptidergic
TrH2.lightcyan	gc020	peptidergic_epsilon	peptidergic
Hhon.lightgreen	gc020	peptidergic_epsilon	peptidergic
Hhon.violet	gc020	peptidergic_epsilon	peptidergic
HoiH23.darkgrey	gc020	peptidergic_epsilon	peptidergic
Tadh.red	gc021	cell_cycle_2	multiple
Hhon.green	gc021	cell_cycle_2	multiple
HoiH23.black	gc021	cell_cycle_2	multiple
Tadh.darkturquoise	gc022	gland	gland
Tadh.sienna3	gc022	gland	gland
TrH2.darkslateblue	gc022	gland	gland
Hhon.greenyellow	gc022	gland	gland
Hhon.skyblue	gc022	gland	gland
HoiH23.salmon	gc022	gland	gland
HoiH23.sienna3	gc022	gland	gland
Tadh.tan	gc023	peptidergic_kappa	peptidergic
TrH2.grey60	gc023	peptidergic_kappa	peptidergic
Hhon.midnightblue	gc023	peptidergic_kappa	peptidergic
HoiH23.greenyellow	gc023	peptidergic_kappa	peptidergic
Tadh.turquoise	gc024	fibre	fibre
TrH2.blue	gc024	fibre	fibre
Hhon.blue	gc024	fibre	fibre
HoiH23.blue	gc024	fibre	fibre
Tadh.yellow	gc025	epithelia_dorsal	epithelia
TrH2.brown	gc025	epithelia_dorsal	epithelia
Hhon.red	gc025	epithelia_dorsal	epithelia
Hhon.yellow	gc025	epithelia_dorsal	epithelia
HoiH23.yellow	gc025	epithelia_dorsal	epithelia
Tadh.yellowgreen	gc026	peptidergic_theta	peptidergic
TrH2.royalblue	gc026	peptidergic_theta	peptidergic
Hhon.purple	gc026	peptidergic_theta	peptidergic
HoiH23.darkred	gc026	peptidergic_theta	peptidergic
Tadh.salmon	gc027	peptidergic_progenitors	peptidergic
Hhon.lightyellow	gc027	peptidergic_progenitors	peptidergic
HoiH23.lightyellow	gc027	peptidergic_progenitors	peptidergic
Tadh.salmon4	gc028	epithelia_dorsal	epithelia
Hhon.thistle2	gc028	epithelia_dorsal	epithelia
TrH2.pink	gc029	unknown_1	unknown_1
Hhon.darkgreen	gc029	unknown_1	unknown_1
Hhon.darkorange2	gc029	unknown_1	unknown_1
HoiH23.lightsteelblue1	gc029	unknown_1	unknown_1
HoiH23.steelblue	gc029	unknown_1	unknown_1
TrH2.yellow	gc030	cilia	multiple
Hhon.brown	gc030	cilia	multiple
HoiH23.brown	gc030	cilia	multiple
Hhon.tan	gc032	epithelia_like	epithelia
HoiH23.darkturquoise	gc032	epithelia_like	epithelia

## Sheet: b) Gene module membership
Gene	Single-species gene module	Membership score	Gene name	Pfam domain architecture
Tadh_TriadG50246	Tadh.brown	0.985	ATPase_H_transporting_V1_subunit_A	ATP-synt_ab_N/ATP-synt_ab_Xtn/ATP-synt_ab/
Tadh_TriadG32492	Tadh.brown	0.985	ATPase_H_transporting_V1_subunit_B2	ATP-synt_ab_N/ATP-synt_ab/
Tadh_TriadG63114	Tadh.brown	0.985	ATPase_H_transporting_V0_subunit_c	ATP-synt_C/ATP-synt_C/
Tadh_TriadG63587	Tadh.brown	0.985	ATPase_H_transporting_V1_subunit_D	ATP-synt_D/
Tadh_TriadG64078	Tadh.brown	0.983	ATPase_H_transporting_V0_subunit_b	ATP-synt_C/ATP-synt_C/
Tadh_TriadG63746	Tadh.brown	0.982
Tadh_TriadG63123	Tadh.brown	0.978	ATPase_H_transporting_V0_subunit_e1	ATP_synt_H/
Tadh_TriadG63784	Tadh.brown	0.976	ATPase_H_transporting_V1_subunit_E1	vATP-synt_E/
Tadh_TriadG22309	Tadh.brown	0.974	tubulin_beta_4B_class_IVb	Tubulin/Tubulin_C/
Tadh_TriadG36227	Tadh.brown	0.973	ATPase_H_transporting_V1_subunit_H	V-ATPase_H_N/V-ATPase_H_C/
Tadh_TriadG25492	Tadh.brown	0.972	EH_domain_containing_4	EHD_N/Dynamin_N/DUF5600/EF-hand_4/
Tadh_TriadG58643	Tadh.brown	0.97	CD151_molecule_Raph_blood_group	Tetraspanin/
Tadh_TriadG52140	Tadh.brown	0.97	tetraspanin_11	Tetraspanin/
Tadh_TriadG37067	Tadh.brown	0.968	ATPase_H_transporting_V0_subunit_d1	vATP-synt_AC39/
Tadh_TriadG37048	Tadh.brown	0.968	ATP_synthase_membrane_subunit_c_locus_2	ATP-synt_C/
Tadh_TriadG56473	Tadh.brown	0.967	1_acylglycerol_3_phosphate_O_acyltransferase_3	Acyltransferase/Acyltransf_C/
Tadh_TriadG29364	Tadh.brown	0.967	sorting_nexin_7	PX/Vps5/
Tadh_TriadG64165	Tadh.brown	0.966	fatty_acid_binding_protein_4
Tadh_TriadG9015	Tadh.brown	0.966	glutathione_peroxidase_4	GSHPx/
Tadh_TriadG59655	Tadh.brown	0.966	vesicle_associated_membrane_protein_7	Longin/Synaptobrevin/
Tadh_TriadG63741	Tadh.brown	0.965	ATP_synthase_peripheral_stalk_membrane_subunit_b	Mt_ATP-synt_B/
Tadh_TriadG56433	Tadh.brown	0.964	EH_domain_containing_3	EHD_N/Dynamin_N/DUF5600/EF-hand_4/
Tadh_TriadG55838	Tadh.brown	0.964	DUF4440/
Tadh_TriadG59485	Tadh.brown	0.963
Tadh_TriadG23237	Tadh.brown	0.959	cytochrome_b561	Cytochrom_B561/
Tadh_TriadG38228	Tadh.brown	0.959	ATP_synthase_peripheral_stalk_subunit_F6	ATP-synt_F6/
Tadh_TriadG63474	Tadh.brown	0.958	coiled_coil_helix_coiled_coil_helix_domain_containing_2
Tadh_TriadG63785	Tadh.brown	0.958	DUF4440/
Tadh_TriadG24746	Tadh.brown	0.956	ubiquinol_cytochrome_c_reductase_Rieske_iron_sulfur_polypeptide_1	UCR_TM/Rieske/
Tadh_TriadG64068	Tadh.brown	0.955	cytochrome_c_oxidase_subunit_5B	COX5B/
Tadh_TriadG55681	Tadh.brown	0.955	JARID2	JmjN/ARID/JmjC/
Tadh_TriadG60142	Tadh.brown	0.955	cytochrome_c_oxidase_subunit_4I1	COX4/
Tadh_TriadG59664	Tadh.brown	0.954
Tadh_TriadG59650	Tadh.brown	0.953
Tadh_TriadG51427	Tadh.brown	0.953
Tadh_TriadG37088	Tadh.brown	0.952	cytochrome_b5_type_B	Cyt-b5/
Tadh_TriadG60535	Tadh.brown	0.951	glutamate_ionotropic_receptor_NMDA_type_subunit_associated_protein_1	Bax1-I/
Tadh_TriadG63457	Tadh.brown	0.951	ubiquinol_cytochrome_c_reductase_hinge_protein	UCR_hinge/
Tadh_TriadG13142	Tadh.brown	0.951	vesicle_amine_transport_1	ADH_N/ADH_zinc_N_2/
Tadh_TriadG8831	Tadh.brown	0.951	NADH_ubiquinone_oxidoreductase_subunit_B9	Complex1_LYR/
Tadh_hyp_clust8318	Tadh.brown	0.951
Tadh_TriadG64003	Tadh.brown	0.95
Tadh_TriadG64074	Tadh.brown	0.95	ATP_synthase_F1_subunit_delta	ATP-synt_DE_N/
Tadh_TriadG18263	Tadh.brown	0.948	peroxiredoxin_5	Redoxin/
Tadh_wf_g8064	Tadh.brown	0.948
Tadh_orphan_1987	Tadh.brown	0.946	NA	NA
Tadh_TriadG8840	Tadh.brown	0.946	NADH_ubiquinone_oxidoreductase_subunit_A2	L51_S25_CI-B8/
Tadh_TriadG27102	Tadh.brown	0.946	N_acyl_phosphatidylethanolamine_phospholipase_D	Lactamase_B_2/
Tadh_wf_g1217	Tadh.brown	0.943	COX7C/
Tadh_TriadG56939	Tadh.brown	0.943	NADH_ubiquinone_oxidoreductase_subunit_A5	ETC_C1_NDUFA5/
Tadh_wf_g6950	Tadh.brown	0.943	HECT_domain_E3_ubiquitin_protein_ligase_1	Ank_4/Ank_2/Ank_4/Ank_2/
Tadh_TriadG56287	Tadh.brown	0.943
Tadh_TriadG59076	Tadh.brown	0.941	DUF872/
Tadh_TriadG50496	Tadh.brown	0.94	RAB10_member_RAS_oncogene_family	Ras/
Tadh_orphan_2507	Tadh.brown	0.94	NA	NA
Tadh_TriadG54073	Tadh.brown	0.94	citrate_synthase	Citrate_synt/
Tadh_TriadG21297	Tadh.brown	0.94	cytochrome_c_oxidase_subunit_6B1	COX6B/
Tadh_TriadG63184	Tadh.brown	0.938	monoacylglycerol_O_acyltransferase_2	DAGAT/
Tadh_TriadG63461	Tadh.brown	0.938	titin	Ig_3/Ig_3/fn3/fn3/fn3/
Tadh_TriadG8383	Tadh.brown	0.938	lipopolysaccharide_induced_TNF_factor	zf-LITAF-like/
Tadh_TriadG58143	Tadh.brown	0.937	acid_sensing_ion_channel_subunit_1	ASC/
Tadh_TriadG63547	Tadh.brown	0.936	peptidase_mitochondrial_processing_subunit_beta	Peptidase_M16/Peptidase_M16_C/
Tadh_TriadG55656	Tadh.brown	0.935
Tadh_hyp_clust8233	Tadh.brown	0.935
Tadh_TriadG37081	Tadh.brown	0.934	cytochrome_c1	Cytochrom_C1/
Tadh_TriadG50469	Tadh.brown	0.934	UDP_galactose_4_epimerase	GDP_Man_Dehyd/
Tadh_TriadG63961	Tadh.brown	0.934	ubiquinol_cytochrome_c_reductase_binding_protein	UCR_14kD/
Tadh_TriadG58155	Tadh.brown	0.934	NADH_ubiquinone_oxidoreductase_subunit_A11	Tim17/
Tadh_TriadG37427	Tadh.brown	0.933	acetyl_CoA_acyltransferase_1	Thiolase_N/Thiolase_C/
Tadh_TriadG64407	Tadh.brown	0.933
Tadh_TriadG50216	Tadh.brown	0.933	RAB22A_member_RAS_oncogene_family	Ras/
Tadh_TriadG38158	Tadh.brown	0.932	voltage_dependent_anion_channel_2	Porin_3/
Tadh_TriadG62521	Tadh.brown	0.932
Tadh_TriadG59590	Tadh.brown	0.931
Tadh_TriadG63506	Tadh.brown	0.93	NADH_ubiquinone_oxidoreductase_subunit_A9	NAD_binding_10/
Tadh_TriadG60775	Tadh.brown	0.93	solute_carrier_family_26_member_11	Sulfate_transp/STAS/
Tadh_TriadG20245	Tadh.brown	0.93	Dyp_perox/
Tadh_TriadG22918	Tadh.brown	0.93	NADH_ubiquinone_oxidoreductase_core_subunit_S7	Oxidored_q6/
Tadh_TriadG56247	Tadh.brown	0.929	DUF1075/
Tadh_TriadG63713	Tadh.brown	0.929	ATP_synthase_F1_subunit_alpha	ATP-synt_ab_N/ATP-synt_ab/ATP-synt_ab_C/
Tadh_TriadG49712	Tadh.brown	0.929	RAP2B_member_of_RAS_oncogene_family	Ras/
Tadh_orphan_612	Tadh.brown	0.929	NA	NA
Tadh_TriadG63188	Tadh.brown	0.928	ATP_synthase_F1_subunit_gamma	ATP-synt/
Tadh_TriadG22290	Tadh.brown	0.928	NADH_ubiquinone_oxidoreductase_subunit_S4	ETC_C1_NDUFA4/
Tadh_TriadG17646	Tadh.brown	0.928	NADH_ubiquinone_oxidoreductase_subunit_S6	zf-CHCC/
Tadh_TriadG29352	Tadh.brown	0.926	advillin	Gelsolin/Gelsolin/Gelsolin/Gelsolin/Gelsolin/Gelsolin/VHP/
Tadh_TriadG55364	Tadh.brown	0.925	serine_hydrolase_like_2	Abhydrolase_1/
Tadh_TriadG52564	Tadh.brown	0.924	NADH_ubiquinone_oxidoreductase_core_subunit_S3	Complex1_30kDa/
Tadh_TriadG64359	Tadh.brown	0.924	ubiquinol_cytochrome_c_reductase_complex_III_subunit_VII	UcrQ/
Tadh_TriadG60963	Tadh.brown	0.924	acetyl_CoA_acetyltransferase_1	Thiolase_N/Thiolase_C/
Tadh_orphan_408	Tadh.brown	0.923	NA	NA
Tadh_TriadG61179	Tadh.brown	0.923
Tadh_TriadG50586	Tadh.brown	0.922	sideroflexin_1	SFXNs/
Tadh_TriadG54395	Tadh.brown	0.922	mitochondrial_assembly_of_ribosomal_large_subunit_1	RsfS/
Tadh_wf_g2876	Tadh.brown	0.922	novel_transcript_readthrough_between_UQCR11_and_MBD3	UCR_6-4kD/
Tadh_TriadG59086	Tadh.brown	0.922	fatty_acid_binding_protein_12	Lipocalin/
Tadh_TriadG25488	Tadh.brown	0.922	succinate_CoA_ligase_ADP_forming_subunit_beta	ATP-grasp_2/Ligase_CoA/
Tadh_TriadG25999	Tadh.brown	0.922	protein_phosphatase_Mg2_Mn2_dependent_1A	PP2C/
Tadh_TriadG32115	Tadh.brown	0.922	acetylcholinesterase_Cartwright_blood_group	COesterase/
Tadh_TriadG59522	Tadh.brown	0.921	ring_finger_protein_167	PA/zf-RING_2/
Tadh_TriadG63737	Tadh.brown	0.921	NDUF_B8/
Tadh_TriadG58518	Tadh.brown	0.921	acyl_CoA_dehydrogenase_short_branched_chain	Acyl-CoA_dh_N/Acyl-CoA_dh_M/Acyl-CoA_dh_1/
Tadh_TriadG63390	Tadh.brown	0.92	2_4_dienoyl_CoA_reductase_1	adh_short_C2/
Tadh_TriadG63943	Tadh.brown	0.92	isocitrate_dehydrogenase_NAD_3_non_catalytic_subunit_gamma	Iso_dh/
Tadh_TriadG63313	Tadh.brown	0.918	succinate_dehydrogenase_complex_iron_sulfur_subunit_B	Fer2_3/Fer4_17/
Tadh_TriadG59815	Tadh.brown	0.918	transmembrane_protein_120B	TMPIT/
Tadh_TriadG28962	Tadh.brown	0.917	syntaxin_1B	Syntaxin/SNARE/
Tadh_TriadG63947	Tadh.brown	0.917	pyruvate_dehydrogenase_E1_subunit_alpha_1	E1_dh/
Tadh_TriadG61182	Tadh.brown	0.917
Tadh_TriadG51058	Tadh.brown	0.916	glutamic_oxaloacetic_transaminase_1	Aminotran_1_2/
Tadh_TriadG63540	Tadh.brown	0.916	sorting_nexin_5	BAR/
Tadh_TriadG23781	Tadh.brown	0.915	growth_hormone_inducible_transmembrane_protein	Bax1-I/
Tadh_TriadG64063	Tadh.brown	0.914	novel_transcript	CI-B14_5a/
Tadh_orphan_1274	Tadh.brown	0.913	NA	NA
Tadh_TriadG55145	Tadh.brown	0.913	LMWPc/
Tadh_TriadG22356	Tadh.brown	0.911	cytochrome_c_oxidase_subunit_5A	COX5A/
Tadh_orphan_70	Tadh.brown	0.91	NA	NA
Tadh_TriadG30483	Tadh.brown	0.91	transmembrane_and_coiled_coil_domains_3	Na_H_Exchanger/
Tadh_TriadG63278	Tadh.brown	0.91	adenosylhomocysteinase	AdoHcyase/AdoHcyase_NAD/
Tadh_TriadG38462	Tadh.brown	0.91	tetraspanin_11	Tetraspanin/
Tadh_TriadG54658	Tadh.brown	0.909	NADH_ubiquinone_oxidoreductase_subunit_A13	GRIM-19/
Tadh_TriadG62353	Tadh.brown	0.909	PSI_integrin/
Tadh_TriadG55285	Tadh.brown	0.909
Tadh_TriadG36034	Tadh.brown	0.908	solute_carrier_family_25_member_43	Mito_carr/Mito_carr/Mito_carr/
Tadh_TriadG55611	Tadh.brown	0.907	ataxin_1
Tadh_wf_g9540	Tadh.brown	0.906
Tadh_TriadG55308	Tadh.brown	0.906	Thg1/
Tadh_TriadG37528	Tadh.brown	0.905	dehydrogenase_reductase_4	adh_short_C2/
Tadh_orphan_2774	Tadh.brown	0.904	NA	NA
Tadh_TriadG31849	Tadh.brown	0.904	mitochondrial_pyruvate_carrier_2	MPC/
Tadh_TriadG61456	Tadh.brown	0.904	ring_finger_protein_220	RNF220/zf-C3HC4_2/
Tadh_TriadG61447	Tadh.brown	0.904	progestin_and_adipoQ_receptor_family_member_3	HlyIII/
Tadh_TriadG61187	Tadh.brown	0.903	TPD52/
Tadh_TriadG28664	Tadh.brown	0.903	NADH_ubiquinone_oxidoreductase_core_subunit_V1	Complex1_51K/SLBB/NADH_4Fe-4S/
Tadh_TriadG56166	Tadh.brown	0.902	hydroxylysine_kinase	APH/
Tadh_TriadG60386	Tadh.brown	0.902	NADH_ubiquinone_oxidoreductase_subunit_A6	Complex1_LYR/
Tadh_TriadG59891	Tadh.brown	0.902	solute_carrier_family_52_member_3	DUF1011/
Tadh_TriadG55495	Tadh.brown	0.901	TBC1_domain_family_member_25	RabGAP-TBC/
Tadh_TriadG54343	Tadh.brown	0.901	hydrogen_voltage_gated_channel_1	Ion_trans/
Tadh_TriadG58626	Tadh.brown	0.901	coiled_coil_domain_containing_125
Tadh_TriadG51428	Tadh.brown	0.899	lysosomal_associated_membrane_protein_1
Tadh_TriadG1842	Tadh.brown	0.897	solute_carrier_family_3_member_1	Alpha-amylase/
Tadh_TriadG5705	Tadh.brown	0.897	nipsnap_homolog_1	NIPSNAP/
Tadh_TriadG53964	Tadh.brown	0.895	NDUFB10/
Tadh_TriadG56942	Tadh.brown	0.895	NADH_ubiquinone_oxidoreductase_subunit_A12	NDUFA12/
Tadh_TriadG59251	Tadh.brown	0.895	pleckstrin_homology_domain_containing_A8	GLTP/
Tadh_TriadG58625	Tadh.brown	0.894	WBP-1/
Tadh_TriadG63801	Tadh.brown	0.894	enoyl_CoA_hydratase_and_3_hydroxyacyl_CoA_dehydrogenase	ECH_1/3HCDH_N/3HCDH/3HCDH/
Tadh_TriadG38507	Tadh.brown	0.894	Rh_associated_glycoprotein	Ammonium_transp/
Tadh_TriadG63757	Tadh.brown	0.893	ubiquilin_1	ubiquitin/UBA/
Tadh_TriadG54524	Tadh.brown	0.893	Aldose_epim/
Tadh_TriadG63196	Tadh.brown	0.892	glutamic_oxaloacetic_transaminase_2	Aminotran_1_2/
Tadh_TriadG27938	Tadh.brown	0.892	enoyl_CoA_hydratase_domain_containing_3	ECH_1/
Tadh_wf_g6127	Tadh.brown	0.892	TP53_regulated_inhibitor_of_apoptosis_1	UPF0203/
Tadh_TriadG63940	Tadh.brown	0.892	carbonic_anhydrase_7	Carb_anhydrase/
Tadh_TriadG11420	Tadh.brown	0.891	solute_carrier_family_7_member_14	AA_permease_2/
Tadh_orphan_690	Tadh.brown	0.89	NA	NA
Tadh_TriadG58574	Tadh.brown	0.889	short_chain_dehydrogenase_reductase_family_9C_member_7	adh_short/
Tadh_orphan_1111	Tadh.brown	0.889	NA	NA
Tadh_TriadG64164	Tadh.brown	0.889	cellular_retinoic_acid_binding_protein_2
Tadh_orphan_391	Tadh.brown	0.889	NA	NA
Tadh_TriadG33900	Tadh.brown	0.888	acyl_CoA_dehydrogenase_short_branched_chain	Acyl-CoA_dh_N/Acyl-CoA_dh_M/Acyl-CoA_dh_1/
Tadh_TriadG24909	Tadh.brown	0.888	solute_carrier_family_26_member_5	Sulfate_transp/
Tadh_wf_g5177	Tadh.brown	0.887	vacuolar_ATPase_assembly_factor_VMA21	VMA21/
Tadh_TriadG56276	Tadh.brown	0.887	like_MAX/MGA/MITF/MLX/MLXIP/MLXIPL/MNT/MXD1/MXD3/MXD4/MXI1/MYC/MYCL/MYCN/SREBF1/SREBF2/TFE3/TFEB/TFEC/USF1/USF2/USF3	HLH/
Tadh_wf_g9391	Tadh.brown	0.887
Tadh_orphan_1281	Tadh.brown	0.887	NA	NA
Tadh_TriadG54554	Tadh.brown	0.886	LysM_domain_containing_4
Tadh_TriadG63767	Tadh.brown	0.885	FKBP_prolyl_isomerase_8	FKBP_C/TPR_2/
Tadh_TriadG61347	Tadh.brown	0.885	pyruvate_dehydrogenase_complex_component_X	E3_binding/2-oxoacid_dh/
Tadh_orphan_1900	Tadh.brown	0.885	NA	NA
Tadh_TriadG37376	Tadh.brown	0.884	receptor_accessory_protein_5	TB2_DP1_HVA22/
Tadh_TriadG9345	Tadh.brown	0.884	NEUROD1/NEUROD2/NEUROD4/NEUROD6	HLH/
Tadh_TriadG52964	Tadh.brown	0.883	solute_carrier_family_25_member_17	Mito_carr/Mito_carr/Mito_carr/
Tadh_wf_g3240	Tadh.brown	0.883	NADH_ubiquinone_oxidoreductase_subunit_B3	NDUF_B12/
Tadh_TriadG55857	Tadh.brown	0.882	BHLHA15/BHLHE22/BHLHE23/OLIG1/OLIG2/OLIG3	HLH/
Tadh_TriadG57215	Tadh.brown	0.881
Tadh_TriadG63107	Tadh.brown	0.88	succinate_dehydrogenase_complex_subunit_C	Sdh_cyt/
Tadh_TriadG52223	Tadh.brown	0.88	enoyl_CoA_hydratase_short_chain_1	ECH_1/
Tadh_TriadG50632	Tadh.brown	0.879	dihydrolipoamide_S_acetyltransferase	Biotin_lipoyl/E3_binding/2-oxoacid_dh/
Tadh_hyp_clust5993	Tadh.brown	0.879	bone_morphogenetic_protein_1	CUB/CUB/
Tadh_TriadG50933	Tadh.brown	0.879	glycerol_3_phosphate_acyltransferase_3	Acyltransferase/
Tadh_TriadG59917	Tadh.brown	0.879	Abhydrolase_3/
Tadh_TriadG29260	Tadh.brown	0.878	acid_sensing_ion_channel_subunit_1	ASC/
Tadh_TriadG35761	Tadh.brown	0.878	RAB8A_member_RAS_oncogene_family	Ras/
Tadh_TriadG60361	Tadh.brown	0.877	transmembrane_protein_199	Vma12/
Tadh_TriadG59083	Tadh.brown	0.876	cellular_retinoic_acid_binding_protein_1
Tadh_TriadG56266	Tadh.brown	0.875	beta_1_3_N_acetylgalactosaminyltransferase_1_globoside_blood_group	Galactosyl_T/
Tadh_TriadG56094	Tadh.brown	0.874	N_acetyltransferase_domain_containing_1	Acetyltransf_CG/
Tadh_TriadG16229	Tadh.brown	0.874	family_with_sequence_similarity_78_member_A
Tadh_orphan_1532	Tadh.brown	0.872	NA	NA
Tadh_TriadG58314	Tadh.brown	0.871	isovaleryl_CoA_dehydrogenase	Acyl-CoA_dh_N/Acyl-CoA_dh_M/Acyl-CoA_dh_1/
Tadh_TriadG59665	Tadh.brown	0.87	myosin_IXA	RhoGAP/RhoGAP/
Tadh_TriadG33117	Tadh.brown	0.869	Ammonium_transp/
Tadh_TriadG60363	Tadh.brown	0.869	GRB2_associated_binding_protein_2	PH/
Tadh_wf_g3828	Tadh.brown	0.868	SEL1L_adaptor_subunit_of_ERAD_E3_ubiquitin_ligase	Sel1/Sel1/Sel1/Sel1/Sel1/Sel1/Sel1/Sel1/
Tadh_TriadG38509	Tadh.brown	0.867	triosephosphate_isomerase_1	TIM/
Tadh_TriadG55780	Tadh.brown	0.867	KIAA0513
Tadh_TriadG56055	Tadh.brown	0.867	DSBA/DSBA/
Tadh_TriadG54906	Tadh.brown	0.866	tubulin_alpha_1c	Tubulin/Tubulin_C/
Tadh_TriadG63752	Tadh.brown	0.866	peroxisomal_biogenesis_factor_11_beta	PEX11/
Tadh_orphan_2440	Tadh.brown	0.865	NA	NA
Tadh_TriadG35792	Tadh.brown	0.864	GDP_dissociation_inhibitor_2	GDI/
Tadh_TriadG31445	Tadh.brown	0.864	cytochrome_P450_family_4_subfamily_F_member_22	p450/
Tadh_TriadG55163	Tadh.brown	0.864	QIL1/
Tadh_TriadG35747	Tadh.brown	0.863	diazepam_binding_inhibitor_acyl_CoA_binding_protein	ACBP/
Tadh_TriadG28587	Tadh.brown	0.862	oxidation_resistance_1	TLD/
Tadh_TriadG61873	Tadh.brown	0.862	tubulin_alpha_3c	Tubulin/Tubulin_C/
Tadh_TriadG31628	Tadh.brown	0.862	2_4_dienoyl_CoA_reductase_2	adh_short_C2/
Tadh_TriadG63944	Tadh.brown	0.862	dihydrolipoamide_dehydrogenase	Pyr_redox_2/Pyr_redox_2/Pyr_redox_dim/
Tadh_TriadG55521	Tadh.brown	0.862	HIV_1_Tat_interactive_protein_2	NAD_binding_10/
Tadh_TriadG56275	Tadh.brown	0.86	presequence_translocase_associated_motor_16	Pam16/
Tadh_TriadG25971	Tadh.brown	0.86	mitochondrial_pyruvate_carrier_1	MPC/
Tadh_TriadG19282	Tadh.brown	0.86	thioredoxin_2	Thioredoxin/
Tadh_TriadG63863	Tadh.brown	0.858	MARVEL/
Tadh_TriadG8916	Tadh.brown	0.858	NADH_ubiquinone_oxidoreductase_subunit_B7	NDUF_B7/
Tadh_TriadG58544	Tadh.brown	0.858
Tadh_TriadG59964	Tadh.brown	0.858	arrestin_domain_containing_3	Arrestin_N/Arrestin_C/
Tadh_TriadG53076	Tadh.brown	0.855	phosphohistidine_phosphatase_1	Ocnus/
Tadh_wf_g8716	Tadh.brown	0.854	cytochrome_c_oxidase_assembly_factor_COX16	COX16/
Tadh_TriadG60294	Tadh.brown	0.854	fucosyltransferase_5	Glyco_tran_10_N/Glyco_transf_10/
Tadh_TriadG17368	Tadh.brown	0.853	glutaredoxin_5	Glutaredoxin/
Tadh_TriadG36122	Tadh.brown	0.852	chromosome_1_open_reading_frame_50	DUF2452/
Tadh_TriadG57963	Tadh.brown	0.852
Tadh_TriadG58791	Tadh.brown	0.852
Tadh_TriadG60698	Tadh.brown	0.85	epoxide_hydrolase_4	Abhydrolase_1/
Tadh_TriadG19479	Tadh.brown	0.849	enoyl_CoA_hydratase_1	ECH_1/
Tadh_TriadG52373	Tadh.brown	0.847	ceramide_synthase_1	TRAM_LAG1_CLN8/
Tadh_TriadG34046	Tadh.brown	0.847	cytochrome_c_oxidase_assembly_factor_heme_A_farnesyltransferase_COX10	UbiA/
Tadh_orphan_10	Tadh.brown	0.847	NA	NA
Tadh_TriadG29621	Tadh.brown	0.845	solute_carrier_family_9_member_A9	Na_H_Exchanger/
Tadh_TriadG52253	Tadh.brown	0.845	solute_carrier_family_35_member_F3
Tadh_TriadG15472	Tadh.brown	0.845	neuropeptide_FF_receptor_2	7tm_1/
Tadh_TriadG50611	Tadh.brown	0.844	phosphatidylinositol_4_kinase_type_2_alpha	PI3_PI4_kinase/
Tadh_TriadG55848	Tadh.brown	0.843	mesoderm_specific_transcript	Abhydrolase_1/
Tadh_TriadG20194	Tadh.brown	0.842	cytochrome_c_oxidase_assembly_factor_8	DUF2315/
Tadh_TriadG2392	Tadh.brown	0.841	neuroligin_4_X_linked	COesterase/
Tadh_orphan_266	Tadh.brown	0.84	NA	NA
Tadh_TriadG22236	Tadh.brown	0.84	PRELI_domain_containing_1	PRELI/
Tadh_TriadG52070	Tadh.brown	0.84	fibronectin_leucine_rich_transmembrane_protein_1	LRR_8/Ig_2/
Tadh_TriadG64181	Tadh.brown	0.839	methionine_adenosyltransferase_2A	S-AdoMet_synt_N/S-AdoMet_synt_M/S-AdoMet_synt_C/
Tadh_TriadG60436	Tadh.brown	0.838	small_integral_membrane_protein_15	UPF0542/
Tadh_TriadG22230	Tadh.brown	0.838	acyl_CoA_dehydrogenase_family_member_11	APH/Acyl-CoA_dh_N/Acyl-CoA_dh_M/Acyl-CoA_dh_1/
Tadh_TriadG58506	Tadh.brown	0.838	MRP-S26/
Tadh_orphan_23	Tadh.brown	0.838	NA	NA
Tadh_TriadG22681	Tadh.brown	0.837	cytochrome_P450_family_51_subfamily_A_member_1	p450/
Tadh_TriadG22177	Tadh.brown	0.837	translocator_protein_2	TspO_MBR/
Tadh_TriadG62183	Tadh.brown	0.836	Nucleoside_tran/
Tadh_orphan_652	Tadh.brown	0.835	NA	NA
Tadh_TriadG61103	Tadh.brown	0.835	C_X9_C_motif_containing_1	Cmc1/
Tadh_orphan_104	Tadh.brown	0.835	NA	NA
Tadh_TriadG60595	Tadh.brown	0.834	DLG_associated_protein_1	GKAP/
Tadh_TriadG55215	Tadh.brown	0.833	ELOVL_fatty_acid_elongase_6	ELO/
Tadh_orphan_195	Tadh.brown	0.832	NA	NA
Tadh_TriadG61129	Tadh.brown	0.83	lactamase_beta_2	Lactamase_B/BLACT_WH/
Tadh_TriadG13000	Tadh.brown	0.829	N_acetylglucosamine_1_phosphodiester_alpha_N_acetylglucosaminidase	NAGPA/EGF_2/
Tadh_TriadG58187	Tadh.brown	0.828	apolipoprotein_O_like	ApoO/
Tadh_TriadG61075	Tadh.brown	0.828
Tadh_TriadG62593	Tadh.brown	0.827
Tadh_TriadG55307	Tadh.brown	0.826
Tadh_TriadG64114	Tadh.brown	0.825	acyl_CoA_oxidase_1	Acyl-CoA_ox_N/Acyl-CoA_dh_M/ACOX/
Tadh_TriadG6376	Tadh.brown	0.824	LRR_6/LRR_8/LRR_8/
Tadh_TriadG27180	Tadh.brown	0.823	potassium_voltage_gated_channel_subfamily_A_regulatory_beta_subunit_2	Aldo_ket_red/
Tadh_TriadG36979	Tadh.brown	0.821	fatty_acid_desaturase_3	Cyt-b5/FA_desaturase/
Tadh_TriadG54668	Tadh.brown	0.821	protein_phosphatase_targeting_COQ7	SpoIIE/
Tadh_TriadG64020	Tadh.brown	0.821	glyceraldehyde_3_phosphate_dehydrogenase	Gp_dh_N/Gp_dh_C/
Tadh_TriadG56235	Tadh.brown	0.82	cytochrome_P450_family_3_subfamily_A_member_5	p450/
Tadh_TriadG37496	Tadh.brown	0.819	aldehyde_dehydrogenase_1_family_member_L2	Formyl_trans_N/Formyl_trans_C/PP-binding/Aldedh/
Tadh_TriadG54615	Tadh.brown	0.818	isocitrate_dehydrogenase_NAD_3_catalytic_subunit_alpha	Iso_dh/
Tadh_TriadG49844	Tadh.brown	0.818	RAB1A_member_RAS_oncogene_family	Ras/
Tadh_TriadG63329	Tadh.brown	0.817	glutaryl_CoA_dehydrogenase	Acyl-CoA_dh_N/Acyl-CoA_dh_M/Acyl-CoA_dh_1/
Tadh_TriadG33396	Tadh.brown	0.816	calcineurin_like_EF_hand_protein_1	EF-hand_7/
Tadh_hyp_clust7827	Tadh.brown	0.816
Tadh_TriadG54551	Tadh.brown	0.815	proline_rich_coiled_coil_1
Tadh_TriadG58586	Tadh.brown	0.813	CDK2_associated_cullin_domain_1
Tadh_TriadG55400	Tadh.brown	0.813	epoxide_hydrolase_4	Abhydrolase_6/
Tadh_TriadG20253	Tadh.brown	0.813	isochorismatase_domain_containing_1	Isochorismatase/
Tadh_TriadG55724	Tadh.brown	0.812	translocase_of_inner_mitochondrial_membrane_21	TIM21/
Tadh_TriadG13672	Tadh.brown	0.811	cytochrome_P450_family_3_subfamily_A_member_4	p450/
Tadh_TriadG27037	Tadh.brown	0.811	solute_carrier_family_25_member_36	Mito_carr/Mito_carr/Mito_carr/
Tadh_TriadG34632	Tadh.brown	0.811	enoyl_CoA_hydratase_1	ECH_1/
Tadh_TriadG22947	Tadh.brown	0.81	oxysterol_binding_protein_like_1A	Oxysterol_BP/
Tadh_TriadG63295	Tadh.brown	0.809	phosphoglycerate_kinase_1	PGK/
Tadh_TriadG56014	Tadh.brown	0.809	nitrilase_family_member_2	CN_hydrolase/
Tadh_TriadG61604	Tadh.brown	0.809	enoyl_CoA_delta_isomerase_1	ECH_1/
Tadh_TriadG56541	Tadh.brown	0.807
Tadh_TriadG55957	Tadh.brown	0.807	UBX_domain_protein_7	Thioredoxin_7/UBX/
Tadh_orphan_1009	Tadh.brown	0.806	NA	NA
Tadh_TriadG57906	Tadh.brown	0.806	NIPA_like_domain_containing_2	Mg_trans_NIPA/
Tadh_TriadG57403	Tadh.brown	0.804	CD20/
Tadh_TriadG24589	Tadh.brown	0.803	NADH_ubiquinone_oxidoreductase_core_subunit_V2	2Fe-2S_thioredx/
Tadh_orphan_2682	Tadh.brown	0.803	NA	NA
Tadh_TriadG56532	Tadh.brown	0.801	NUS1_dehydrodolichyl_diphosphate_synthase_subunit	Prenyltransf/
Tadh_TriadG62153	Tadh.brown	0.801
Tadh_TriadG60448	Tadh.brown	0.801	inositol_1_4_5_trisphosphate_receptor_type_3	Ins145_P3_rec/MIR/RYDR_ITPR/RIH_assoc/
Tadh_TriadG58040	Tadh.brown	0.799	Sel1/Sel1/Sel1/Sel1/
Tadh_TriadG5463	Tadh.brown	0.798	opsin_4	7tm_1/
Tadh_TriadG55139	Tadh.brown	0.798	RAB8A_member_RAS_oncogene_family	Ras/
Tadh_wf_g29	Tadh.brown	0.797
Tadh_TriadG59202	Tadh.brown	0.797	glutathione_S_transferase_theta_2B	GST_N_3/GST_C/
Tadh_TriadG56615	Tadh.brown	0.797	homogentisate_1_2_dioxygenase	HgmA/
Tadh_TriadG38001	Tadh.brown	0.793	acyl_CoA_oxidase_1	Acyl-CoA_ox_N/Acyl-CoA_dh_M/ACOX/
Tadh_TriadG25309	Tadh.brown	0.789	microsomal_glutathione_S_transferase_3	MAPEG/
Tadh_TriadG22596	Tadh.brown	0.788	coenzyme_Q10B	Polyketide_cyc/
Tadh_TriadG55204	Tadh.brown	0.788	beta_secretase_1	Asp/Asp/
Tadh_TriadG32318	Tadh.brown	0.787	metabolism_of_cobalamin_associated_B	Cob_adeno_trans/
Tadh_TriadG55390	Tadh.brown	0.787	tafazzin	Acyltransferase/
Tadh_TriadG33397	Tadh.brown	0.786	novel_protein	CDP-OH_P_transf/
Tadh_TriadG33710	Tadh.brown	0.783	short_chain_dehydrogenase_reductase_family_16C_member_5	adh_short/
Tadh_TriadG19929	Tadh.brown	0.782	acyl_CoA_synthetase_family_member_2	AMP-binding/AMP-binding_C/
Tadh_TriadG35852	Tadh.brown	0.782	GABA_type_A_receptor_associated_protein_like_2	Atg8/
Tadh_orphan_1049	Tadh.brown	0.781	NA	NA
Tadh_TriadG56301	Tadh.brown	0.778	mitogen_activated_protein_kinase_8_interacting_protein_3	WD40_2/
Tadh_TriadG50898	Tadh.brown	0.778	3_hydroxyisobutyrate_dehydrogenase	NAD_binding_2/NAD_binding_11/
Tadh_orphan_1461	Tadh.brown	0.778	NA	NA
Tadh_TriadG62243	Tadh.brown	0.777	UDP_glycosyltransferase_8	UDPGT/
Tadh_TriadG60139	Tadh.brown	0.775	SYS1_golgi_trafficking_protein	SYS1/
Tadh_orphan_2657	Tadh.brown	0.774	NA	NA
Tadh_TriadG26061	Tadh.brown	0.772	EH_domain_containing_3	EHD_N/Dynamin_N/DUF5600/EF-hand_4/
Tadh_wf_g9291	Tadh.brown	0.772
Tadh_TriadG35608	Tadh.brown	0.772	aldehyde_dehydrogenase_7_family_member_A1	Aldedh/
Tadh_orphan_754	Tadh.brown	0.77	NA	NA
Tadh_TriadG60212	Tadh.brown	0.77	adaptor_related_protein_complex_1_subunit_sigma_2	Clat_adaptor_s/
Tadh_TriadG50623	Tadh.brown	0.769	24_dehydrocholesterol_reductase	FAD_binding_4/
Tadh_orphan_624	Tadh.brown	0.767	NA	NA
Tadh_orphan_390	Tadh.brown	0.766	NA	NA
Tadh_TriadG5385	Tadh.brown	0.765	PGAM_family_member_5_mitochondrial_serine_threonine_protein_phosphatase	His_Phos_1/His_Phos_1/
Tadh_orphan_2680	Tadh.brown	0.763	NA	NA
Tadh_TriadG51941	Tadh.brown	0.763	adiponectin_receptor_2	HlyIII/
Tadh_TriadG24535	Tadh.brown	0.763	MTOR_associated_protein_eak_7_homolog	TLD/
Tadh_TriadG21381	Tadh.brown	0.762	mitogen_activated_protein_kinase_kinase_4	Pkinase/
Tadh_TriadG56159	Tadh.brown	0.761	metaxin_1	Tom37/GST_C_6/
Tadh_TriadG62425	Tadh.brown	0.761	transmembrane_protein_181	MIG-14_Wnt-bd/MIG-14_Wnt-bd/
Tadh_TriadG38221	Tadh.brown	0.76	hematopoietic_prostaglandin_D_synthase	GST_C_3/
Tadh_TriadG57517	Tadh.brown	0.756	HECT_and_RLD_domain_containing_E3_ubiquitin_protein_ligase_2	RCC1/RCC1/RCC1/RCC1/RCC1/
Tadh_TriadG59077	Tadh.brown	0.753	Sel1/Sel1/Sel1/Sel1/Sel1/
Tadh_TriadG55484	Tadh.brown	0.753	phosducin_like	Phosducin/Phosducin/
Tadh_TriadG19851	Tadh.brown	0.753	acyl_CoA_dehydrogenase_short_branched_chain	Acyl-CoA_dh_N/Acyl-CoA_dh_M/Acyl-CoA_dh_1/
Tadh_TriadG951	Tadh.brown	0.751	opsin_4	7tm_1/
Tadh_orphan_2116	Tadh.brown	0.751	NA	NA
Tadh_TriadG59449	Tadh.brown	0.751	aldehyde_dehydrogenase_3_family_member_A2	Aldedh/
Tadh_TriadG55970	Tadh.brown	0.75	Rab_acceptor_1	PRA1/
Tadh_TriadG64149	Tadh.brown	0.75	ubiquinol_cytochrome_c_reductase_complex_assembly_factor_1	Ubiq_cyt_C_chap/
Tadh_TriadG55113	Tadh.brown	0.748	LYR_motif_containing_7	Complex1_LYR/
Tadh_TriadG51652	Tadh.brown	0.747	ethanolamine_kinase_1	Choline_kinase/
Tadh_TriadG58888	Tadh.brown	0.747	NADH_ubiquinone_oxidoreductase_complex_assembly_factor_2
Tadh_hyp_clust8295	Tadh.brown	0.746
Tadh_TriadG27912	Tadh.brown	0.746	farnesyl_diphosphate_farnesyltransferase_1	SQS_PSY/
Tadh_TriadG51882	Tadh.brown	0.746	MTERF1/MTERF2/MTERF3/MTERF4	mTERF/mTERF/
Tadh_TriadG62079	Tadh.brown	0.745	UDP_glucuronosyltransferase_family_2_member_B11	UDPGT/
Tadh_TriadG5345	Tadh.brown	0.744	RAB33B_member_RAS_oncogene_family	Ras/
Tadh_TriadG55299	Tadh.brown	0.741	coiled_coil_domain_containing_115
Tadh_TriadG60854	Tadh.brown	0.74	ATP_binding_cassette_subfamily_C_member_1	ABC_membrane/ABC_tran/ABC_membrane/ABC_tran/
Tadh_TriadG22466	Tadh.brown	0.739	nudix_hydrolase_12	Ank_2/zf-NADH-PPase/NUDIX/
Tadh_TriadG52504	Tadh.brown	0.739	syntaxin_16	Syntaxin/
Tadh_TriadG64069	Tadh.brown	0.738	erythrocyte_membrane_protein_band_4.1_like_3	FERM_N/FERM_M/FERM_C/FA/
Tadh_TriadG60045	Tadh.brown	0.738	ubiquitously_expressed_prefoldin_like_chaperone
Tadh_TriadG28370	Tadh.brown	0.737	clathrin_interactor_1	ENTH/
Tadh_TriadG55399	Tadh.brown	0.737	polyglutamine_binding_protein_1	WW/
Tadh_TriadG32954	Tadh.brown	0.735	phenylalanine_hydroxylase	ACT/Biopterin_H/
Tadh_TriadG15044	Tadh.brown	0.735	DnaJ_heat_shock_protein_family_Hsp40_member_C28	DnaJ/DUF1992/
Tadh_TriadG55816	Tadh.brown	0.734	PRELI_domain_containing_3B	PRELI/
Tadh_TriadG55223	Tadh.brown	0.733
Tadh_TriadG38307	Tadh.brown	0.733	glycerol_3_phosphate_dehydrogenase_1	NAD_Gly3P_dh_N/NAD_Gly3P_dh_C/
Tadh_TriadG61081	Tadh.brown	0.732	adenosine_deaminase	A_deaminase/
Tadh_TriadG50452	Tadh.brown	0.731	adaptor_related_protein_complex_1_subunit_mu_1	Adap_comp_sub/
Tadh_orphan_515	Tadh.brown	0.731	NA	NA
Tadh_TriadG49810	Tadh.brown	0.729	protein_phosphatase_3_regulatory_subunit_B_alpha	EF-hand_7/EF-hand_7/
Tadh_TriadG31316	Tadh.brown	0.727	isocitrate_dehydrogenase_NAD_3_non_catalytic_subunit_beta	Iso_dh/
Tadh_TriadG55207	Tadh.brown	0.727	succinate_dehydrogenase_complex_subunit_D	CybS/
Tadh_TriadG20308	Tadh.brown	0.725	enoyl_CoA_hydratase_1	ECH_1/
Tadh_TriadG27850	Tadh.brown	0.725	leucine_rich_repeat_containing_40	LRR_8/LRR_8/LRR_8/LRR_8/LRR_8/
Tadh_TriadG58332	Tadh.brown	0.725	growth_arrest_specific_2	CH/GAS2/
Tadh_TriadG59074	Tadh.brown	0.722	nudix_hydrolase_19
Tadh_orphan_2324	Tadh.brown	0.722	NA	NA
Tadh_TriadG30079	Tadh.brown	0.721	RAB2A_member_RAS_oncogene_family	Ras/
Tadh_TriadG24240	Tadh.brown	0.721	glyoxalase_domain_containing_5	Glyoxalase/
Tadh_TriadG60962	Tadh.brown	0.72
Tadh_TriadG16656	Tadh.brown	0.72	UDP_GlcNAc_betaGal_beta_1_3_N_acetylglucosaminyltransferase_5	Galactosyl_T/
Tadh_TriadG63748	Tadh.brown	0.718	membrane_palmitoylated_protein_2	L27/PDZ/SH3_1/Guanylate_kin/
Tadh_TriadG28036	Tadh.brown	0.716	solute_carrier_family_35_member_E1	TPT/
Tadh_orphan_1412	Tadh.brown	0.716	NA	NA
Tadh_orphan_1456	Tadh.brown	0.715	NA	NA
Tadh_orphan_2985	Tadh.brown	0.714	NA	NA
Tadh_orphan_2773	Tadh.brown	0.714	NA	NA
Tadh_TriadG56400	Tadh.brown	0.712	autophagy_related_7	ATG7_N/ThiF/
Tadh_TriadG53974	Tadh.brown	0.712	protein_interacting_with_PRKCA_1	PDZ/Arfaptin/
Tadh_TriadG37807	Tadh.brown	0.71	mitochondrial_rRNA_methyltransferase_1	SpoU_sub_bind/SpoU_methylase/
Tadh_orphan_1779	Tadh.brown	0.708	NA	NA
Tadh_orphan_97	Tadh.brown	0.708	NA	NA
Tadh_TriadG55540	Tadh.brown	0.705	impact_RWD_domain_protein	RWD/UPF0029/
Tadh_TriadG51262	Tadh.brown	0.705
Tadh_TriadG24643	Tadh.brown	0.704	RAB6A_member_RAS_oncogene_family	Ras/
Tadh_TriadG52899	Tadh.brown	0.704	ribosomal_RNA_processing_7_homolog_A	RRM_Rrp7/RRP7/
Tadh_TriadG2519	Tadh.brown	0.704	islet_cell_autoantigen_1	Arfaptin/ICA69/
Tadh_TriadG61518	Tadh.brown	0.702	pyridoxal_phosphate_binding_protein	Ala_racemase_N/
Tadh_TriadG28052	Tadh.brown	0.698	dihydrolipoamide_branched_chain_transacylase_E2	Biotin_lipoyl/E3_binding/2-oxoacid_dh/
Tadh_TriadG28229	Tadh.brown	0.698	inner_membrane_mitochondrial_protein	Mitofilin/
Tadh_TriadG59417	Tadh.brown	0.697	zinc_finger_DHHC_type_palmitoyltransferase_3	DHHC/
Tadh_TriadG57840	Tadh.brown	0.696
Tadh_TriadG28957	Tadh.brown	0.695	fatty_acid_desaturase_1	Cyt-b5/FA_desaturase/
Tadh_TriadG59976	Tadh.brown	0.695	neurexin_1	Laminin_G_1/DUF1647/
Tadh_TriadG38236	Tadh.brown	0.695	phosphoserine_aminotransferase_1	Aminotran_5/
Tadh_TriadG32195	Tadh.brown	0.695	autophagy_related_3	Autophagy_act_C/
Tadh_TriadG50972	Tadh.brown	0.691	hydroxy_delta_5_steroid_dehydrogenase_3_beta_and_steroid_delta_isomerase_7	Epimerase/
Tadh_TriadG60099	Tadh.brown	0.689
Tadh_TriadG64264	Tadh.brown	0.689	HECT_and_RLD_domain_containing_E3_ubiquitin_protein_ligase_2	RCC1/RCC1/RCC1/RCC1/RCC1/
Tadh_wf_g7394	Tadh.brown	0.688	tigger_transposable_element_derived_4	HTH_Tnp_Tc5/
Tadh_TriadG29056	Tadh.brown	0.686	iron_sulfur_cluster_assembly_2	Fe-S_biosyn/
Tadh_TriadG24973	Tadh.brown	0.682	malonyl_CoA_decarboxylase	MCD_N/MCD/
Tadh_TriadG50847	Tadh.brown	0.682	RAB27A_member_RAS_oncogene_family	Ras/
Tadh_TriadG63739	Tadh.brown	0.682	Tmemb_9/
Tadh_orphan_753	Tadh.brown	0.681	NA	NA
Tadh_TriadG56357	Tadh.brown	0.68	electron_transfer_flavoprotein_dehydrogenase	NAD_binding_8/ETF_QO/
Tadh_TriadG54919	Tadh.brown	0.679	serine_threonine_kinase_16	Pkinase/
Tadh_TriadG61065	Tadh.brown	0.678	coenzyme_Q3_methyltransferase	Methyltransf_11/
Tadh_TriadG49690	Tadh.brown	0.677	1_4_alpha_glucan_branching_enzyme_1	CBM_48/Alpha-amylase/Alpha-amylase_C/
Tadh_TriadG62361	Tadh.brown	0.676	protein_phosphatase_1_regulatory_inhibitor_subunit_14A	PP1_inhibitor/
Tadh_TriadG58170	Tadh.brown	0.673
Tadh_TriadG61619	Tadh.brown	0.669	Acetyltransf_1/Acetyltransf_18/
Tadh_TriadG52645	Tadh.brown	0.666	lysocardiolipin_acyltransferase_1	Acyltransferase/Acyltransf_C/
Tadh_TriadG55214	Tadh.brown	0.666	ArfGAP_with_FG_repeats_1	ArfGap/Fis1_TPR_C/
Tadh_TriadG27663	Tadh.brown	0.666	isovaleryl_CoA_dehydrogenase	Acyl-CoA_dh_N/Acyl-CoA_dh_M/Acyl-CoA_dh_1/
Tadh_TriadG26639	Tadh.brown	0.665	solute_carrier_family_25_member_29	Mito_carr/Mito_carr/Mito_carr/
Tadh_TriadG33901	Tadh.brown	0.664	sphingosine_1_phosphate_phosphatase_2	PAP2/
Tadh_TriadG64004	Tadh.brown	0.663
Tadh_orphan_2384	Tadh.brown	0.661	NA	NA
Tadh_TriadG22771	Tadh.brown	0.658	metabolism_of_cobalamin_associated_D	MMADHC/
Tadh_wf_g5406	Tadh.brown	0.658	transmembrane_protein_39A	Tmp39/
Tadh_TriadG61957	Tadh.brown	0.655	archain_1	Clat_adaptor_s/Adap_comp_sub/
Tadh_TriadG60795	Tadh.brown	0.655	leucine_zipper_and_EF_hand_containing_transmembrane_protein_1	LETM1/
Tadh_TriadG22026	Tadh.brown	0.654	SH3_domain_containing_GRB2_like_3_endophilin_A3	BAR/SH3_1/
Tadh_TriadG52533	Tadh.brown	0.651	monoglyceride_lipase	Hydrolase_4/
Tadh_TriadG20691	Tadh.brown	0.65	trans_golgi_network_vesicle_protein_23_homolog_B	DUF846/
Tadh_wf_g8174	Tadh.brown	0.649
Tadh_TriadG26710	Tadh.brown	0.649	B_cell_receptor_associated_protein_31	Bap31/
Tadh_TriadG51955	Tadh.brown	0.646	myotubularin_related_protein_1	C2/Myotub-related/Myotub-related/
Tadh_TriadG19190	Tadh.brown	0.645	sirtuin_3	SIR2/
Tadh_TriadG52216	Tadh.brown	0.643	Spot_14/
Tadh_TriadG63717	Tadh.brown	0.641	betaine_homocysteine_S_methyltransferase	S-methyl_trans/
Tadh_orphan_819	Tadh.brown	0.64	NA	NA
Tadh_TriadG58546	Tadh.brown	0.638	zinc_finger_FYVE_type_containing_27	FYVE/
Tadh_TriadG38520	Tadh.brown	0.636	succinate_dehydrogenase_complex_flavoprotein_subunit_A	FAD_binding_2/Succ_DH_flav_C/
Tadh_TriadG59957	Tadh.brown	0.633	arrestin_domain_containing_2	Arrestin_N/Arrestin_C/
Tadh_TriadG61888	Tadh.brown	0.633	ectonucleoside_triphosphate_diphosphohydrolase_5_inactive	GDA1_CD39/
Tadh_TriadG59624	Tadh.brown	0.632	solute_carrier_family_9_member_A6	Na_H_Exchanger/Na_H_Exchanger/Na_H_Exchanger/
Tadh_TriadG54544	Tadh.brown	0.63	RGP1_homolog_RAB6A_GEF_complex_partner_1	Rgp1/
Tadh_TriadG19721	Tadh.brown	0.629	hydroxysteroid_17_beta_dehydrogenase_4	adh_short/MaoC_dehydratas/SCP2/
Tadh_TriadG63308	Tadh.brown	0.629	glyoxalase_I	Glyoxalase/
Tadh_TriadG62264	Tadh.brown	0.628	adhesion_G_protein_coupled_receptor_L1	GAIN/GPS/7tm_2/
Tadh_wf_g1053	Tadh.brown	0.627	ankyrin_repeat_domain_13B	Ank_2/Ank_2/Ank_4/Ank_2/Ank_2/Death/
Tadh_TriadG62049	Tadh.brown	0.627	kelch_domain_containing_3	Kelch_4/Kelch_4/Kelch_4/
Tadh_TriadG54331	Tadh.brown	0.626	abhydrolase_domain_containing_11	Abhydrolase_1/
Tadh_TriadG55300	Tadh.brown	0.623	BORCS6/
Tadh_TriadG50795	Tadh.brown	0.621	malic_enzyme_3	malic/Malic_M/
Tadh_TriadG56669	Tadh.brown	0.619
Tadh_wf_g6953	Tadh.brown	0.618	histidine_triad_nucleotide_binding_protein_3	DcpS_C/
Tadh_orphan_2547	Tadh.brown	0.618	NA	NA
Tadh_TriadG33689	Tadh.brown	0.617	solute_carrier_family_35_member_F3
Tadh_TriadG17909	Tadh.brown	0.617	PPARG_related_coactivator_1
Tadh_TriadG32597	Tadh.brown	0.616	fumarylacetoacetate_hydrolase_domain_containing_1	FAA_hydrolase/
Tadh_TriadG55734	Tadh.brown	0.616	NFU1_iron_sulfur_cluster_scaffold	Nfu_N/NifU/
Tadh_TriadG56527	Tadh.brown	0.615	ATP_binding_cassette_subfamily_B_member_7	ABC_membrane/ABC_tran/
Tadh_TriadG57463	Tadh.brown	0.614	protein_tyrosine_phosphatase_non_receptor_type_6	SH2/
Tadh_TriadG61285	Tadh.brown	0.612	gamma_butyrobetaine_hydroxylase_1	GBBH-like_N/TauD/
Tadh_orphan_1146	Tadh.brown	0.611	NA	NA
Tadh_TriadG61193	Tadh.brown	0.608	3_hydroxymethyl_3_methylglutaryl_CoA_lyase_like_1	HMGL-like/
Tadh_TriadG13360	Tadh.brown	0.603	UDP_glucuronosyltransferase_family_2_member_B17	UDPGT/UDPGT/UDPGT/
Tadh_orphan_2837	Tadh.brown	0.601	NA	NA
Tadh_TriadG15925	Tadh.brown	0.599	short_chain_dehydrogenase_reductase_family_9C_member_7	adh_short/
Tadh_orphan_2675	Tadh.brown	0.596	NA	NA
Tadh_orphan_641	Tadh.brown	0.596	NA	NA
Tadh_TriadG56783	Tadh.brown	0.595	Nedd4_family_interacting_protein_1	DUF2370/
Tadh_TriadG30150	Tadh.brown	0.595	mitogen_activated_protein_kinase_10	Pkinase/
Tadh_TriadG26044	Tadh.brown	0.594	parkin_RBR_E3_ubiquitin_protein_ligase	zf-RING_12/zf-RING_14/IBR/
Tadh_TriadG61408	Tadh.brown	0.593
Tadh_TriadG1749	Tadh.brown	0.592	RNA_binding_motif_protein_45	RRM_1/RRM_1/RRM_1/
Tadh_TriadG26603	Tadh.brown	0.591	sirtuin_2	SIR2/
Tadh_orphan_637	Tadh.brown	0.583	NA	NA
Tadh_TriadG28708	Tadh.brown	0.582	kynurenine_aminotransferase_3	Aminotran_1_2/
Tadh_TriadG56068	Tadh.brown	0.576	dehydrogenase_reductase_9	adh_short/
Tadh_orphan_3026	Tadh.brown	0.575	NA	NA
Tadh_TriadG38449	Tadh.brown	0.572	lipoic_acid_synthetase	LIAS_N/Radical_SAM/
Tadh_TriadG29334	Tadh.brown	0.571
Tadh_TriadG58326	Tadh.brown	0.569	DNA_polymerase_delta_interacting_protein_2	YccV-like/DUF525/
Tadh_TriadG61807	Tadh.brown	0.569	WD_repeat_domain_5	ANAPC4_WD40/
Tadh_TriadG54433	Tadh.brown	0.566	Dmx_like_1	Rav1p_C/WD40/
Tadh_TriadG9023	Tadh.brown	0.565	DnaJ_heat_shock_protein_family_Hsp40_member_C30	DnaJ/
Tadh_TriadG52793	Tadh.brown	0.564	acetylcholinesterase_Cartwright_blood_group	COesterase/
Tadh_TriadG61960	Tadh.brown	0.562	epoxide_hydrolase_2	DUF1057/
Tadh_TriadG63611	Tadh.brown	0.559	tubulin_folding_cofactor_D	TFCD_C/
Tadh_TriadG24039	Tadh.brown	0.559	fat_storage_inducing_transmembrane_protein_2	Scs3p/
Tadh_TriadG60899	Tadh.brown	0.556
Tadh_TriadG64331	Tadh.brown	0.556	kinesin_light_chain_4	TPR_12/TPR_12/
Tadh_TriadG37956	Tadh.brown	0.555	elongin_C	Skp1_POZ/
Tadh_TriadG35443	Tadh.brown	0.55	aconitase_2	Aconitase/Aconitase_C/
Tadh_TriadG55435	Tadh.brown	0.547	transmembrane_protein_adipocyte_associated_1	Tmemb_40/
Tadh_TriadG32617	Tadh.brown	0.544	progestin_and_adipoQ_receptor_family_member_3	HlyIII/
Tadh_TriadG27135	Tadh.brown	0.543	polypeptide_N_acetylgalactosaminyltransferase_2	Glycos_transf_2/Ricin_B_lectin/
Tadh_TriadG64258	Tadh.brown	0.542	G_protein_subunit_alpha_q	G-alpha/
Tadh_TriadG18006	Tadh.brown	0.542	short_coiled_coil_protein	DUF2205/
Tadh_wf_g5215	Tadh.brown	0.541
Tadh_TriadG28950	Tadh.brown	0.54	transmembrane_protein_259	Membralin/Membralin/
Tadh_TriadG34769	Tadh.brown	0.538	iodothyronine_deiodinase_1	T4_deiodinase/
Tadh_TriadG57527	Tadh.brown	0.537	Got1/
Tadh_TriadG29518	Tadh.brown	0.536	NRAS_proto_oncogene_GTPase	Ras/
Tadh_TriadG24566	Tadh.brown	0.533	6_phosphofructo_2_kinase_fructose_2_6_biphosphatase_1	6PF2K/His_Phos_1/
Tadh_TriadG22031	Tadh.brown	0.529	RAS_like_proto_oncogene_A	Ras/
Tadh_TriadG15859	Tadh.brown	0.528	cytochrome_b5_reductase_like	Oxidored-like/FAD_binding_6/NAD_binding_1/
Tadh_TriadG31132	Tadh.brown	0.526	bridging_integrator_1	BAR/
Tadh_orphan_2642	Tadh.brown	0.524	NA	NA
Tadh_TriadG29701	Tadh.brown	0.522	cytochrome_P450_family_4_subfamily_X_member_1	p450/
Tadh_TriadG57264	Tadh.brown	0.521	Aminotran_5/
Tadh_TriadG55525	Tadh.brown	0.518	purine_nucleoside_phosphorylase	PNP_UDP_1/
Tadh_TriadG63745	Tadh.brown	0.514	transmembrane_BAX_inhibitor_motif_containing_6	Bax1-I/
Tadh_orphan_2290	Tadh.brown	0.513	NA	NA
Tadh_orphan_851	Tadh.brown	0.512	NA	NA
Tadh_TriadG25805	Tadh.brown	0.511	cytochrome_P450_family_3_subfamily_A_member_5	p450/
Tadh_TriadG33664	Tadh.brown	0.511	transmembrane_protein_18	TMEM18/
Tadh_TriadG50677	Tadh.brown	0.505	ring_finger_protein_185	zf-C3HC4_3/
Tadh_TriadG54810	Tadh.brown	0.504	jumping_translocation_breakpoint	JTB/
Tadh_TriadG24994	Tadh.darkorange2	0.962	translocase_of_inner_mitochondrial_membrane_8_homolog_B	zf-Tim10_DDP/
Tadh_TriadG20666	Tadh.darkorange2	0.961	mitochondrial_ribosomal_protein_L12	Ribosomal_L12_N/Ribosomal_L12/
Tadh_TriadG49770	Tadh.darkorange2	0.957	ATP_synthase_membrane_subunit_c_locus_1	ATP-synt_C/
Tadh_TriadG50697	Tadh.darkorange2	0.952	methylenetetrahydrofolate_dehydrogenase_NADP_dependent_2_methenyltetrahydrofolate_cyclohydrolase	THF_DHG_CYH/THF_DHG_CYH_C/
Tadh_TriadG26843	Tadh.darkorange2	0.952	prohibitin_2	Band_7/
Tadh_TriadG25370	Tadh.darkorange2	0.949	translocase_of_inner_mitochondrial_membrane_13	zf-Tim10_DDP/
Tadh_TriadG55336	Tadh.darkorange2	0.949	succinate_CoA_ligase_GDP_forming_subunit_beta	ATP-grasp_2/Ligase_CoA/
Tadh_TriadG63937	Tadh.darkorange2	0.947	ATP_synthase_peripheral_stalk_subunit_OSCP	OSCP/
Tadh_TriadG22420	Tadh.darkorange2	0.94	hydroxysteroid_17_beta_dehydrogenase_10	adh_short/
Tadh_TriadG63189	Tadh.darkorange2	0.933	solute_carrier_family_25_member_3	Mito_carr/Mito_carr/Mito_carr/
Tadh_TriadG57289	Tadh.darkorange2	0.929	retinol_dehydrogenase_14	adh_short/
Tadh_TriadG3973	Tadh.darkorange2	0.929	mitochondrial_ribosomal_protein_L3	Ribosomal_L3/
Tadh_TriadG57699	Tadh.darkorange2	0.927	DUF1713/
Tadh_TriadG36784	Tadh.darkorange2	0.926	ATP_synthase_peripheral_stalk_subunit_d	Mt_ATP-synt_D/
Tadh_TriadG64271	Tadh.darkorange2	0.925	prohibitin	Band_7/
Tadh_TriadG37628	Tadh.darkorange2	0.925	hematopoietic_prostaglandin_D_synthase	GST_N/GST_C_3/
Tadh_TriadG55815	Tadh.darkorange2	0.922	15_hydroxyprostaglandin_dehydrogenase	adh_short/
Tadh_TriadG63110	Tadh.darkorange2	0.921	hematopoietic_prostaglandin_D_synthase	GST_N/GST_C_3/
Tadh_TriadG37449	Tadh.darkorange2	0.919	phosphoglycerate_dehydrogenase	2-Hacid_dh/2-Hacid_dh_C/
Tadh_TriadG60356	Tadh.darkorange2	0.918
Tadh_TriadG61514	Tadh.darkorange2	0.916	succinate_CoA_ligase_GDP_ADP_forming_subunit_alpha	CoA_binding/Ligase_CoA/
Tadh_TriadG52755	Tadh.darkorange2	0.916	enoyl_CoA_delta_isomerase_1	ECH_1/
Tadh_TriadG49711	Tadh.darkorange2	0.915	peroxiredoxin_5	Redoxin/
Tadh_TriadG25969	Tadh.darkorange2	0.915	solute_carrier_family_25_member_20	Mito_carr/Mito_carr/Mito_carr/
Tadh_TriadG54015	Tadh.darkorange2	0.909	mitochondrial_ribosomal_protein_L44	Ribonucleas_3_3/
Tadh_TriadG64378	Tadh.darkorange2	0.907	thioredoxin	Thioredoxin/
Tadh_TriadG30551	Tadh.darkorange2	0.905	3_hydroxyisobutyryl_CoA_hydrolase	ECH_2/
Tadh_TriadG59769	Tadh.darkorange2	0.901
Tadh_TriadG50549	Tadh.darkorange2	0.9	adenosine_kinase	PfkB/
Tadh_TriadG31655	Tadh.darkorange2	0.899	enoyl_CoA_delta_isomerase_1	ECH_1/
Tadh_TriadG37495	Tadh.darkorange2	0.898	peroxiredoxin_2	AhpC-TSA/1-cysPrx_C/
Tadh_TriadG63552	Tadh.darkorange2	0.896	ESSS/
Tadh_TriadG35221	Tadh.darkorange2	0.895	isocitrate_dehydrogenase_NADP_1	Iso_dh/
Tadh_TriadG57137	Tadh.darkorange2	0.895	mitochondrial_ribosomal_protein_S10	Ribosomal_S10/
Tadh_TriadG60225	Tadh.darkorange2	0.894	dehydrogenase_reductase_4	adh_short_C2/
Tadh_TriadG50996	Tadh.darkorange2	0.894	adenylate_kinase_2	ADK/ADK_lid/
Tadh_TriadG57314	Tadh.darkorange2	0.893	translocase_of_outer_mitochondrial_membrane_20	MAS20/
Tadh_TriadG60151	Tadh.darkorange2	0.893	mitochondrial_ribosomal_protein_S30	PDCD9/
Tadh_TriadG64226	Tadh.darkorange2	0.892	adducin_1	Aldolase_II/
Tadh_TriadG50610	Tadh.darkorange2	0.889	reactive_oxygen_species_modulator_1	Romo1/
Tadh_TriadG37485	Tadh.darkorange2	0.888	electron_transfer_flavoprotein_subunit_beta	ETF/
Tadh_TriadG63365	Tadh.darkorange2	0.88	Tu_translation_elongation_factor_mitochondrial	GTP_EFTU/GTP_EFTU_D2/GTP_EFTU_D3/
Tadh_TriadG31742	Tadh.darkorange2	0.875	cytochrome_c_oxidase_assembly_factor_5	Pet191_N/
Tadh_TriadG63743	Tadh.darkorange2	0.875	electron_transfer_flavoprotein_subunit_alpha	ETF/ETF_alpha/
Tadh_TriadG54353	Tadh.darkorange2	0.87	mitochondrial_ribosomal_protein_L24	KOW/ribosomal_L24/
Tadh_TriadG57265	Tadh.darkorange2	0.869	complement_C1q_binding_protein	MAM33/
Tadh_TriadG58627	Tadh.darkorange2	0.867	mitochondrial_ribosomal_protein_L43	L51_S25_CI-B8/
Tadh_wf_g5949	Tadh.darkorange2	0.867	cytochrome_c_oxidase_assembly_factor_6	COX6B/
Tadh_TriadG50073	Tadh.darkorange2	0.866	hydroxyacyl_CoA_dehydrogenase_trifunctional_multienzyme_complex_subunit_beta	Thiolase_N/Thiolase_C/
Tadh_TriadG37718	Tadh.darkorange2	0.866	cytochrome_c_oxidase_copper_chaperone_COX17	COX17/
Tadh_TriadG23710	Tadh.darkorange2	0.864	dehydrogenase_reductase_1	adh_short/
Tadh_TriadG49733	Tadh.darkorange2	0.862	fumarylacetoacetate_hydrolase	FAA_hydrolase_N/FAA_hydrolase/
Tadh_TriadG24239	Tadh.darkorange2	0.862	mitochondrial_ribosomal_protein_S25	L51_S25_CI-B8/
Tadh_TriadG58079	Tadh.darkorange2	0.859	hydroxyacyl_CoA_dehydrogenase_trifunctional_multienzyme_complex_subunit_alpha	ECH_1/3HCDH_N/3HCDH/
Tadh_TriadG19171	Tadh.darkorange2	0.859	zinc_binding_alcohol_dehydrogenase_domain_containing_2	ADH_N/ADH_zinc_N/
Tadh_TriadG63551	Tadh.darkorange2	0.859	Death/
Tadh_TriadG59858	Tadh.darkorange2	0.856	like_UBTF/UBTFL1	HMG_box_2/
Tadh_TriadG27010	Tadh.darkorange2	0.855	mitochondrial_ribosomal_protein_L4	Ribosomal_L4/
Tadh_TriadG54064	Tadh.darkorange2	0.855	methenyltetrahydrofolate_synthetase	5-FTHF_cyc-lig/
Tadh_TriadG58537	Tadh.darkorange2	0.852	Cupin_5/
Tadh_TriadG49708	Tadh.darkorange2	0.848	protein_arginine_methyltransferase_1	Methyltransf_25/
Tadh_orphan_1308	Tadh.darkorange2	0.848	NA	NA
Tadh_TriadG37016	Tadh.darkorange2	0.848	pyruvate_dehydrogenase_E1_subunit_beta	Transket_pyr/Transketolase_C/
Tadh_TriadG50388	Tadh.darkorange2	0.847	solute_carrier_family_25_member_11	Mito_carr/Mito_carr/Mito_carr/
Tadh_TriadG56924	Tadh.darkorange2	0.846	aggrecan	Lectin_C/
Tadh_TriadG64372	Tadh.darkorange2	0.845	heat_shock_protein_family_A_Hsp70_member_9	HSP70/HSP70/
Tadh_TriadG26263	Tadh.darkorange2	0.845	mitochondrial_ribosomal_protein_S14	Ribosomal_S14/
Tadh_TriadG33763	Tadh.darkorange2	0.844	apoptosis_inducing_factor_mitochondria_associated_1	Pyr_redox_2/AIF_C/
Tadh_TriadG64386	Tadh.darkorange2	0.843	DUF1690/
Tadh_TriadG56526	Tadh.darkorange2	0.841	mitochondrial_ribosomal_protein_S9	Ribosomal_S9/
Tadh_TriadG56309	Tadh.darkorange2	0.84	mitochondrial_ribosomal_protein_S6	Ribosomal_S6/
Tadh_TriadG59764	Tadh.darkorange2	0.84	mitochondrial_ribosomal_protein_S5	Ribosomal_S5/Ribosomal_S5_C/
Tadh_TriadG57054	Tadh.darkorange2	0.839	Methyltransf_11/
Tadh_orphan_1408	Tadh.darkorange2	0.838	NA	NA
Tadh_TriadG55510	Tadh.darkorange2	0.838	mitochondrial_ribosomal_protein_L38	PBP/
Tadh_TriadG61268	Tadh.darkorange2	0.837	dihydrolipoamide_S_succinyltransferase	Biotin_lipoyl/2-oxoacid_dh/
Tadh_TriadG60057	Tadh.darkorange2	0.836	mitochondrial_ribosomal_protein_S18B	Ribosomal_S18/
Tadh_wf_g9629	Tadh.darkorange2	0.835	Ribosomal_L32p/
Tadh_TriadG25670	Tadh.darkorange2	0.831	ferredoxin_1	Fer2/
Tadh_TriadG57420	Tadh.darkorange2	0.831	mitochondrial_ribosomal_protein_L47	MRP-L47/
Tadh_TriadG52723	Tadh.darkorange2	0.828	arginase_1	Arginase/
Tadh_TriadG55397	Tadh.darkorange2	0.827	mitochondrial_ribosomal_protein_L42	MRP-S32/
Tadh_TriadG27023	Tadh.darkorange2	0.826	MRP-S24/
Tadh_TriadG58059	Tadh.darkorange2	0.825	Fas_associated_via_death_domain	CARD/Death/
Tadh_TriadG54565	Tadh.darkorange2	0.824	mitochondrial_ribosomal_protein_S11	Ribosomal_S11/
Tadh_TriadG17859	Tadh.darkorange2	0.823	HIG1_hypoxia_inducible_domain_family_member_2A	HIG_1_N/
Tadh_TriadG22849	Tadh.darkorange2	0.822	transmembrane_protein_223	TMEM223/
Tadh_TriadG26453	Tadh.darkorange2	0.822	mitochondrial_ribosomal_protein_L2	Ribosomal_L2/Ribosomal_L2_C/
Tadh_TriadG33100	Tadh.darkorange2	0.821	translocase_of_inner_mitochondrial_membrane_17A	Tim17/
Tadh_TriadG22592	Tadh.darkorange2	0.82	isopentenyl_diphosphate_delta_isomerase_1	NUDIX/
Tadh_TriadG54016	Tadh.darkorange2	0.814	mitochondrial_ribosomal_protein_L57	MRP-63/
Tadh_TriadG54332	Tadh.darkorange2	0.814	ADP_ribosylation_factor_like_GTPase_15	Arf/
Tadh_TriadG58554	Tadh.darkorange2	0.811	family_with_sequence_similarity_136_member_A	DUF842/
Tadh_TriadG20328	Tadh.darkorange2	0.81	coenzyme_Q5_methyltransferase	Ubie_methyltran/
Tadh_TriadG31987	Tadh.darkorange2	0.805	mitochondrial_ribosomal_protein_S28	MRP-S35/
Tadh_TriadG50088	Tadh.darkorange2	0.802	cystathionine_beta_synthase_like	PALP/
Tadh_TriadG30775	Tadh.darkorange2	0.801	reticulon_4_interacting_protein_1	ADH_N/ADH_zinc_N/
Tadh_wf_g4353	Tadh.darkorange2	0.8	mitochondrial_ribosomal_protein_L52	MRPL52/
Tadh_TriadG61046	Tadh.darkorange2	0.797	androgen_induced_1	Far-17a_AIG1/
Tadh_TriadG50197	Tadh.darkorange2	0.796	acyl_CoA_thioesterase_8	4HBT_3/
Tadh_TriadG38271	Tadh.darkorange2	0.795	aldolase_fructose_bisphosphate_C	Glycolytic/
Tadh_TriadG54013	Tadh.darkorange2	0.794	solute_carrier_family_25_member_1	Mito_carr/Mito_carr/Mito_carr/
Tadh_TriadG58497	Tadh.darkorange2	0.793	mitochondrial_ribosomal_protein_S18C	Ribosomal_S18/
Tadh_TriadG59842	Tadh.darkorange2	0.792	Mitoc_mL59/
Tadh_TriadG60082	Tadh.darkorange2	0.789	mitochondrial_ribosomal_protein_L27	Ribosomal_L27/
Tadh_TriadG55561	Tadh.darkorange2	0.788	mevalonate_diphosphate_decarboxylase	MDD_C/
Tadh_TriadG35755	Tadh.darkorange2	0.779	histidine_triad_nucleotide_binding_protein_1	HIT/
Tadh_TriadG62429	Tadh.darkorange2	0.778
Tadh_TriadG23425	Tadh.darkorange2	0.775	15_hydroxyprostaglandin_dehydrogenase	adh_short/
Tadh_orphan_65	Tadh.darkorange2	0.775	NA	NA
Tadh_TriadG26324	Tadh.darkorange2	0.774	translocase_of_inner_mitochondrial_membrane_9	zf-Tim10_DDP/
Tadh_TriadG63838	Tadh.darkorange2	0.771	AU_RNA_binding_methylglutaconyl_CoA_hydratase	ECH_1/
Tadh_TriadG55493	Tadh.darkorange2	0.771	mitochondrial_ribosomal_protein_L46	MRP-L46/NUDIX/
Tadh_TriadG52383	Tadh.darkorange2	0.769	isochorismatase_domain_containing_1	Isochorismatase/Isochorismatase/
Tadh_TriadG14574	Tadh.darkorange2	0.769	mitochondrial_ribosomal_protein_L37	PDCD9/
Tadh_TriadG60178	Tadh.darkorange2	0.769	translocase_of_inner_mitochondrial_membrane_23	Tim17/
Tadh_TriadG25357	Tadh.darkorange2	0.767	phosphoribosyl_pyrophosphate_synthetase_1	Pribosyltran_N/Pribosyl_synth/
Tadh_TriadG33799	Tadh.darkorange2	0.766	catechol_O_methyltransferase_domain_containing_1	Methyltransf_3/
Tadh_wf_g8297	Tadh.darkorange2	0.763	mitochondrial_ribosomal_protein_L55	Mitoc_L55/
Tadh_TriadG63361	Tadh.darkorange2	0.762	tyrosine_3_monooxygenase_tryptophan_5_monooxygenase_activation_protein_zeta	14-3-3/
Tadh_TriadG50462	Tadh.darkorange2	0.762	FKBP_prolyl_isomerase_1B	FKBP_C/
Tadh_TriadG22364	Tadh.darkorange2	0.761	failed_axon_connections_homolog_metaxin_like_GST_domain_containing	GST_N_4/GST_C_6/
Tadh_TriadG31406	Tadh.darkorange2	0.76	farnesyl_diphosphate_synthase	polyprenyl_synt/
Tadh_TriadG58889	Tadh.darkorange2	0.759	hydroxysteroid_dehydrogenase_like_2	adh_short/
Tadh_TriadG57796	Tadh.darkorange2	0.754
Tadh_TriadG56126	Tadh.darkorange2	0.753	Pam17/
Tadh_TriadG54005	Tadh.darkorange2	0.752
Tadh_TriadG54786	Tadh.darkorange2	0.75	mitochondrial_carrier_2	Mito_carr/Mito_carr/
Tadh_TriadG29423	Tadh.darkorange2	0.744	trans_2_3_enoyl_CoA_reductase	Steroid_dh/
Tadh_TriadG64238	Tadh.darkorange2	0.744	epoxide_hydrolase_2	HAD_2/Abhydrolase_1/
Tadh_TriadG18052	Tadh.darkorange2	0.743	mitochondrial_contact_site_and_cristae_organizing_system_subunit_10	DUF543/
Tadh_TriadG28706	Tadh.darkorange2	0.742	failed_axon_connections_homolog_metaxin_like_GST_domain_containing	GST_N_4/GST_C_6/
Tadh_TriadG49773	Tadh.darkorange2	0.741	phosphoenolpyruvate_carboxykinase_1	PEPCK_N/PEPCK_GTP/
Tadh_TriadG28748	Tadh.darkorange2	0.74	clustered_mitochondria_homolog	CLU_N/DUF727/CLU/eIF3_p135/TPR_12/
Tadh_wf_g577	Tadh.darkorange2	0.74
Tadh_TriadG61872	Tadh.darkorange2	0.74	like_MTERF1/MTERF2/MTERF3/MTERF4	mTERF/
Tadh_wf_g3093	Tadh.darkorange2	0.74	39S_ribosomal_protein_L23_mitochondrial	Ribosomal_L23/
Tadh_TriadG23561	Tadh.darkorange2	0.739	OXA1L_mitochondrial_inner_membrane_protein	60KD_IMP/
Tadh_TriadG26837	Tadh.darkorange2	0.739	aldehyde_dehydrogenase_4_family_member_A1	Aldedh/
Tadh_TriadG52177	Tadh.darkorange2	0.736	vesicle_amine_transport_1	ADH_N/ADH_zinc_N/
Tadh_TriadG57257	Tadh.darkorange2	0.736	Era_like_12S_mitochondrial_rRNA_chaperone_1	MMR_HSR1/KH_2/
Tadh_TriadG64369	Tadh.darkorange2	0.732	mitochondrial_ribosomal_protein_L22	Ribosomal_L22/
Tadh_TriadG32221	Tadh.darkorange2	0.73	mitochondrial_ribosomal_protein_L11	Ribosomal_L11_N/Ribosomal_L11/
Tadh_TriadG28327	Tadh.darkorange2	0.729	ornithine_aminotransferase	Aminotran_3/
Tadh_TriadG57003	Tadh.darkorange2	0.728	mitochondrial_ribosomal_protein_S15	Ribosomal_S15/
Tadh_TriadG51068	Tadh.darkorange2	0.728	fumarylacetoacetate_hydrolase_domain_containing_1	FAA_hydrolase/
Tadh_TriadG52393	Tadh.darkorange2	0.724	NADH_ubiquinone_oxidoreductase_complex_assembly_factor_3	DUF498/
Tadh_TriadG56445	Tadh.darkorange2	0.724	serine_hydrolase_like_2
Tadh_wf_g8839	Tadh.darkorange2	0.718
Tadh_wf_g972	Tadh.darkorange2	0.714	mitochondrial_ribosomal_protein_L14	Ribosomal_L14/
Tadh_TriadG54723	Tadh.darkorange2	0.714	UDP_glucuronosyltransferase_family_2_member_B11	UDPGT/
Tadh_TriadG54985	Tadh.darkorange2	0.713	ATP_binding_cassette_subfamily_D_member_3	ABC_membrane_2/ABC_tran/
Tadh_TriadG54812	Tadh.darkorange2	0.711	mitochondrial_ribosomal_protein_L21	Ribosomal_L21p/
Tadh_TriadG23029	Tadh.darkorange2	0.71	Ts_translation_elongation_factor_mitochondrial	EF_TS/
Tadh_TriadG22811	Tadh.darkorange2	0.708	solute_carrier_family_25_member_18	Mito_carr/Mito_carr/Mito_carr/
Tadh_TriadG64176	Tadh.darkorange2	0.706	RNA_pseudouridine_synthase_D4
Tadh_TriadG52419	Tadh.darkorange2	0.706	coiled_coil_helix_coiled_coil_helix_domain_containing_4
Tadh_TriadG61521	Tadh.darkorange2	0.705	pantothenate_kinase_2	Fumble/
Tadh_TriadG23081	Tadh.darkorange2	0.699	hydroxysteroid_17_beta_dehydrogenase_1	adh_short/
Tadh_TriadG52874	Tadh.darkorange2	0.699	cytosolic_arginine_sensor_for_mTORC1_subunit_2	ACT_7/
Tadh_TriadG52679	Tadh.darkorange2	0.697	DEAD_box_helicase_28	DEAD/Helicase_C/
Tadh_TriadG30178	Tadh.darkorange2	0.697	glyoxylate_and_hydroxypyruvate_reductase	2-Hacid_dh/2-Hacid_dh_C/
Tadh_TriadG60507	Tadh.darkorange2	0.695	mitochondrial_ribosomal_protein_S34	MRP-S34/
Tadh_TriadG64275	Tadh.darkorange2	0.694	APAF1_interacting_protein	Aldolase_II/
Tadh_TriadG37004	Tadh.darkorange2	0.693	methylcrotonoyl_CoA_carboxylase_2	Carboxyl_trans/
Tadh_TriadG58714	Tadh.darkorange2	0.693	StAR_related_lipid_transfer_domain_containing_7	START/
Tadh_TriadG32175	Tadh.darkorange2	0.689	UDP_glucose_pyrophosphorylase_2	UDPGP/
Tadh_TriadG31980	Tadh.darkorange2	0.686	lactamase_beta_2	Lactamase_B/BLACT_WH/
Tadh_TriadG55505	Tadh.darkorange2	0.684	peptide_deformylase_mitochondrial	Pep_deformylase/
Tadh_TriadG61404	Tadh.darkorange2	0.681	mitochondrial_ribosomal_protein_L28	Ribosomal_L28/
Tadh_TriadG64295	Tadh.darkorange2	0.679	Abhydrolase_1/
Tadh_TriadG20369	Tadh.darkorange2	0.668	ras_homolog_family_member_A	Ras/
Tadh_TriadG55709	Tadh.darkorange2	0.667	mitochondrial_ribosome_recycling_factor	RRF/
Tadh_TriadG63333	Tadh.darkorange2	0.665	lysophospholipase_1	Abhydrolase_2/
Tadh_TriadG58423	Tadh.darkorange2	0.663	phospholipase_A2_group_VII	PAF-AH_p_II/PAF-AH_p_II/
Tadh_TriadG25500	Tadh.darkorange2	0.656	VHL_binding_protein_1	Prefoldin/
Tadh_TriadG6574	Tadh.darkorange2	0.655	transmembrane_protein_70	TMEM70/
Tadh_TriadG56011	Tadh.darkorange2	0.649	calsequestrin_2	Calsequestrin/Calsequestrin/
Tadh_TriadG60167	Tadh.darkorange2	0.646	mitochondrial_calcium_uniporter_regulator_1	DUF1640/
Tadh_TriadG56005	Tadh.darkorange2	0.643	protein_tyrosine_phosphatase_mitochondrial_1	DSPc/
Tadh_TriadG50723	Tadh.darkorange2	0.641	phenylalanyl_tRNA_synthetase_2_mitochondrial	tRNA-synt_2d/tRNA-synt_2d/FDX-ACB/
Tadh_TriadG56277	Tadh.darkorange2	0.636	coiled_coil_domain_containing_58	Cid2/
Tadh_TriadG58304	Tadh.darkorange2	0.631	acyl_CoA_thioesterase_7	4HBT/4HBT/
Tadh_TriadG58263	Tadh.darkorange2	0.622	4_hydroxyphenylpyruvate_dioxygenase_like	Glyoxalase/
Tadh_TriadG25491	Tadh.darkorange2	0.621	hydroxysteroid_17_beta_dehydrogenase_1	adh_short/
Tadh_TriadG28549	Tadh.darkorange2	0.618	holocytochrome_c_synthase	Cyto_heme_lyase/
Tadh_TriadG50429	Tadh.darkorange2	0.614	Fumerase/Fumerase_C/
Tadh_TriadG58949	Tadh.darkorange2	0.614	abhydrolase_domain_containing_3_phospholipase	Abhydrolase_1/
Tadh_TriadG23897	Tadh.darkorange2	0.614	EBP_cholestenol_delta_isomerase	EBP/
Tadh_TriadG52632	Tadh.darkorange2	0.613	myeloid_derived_growth_factor	UPF0556/
Tadh_TriadG57005	Tadh.darkorange2	0.611
Tadh_TriadG52674	Tadh.darkorange2	0.611	NADH_ubiquinone_oxidoreductase_complex_assembly_factor_7	Methyltransf_28/
Tadh_TriadG19473	Tadh.darkorange2	0.608	acetyl_CoA_acyltransferase_2	Thiolase_N/Thiolase_C/
Tadh_TriadG60165	Tadh.darkorange2	0.605
Tadh_TriadG28427	Tadh.darkorange2	0.604	MAK16_homolog	Ribosomal_L28e/Mak16/
Tadh_TriadG57942	Tadh.darkorange2	0.602	1_acylglycerol_3_phosphate_O_acyltransferase_5	Acyltransferase/Acyltransf_C/
Tadh_TriadG59443	Tadh.darkorange2	0.602	MTERF1/MTERF2/MTERF3/MTERF4	mTERF/mTERF/
Tadh_TriadG29233	Tadh.darkorange2	0.6	RAB35_member_RAS_oncogene_family	Ras/
Tadh_TriadG54077	Tadh.darkorange2	0.596	tetratricopeptide_repeat_domain_19	TPR_12/
Tadh_TriadG54035	Tadh.darkorange2	0.591	oxidoreductase_NAD_binding_domain_containing_1	NAD_binding_1/
Tadh_TriadG28673	Tadh.darkorange2	0.591	prostaglandin_reductase_1	ADH_N_2/ADH_zinc_N/
Tadh_TriadG56531	Tadh.darkorange2	0.588	UPF0240/
Tadh_TriadG7238	Tadh.darkorange2	0.584	outer_mitochondrial_membrane_lipid_metabolism_regulator_OPA3	OPA3/
Tadh_TriadG54172	Tadh.darkorange2	0.582
Tadh_TriadG22398	Tadh.darkorange2	0.579	ATP_citrate_lyase	ATP-grasp_2/Citrate_bind/CoA_binding/Ligase_CoA/Citrate_synt/
Tadh_TriadG23653	Tadh.darkorange2	0.576	endonuclease_G	Endonuclease_NS/
Tadh_TriadG15952	Tadh.darkorange2	0.575	mitochondrial_ribosomal_protein_S22	MRP-S22/
Tadh_TriadG62181	Tadh.darkorange2	0.567	solute_carrier_family_35_member_F3
Tadh_TriadG25736	Tadh.darkorange2	0.565	coproporphyrinogen_oxidase	Coprogen_oxidas/
Tadh_TriadG22468	Tadh.darkorange2	0.564	nicalin	Peptidase_M28/
Tadh_TriadG31028	Tadh.darkorange2	0.564	protoporphyrinogen_oxidase	Amino_oxidase/
Tadh_TriadG25751	Tadh.darkorange2	0.563	branched_chain_keto_acid_dehydrogenase_E1_subunit_beta	Transket_pyr/Transketolase_C/
Tadh_TriadG18834	Tadh.darkorange2	0.563	methylcrotonoyl_CoA_carboxylase_1	Biotin_carb_N/CPSase_L_D2/Biotin_carb_C/Biotin_lipoyl/
Tadh_TriadG60990	Tadh.darkorange2	0.563	apurinic_apyrimidinic_endodeoxyribonuclease_1	Exo_endo_phos/
Tadh_orphan_2054	Tadh.darkorange2	0.553	NA	NA
Tadh_TriadG18672	Tadh.darkorange2	0.553	methyltransferase_like_1	Methyltransf_4/
Tadh_TriadG26445	Tadh.darkorange2	0.551	tetratricopeptide_repeat_domain_36
Tadh_TriadG22320	Tadh.darkorange2	0.548	acid_phosphatase_3	His_Phos_2/
Tadh_TriadG61027	Tadh.darkorange2	0.54	acylglycerol_kinase	DAGK_cat/
Tadh_TriadG30878	Tadh.darkorange2	0.536	DAO/
Tadh_TriadG23075	Tadh.darkorange2	0.53	molybdenum_cofactor_synthesis_2	MoaE/
Tadh_TriadG18732	Tadh.darkorange2	0.529	flavin_adenine_dinucleotide_synthetase_1	MoCF_biosynth/PAPS_reduct/
Tadh_TriadG52335	Tadh.darkorange2	0.523	mitochondrial_methionyl_tRNA_formyltransferase	Formyl_trans_N/Formyl_trans_C/
Tadh_TriadG50581	Tadh.darkorange2	0.519	carnitine_palmitoyltransferase_2	Carn_acyltransf/Carn_acyltransf/
Tadh_TriadG58172	Tadh.darkorange2	0.518	solute_carrier_family_25_member_16	Mito_carr/Mito_carr/Mito_carr/
Tadh_TriadG2009	Tadh.darkorange2	0.511	dihydrouridine_synthase_2	Dus/
Tadh_TriadG60069	Tadh.darkorange2	0.511	Acetyltransf_1/Acetyltransf_18/
Tadh_TriadG54292	Tadh.darkorange2	0.51
Tadh_TriadG63579	Tadh.darkorange2	0.508	NADH_ubiquinone_oxidoreductase_subunit_A10	dNK/
Tadh_TriadG7635	Tadh.darkorange2	0.507	DEAD_box_helicase_46	DEAD/
Tadh_TriadG5303	Tadh.darkorange2	0.505	PGAM_family_member_5_mitochondrial_serine_threonine_protein_phosphatase	His_Phos_1/His_Phos_1/
Tadh_TriadG54096	Tadh.darkorange2	0.503	DEAH_box_helicase_36	DEAD/Helicase_C/HA2/OB_NTP_bind/
Tadh_TriadG55837	Tadh.darkorange2	0.502	DExD_box_helicase_21	DEAD/Helicase_C/
Tadh_TriadG59630	Tadh.ivory	0.97
Tadh_TriadG56037	Tadh.ivory	0.956	phospholipid_scramblase_1	Scramblase/
Tadh_orphan_2048	Tadh.ivory	0.951	NA	NA
Tadh_orphan_293	Tadh.ivory	0.919	NA	NA
Tadh_wf_g996	Tadh.ivory	0.917	7tm_1/
Tadh_orphan_2368	Tadh.ivory	0.905	NA	NA
Tadh_TriadG56776	Tadh.ivory	0.899	interleukin_1_receptor_associated_kinase_4	Pkinase_Tyr/
Tadh_orphan_1436	Tadh.ivory	0.898	NA	NA
Tadh_orphan_2685	Tadh.ivory	0.895	NA	NA
Tadh_orphan_1887	Tadh.ivory	0.887	NA	NA
Tadh_orphan_869	Tadh.ivory	0.885	NA	NA
Tadh_TriadG54101	Tadh.ivory	0.88
Tadh_orphan_790	Tadh.ivory	0.863	NA	NA
Tadh_TriadG62653	Tadh.ivory	0.852	solute_carrier_family_45_member_4
Tadh_orphan_581	Tadh.ivory	0.846	NA	NA
Tadh_orphan_1957	Tadh.ivory	0.838	NA	NA
Tadh_orphan_986	Tadh.ivory	0.827	NA	NA
Tadh_orphan_2570	Tadh.ivory	0.826	NA	NA
Tadh_orphan_2017	Tadh.ivory	0.821	NA	NA
Tadh_orphan_2049	Tadh.ivory	0.814	NA	NA
Tadh_TriadG58116	Tadh.ivory	0.812	FAT_atypical_cadherin_3	Cadherin/Cadherin/Cadherin/
Tadh_orphan_1190	Tadh.ivory	0.801	NA	NA
Tadh_orphan_2278	Tadh.ivory	0.795	NA	NA
Tadh_TriadG61053	Tadh.ivory	0.792	tubulin_gamma_complex_associated_protein_5	GCP_N_terminal/GCP_C_terminal/
Tadh_orphan_469	Tadh.ivory	0.783	NA	NA
Tadh_TriadG63698	Tadh.ivory	0.781	WW_domain_binding_protein_2
Tadh_orphan_1379	Tadh.ivory	0.777	NA	NA
Tadh_TriadG22844	Tadh.ivory	0.761	solute_carrier_family_4_member_2	Band_3_cyto/HCO3_cotransp/
Tadh_TriadG56080	Tadh.ivory	0.758	URB2_ribosome_biogenesis_homolog
Tadh_orphan_3016	Tadh.ivory	0.753	NA	NA
Tadh_orphan_92	Tadh.ivory	0.75	NA	NA
Tadh_TriadG62930	Tadh.ivory	0.749
Tadh_TriadG26735	Tadh.ivory	0.747	FGGY_carbohydrate_kinase_domain_containing	FGGY_N/FGGY_C/
Tadh_TriadG53173	Tadh.ivory	0.745	autophagy_related_5	APG5/
Tadh_TriadG31615	Tadh.ivory	0.741	phospholipid_scramblase_1	Scramblase/
Tadh_wf_g758	Tadh.ivory	0.738	Abhydrolase_1/
Tadh_TriadG52363	Tadh.ivory	0.731	tubulin_gamma_complex_associated_protein_6	GCP_N_terminal/GCP_C_terminal/
Tadh_TriadG27497	Tadh.ivory	0.731	uroporphyrinogen_decarboxylase	URO-D/
Tadh_orphan_387	Tadh.ivory	0.728	NA	NA
Tadh_orphan_2319	Tadh.ivory	0.727	NA	NA
Tadh_TriadG52377	Tadh.ivory	0.717	RFT1_homolog	Rft-1/
Tadh_TriadG58988	Tadh.ivory	0.716	epoxide_hydrolase_4	Abhydrolase_1/
Tadh_orphan_2652	Tadh.ivory	0.712	NA	NA
Tadh_orphan_2266	Tadh.ivory	0.699	NA	NA
Tadh_orphan_880	Tadh.ivory	0.698	NA	NA
Tadh_TriadG24436	Tadh.ivory	0.696	cytochrome_P450_family_3_subfamily_A_member_4	p450/
Tadh_TriadG31077	Tadh.ivory	0.693	cyclin_T2	Cyclin_N/
Tadh_TriadG34455	Tadh.ivory	0.689	retinol_dehydrogenase_13	adh_short/
Tadh_orphan_1855	Tadh.ivory	0.685	NA	NA
Tadh_orphan_1324	Tadh.ivory	0.677	NA	NA
Tadh_orphan_96	Tadh.ivory	0.674	NA	NA
Tadh_orphan_450	Tadh.ivory	0.669	NA	NA
Tadh_TriadG53916	Tadh.ivory	0.664	ataxin_10	Atx10homo_assoc/
Tadh_TriadG62794	Tadh.ivory	0.661
Tadh_TriadG57869	Tadh.ivory	0.659	pancreatic_lipase_related_protein_1	Lipase/
Tadh_orphan_1680	Tadh.ivory	0.643	NA	NA
Tadh_orphan_1623	Tadh.ivory	0.642	NA	NA
Tadh_orphan_115	Tadh.ivory	0.637	NA	NA
Tadh_orphan_112	Tadh.ivory	0.633	NA	NA
Tadh_orphan_1496	Tadh.ivory	0.633	NA	NA
Tadh_orphan_2669	Tadh.ivory	0.626	NA	NA
Tadh_TriadG58681	Tadh.ivory	0.621	pleckstrin_homology_domain_containing_A2	PH/PH/
Tadh_wf_g9438	Tadh.ivory	0.616
Tadh_orphan_1632	Tadh.ivory	0.612	NA	NA
Tadh_orphan_1395	Tadh.ivory	0.611	NA	NA
Tadh_orphan_183	Tadh.ivory	0.61	NA	NA
Tadh_orphan_865	Tadh.ivory	0.609	NA	NA
Tadh_orphan_1449	Tadh.ivory	0.606	NA	NA
Tadh_TriadG26517	Tadh.ivory	0.605	YdjC_chitooligosaccharide_deacetylase_homolog	YdjC/
Tadh_TriadG62306	Tadh.ivory	0.605	gamma_butyrobetaine_hydroxylase_1	GBBH-like_N/TauD/
Tadh_TriadG51476	Tadh.ivory	0.604	GRIP_and_coiled_coil_domain_containing_1
Tadh_orphan_1567	Tadh.ivory	0.604	NA	NA
Tadh_wf_g10388	Tadh.ivory	0.597
Tadh_TriadG55619	Tadh.ivory	0.594	PRAME_family_member_10
Tadh_orphan_1837	Tadh.ivory	0.592	NA	NA
Tadh_orphan_2506	Tadh.ivory	0.586	NA	NA
Tadh_TriadG55445	Tadh.ivory	0.585	multiple_PDZ_domain_crumbs_cell_polarity_complex_component	PDZ/
Tadh_TriadG58480	Tadh.ivory	0.582	family_with_sequence_similarity_160_member_B1	RAI16-like/
Tadh_orphan_412	Tadh.ivory	0.581	NA	NA
Tadh_TriadG54352	Tadh.ivory	0.58	SMN/
Tadh_TriadG56385	Tadh.ivory	0.577	ATPase_H_transporting_accessory_protein_1
Tadh_TriadG54425	Tadh.ivory	0.577	Rap1_GTPase_GDP_dissociation_stimulator_1
Tadh_TriadG55626	Tadh.ivory	0.577	Carbam_trans_N/Carbam_trans_C/
Tadh_TriadG29866	Tadh.ivory	0.564	glutamyl_tRNA_synthetase_2_mitochondrial	tRNA-synt_1c/
Tadh_TriadG58548	Tadh.ivory	0.562	UV_stimulated_scaffold_protein_A	DUF2043/
Tadh_orphan_552	Tadh.ivory	0.561	NA	NA
Tadh_TriadG25880	Tadh.ivory	0.56	mannosidase_alpha_class_1A_member_2	Glyco_hydro_47/
Tadh_TriadG52443	Tadh.ivory	0.559	decapping_mRNA_1A	mRNA_decap_C/
Tadh_TriadG61331	Tadh.ivory	0.558
Tadh_orphan_980	Tadh.ivory	0.554	NA	NA
Tadh_TriadG23507	Tadh.ivory	0.554	WD_repeat_and_FYVE_domain_containing_3	PH_BEACH/Beach/
Tadh_TriadG18249	Tadh.ivory	0.551	lipase_maturation_factor_2	LMF1/
Tadh_TriadG57961	Tadh.ivory	0.55	POP1_homolog_ribonuclease_P_MRP_subunit	POP1/POP1/POPLD/
Tadh_TriadG59264	Tadh.ivory	0.545	BTB/
Tadh_orphan_1941	Tadh.ivory	0.544	NA	NA
Tadh_wf_g12093	Tadh.ivory	0.543
Tadh_wf_g1838	Tadh.ivory	0.541	syntaxin_8
Tadh_TriadG16598	Tadh.ivory	0.538	DnaJ_heat_shock_protein_family_Hsp40_member_C4	DnaJ/
Tadh_TriadG51482	Tadh.ivory	0.525	KIAA0930	DUF2045/
Tadh_TriadG55208	Tadh.ivory	0.522	zinc_finger_CCCH_type_RNA_binding_motif_and_serine_arginine_rich_2	zf-CCCH/
Tadh_TriadG58072	Tadh.ivory	0.52	XK_related_4	XK-related/
Tadh_TriadG57983	Tadh.ivory	0.516
Tadh_TriadG56401	Tadh.ivory	0.514	nucleolar_protein_8	RRM_1/
Tadh_orphan_64	Tadh.ivory	0.511	NA	NA
Tadh_TriadG58145	Tadh.ivory	0.511	acid_sensing_ion_channel_subunit_family_member_5	ASC/
Tadh_TriadG57204	Tadh.ivory	0.511	MAP3K12_binding_inhibitory_protein_1
Tadh_TriadG22834	Tadh.ivory	0.51	DNA_topoisomerase_III_alpha	Toprim/Topoisom_bac/
Tadh_TriadG27796	Tadh.ivory	0.51	lysine_demethylase_4B	JmjN/JmjC/
Tadh_wf_g474	Tadh.ivory	0.508
Tadh_TriadG61240	Tadh.ivory	0.502	solute_carrier_family_35_member_F3	EamA/
Tadh_TriadG56709	Tadh.ivory	0.501	OSTMP1/
Tadh_orphan_2538	Tadh.ivory	0.501	NA	NA
Tadh_TriadG58201	Tadh.ivory	0.501	regulating_synaptic_membrane_exocytosis_2
Tadh_TriadG57950	Tadh.palevioletred3	0.978	Na_Ca_ex/Na_Ca_ex/
Tadh_TriadG52575	Tadh.palevioletred3	0.974
Tadh_TriadG59523	Tadh.palevioletred3	0.958	ring_finger_protein_13	PA/zf-RING_2/
Tadh_TriadG61293	Tadh.palevioletred3	0.956
Tadh_orphan_2222	Tadh.palevioletred3	0.954	NA	NA
Tadh_TriadG55870	Tadh.palevioletred3	0.952	adhesion_G_protein_coupled_receptor_D1	7tm_2/
Tadh_TriadG31502	Tadh.palevioletred3	0.951	adhesion_G_protein_coupled_receptor_G4	7tm_2/
Tadh_TriadG59963	Tadh.palevioletred3	0.95	arrestin_domain_containing_4	Arrestin_C/
Tadh_TriadG25025	Tadh.palevioletred3	0.948	glutamate_ionotropic_receptor_AMPA_type_subunit_4	Lig_chan-Glu_bd/Lig_chan/
Tadh_orphan_192	Tadh.palevioletred3	0.944	NA	NA
Tadh_orphan_109	Tadh.palevioletred3	0.943	NA	NA
Tadh_TriadG63996	Tadh.palevioletred3	0.943
Tadh_TriadG28445	Tadh.palevioletred3	0.939	myoferlin	C2/C2/FerI/C2/FerB/C2/C2/C2/Ferlin_C/
Tadh_TriadG29105	Tadh.palevioletred3	0.939	solute_carrier_family_6_member_13	SNF/
Tadh_orphan_2612	Tadh.palevioletred3	0.936	NA	NA
Tadh_TriadG57438	Tadh.palevioletred3	0.931	ventricular_zone_expressed_PH_domain_containing_1
Tadh_TriadG24095	Tadh.palevioletred3	0.93	phospholipid_scramblase_1	Scramblase/
Tadh_TriadG59673	Tadh.palevioletred3	0.93
Tadh_TriadG27805	Tadh.palevioletred3	0.929	otoferlin	C2/FerI/C2/FerB/C2/C2/C2/C2/Ferlin_C/
Tadh_wf_g4660	Tadh.palevioletred3	0.927
Tadh_TriadG49804	Tadh.palevioletred3	0.926	G_protein_subunit_beta_5	WD40/WD40/WD40/WD40/
Tadh_TriadG58921	Tadh.palevioletred3	0.921	sorting_nexin_19	PXA/PX/
Tadh_TriadG31333	Tadh.palevioletred3	0.921	cytochrome_P450_family_4_subfamily_X_member_1	p450/
Tadh_TriadG1914	Tadh.palevioletred3	0.916	butyrylcholinesterase	COesterase/
Tadh_TriadG57964	Tadh.palevioletred3	0.916	adhesion_G_protein_coupled_receptor_B2	7tm_2/
Tadh_TriadG18262	Tadh.palevioletred3	0.914	glutamate_ionotropic_receptor_AMPA_type_subunit_1	Lig_chan-Glu_bd/Lig_chan/
Tadh_TriadG61955	Tadh.palevioletred3	0.913
Tadh_TriadG35766	Tadh.palevioletred3	0.909	glutamyl_aminopeptidase	Peptidase_M1_N/Peptidase_M1/ERAP1_C/
Tadh_TriadG10718	Tadh.palevioletred3	0.909	anoctamin_7	Anoct_dimer/Anoctamin/
Tadh_TriadG57168	Tadh.palevioletred3	0.908	MMR_HSR1/
Tadh_TriadG30812	Tadh.palevioletred3	0.899	UDP_glycosyltransferase_8	UDPGT/
Tadh_TriadG55535	Tadh.palevioletred3	0.898	wolframin_ER_transmembrane_glycoprotein
Tadh_TriadG57629	Tadh.palevioletred3	0.896
Tadh_TriadG58793	Tadh.palevioletred3	0.896
Tadh_TriadG54340	Tadh.palevioletred3	0.893	hydrogen_voltage_gated_channel_1
Tadh_TriadG61265	Tadh.palevioletred3	0.893	F-box-like/
Tadh_wf_g5122	Tadh.palevioletred3	0.893	mitogen_activated_protein_kinase_8_interacting_protein_3	WD40_2/
Tadh_TriadG55202	Tadh.palevioletred3	0.892
Tadh_orphan_30	Tadh.palevioletred3	0.891	NA	NA
Tadh_TriadG54168	Tadh.palevioletred3	0.89	solute_carrier_family_4_member_2	Band_3_cyto/HCO3_cotransp/
Tadh_TriadG52866	Tadh.palevioletred3	0.887	regulator_of_G_protein_signaling_7	RGS_DHEX/G-gamma/RGS/
Tadh_TriadG25027	Tadh.palevioletred3	0.886	glutamate_ionotropic_receptor_AMPA_type_subunit_4	Lig_chan-Glu_bd/Lig_chan/
Tadh_TriadG64278	Tadh.palevioletred3	0.884	dipeptidyl_peptidase_4	DPPIV_N/Peptidase_S9/
Tadh_TriadG58922	Tadh.palevioletred3	0.883
Tadh_TriadG37979	Tadh.palevioletred3	0.883	acyl_CoA_synthetase_family_member_2	AMP-binding/AMP-binding_C/
Tadh_TriadG60483	Tadh.palevioletred3	0.881	protein_tyrosine_phosphatase_receptor_type_R	Y_phosphatase/
Tadh_TriadG57029	Tadh.palevioletred3	0.881	synaptotagmin_16	C2/C2/
Tadh_TriadG55944	Tadh.palevioletred3	0.88	adhesion_G_protein_coupled_receptor_L1	CUB/GAIN/7tm_2/
Tadh_TriadG59674	Tadh.palevioletred3	0.878
Tadh_TriadG33357	Tadh.palevioletred3	0.877	relaxin_family_peptide_receptor_1	7tm_1/
Tadh_wf_g4033	Tadh.palevioletred3	0.877	calcium_sensing_receptor	ANF_receptor/7tm_3/
Tadh_TriadG2811	Tadh.palevioletred3	0.875	calcium_sensing_receptor	7tm_3/
Tadh_wf_g5862	Tadh.palevioletred3	0.874	leucine_rich_repeat_kinase_1	Ank_2/Ank_2/Ank_2/Ank_2/LRR_8/LRR_8/Roc/COR/Pkinase/
Tadh_TriadG60112	Tadh.palevioletred3	0.873	LRR_8/LRR_8/LRR_8/LRR_8/LRR_8/
Tadh_TriadG54593	Tadh.palevioletred3	0.872	neuron_navigator_2	CH/
Tadh_TriadG58115	Tadh.palevioletred3	0.871	protocadherin_7	Cadherin/
Tadh_TriadG15610	Tadh.palevioletred3	0.869	relaxin_family_peptide_receptor_1	7tm_1/
Tadh_TriadG54142	Tadh.palevioletred3	0.868	solute_carrier_family_35_member_F5
Tadh_TriadG56593	Tadh.palevioletred3	0.866	sorting_nexin_25	PXA/RGS/PX/Nexin_C/
Tadh_TriadG58141	Tadh.palevioletred3	0.862	acid_sensing_ion_channel_subunit_2	ASC/
Tadh_TriadG31603	Tadh.palevioletred3	0.857	cubilin	CUB/
Tadh_orphan_2780	Tadh.palevioletred3	0.855	NA	NA
Tadh_TriadG51707	Tadh.palevioletred3	0.852	jumonji_domain_containing_6_arginine_demethylase_and_lysine_hydroxylase	Cupin_8/
Tadh_TriadG51804	Tadh.palevioletred3	0.851	aquaporin_9	MIP/
Tadh_TriadG52830	Tadh.palevioletred3	0.85
Tadh_TriadG52867	Tadh.palevioletred3	0.849
Tadh_TriadG56576	Tadh.palevioletred3	0.845	Sel1/Sel1/Sel1/Sel1/Sel1/Sel1/Sel1/
Tadh_TriadG58192	Tadh.palevioletred3	0.845	iodothyronine_deiodinase_1	T4_deiodinase/
Tadh_TriadG14966	Tadh.palevioletred3	0.843	glutamate_metabotropic_receptor_3	NCD3G/7tm_3/
Tadh_TriadG32779	Tadh.palevioletred3	0.843	UHRF1_binding_protein_1_like	Chorein_N/
Tadh_orphan_2365	Tadh.palevioletred3	0.841	NA	NA
Tadh_TriadG30238	Tadh.palevioletred3	0.836	relaxin_family_peptide_receptor_1	7tm_1/
Tadh_TriadG54590	Tadh.palevioletred3	0.834	neuron_navigator_3
Tadh_TriadG60937	Tadh.palevioletred3	0.834
Tadh_TriadG52252	Tadh.palevioletred3	0.833
Tadh_TriadG13451	Tadh.palevioletred3	0.832	poly_ADP_ribose_polymerase_family_member_3	PARP_reg/PARP/
Tadh_orphan_2444	Tadh.palevioletred3	0.828	NA	NA
Tadh_wf_g7934	Tadh.palevioletred3	0.828	Rab_interacting_lysosomal_protein_like_1	Jnk-SapK_ap_N/
Tadh_hyp_clust10231	Tadh.palevioletred3	0.825
Tadh_TriadG58608	Tadh.palevioletred3	0.823	solute_carrier_family_49_member_3	MFS_1/
Tadh_TriadG63255	Tadh.palevioletred3	0.822	aldehyde_dehydrogenase_2_family_member	Aldedh/
Tadh_TriadG63888	Tadh.palevioletred3	0.82	SnoaL_2/
Tadh_orphan_839	Tadh.palevioletred3	0.819	NA	NA
Tadh_TriadG58139	Tadh.palevioletred3	0.819	acid_sensing_ion_channel_subunit_1	ASC/
Tadh_TriadG63531	Tadh.palevioletred3	0.818	alanyl_aminopeptidase_membrane	Peptidase_M1_N/Peptidase_M1/ERAP1_C/
Tadh_TriadG60463	Tadh.palevioletred3	0.814	dipeptidyl_peptidase_like_10	DPPIV_N/DPPIV_N/Peptidase_S9/
Tadh_TriadG54759	Tadh.palevioletred3	0.814	chloride_voltage_gated_channel_7	Voltage_CLC/Voltage_CLC/CBS/CBS/
Tadh_TriadG58138	Tadh.palevioletred3	0.813	acid_sensing_ion_channel_subunit_2	ASC/
Tadh_orphan_2272	Tadh.palevioletred3	0.809	NA	NA
Tadh_TriadG2641	Tadh.palevioletred3	0.804	solute_carrier_family_9_member_A2	Na_H_Exchanger/
Tadh_TriadG49524	Tadh.palevioletred3	0.803	EMX1/EMX2/NOTO/VAX1/VAX2	Homeodomain/
Tadh_TriadG57232	Tadh.palevioletred3	0.802	family_with_sequence_similarity_177_member_A1	FAM177/
Tadh_TriadG54591	Tadh.palevioletred3	0.802	neuron_navigator_1
Tadh_orphan_139	Tadh.palevioletred3	0.799	NA	NA
Tadh_orphan_1515	Tadh.palevioletred3	0.798	NA	NA
Tadh_orphan_2306	Tadh.palevioletred3	0.794	NA	NA
Tadh_TriadG55358	Tadh.palevioletred3	0.79
Tadh_TriadG59780	Tadh.palevioletred3	0.787	glycine_N_methyltransferase	Methyltransf_31/
Tadh_TriadG25487	Tadh.palevioletred3	0.787	cytochrome_P450_family_24_subfamily_A_member_1	p450/
Tadh_orphan_1898	Tadh.palevioletred3	0.785	NA	NA
Tadh_TriadG11741	Tadh.palevioletred3	0.78	solute_carrier_family_1_member_2	SDF/
Tadh_TriadG12696	Tadh.palevioletred3	0.777	solute_carrier_family_13_member_5	Na_sulph_symp/
Tadh_TriadG31975	Tadh.palevioletred3	0.776	neuroligin_4_X_linked	COesterase/
Tadh_TriadG37359	Tadh.palevioletred3	0.775	3_hydroxy_3_methylglutaryl_CoA_reductase	Sterol-sensing/HMG-CoA_red/
Tadh_TriadG52829	Tadh.palevioletred3	0.773
Tadh_TriadG4444	Tadh.palevioletred3	0.771	muscleblind_like_splicing_regulator_1	zf-CCCH/
Tadh_TriadG56214	Tadh.palevioletred3	0.77	cytochrome_P450_family_3_subfamily_A_member_5	p450/
Tadh_TriadG24440	Tadh.palevioletred3	0.762	TBC1_domain_family_member_30	RabGAP-TBC/
Tadh_TriadG59293	Tadh.palevioletred3	0.761
Tadh_orphan_2586	Tadh.palevioletred3	0.76	NA	NA
Tadh_TriadG11320	Tadh.palevioletred3	0.759	calcium_sensing_receptor	ANF_receptor/7tm_3/
Tadh_TriadG62639	Tadh.palevioletred3	0.758	LRR_8/LRR_8/LRR_8/
Tadh_TriadG57121	Tadh.palevioletred3	0.757	inositol_tetrakisphosphate_1_kinase	Ins134_P3_kin_N/Ins134_P3_kin/Ins134_P3_kin/
Tadh_TriadG33826	Tadh.palevioletred3	0.754	coenzyme_Q6_monooxygenase	FAD_binding_3/
Tadh_TriadG55063	Tadh.palevioletred3	0.752
Tadh_TriadG54914	Tadh.palevioletred3	0.746	tubulin_alpha_1b	Tubulin/Tubulin_C/
Tadh_TriadG59640	Tadh.palevioletred3	0.746	basic_leucine_zipper_nuclear_factor_1
Tadh_orphan_539	Tadh.palevioletred3	0.744	NA	NA
Tadh_TriadG59721	Tadh.palevioletred3	0.743	kinase_suppressor_of_ras_2	SAM_KSR1/C1_1/Pkinase_Tyr/
Tadh_TriadG3859	Tadh.palevioletred3	0.742	adducin_1	Aldolase_II/
Tadh_TriadG22642	Tadh.palevioletred3	0.74	anoctamin_8	Anoctamin/
Tadh_wf_g11046	Tadh.palevioletred3	0.737
Tadh_TriadG19964	Tadh.palevioletred3	0.735	nitric_oxide_synthase_1	NO_synthase/Flavodoxin_1/FAD_binding_1/NAD_binding_1/
Tadh_TriadG64243	Tadh.palevioletred3	0.734	solute_carrier_family_2_member_13	Sugar_tr/
Tadh_orphan_2025	Tadh.palevioletred3	0.733	NA	NA
Tadh_TriadG64321	Tadh.palevioletred3	0.732	lipin_2	Lipin_N/Lipin_mid/LNS2/
Tadh_orphan_844	Tadh.palevioletred3	0.73	NA	NA
Tadh_TriadG56280	Tadh.palevioletred3	0.729	zinc_finger_containing_ubiquitin_peptidase_1	Peptidase_C78/
Tadh_TriadG54121	Tadh.palevioletred3	0.729	dimethylglycine_dehydrogenase	DAO/FAO_M/GCV_T/GCV_T_C/
Tadh_TriadG60452	Tadh.palevioletred3	0.728	dipeptidyl_peptidase_4	DPPIV_N/Peptidase_S9/Peptidase_S9/
Tadh_TriadG63716	Tadh.palevioletred3	0.724	betaine_homocysteine_S_methyltransferase	S-methyl_trans/
Tadh_TriadG55007	Tadh.palevioletred3	0.719	AVL9_cell_migration_associated	Avl9/
Tadh_TriadG36517	Tadh.palevioletred3	0.719	glutamyl_aminopeptidase	Peptidase_M1_N/Peptidase_M1/ERAP1_C/
Tadh_TriadG63602	Tadh.palevioletred3	0.717	target_of_myb1_like_2_membrane_trafficking_protein	VHS/GAT/
Tadh_wf_g4868	Tadh.palevioletred3	0.715
Tadh_TriadG60419	Tadh.palevioletred3	0.714	multiple_C2_and_transmembrane_domain_containing_1	C2/C2/C2/PRT_C/
Tadh_TriadG27813	Tadh.palevioletred3	0.712	solute_carrier_family_6_member_1	SNF/
Tadh_TriadG59532	Tadh.palevioletred3	0.711
Tadh_TriadG29160	Tadh.palevioletred3	0.71	flavin_containing_dimethylaniline_monoxygenase_5	FMO-like/
Tadh_TriadG28230	Tadh.palevioletred3	0.708	transmembrane_and_coiled_coil_domains_4	DUF726/
Tadh_TriadG61186	Tadh.palevioletred3	0.708	solute_carrier_family_35_member_F3
Tadh_wf_g4639	Tadh.palevioletred3	0.707
Tadh_TriadG56432	Tadh.palevioletred3	0.707	centrosomal_protein_43	FOP_dimer/
Tadh_TriadG29275	Tadh.palevioletred3	0.705	phosphoglucomutase_1	PGM_PMM_I/PGM_PMM_II/PGM_PMM_III/PGM_PMM_IV/
Tadh_TriadG23008	Tadh.palevioletred3	0.705	FOXA1/FOXA2/FOXA3/FOXB1/FOXB2/FOXD1/FOXD2/FOXD3/FOXD4/FOXD4L1/FOXD4L3/FOXD4L4/FOXD4L5/FOXD4L6/FOXE1/FOXE3	Forkhead/
Tadh_TriadG37484	Tadh.palevioletred3	0.701	WD_repeat_domain_7	WD40/WD40/WD40/
Tadh_TriadG61967	Tadh.palevioletred3	0.698	myosin_VIIA	Myosin_head/IQ/MyTH4/FERM_M/SH3_2/MyTH4/FERM_M/
Tadh_orphan_2888	Tadh.palevioletred3	0.696	NA	NA
Tadh_TriadG56978	Tadh.palevioletred3	0.694	cytochrome_P450_family_24_subfamily_A_member_1	p450/
Tadh_TriadG17498	Tadh.palevioletred3	0.694	adhesion_G_protein_coupled_receptor_G4	7tm_2/
Tadh_TriadG54592	Tadh.palevioletred3	0.693
Tadh_TriadG63428	Tadh.palevioletred3	0.687	EMAP_like_1	HELP/WD40/WD40/WD40/ANAPC4_WD40/WD40/
Tadh_orphan_2583	Tadh.palevioletred3	0.687	NA	NA
Tadh_orphan_808	Tadh.palevioletred3	0.685	NA	NA
Tadh_orphan_2346	Tadh.palevioletred3	0.685	NA	NA
Tadh_orphan_1183	Tadh.palevioletred3	0.683	NA	NA
Tadh_TriadG14780	Tadh.palevioletred3	0.677	dual_specificity_phosphatase_1	DSPc/
Tadh_TriadG50837	Tadh.palevioletred3	0.675	G_elongation_factor_mitochondrial_1	GTP_EFTU/GTP_EFTU_D2/EFG_III/EFG_IV/EFG_C/
Tadh_orphan_328	Tadh.palevioletred3	0.674	NA	NA
Tadh_orphan_925	Tadh.palevioletred3	0.674	NA	NA
Tadh_TriadG32073	Tadh.palevioletred3	0.673	butyrylcholinesterase	COesterase/
Tadh_TriadG59563	Tadh.palevioletred3	0.673	glutamate_metabotropic_receptor_7	ANF_receptor/7tm_3/
Tadh_TriadG57692	Tadh.palevioletred3	0.673	adhesion_G_protein_coupled_receptor_G2	GPS/7tm_2/
Tadh_TriadG22163	Tadh.palevioletred3	0.672	ceramide_transporter_1	PH/START/
Tadh_TriadG57028	Tadh.palevioletred3	0.667	TALPID3/
Tadh_TriadG35841	Tadh.palevioletred3	0.666	diacylglycerol_O_acyltransferase_1	MBOAT/
Tadh_TriadG63287	Tadh.palevioletred3	0.665	aconitase_1	Aconitase/Aconitase_C/
Tadh_TriadG50710	Tadh.palevioletred3	0.664	solute_carrier_family_1_member_2	SDF/
Tadh_TriadG29779	Tadh.palevioletred3	0.663	acyl_CoA_synthetase_family_member_2	AMP-binding/AMP-binding_C/
Tadh_orphan_1897	Tadh.palevioletred3	0.662	NA	NA
Tadh_TriadG3218	Tadh.palevioletred3	0.66	glutamate_ionotropic_receptor_AMPA_type_subunit_1	Lig_chan-Glu_bd/Lig_chan/
Tadh_TriadG31511	Tadh.palevioletred3	0.659	ATP_binding_cassette_subfamily_A_member_5	ABC2_membrane_3/ABC_tran/ABC2_membrane_3/ABC_tran/
Tadh_TriadG54385	Tadh.palevioletred3	0.655	beclin_1	APG6_N/APG6/
Tadh_TriadG60418	Tadh.palevioletred3	0.651
Tadh_TriadG55871	Tadh.palevioletred3	0.647	adhesion_G_protein_coupled_receptor_L3	7tm_2/7tm_2/
Tadh_TriadG24329	Tadh.palevioletred3	0.647	TBC1_domain_family_member_20	RabGAP-TBC/
Tadh_TriadG57407	Tadh.palevioletred3	0.645
Tadh_orphan_1852	Tadh.palevioletred3	0.644	NA	NA
Tadh_TriadG56253	Tadh.palevioletred3	0.642	karyopherin_subunit_alpha_4	Death/Arm/Arm/Arm_2/
Tadh_TriadG53986	Tadh.palevioletred3	0.64	oxidoreductase_like_domain_containing_1	Oxidored-like/
Tadh_TriadG37607	Tadh.palevioletred3	0.639	15_hydroxyprostaglandin_dehydrogenase	adh_short/
Tadh_wf_g8657	Tadh.palevioletred3	0.638	F_box_and_leucine_rich_repeat_protein_4	LRR_6/LRR_6/
Tadh_TriadG55951	Tadh.palevioletred3	0.637
Tadh_TriadG26326	Tadh.palevioletred3	0.633	ceramide_1_phosphate_transfer_protein	GLTP/
Tadh_TriadG30874	Tadh.palevioletred3	0.627	acyl_CoA_dehydrogenase_very_long_chain	Acyl-CoA_dh_N/Acyl-CoA_dh_M/Acyl-CoA_dh_1/
Tadh_orphan_2305	Tadh.palevioletred3	0.627	NA	NA
Tadh_TriadG60377	Tadh.palevioletred3	0.626	somatostatin_receptor_2	7tm_1/
Tadh_TriadG19972	Tadh.palevioletred3	0.625	hydroxy_delta_5_steroid_dehydrogenase_3_beta_and_steroid_delta_isomerase_1	3Beta_HSD/
Tadh_TriadG58543	Tadh.palevioletred3	0.624	wolframin_ER_transmembrane_glycoprotein	Sel1/Sel1/Sel1/
Tadh_TriadG58517	Tadh.palevioletred3	0.624
Tadh_orphan_2232	Tadh.palevioletred3	0.623	NA	NA
Tadh_orphan_2540	Tadh.palevioletred3	0.623	NA	NA
Tadh_TriadG59571	Tadh.palevioletred3	0.621	calcium_sensing_receptor	ANF_receptor/NCD3G/7tm_3/
Tadh_TriadG56251	Tadh.palevioletred3	0.615	glutamate_ionotropic_receptor_kainate_type_subunit_1	ANF_receptor/
Tadh_orphan_117	Tadh.palevioletred3	0.613	NA	NA
Tadh_orphan_2494	Tadh.palevioletred3	0.609	NA	NA
Tadh_TriadG58948	Tadh.palevioletred3	0.609	abhydrolase_domain_containing_3_phospholipase	Abhydrolase_1/
Tadh_TriadG25944	Tadh.palevioletred3	0.601	cytochrome_P450_family_3_subfamily_A_member_4	p450/
Tadh_TriadG60075	Tadh.palevioletred3	0.601	Rho_guanine_nucleotide_exchange_factor_17	RhoGEF/PH_19/WD40_2/
Tadh_TriadG52157	Tadh.palevioletred3	0.599	Yes1_associated_transcriptional_regulator	WW/
Tadh_orphan_2630	Tadh.palevioletred3	0.598	NA	NA
Tadh_TriadG64231	Tadh.palevioletred3	0.598	zinc_finger_DHHC_type_palmitoyltransferase_3	DHHC/
Tadh_TriadG17953	Tadh.palevioletred3	0.598	KLF1/KLF2/KLF3/KLF4/KLF5/KLF6/KLF7/KLF8/KLF12	zf-C2H2/zf-C2H2/zf-C2H2/
Tadh_wf_g1194	Tadh.palevioletred3	0.597	cortactin_binding_protein_2	CortBP2/Ank_2/Ank_4/
Tadh_wf_g9406	Tadh.palevioletred3	0.595
Tadh_TriadG31186	Tadh.palevioletred3	0.592	uridine_phosphorylase_2	PNP_UDP_1/
Tadh_TriadG61222	Tadh.palevioletred3	0.587	ArfGAP_with_coiled_coil_ankyrin_repeat_and_PH_domains_2	BAR_3/PH/ArfGap/
Tadh_orphan_311	Tadh.palevioletred3	0.586	NA	NA
Tadh_TriadG54220	Tadh.palevioletred3	0.584
Tadh_orphan_1106	Tadh.palevioletred3	0.58	NA	NA
Tadh_orphan_2315	Tadh.palevioletred3	0.571	NA	NA
Tadh_TriadG54809	Tadh.palevioletred3	0.566
Tadh_TriadG50836	Tadh.palevioletred3	0.566	solute_carrier_family_25_member_30	Mito_carr/Mito_carr/Mito_carr/
Tadh_TriadG22916	Tadh.palevioletred3	0.566	acetyl_CoA_carboxylase_alpha	Biotin_carb_N/CPSase_L_D2/Biotin_carb_C/ACC_central/Carboxyl_trans/
Tadh_TriadG50669	Tadh.palevioletred3	0.561	golgi_SNAP_receptor_complex_member_1	V-SNARE_C/
Tadh_TriadG24380	Tadh.palevioletred3	0.559	carbonic_anhydrase_8	Carb_anhydrase/
Tadh_TriadG22754	Tadh.palevioletred3	0.554	N_glycanase_1	PUB/Rad4/PAW/
Tadh_orphan_1454	Tadh.palevioletred3	0.554	NA	NA
Tadh_TriadG50560	Tadh.palevioletred3	0.552	kinesin_family_member_13A	Kinesin/Kinesin_assoc/Kinesin_assoc/FHA/KIF1B/DUF3694/
Tadh_wf_g10492	Tadh.palevioletred3	0.545	7tm_1/
Tadh_TriadG51027	Tadh.palevioletred3	0.544	potassium_voltage_gated_channel_subfamily_H_member_5	PAS_9/Ion_trans/cNMP_binding/
Tadh_TriadG33521	Tadh.palevioletred3	0.543	solute_carrier_family_6_member_1	SNF/
Tadh_TriadG25346	Tadh.palevioletred3	0.541	gamma_butyrobetaine_hydroxylase_1	GBBH-like_N/TauD/
Tadh_orphan_1891	Tadh.palevioletred3	0.536	NA	NA
Tadh_TriadG60713	Tadh.palevioletred3	0.533	TPR_12/TPR_12/TPR_7/TPR_12/TPR_12/TPR_10/TPR_12/TPR_10/TPR_12/TPR_12/TPR_12/TPR_12/TPR_12/TPR_12/TPR_12/TPR_12/
Tadh_TriadG27645	Tadh.palevioletred3	0.532	trafficking_protein_particle_complex_5	TRAPP/
Tadh_orphan_2106	Tadh.palevioletred3	0.532	NA	NA
Tadh_TriadG16057	Tadh.palevioletred3	0.528	calcium_calmodulin_dependent_protein_kinase_I	Pkinase/
Tadh_wf_g10735	Tadh.palevioletred3	0.522	GRIP_and_coiled_coil_domain_containing_2	Rab_bind/GRIP/
Tadh_TriadG57473	Tadh.palevioletred3	0.522	vacuolar_protein_sorting_13_homolog_D	Chorein_N/VPS13/VPS13_mid_rpt/VPS13_mid_rpt/SHR-BD/VPS13_C/
Tadh_TriadG33849	Tadh.palevioletred3	0.52	gamma_butyrobetaine_hydroxylase_1	GBBH-like_N/TauD/
Tadh_TriadG26354	Tadh.palevioletred3	0.515	acyl_CoA_thioesterase_7	4HBT/4HBT/
Tadh_TriadG28341	Tadh.palevioletred3	0.514	protein_phosphatase_1_regulatory_subunit_3B	CBM_21/
Tadh_TriadG49581	Tadh.palevioletred3	0.512	transmembrane_BAX_inhibitor_motif_containing_4	Bax1-I/
Tadh_TriadG37304	Tadh.palevioletred3	0.507	IQ_motif_containing_GTPase_activating_protein_1	CH/IQ/IQ/IQ/RasGAP/RasGAP_C/
Tadh_TriadG54221	Tadh.palevioletred3	0.505	trafficking_kinesin_protein_1	HAP1_N/Milton/
Tadh_orphan_1369	Tadh.palevioletred3	0.505	NA	NA
Tadh_TriadG58057	Tadh.palevioletred3	0.502	iron_sulfur_cluster_assembly_1	Fe-S_biosyn/
Tadh_TriadG28705	Tadh.palevioletred3	0.501	sphingosine_1_phosphate_lyase_1	Pyridoxal_deC/
Tadh_TriadG18552	Tadh.palevioletred3	0.5	acyl_CoA_synthetase_family_member_2	AMP-binding/AMP-binding_C/
Tadh_TriadG22860	Tadh.greenyellow	0.991	translocator_protein	TspO_MBR/
Tadh_TriadG61419	Tadh.greenyellow	0.99	NuA4/
Tadh_TriadG61196	Tadh.greenyellow	0.986	solute_carrier_family_17_member_5
Tadh_TriadG55192	Tadh.greenyellow	0.985
Tadh_TriadG61197	Tadh.greenyellow	0.984	solute_carrier_family_17_member_5	MFS_1/
Tadh_TriadG19073	Tadh.greenyellow	0.976	Rac_family_small_GTPase_1	Ras/
Tadh_TriadG22373	Tadh.greenyellow	0.971	methyl_CpG_binding_domain_protein_2	MBD_C/
Tadh_wf_g3857	Tadh.greenyellow	0.969	RAS_related_2	Ras/
Tadh_TriadG62858	Tadh.greenyellow	0.968
Tadh_TriadG22758	Tadh.greenyellow	0.966	peroxidasin	An_peroxidase/
Tadh_TriadG60196	Tadh.greenyellow	0.966
Tadh_TriadG60206	Tadh.greenyellow	0.965
Tadh_TriadG29994	Tadh.greenyellow	0.963
Tadh_TriadG60704	Tadh.greenyellow	0.963	DUF4735/
Tadh_TriadG61101	Tadh.greenyellow	0.961
Tadh_TriadG63844	Tadh.greenyellow	0.96	ADP_ribosylserine_hydrolase	ADP_ribosyl_GH/
Tadh_TriadG28606	Tadh.greenyellow	0.957	centromere_protein_J	Tcp10_C/
Tadh_TriadG60287	Tadh.greenyellow	0.954	MCC_regulator_of_WNT_signaling_pathway	MCC-bdg_PDZ/
Tadh_orphan_2165	Tadh.greenyellow	0.954	NA	NA
Tadh_wf_g3142	Tadh.greenyellow	0.954	lamin_A_C	Filament/LTD/
Tadh_TriadG59813	Tadh.greenyellow	0.951	SRF	SRF-TF/
Tadh_TriadG55657	Tadh.greenyellow	0.95	Formyl_trans_N/Formyl_trans_C/ECH_1/
Tadh_TriadG57230	Tadh.greenyellow	0.947	neuroglobin	Globin/
Tadh_TriadG54870	Tadh.greenyellow	0.946	biogenesis_of_lysosomal_organelles_complex_1_subunit_1	GCN5L1/
Tadh_TriadG50484	Tadh.greenyellow	0.946	nucleolar_protein_10	WD40/
Tadh_TriadG56465	Tadh.greenyellow	0.942	mitogen_activated_protein_kinase_kinase_kinase_kinase_1	CNH/
Tadh_TriadG54881	Tadh.greenyellow	0.938	integrin_subunit_beta_6	Integrin_beta/EGF_2/
Tadh_TriadG54715	Tadh.greenyellow	0.934	stomatin_like_2	Band_7/Band_7_C/
Tadh_TriadG30458	Tadh.greenyellow	0.924	Rho_guanine_nucleotide_exchange_factor_3	RhoGEF/
Tadh_orphan_1960	Tadh.greenyellow	0.918	NA	NA
Tadh_wf_g2935	Tadh.greenyellow	0.916
Tadh_TriadG56374	Tadh.greenyellow	0.913	GATA_binding_protein_5
Tadh_wf_g1411	Tadh.greenyellow	0.905
Tadh_TriadG51581	Tadh.greenyellow	0.905	netrin_1	Laminin_EGF/Laminin_EGF/NTR/
Tadh_TriadG63987	Tadh.greenyellow	0.903	malate_dehydrogenase_1	Ldh_1_N/Ldh_1_C/
Tadh_TriadG58536	Tadh.greenyellow	0.902	protein_phosphatase_1_regulatory_subunit_3B	CBM_21/
Tadh_TriadG61120	Tadh.greenyellow	0.895	neuroligin_4_X_linked	COesterase/
Tadh_wf_g4474	Tadh.greenyellow	0.889
Tadh_TriadG59108	Tadh.greenyellow	0.888	cyclin_N_terminal_domain_containing_1
Tadh_TriadG30543	Tadh.greenyellow	0.883	cytoplasmic_polyadenylation_element_binding_protein_1	RRM_7/CEBP_ZZ/
Tadh_TriadG54449	Tadh.greenyellow	0.876
Tadh_TriadG54871	Tadh.greenyellow	0.875
Tadh_TriadG5539	Tadh.greenyellow	0.869	cyclin_O	Cyclin_N/
Tadh_TriadG50189	Tadh.greenyellow	0.863	glutamic_pyruvic_transaminase_2	Aminotran_1_2/
Tadh_orphan_39	Tadh.greenyellow	0.862	NA	NA
Tadh_wf_g12281	Tadh.greenyellow	0.862
Tadh_TriadG60160	Tadh.greenyellow	0.861	bolA_family_member_3	BolA/
Tadh_TriadG38152	Tadh.greenyellow	0.854	actin_related_protein_2_3_complex_subunit_4	ARPC4/
Tadh_TriadG30016	Tadh.greenyellow	0.85	pyruvate_carboxylase	Biotin_carb_N/CPSase_L_D2/Biotin_carb_C/HMGL-like/PYC_OADA/Biotin_lipoyl/
Tadh_TriadG24527	Tadh.greenyellow	0.848	adenosylhomocysteinase_like_2	AdoHcyase/AdoHcyase_NAD/
Tadh_TriadG52924	Tadh.greenyellow	0.846	solute_carrier_family_25_member_10	Mito_carr/Mito_carr/Mito_carr/
Tadh_TriadG33154	Tadh.greenyellow	0.842	solute_carrier_family_24_member_4	Na_Ca_ex/Na_Ca_ex/
Tadh_orphan_990	Tadh.greenyellow	0.839	NA	NA
Tadh_orphan_1630	Tadh.greenyellow	0.834	NA	NA
Tadh_TriadG57390	Tadh.greenyellow	0.829	polyhomeotic_homolog_1	SAM_1/
Tadh_wf_g6485	Tadh.greenyellow	0.82
Tadh_TriadG53934	Tadh.greenyellow	0.798	protein_kinase_D1	Pkinase/
Tadh_TriadG49601	Tadh.greenyellow	0.797	phosphoserine_phosphatase	Hydrolase/
Tadh_TriadG61121	Tadh.greenyellow	0.795	butyrylcholinesterase	COesterase/
Tadh_TriadG59526	Tadh.greenyellow	0.776	mitotic_arrest_deficient_2_like_2	HORMA/
Tadh_TriadG55347	Tadh.greenyellow	0.776
Tadh_orphan_1534	Tadh.greenyellow	0.775	NA	NA
Tadh_wf_g9687	Tadh.greenyellow	0.775
Tadh_orphan_1095	Tadh.greenyellow	0.772	NA	NA
Tadh_TriadG52410	Tadh.greenyellow	0.764	CFAP20_domain_containing
Tadh_TriadG26634	Tadh.greenyellow	0.761	WD_repeat_domain_25	WD40/WD40/WD40/
Tadh_TriadG54032	Tadh.greenyellow	0.753	zf-C3HC4_3/
Tadh_TriadG20207	Tadh.greenyellow	0.75	glycerol_kinase	FGGY_N/FGGY_C/
Tadh_TriadG63723	Tadh.greenyellow	0.749	prosaposin
Tadh_TriadG61375	Tadh.greenyellow	0.732
Tadh_TriadG58011	Tadh.greenyellow	0.724	eukaryotic_translation_initiation_factor_2B_subunit_gamma	NTP_transferase/Hexapep/
Tadh_TriadG28456	Tadh.greenyellow	0.718	cyclin_dependent_kinase_10	Pkinase/
Tadh_TriadG56074	Tadh.greenyellow	0.717	RCC1_like	RCC1_2/RCC1/RCC1/RCC1/
Tadh_orphan_1561	Tadh.greenyellow	0.703	NA	NA
Tadh_TriadG52823	Tadh.greenyellow	0.701
Tadh_TriadG27052	Tadh.greenyellow	0.699	pellino_E3_ubiquitin_protein_ligase_family_member_3	Pellino/
Tadh_TriadG50939	Tadh.greenyellow	0.699	hexokinase_1	Hexokinase_1/Hexokinase_2/
Tadh_TriadG57025	Tadh.greenyellow	0.699	RNA_binding_motif_protein_34
Tadh_TriadG18956	Tadh.greenyellow	0.698	ALG13_UDP_N_acetylglucosaminyltransferase_subunit	Glyco_tran_28_C/
Tadh_TriadG50876	Tadh.greenyellow	0.694	ubiquitin_conjugating_enzyme_E2_E3	UQ_con/
Tadh_TriadG55297	Tadh.greenyellow	0.691	GRIP1_associated_protein_1
Tadh_TriadG35934	Tadh.greenyellow	0.684	ubiquitin_fold_modifier_conjugating_enzyme_1	UFC1/
Tadh_TriadG60364	Tadh.greenyellow	0.682	GATA_zinc_finger_domain_containing_2B	P66_CC/
Tadh_TriadG63896	Tadh.greenyellow	0.682
Tadh_TriadG56189	Tadh.greenyellow	0.675	tryptophan_2_3_dioxygenase	Trp_dioxygenase/
Tadh_TriadG50110	Tadh.greenyellow	0.672	DnaJ_heat_shock_protein_family_Hsp40_member_B8	DnaJ/
Tadh_TriadG4055	Tadh.greenyellow	0.667	NIN1_RPN12_binding_protein_1_homolog	PIN_6/NOB1_Zn_bind/
Tadh_TriadG28310	Tadh.greenyellow	0.659	polycomb_group_ring_finger_3	zf-C3HC4_2/
Tadh_TriadG21796	Tadh.greenyellow	0.656	MTOR_associated_protein_LST8_homolog	WD40/WD40/WD40/WD40/WD40/
Tadh_wf_g9371	Tadh.greenyellow	0.656
Tadh_orphan_1094	Tadh.greenyellow	0.65	NA	NA
Tadh_TriadG22423	Tadh.greenyellow	0.648	TEAD1/TEAD2/TEAD3/TEAD4	TEA/YBD/
Tadh_TriadG55547	Tadh.greenyellow	0.647
Tadh_TriadG25289	Tadh.greenyellow	0.638	sestrin_1	PA26/
Tadh_TriadG25874	Tadh.greenyellow	0.638	serine_threonine_kinase_38_like	Pkinase/
Tadh_TriadG57835	Tadh.greenyellow	0.633	Yip1_domain_family_member_1	Yip1/
Tadh_TriadG64353	Tadh.greenyellow	0.629	5_nucleotidase_cytosolic_II	5_nucleotid/
Tadh_wf_g6602	Tadh.greenyellow	0.627	DNA_damage_inducible_1_homolog_2	ubiquitin/Asp_protease/
Tadh_TriadG20878	Tadh.greenyellow	0.626	proteasome_20S_subunit_beta_1	Proteasome/
Tadh_TriadG58087	Tadh.greenyellow	0.626	NME_NM23_nucleoside_diphosphate_kinase_6	NDK/
Tadh_TriadG28003	Tadh.greenyellow	0.624	RIO_kinase_3	RIO1/
Tadh_wf_g11612	Tadh.greenyellow	0.62	ornithine_decarboxylase_1	Orn_DAP_Arg_deC/
Tadh_TriadG59850	Tadh.greenyellow	0.616	transmembrane_7_superfamily_member_3	DUF4203/
Tadh_TriadG51674	Tadh.greenyellow	0.614	zinc_finger_AN1_type_containing_2B	zf-AN1/zf-AN1/
Tadh_TriadG57295	Tadh.greenyellow	0.613
Tadh_TriadG62052	Tadh.greenyellow	0.606	DUF4477/
Tadh_TriadG23038	Tadh.greenyellow	0.598	STIP1_homology_and_U_box_containing_protein_1	TPR_11/TPR_2/CHIP_TPR_N/U-box/
Tadh_TriadG24455	Tadh.greenyellow	0.591	proteasome_26S_subunit_non_ATPase_9	Nas2_N/PDZ_6/
Tadh_TriadG54479	Tadh.greenyellow	0.588	cyclin_dependent_kinase_inhibitor_1B	CDI/
Tadh_TriadG61836	Tadh.greenyellow	0.586	zinc_finger_C3H1_type_containing	zf-C3H1/
Tadh_TriadG58690	Tadh.greenyellow	0.579	macroH2A.1_histone	Macro/
Tadh_TriadG53952	Tadh.greenyellow	0.578	centriolar_coiled_coil_protein_110	CALM_bind/
Tadh_TriadG63161	Tadh.greenyellow	0.578	calcium_binding_protein_39	Mo25/
Tadh_TriadG62054	Tadh.greenyellow	0.578
Tadh_TriadG29062	Tadh.greenyellow	0.576	solute_carrier_family_38_member_9	Aa_trans/
Tadh_wf_g442	Tadh.greenyellow	0.571	GIY-YIG/
Tadh_TriadG50471	Tadh.greenyellow	0.571	heat_shock_protein_family_A_Hsp70_member_8	HSP70/
Tadh_TriadG50470	Tadh.greenyellow	0.571	heat_shock_protein_family_A_Hsp70_member_8	HSP70/
Tadh_TriadG63134	Tadh.greenyellow	0.568	ubiquitin_conjugating_enzyme_E2_D3	UQ_con/
Tadh_TriadG58613	Tadh.greenyellow	0.568	tetratricopeptide_repeat_domain_1	TPR_1/
Tadh_TriadG60313	Tadh.greenyellow	0.565	SEC14_like_lipid_binding_2	CRAL_TRIO_N/CRAL_TRIO/
Tadh_TriadG57903	Tadh.greenyellow	0.565	KH_RNA_binding_domain_containing_signal_transduction_associated_2	Qua1/KH_1/
Tadh_TriadG61835	Tadh.greenyellow	0.564	RNA_binding_motif_protein_28	RRM_1/RRM_1/RRM_1/
Tadh_TriadG52764	Tadh.greenyellow	0.55
Tadh_TriadG59063	Tadh.greenyellow	0.55	RNA_polymerase_I_and_III_subunit_C	RNA_pol_L/RNA_pol_A_bac/
Tadh_orphan_2604	Tadh.greenyellow	0.546	NA	NA
Tadh_TriadG57296	Tadh.greenyellow	0.532	chromosome_6_open_reading_frame_120	UPF0669/
Tadh_TriadG52481	Tadh.greenyellow	0.532	cactin_spliceosome_C_complex_subunit	Cactin_mid/CactinC_cactus/
Tadh_TriadG54183	Tadh.greenyellow	0.527	negative_regulator_of_ubiquitin_like_proteins_1	Ubiquitin_5/UBA/
Tadh_TriadG55298	Tadh.greenyellow	0.513	5_aminolevulinate_synthase_1	Aminotran_1_2/
Tadh_orphan_765	Tadh.greenyellow	0.509	NA	NA
Tadh_TriadG28065	Tadh.greenyellow	0.508	novel_protein	MFS_1/
Tadh_TriadG49999	Tadh.greenyellow	0.505	coiled_coil_domain_containing_124	Ccdc124/
Tadh_orphan_41	Tadh.greenyellow	0.505	NA	NA
Tadh_TriadG57743	Tadh.greenyellow	0.501	shieldin_complex_subunit_3
Tadh_TriadG36990	Tadh.darkgrey	0.977	ribosomal_protein_L8	Ribosomal_L2/Ribosomal_L2_C/
Tadh_TriadG35260	Tadh.darkgrey	0.969	ribosomal_protein_L27a	Ribosomal_L27A/
Tadh_TriadG38115	Tadh.darkgrey	0.966	ribosomal_protein_S11	Ribosomal_S17_N/Ribosomal_S17/
Tadh_TriadG63335	Tadh.darkgrey	0.966	ribosomal_protein_S7	Ribosomal_S7e/
Tadh_TriadG63100	Tadh.darkgrey	0.965	ribosomal_protein_L10a	Ribosomal_L1/
Tadh_TriadG38207	Tadh.darkgrey	0.962	ribosomal_protein_S3	KH_2/Ribosomal_S3_C/
Tadh_TriadG63098	Tadh.darkgrey	0.957	ribosomal_protein_L27	Ribosomal_L27e/
Tadh_TriadG63355	Tadh.darkgrey	0.957	ribosomal_protein_L26	Ribosomal_L26/KOW/
Tadh_TriadG37276	Tadh.darkgrey	0.956	ribosomal_protein_L21	Ribosomal_L21e/
Tadh_TriadG37572	Tadh.darkgrey	0.956	ribosomal_protein_L14	KOW/Ribosomal_L14e/
Tadh_TriadG37976	Tadh.darkgrey	0.952	ribosomal_protein_lateral_stalk_subunit_P2	Ribosomal_60s/
Tadh_TriadG63082	Tadh.darkgrey	0.952	ribosomal_protein_S23	Ribosom_S12_S23/
Tadh_TriadG63412	Tadh.darkgrey	0.952	ribosomal_protein_L9	Ribosomal_L6/Ribosomal_L6/
Tadh_TriadG64110	Tadh.darkgrey	0.951	ribosomal_protein_L30	Ribosomal_L7Ae/
Tadh_TriadG32098	Tadh.darkgrey	0.95	ribosomal_protein_S8	Ribosomal_S8e/
Tadh_TriadG38108	Tadh.darkgrey	0.949	ribosomal_protein_S19	Ribosomal_S19e/
Tadh_TriadG35406	Tadh.darkgrey	0.949	ribosomal_protein_S27a	ubiquitin/Ribosomal_S27/
Tadh_TriadG35692	Tadh.darkgrey	0.948	ribosomal_protein_S15	Ribosomal_S19/
Tadh_TriadG36021	Tadh.darkgrey	0.948	ribosomal_protein_L13a	Ribosomal_L13/
Tadh_TriadG33922	Tadh.darkgrey	0.947	ribosomal_protein_L11	Ribosomal_L5/Ribosomal_L5_C/
Tadh_TriadG63178	Tadh.darkgrey	0.944	ribosomal_protein_L15	Ribosomal_L15e/
Tadh_TriadG35944	Tadh.darkgrey	0.943	ribosomal_protein_L35a	Ribosomal_L35Ae/
Tadh_TriadG36460	Tadh.darkgrey	0.939	ribosomal_protein_S3A	Ribosomal_S3Ae/
Tadh_TriadG37007	Tadh.darkgrey	0.937	RPL17_C18orf32_readthrough	Ribosomal_L22/
Tadh_TriadG63955	Tadh.darkgrey	0.936	ribosomal_protein_L24	Ribosomal_L24e/
Tadh_TriadG64417	Tadh.darkgrey	0.933	ribosomal_protein_L19	Ribosomal_L19e/
Tadh_TriadG36212	Tadh.darkgrey	0.928	ribosomal_protein_S12	Ribosomal_L7Ae/
Tadh_TriadG52962	Tadh.darkgrey	0.922	ribosomal_protein_L18	Ribosomal_L18/
Tadh_TriadG63108	Tadh.darkgrey	0.919	ribosomal_protein_L34	Ribosomal_L34e/
Tadh_TriadG36386	Tadh.darkgrey	0.918	RPS10_NUDT3_readthrough	S10_plectin/
Tadh_TriadG36727	Tadh.darkgrey	0.917	ribosomal_protein_S13	Ribosomal_S13_N/Ribosomal_S15/
Tadh_TriadG63155	Tadh.darkgrey	0.915	ribosomal_protein_S24	Ribosomal_S24e/
Tadh_TriadG63768	Tadh.darkgrey	0.914	ribosomal_protein_S6	Ribosomal_S6e/
Tadh_TriadG36440	Tadh.darkgrey	0.912	ribosomal_protein_L23a	Ribosomal_L23eN/Ribosomal_L23/
Tadh_TriadG37369	Tadh.darkgrey	0.912	ribosomal_protein_L36	Ribosomal_L36e/
Tadh_TriadG37138	Tadh.darkgrey	0.91	ribosomal_protein_S26	Ribosomal_S26e/
Tadh_TriadG37356	Tadh.darkgrey	0.909	ribosomal_protein_S17	Ribosomal_S17e/
Tadh_TriadG63193	Tadh.darkgrey	0.908	ribosomal_protein_L18a	Ribosomal_L18A/
Tadh_TriadG33280	Tadh.darkgrey	0.906	ubiquitin_A_52_residue_ribosomal_protein_fusion_product_1	ubiquitin/Ribosomal_L40e/
Tadh_TriadG63121	Tadh.darkgrey	0.906	ribosomal_protein_lateral_stalk_subunit_P1	Ribosomal_60s/
Tadh_TriadG37040	Tadh.darkgrey	0.903	ribosomal_protein_L13	Ribosomal_L13e/
Tadh_TriadG63137	Tadh.darkgrey	0.9	ribosomal_protein_L31	Ribosomal_L31e/
Tadh_TriadG35714	Tadh.darkgrey	0.898	ribosomal_protein_L37a	Ribosomal_L37ae/
Tadh_TriadG63312	Tadh.darkgrey	0.889	ribosomal_protein_L4	Ribosomal_L4/Ribos_L4_asso_C/
Tadh_TriadG35694	Tadh.darkgrey	0.887	ribosomal_protein_L36a	Ribosomal_L44/
Tadh_TriadG63086	Tadh.darkgrey	0.887	ribosomal_protein_L10	Ribosomal_L16/
Tadh_TriadG37748	Tadh.darkgrey	0.881	ribosomal_protein_S4_X_linked	RS4NT/S4/Ribosomal_S4e/KOW/40S_S4_C/
Tadh_TriadG37621	Tadh.darkgrey	0.877	receptor_for_activated_C_kinase_1	WD40/WD40/WD40/WD40/WD40/WD40/WD40/
Tadh_TriadG63360	Tadh.darkgrey	0.876	ribosomal_protein_lateral_stalk_subunit_P0	Ribosomal_L10/RL10P_insert/Ribosomal_60s/
Tadh_TriadG63703	Tadh.darkgrey	0.865	ribosomal_protein_L3	Ribosomal_L3/
Tadh_TriadG36841	Tadh.darkgrey	0.861	ribosomal_protein_S29	Ribosomal_S14/
Tadh_TriadG36785	Tadh.darkgrey	0.86	ribosomal_protein_L7	Ribosomal_L30_N/Ribosomal_L30/
Tadh_TriadG26711	Tadh.darkgrey	0.857	ribosomal_protein_L39	Ribosomal_L39/
Tadh_TriadG35456	Tadh.darkgrey	0.856	ribosomal_protein_S18	Ribosomal_S13/
Tadh_TriadG36348	Tadh.darkgrey	0.845	ribosomal_protein_S14	Ribosomal_S11/
Tadh_TriadG63207	Tadh.darkgrey	0.845	eukaryotic_translation_elongation_factor_1_gamma	GST_N/GST_C/EF1G/
Tadh_TriadG37472	Tadh.darkgrey	0.844	ribosomal_protein_S27	Ribosomal_S27e/
Tadh_TriadG36840	Tadh.darkgrey	0.837	ribosomal_protein_S15a	Ribosomal_S8/
Tadh_TriadG63074	Tadh.darkgrey	0.832	ribosomal_protein_L12	Ribosomal_L11_N/Ribosomal_L11/
Tadh_TriadG63138	Tadh.darkgrey	0.831	FAU_ubiquitin_like_and_ribosomal_protein_S30_fusion	ubiquitin/Ribosomal_S30/
Tadh_wf_g7153	Tadh.darkgrey	0.825	ribosomal_protein_S21	Ribosomal_S21e/
Tadh_TriadG35174	Tadh.darkgrey	0.822	ribosomal_protein_S25	Ribosomal_S25/
Tadh_TriadG36985	Tadh.darkgrey	0.792	tumor_protein_translationally_controlled_1	TCTP/
Tadh_TriadG63143	Tadh.darkgrey	0.776	ribosomal_protein_L38	Ribosomal_L38e/
Tadh_wf_g3281	Tadh.darkgrey	0.75	death_associated_protein	DAP/
Tadh_TriadG57914	Tadh.darkgrey	0.711	MYC/MYCL/MYCN	Myc_N/HLH/
Tadh_TriadG56553	Tadh.darkgrey	0.707	selenoprotein_H
Tadh_TriadG50459	Tadh.darkgrey	0.702	asparagine_synthetase_domain_containing_1	GATase_7/Asn_synthase/Asn_synthase/
Tadh_TriadG63103	Tadh.darkgrey	0.691	6_pyruvoyltetrahydropterin_synthase	PTPS/
Tadh_TriadG63858	Tadh.darkgrey	0.681	signal_sequence_receptor_subunit_1	TRAP_alpha/
Tadh_TriadG23390	Tadh.darkgrey	0.661	huntingtin_interacting_protein_K	HYPK_UBA/
Tadh_orphan_1712	Tadh.darkgrey	0.657	NA	NA
Tadh_TriadG36635	Tadh.darkgrey	0.655	eukaryotic_translation_elongation_factor_1_alpha_1	GTP_EFTU/GTP_EFTU_D2/GTP_EFTU_D3/
Tadh_TriadG35611	Tadh.darkgrey	0.652	SEC61_translocon_subunit_beta	Sec61_beta/
Tadh_TriadG62357	Tadh.darkgrey	0.637	glutathione_S_transferase_omega_1	GST_N_3/
Tadh_orphan_2487	Tadh.darkgrey	0.634	NA	NA
Tadh_TriadG22923	Tadh.darkgrey	0.63	nudix_hydrolase_15	NUDIX/
Tadh_TriadG62144	Tadh.darkgrey	0.625	aminoacyl_tRNA_synthetase_complex_interacting_multifunctional_protein_2	Thioredoxin_16/GST_C/
Tadh_TriadG55825	Tadh.darkgrey	0.623	defender_against_cell_death_1	DAD/
Tadh_TriadG57750	Tadh.darkgrey	0.618	signal_sequence_receptor_subunit_3	TRAP-gamma/
Tadh_TriadG28737	Tadh.darkgrey	0.6	actin_related_protein_2_3_complex_subunit_3	P21-Arc/
Tadh_orphan_2701	Tadh.darkgrey	0.592	NA	NA
Tadh_TriadG19344	Tadh.darkgrey	0.59	GTP_cyclohydrolase_1	GTP_cyclohydroI/
Tadh_TriadG37398	Tadh.darkgrey	0.579	eukaryotic_translation_elongation_factor_2	GTP_EFTU/GTP_EFTU_D2/EFG_III/EFG_IV/EFG_C/
Tadh_TriadG64387	Tadh.darkgrey	0.579	signal_sequence_receptor_subunit_4	TRAP-delta/EGF/EGF_CA/EGF/EGF/EGF/
Tadh_TriadG38495	Tadh.darkgrey	0.573	ribosomal_protein_L29	Ribosomal_L29e/
Tadh_TriadG64389	Tadh.darkgrey	0.571	thioredoxin_related_transmembrane_protein_1	Thioredoxin/
Tadh_orphan_36	Tadh.darkgrey	0.57	NA	NA
Tadh_TriadG64124	Tadh.darkgrey	0.534	leucine_aminopeptidase_3	Peptidase_M17/
Tadh_TriadG58836	Tadh.darkgrey	0.525	CAAP1/
Tadh_TriadG22477	Tadh.darkgrey	0.518	UDP_glycosyltransferase_8	UDPGT/
Tadh_TriadG57890	Tadh.darkgrey	0.508	CXXC_motif_containing_zinc_binding_protein	DUF866/
Tadh_TriadG58925	Tadh.thistle2	0.996	REC114_meiotic_recombination_protein	REC114-like/
Tadh_TriadG62297	Tadh.thistle2	0.992	like_DMRT1/DMRT2/DMRT3/DMRTA1/DMRTA2/DMRTB1	DM/
Tadh_TriadG54146	Tadh.thistle2	0.985
Tadh_wf_g866	Tadh.thistle2	0.982	Rieske_Fe_S_domain_containing	Rieske/
Tadh_orphan_2475	Tadh.thistle2	0.98	NA	NA
Tadh_wf_g4842	Tadh.thistle2	0.98	zinc_finger_BED_type_containing_9
Tadh_TriadG51334	Tadh.thistle2	0.976
Tadh_orphan_948	Tadh.thistle2	0.971	NA	NA
Tadh_TriadG34018	Tadh.thistle2	0.97	glutathione_S_transferase_omega_1	GST_N_3/GST_C_2/
Tadh_orphan_898	Tadh.thistle2	0.964	NA	NA
Tadh_TriadG57935	Tadh.thistle2	0.962	tudor_domain_containing_15	TUDOR/TUDOR/TUDOR/TUDOR/
Tadh_orphan_2109	Tadh.thistle2	0.945	NA	NA
Tadh_TriadG16556	Tadh.thistle2	0.929	glutathione_S_transferase_omega_1	GST_N_3/GST_C_2/
Tadh_TriadG5728	Tadh.thistle2	0.927	failed_axon_connections_homolog_metaxin_like_GST_domain_containing	GST_N_4/GST_C_6/
Tadh_TriadG57239	Tadh.thistle2	0.906	UBX_domain_protein_1	UBA/UBX/
Tadh_TriadG53975	Tadh.thistle2	0.904	Exo_endo_phos/
Tadh_TriadG58651	Tadh.thistle2	0.895	uracil_DNA_glycosylase	UDG/
Tadh_wf_g11778	Tadh.thistle2	0.89
Tadh_TriadG55672	Tadh.thistle2	0.866	nuclear_receptor_coactivator_5
Tadh_TriadG37840	Tadh.thistle2	0.801	glutathione_S_transferase_theta_1	GST_N_3/GST_C/
Tadh_TriadG61821	Tadh.thistle2	0.797	Sel1/Sel1/Sel1/Sel1/Sel1/Sel1/
Tadh_orphan_2103	Tadh.thistle2	0.788	NA	NA
Tadh_orphan_154	Tadh.thistle2	0.775	NA	NA
Tadh_TriadG18785	Tadh.thistle2	0.763	eukaryotic_translation_initiation_factor_6	eIF-6/
Tadh_TriadG21249	Tadh.thistle2	0.73	vanin_2	CN_hydrolase/Vanin_C/
Tadh_orphan_529	Tadh.thistle2	0.722	NA	NA
Tadh_TriadG59553	Tadh.thistle2	0.705	Adenine_glyco/
Tadh_TriadG32356	Tadh.thistle2	0.7	SIX3/SIX6	SIX1_SD/Homeodomain/
Tadh_TriadG52302	Tadh.thistle2	0.686	protein_arginine_methyltransferase_3	Methyltransf_25/
Tadh_TriadG19562	Tadh.thistle2	0.682	poly_ADP_ribose_polymerase_1	zf-PARP/zf-PARP/PADR1/BRCT/WGR/PARP_reg/PARP/
Tadh_TriadG60064	Tadh.thistle2	0.678	selenoprotein_H	Rdx/
Tadh_orphan_2671	Tadh.thistle2	0.66	NA	NA
Tadh_TriadG52267	Tadh.thistle2	0.66	thymocyte_nuclear_protein_1	EVE/
Tadh_TriadG57220	Tadh.thistle2	0.653	ANAPC4_WD40/
Tadh_TriadG22415	Tadh.thistle2	0.652	ATP_binding_cassette_subfamily_C_member_4	ABC_membrane/ABC_tran/ABC_membrane/ABC_tran/
Tadh_orphan_1112	Tadh.thistle2	0.636	NA	NA
Tadh_TriadG52834	Tadh.thistle2	0.635	retinol_dehydrogenase_13	adh_short/
Tadh_orphan_1043	Tadh.thistle2	0.633	NA	NA
Tadh_TriadG60181	Tadh.thistle2	0.626	biogenesis_of_ribosomes_BRX1	Brix/
Tadh_orphan_2073	Tadh.thistle2	0.621	NA	NA
Tadh_TriadG60008	Tadh.thistle2	0.613	FA_complementation_group_B
Tadh_TriadG49735	Tadh.thistle2	0.609	general_transcription_factor_IIA_subunit_2	TFIIA_gamma_N/TFIIA_gamma_C/
Tadh_TriadG57088	Tadh.thistle2	0.601
Tadh_TriadG54447	Tadh.thistle2	0.601	serine_protease_12	EGF/SRCR/SRCR/MAM/EGF_3/EGF_3/EGF_3/EGF_3/EGF_CA/EGF_3/EGF_CA/EGF_CA/EGF_3/EGF_3/EGF_3/EGF_CA/EGF_3/EGF_CA/EGF_CA/
Tadh_TriadG59893	Tadh.thistle2	0.6	polynucleotide_kinase_3_phosphatase	FHA_2/PNK3P/AAA_33/
Tadh_orphan_1772	Tadh.thistle2	0.597	NA	NA
Tadh_TriadG57881	Tadh.thistle2	0.589	RecQ_mediated_genome_instability_2	RMI2/
Tadh_TriadG60265	Tadh.thistle2	0.585	mannosidase_alpha_class_2A_member_1	Glyco_hydro_38N/Alpha-mann_mid/Glyco_hydro_38C/
Tadh_TriadG60365	Tadh.thistle2	0.57	NB-ARC/
Tadh_TriadG56378	Tadh.thistle2	0.565	TraB_domain_containing	TraB/
Tadh_TriadG57059	Tadh.thistle2	0.556	S1_RNA_binding_domain_1	Tex_N/Tex_YqgF/HHH_3/S1/
Tadh_TriadG55000	Tadh.thistle2	0.554	BPL_N/
Tadh_orphan_2022	Tadh.thistle2	0.553	NA	NA
Tadh_TriadG57133	Tadh.thistle2	0.55	Ral_GTPase_activating_protein_non_catalytic_subunit_beta	DLH/
Tadh_TriadG58926	Tadh.thistle2	0.547	F_box_protein_9
Tadh_TriadG55281	Tadh.thistle2	0.542	gem_nuclear_organelle_associated_protein_2	SIP1/SIP1/
Tadh_TriadG61079	Tadh.thistle2	0.534	adenosine_deaminase	A_deaminase/
Tadh_TriadG62378	Tadh.thistle2	0.528	mediator_complex_subunit_7	Med7/
Tadh_TriadG60978	Tadh.thistle2	0.526	GEMIN8/
Tadh_TriadG25997	Tadh.thistle2	0.525	THUMP_domain_containing_3	THUMP/UPF0020/
Tadh_orphan_3044	Tadh.thistle2	0.524	NA	NA
Tadh_orphan_448	Tadh.thistle2	0.521	NA	NA
Tadh_orphan_2909	Tadh.thistle2	0.519	NA	NA
Tadh_TriadG60103	Tadh.thistle2	0.512	factor_interacting_with_PAPOLA_and_CPSF1	Fip1/
Tadh_TriadG29505	Tadh.thistle2	0.509	anaphase_promoting_complex_subunit_13	Apc13p/
Tadh_TriadG60249	Tadh.thistle2	0.506
Tadh_orphan_2012	Tadh.thistle2	0.505	NA	NA
Tadh_TriadG33247	Tadh.darkslateblue	0.988	ubiquitin_A_52_residue_ribosomal_protein_fusion_product_1	ubiquitin/
Tadh_TriadG51497	Tadh.darkslateblue	0.988	SMC5_SMC6_complex_localization_factor_1	Ank_2/
Tadh_TriadG54842	Tadh.darkslateblue	0.987	Ank/
Tadh_TriadG54857	Tadh.darkslateblue	0.983
Tadh_TriadG52175	Tadh.darkslateblue	0.982	dsrm/dsrm/
Tadh_TriadG60471	Tadh.darkslateblue	0.98
Tadh_TriadG23396	Tadh.darkslateblue	0.979	TATA_box_binding_protein_associated_factor_6	TAF/
Tadh_TriadG62728	Tadh.darkslateblue	0.977	argonaute_RISC_catalytic_component_2	ArgoN/ArgoL1/PAZ/ArgoMid/Piwi/
Tadh_TriadG57508	Tadh.darkslateblue	0.969	zinc_finger_CCHC_type_containing_24	zf-CCHC_2/zf-3CxxC_2/
Tadh_TriadG5203	Tadh.darkslateblue	0.961	translin_associated_factor_X	Translin/
Tadh_TriadG52188	Tadh.darkslateblue	0.96
Tadh_TriadG57968	Tadh.darkslateblue	0.955	Sad1_and_UNC84_domain_containing_1	Sad1_UNC/
Tadh_TriadG59431	Tadh.darkslateblue	0.946	Cor1/
Tadh_TriadG64362	Tadh.darkslateblue	0.928	SET_domain_bifurcated_histone_lysine_methyltransferase_1	TUDOR_5/Tudor_4/Pre-SET/SET/
Tadh_TriadG53957	Tadh.darkslateblue	0.925
Tadh_TriadG58491	Tadh.darkslateblue	0.899
Tadh_orphan_1213	Tadh.darkslateblue	0.898	NA	NA
Tadh_TriadG57523	Tadh.darkslateblue	0.89	Ank_4/
Tadh_TriadG55184	Tadh.darkslateblue	0.85	hematopoietic_prostaglandin_D_synthase	GST_N/GST_C_3/
Tadh_orphan_1818	Tadh.darkslateblue	0.825	NA	NA
Tadh_TriadG60961	Tadh.darkslateblue	0.822	Efg1/
Tadh_TriadG50410	Tadh.darkslateblue	0.805	DEAD_box_helicase_19B	DEAD/Helicase_C/
Tadh_TriadG63284	Tadh.darkslateblue	0.79	S_phase_kinase_associated_protein_1	Skp1_POZ/Skp1/
Tadh_orphan_2763	Tadh.darkslateblue	0.785	NA	NA
Tadh_TriadG54344	Tadh.darkslateblue	0.78	nei_like_DNA_glycosylase_1	Fapy_DNA_glyco/H2TH/Neil1-DNA_bind/
Tadh_TriadG61342	Tadh.darkslateblue	0.775
Tadh_TriadG55441	Tadh.darkslateblue	0.762	O_6_methylguanine_DNA_methyltransferase	DNA_binding_1/
Tadh_orphan_302	Tadh.darkslateblue	0.754	NA	NA
Tadh_orphan_1644	Tadh.darkslateblue	0.746	NA	NA
Tadh_orphan_923	Tadh.darkslateblue	0.733	NA	NA
Tadh_TriadG57216	Tadh.darkslateblue	0.727
Tadh_TriadG18503	Tadh.darkslateblue	0.727	RNA_polymerase_II_I_and_III_subunit_L	RNA_pol_N/
Tadh_TriadG54285	Tadh.darkslateblue	0.714	F-box-like/Ank_5/
Tadh_TriadG55431	Tadh.darkslateblue	0.706
Tadh_orphan_1028	Tadh.darkslateblue	0.701	NA	NA
Tadh_wf_g10685	Tadh.darkslateblue	0.698
Tadh_orphan_2611	Tadh.darkslateblue	0.696	NA	NA
Tadh_TriadG64252	Tadh.darkslateblue	0.693	H2AC1/H2AC4/H2AC6/H2AC7/H2AC8/H2AC11/H2AC12/H2AC13/H2AC14/H2AC15/H2AC16/H2AC17/H2AC18/H2AC19/H2AC20/H2AC21/H2AJ/H2AW/H2AX	Histone/Histone_H2A_C/
Tadh_orphan_2869	Tadh.darkslateblue	0.688	NA	NA
Tadh_TriadG50673	Tadh.darkslateblue	0.681	ribosomal_oxygenase_1	Cupin_4/
Tadh_TriadG25365	Tadh.darkslateblue	0.668	methionine_adenosyltransferase_2B	RmlD_sub_bind/
Tadh_TriadG55046	Tadh.darkslateblue	0.668	SKI_DACH_domain_containing_1	Ski_Sno/
Tadh_TriadG52665	Tadh.darkslateblue	0.652	tRNA_methyltransferase_subunit_11_2	Trm112p/
Tadh_wf_g9602	Tadh.darkslateblue	0.65	chromobox_1	Chromo/Chromo_shadow/
Tadh_TriadG55348	Tadh.darkslateblue	0.647	H4_clustered_histone_1	CENP-T_C/
Tadh_TriadG50465	Tadh.darkslateblue	0.639	proteasome_20S_subunit_beta_2	Proteasome/
Tadh_orphan_3052	Tadh.darkslateblue	0.636	NA	NA
Tadh_TriadG60747	Tadh.darkslateblue	0.623	mitotic_spindle_organizing_protein_1	MOZART1/
Tadh_TriadG55039	Tadh.darkslateblue	0.606	MLLT10_histone_lysine_methyltransferase_DOT1L_cofactor	zf-HC5HC2H_2/
Tadh_TriadG60867	Tadh.darkslateblue	0.595	solute_carrier_family_49_member_4	MFS_1/
Tadh_TriadG54791	Tadh.darkslateblue	0.595	MDM2_proto_oncogene	SWIB/zf-C3HC4_3/
Tadh_TriadG2681	Tadh.darkslateblue	0.591	SHQ1_H_ACA_ribonucleoprotein_assembly_factor	SHQ1/
Tadh_TriadG63912	Tadh.darkslateblue	0.589	pterin_4_alpha_carbinolamine_dehydratase_2	Pterin_4a/
Tadh_TriadG62491	Tadh.darkslateblue	0.586	HSPB1_associated_protein_1	Cupin_8/
Tadh_TriadG49494	Tadh.darkslateblue	0.585	elongation_factor_1_homolog	Elf1/
Tadh_TriadG27729	Tadh.darkslateblue	0.584	CU639417.1/H2BC1/H2BC3/H2BC4/H2BC5/H2BC6/H2BC7/H2BC8/H2BC9/H2BC10/H2BC11/H2BC12/H2BC13/H2BC14/H2BC15/H2BC17/H2BC18/H2BC21/H2BE1/H2BS1/H2BU1/H2BW2	Histone/
Tadh_TriadG58126	Tadh.darkslateblue	0.565	thyroid_hormone_receptor_interactor_4	zf-C2HC5/ASCH/
Tadh_TriadG54979	Tadh.darkslateblue	0.562	MPLKIP/
Tadh_TriadG60140	Tadh.darkslateblue	0.543	origin_recognition_complex_subunit_6	ORC6/
Tadh_TriadG30777	Tadh.darkslateblue	0.534	COP9_signalosome_subunit_2	PCI/
Tadh_TriadG22902	Tadh.darkslateblue	0.527	INO80_complex_subunit_C	YL1_C/
Tadh_TriadG57127	Tadh.darkslateblue	0.524
Tadh_TriadG30983	Tadh.darkslateblue	0.51	sphingomyelin_phosphodiesterase_2	Exo_endo_phos/
Tadh_TriadG50185	Tadh.darkslateblue	0.509	peptidase_M20_domain_containing_2	M20_dimer/
Tadh_TriadG7341	Tadh.darkslateblue	0.508	TATA_box_binding_protein_associated_factor_9b	TFIID-31kDa/
Tadh_TriadG56536	Tadh.darkslateblue	0.503	exportin_4	IBN_N/
Tadh_TriadG57331	Tadh.darkslateblue	0.5
Tadh_TriadG38015	Tadh.floralwhite	0.931	small_nuclear_ribonucleoprotein_polypeptide_G	LSM/
Tadh_TriadG22667	Tadh.floralwhite	0.925	small_nuclear_ribonucleoprotein_polypeptide_E	LSM/
Tadh_TriadG55621	Tadh.floralwhite	0.922	small_nuclear_ribonucleoprotein_D1_polypeptide	LSM/
Tadh_TriadG26794	Tadh.floralwhite	0.92	small_nuclear_ribonucleoprotein_polypeptide_F	LSM/
Tadh_TriadG63736	Tadh.floralwhite	0.885	RNA_binding_motif_protein_8A	RRM_1/
Tadh_TriadG57149	Tadh.floralwhite	0.878	small_nuclear_ribonucleoprotein_D2_polypeptide	LSM/
Tadh_TriadG50649	Tadh.floralwhite	0.876	RAN_member_RAS_oncogene_family	Ras/
Tadh_TriadG64225	Tadh.floralwhite	0.874	nudix_hydrolase_21	NUDIX_2/
Tadh_TriadG8416	Tadh.floralwhite	0.872	small_nuclear_ribonucleoprotein_D3_polypeptide	LSM/
Tadh_TriadG33631	Tadh.floralwhite	0.863	mago_homolog_B_exon_junction_complex_subunit	Mago_nashi/
Tadh_wf_g3872	Tadh.floralwhite	0.853	small_ubiquitin_like_modifier_1	Rad60-SLD/
Tadh_TriadG51503	Tadh.floralwhite	0.848	eukaryotic_translation_initiation_factor_4H	RRM_1/
Tadh_TriadG37531	Tadh.floralwhite	0.844	small_nuclear_ribonucleoprotein_polypeptide_N	LSM/
Tadh_TriadG53171	Tadh.floralwhite	0.841	LSM2_homolog_U6_small_nuclear_RNA_and_mRNA_degradation_associated	LSM/
Tadh_TriadG63986	Tadh.floralwhite	0.84	serine_and_arginine_rich_splicing_factor_4	RRM_1/RRM_1/
Tadh_TriadG64168	Tadh.floralwhite	0.826	pre_mRNA_processing_factor_19	Prp19/WD40/WD40/WD40/WD40/
Tadh_TriadG7686	Tadh.floralwhite	0.824	NHP2_ribonucleoprotein	Ribosomal_L7Ae/
Tadh_TriadG55150	Tadh.floralwhite	0.807	LSM7_homolog_U6_small_nuclear_RNA_and_mRNA_degradation_associated	LSM/
Tadh_TriadG52131	Tadh.floralwhite	0.801	novel_transcript	RRM_1/
Tadh_TriadG38398	Tadh.floralwhite	0.786	eukaryotic_translation_initiation_factor_4A3	DEAD/Helicase_C/
Tadh_TriadG63979	Tadh.floralwhite	0.786	CYTH/
Tadh_TriadG38231	Tadh.floralwhite	0.785	eukaryotic_translation_initiation_factor_4A2	Helicase_C/
Tadh_TriadG55706	Tadh.floralwhite	0.783	proteasome_20S_subunit_beta_5	Proteasome/
Tadh_TriadG3271	Tadh.floralwhite	0.782	protein_phosphatase_Mg2_Mn2_dependent_1G	PP2C/PP2C/
Tadh_TriadG54088	Tadh.floralwhite	0.782	SAP/Tho1_MOS11_C/
Tadh_wf_g7467	Tadh.floralwhite	0.782	serine_and_arginine_rich_splicing_factor_10
Tadh_TriadG63622	Tadh.floralwhite	0.776	clathrin_light_chain_B	Clathrin_lg_ch/
Tadh_TriadG27270	Tadh.floralwhite	0.771	peptidylprolyl_isomerase_H	Pro_isomerase/
Tadh_TriadG23659	Tadh.floralwhite	0.767	serine_and_arginine_rich_splicing_factor_4	RRM_1/RRM_1/
Tadh_TriadG54175	Tadh.floralwhite	0.766	DAZ_associated_protein_1	RRM_1/RRM_1/
Tadh_TriadG23559	Tadh.floralwhite	0.762	LSM8_homolog_U6_small_nuclear_RNA_associated	LSM/
Tadh_TriadG38183	Tadh.floralwhite	0.759	cytochrome_b5_type_A	Cyt-b5/
Tadh_TriadG50007	Tadh.floralwhite	0.757	LSM5_homolog_U6_small_nuclear_RNA_and_mRNA_degradation_associated	LSM/
Tadh_TriadG50312	Tadh.floralwhite	0.752	Sin3A_associated_protein_18	SAP18/
Tadh_TriadG56174	Tadh.floralwhite	0.751	CHRAC1	CBFD_NFYB_HMF/
Tadh_TriadG31943	Tadh.floralwhite	0.749	LSM6_homolog_U6_small_nuclear_RNA_and_mRNA_degradation_associated	LSM/
Tadh_TriadG28604	Tadh.floralwhite	0.743	small_nuclear_ribonucleoprotein_polypeptide_A	LRR_9/
Tadh_TriadG57904	Tadh.floralwhite	0.736	DEK_proto_oncogene	DEK_C/
Tadh_TriadG56415	Tadh.floralwhite	0.735	Ran_GTPase_activating_protein_1	LRR_6/LRR_6/RanGAP1_C/
Tadh_TriadG26336	Tadh.floralwhite	0.723	translocator_protein	TspO_MBR/
Tadh_TriadG9459	Tadh.floralwhite	0.719	small_nuclear_ribonucleoprotein_polypeptide_C	zf-U1/
Tadh_TriadG62351	Tadh.floralwhite	0.715	apoptosis_inhibitor_5	API5/API5/
Tadh_TriadG50975	Tadh.floralwhite	0.707	eukaryotic_translation_initiation_factor_1A_Y_linked	eIF-1a/
Tadh_TriadG33018	Tadh.floralwhite	0.707	transmembrane_protein_258	Ost5/
Tadh_TriadG38177	Tadh.floralwhite	0.702	proteasome_20S_subunit_alpha_7	Proteasome_A_N/Proteasome/
Tadh_TriadG58388	Tadh.floralwhite	0.7
Tadh_TriadG49822	Tadh.floralwhite	0.699	serine_and_arginine_rich_splicing_factor_1	RRM_1/RRM_1/
Tadh_TriadG62347	Tadh.floralwhite	0.699	cell_cycle_associated_protein_1	Caprin-1_dimer/
Tadh_TriadG28388	Tadh.floralwhite	0.692	NOVA_alternative_splicing_regulator_1	KH_1/KH_1/KH_1/
Tadh_TriadG63497	Tadh.floralwhite	0.691	SF3A2	zf-met/SF3A2/
Tadh_TriadG59787	Tadh.floralwhite	0.689	proteasome_26S_subunit_non_ATPase_11	RPN6_N/PCI/RPN6_C_helix/
Tadh_TriadG19984	Tadh.floralwhite	0.683	UPRTase/
Tadh_wf_g9222	Tadh.floralwhite	0.683	acidic_nuclear_phosphoprotein_32_family_member_A	LRR_9/
Tadh_wf_g9792	Tadh.floralwhite	0.677
Tadh_TriadG22387	Tadh.floralwhite	0.676	proteasome_activator_subunit_3	PA28_beta/
Tadh_TriadG63185	Tadh.floralwhite	0.675	RAB11B_member_RAS_oncogene_family	Ras/
Tadh_TriadG62000	Tadh.floralwhite	0.671	CDV3/
Tadh_TriadG23895	Tadh.floralwhite	0.666	proteasome_20S_subunit_beta_4	Proteasome/
Tadh_TriadG59779	Tadh.floralwhite	0.662	pre_mRNA_processing_factor_39
Tadh_TriadG60275	Tadh.floralwhite	0.66	CUGBP_Elav_like_family_member_5	RRM_1/RRM_1/RRM_1/
Tadh_TriadG31673	Tadh.floralwhite	0.657	hydroxy_delta_5_steroid_dehydrogenase_3_beta_and_steroid_delta_isomerase_7	Epimerase/
Tadh_TriadG58826	Tadh.floralwhite	0.656	methylthioadenosine_phosphorylase	PNP_UDP_1/
Tadh_TriadG38289	Tadh.floralwhite	0.655	UPF0415_protein_C7orf25	Proteasome_A_N/Proteasome/
Tadh_TriadG23866	Tadh.floralwhite	0.655	LSM3_homolog_U6_small_nuclear_RNA_and_mRNA_degradation_associated	LSM/
Tadh_TriadG21706	Tadh.floralwhite	0.654	CDGSH_iron_sulfur_domain_2	MitoNEET_N/zf-CDGSH/
Tadh_TriadG64092	Tadh.floralwhite	0.654	serine_and_arginine_rich_splicing_factor_7	RRM_1/
Tadh_TriadG64014	Tadh.floralwhite	0.65	capping_actin_protein_of_muscle_Z_line_subunit_beta	F_actin_cap_B/
Tadh_TriadG57380	Tadh.floralwhite	0.647	NECAP_endocytosis_associated_1	DUF1681/
Tadh_TriadG15482	Tadh.floralwhite	0.646	establishment_of_sister_chromatid_cohesion_N_acetyltransferase_1	zf-C2H2_3/Acetyltransf_13/
Tadh_TriadG58638	Tadh.floralwhite	0.645	small_nuclear_ribonucleoprotein_U4_U6.U5_subunit_27	SNRNP27/
Tadh_TriadG38029	Tadh.floralwhite	0.644	RNA_polymerase_II_I_and_III_subunit_E	RNA_pol_Rpb5_N/RNA_pol_Rpb5_C/
Tadh_TriadG59862	Tadh.floralwhite	0.641	protein_arginine_methyltransferase_5	PRMT5_TIM/PRMT5/PRMT5_C/
Tadh_TriadG38408	Tadh.floralwhite	0.641	proteasome_26S_subunit_non_ATPase_8	CSN8_PSD8_EIF3K/
Tadh_TriadG31103	Tadh.floralwhite	0.637	PHD_finger_protein_5A	PHF5/
Tadh_TriadG26397	Tadh.floralwhite	0.633	ubiquitin_like_5
Tadh_TriadG38407	Tadh.floralwhite	0.63	signal_recognition_particle_9	SRP9-21/
Tadh_TriadG63422	Tadh.floralwhite	0.627	proteasome_20S_subunit_alpha_3	Proteasome_A_N/Proteasome/
Tadh_TriadG30657	Tadh.floralwhite	0.625	BCL2L2_PABPN1_readthrough	RRM_1/
Tadh_TriadG23419	Tadh.floralwhite	0.623	proteasome_26S_subunit_non_ATPase_7	JAB/MitMem_reg/
Tadh_TriadG33023	Tadh.floralwhite	0.62	proteasome_20S_subunit_alpha_1	Proteasome_A_N/Proteasome/
Tadh_wf_g5976	Tadh.floralwhite	0.619	stress_induced_phosphoprotein_1	TPR_1/TPR_8/STI1/TPR_2/TPR_7/TPR_11/TPR_1/STI1/
Tadh_TriadG28457	Tadh.floralwhite	0.617	SPT4_homolog_DSIF_elongation_factor_subunit	Spt4/
Tadh_TriadG26280	Tadh.floralwhite	0.617	splicing_factor_3b_subunit_4	RRM_1/RRM_1/
Tadh_TriadG55593	Tadh.floralwhite	0.611	chromosome_transmission_fidelity_factor_8	Ctf8/
Tadh_TriadG18236	Tadh.floralwhite	0.609	SAM_and_HD_domain_containing_deoxynucleoside_triphosphate_triphosphohydrolase_1	HD/
Tadh_TriadG61383	Tadh.floralwhite	0.601	signal_sequence_receptor_subunit_2	TRAP_beta/
Tadh_TriadG59735	Tadh.floralwhite	0.599	VPS29_retromer_complex_component	Metallophos_2/
Tadh_TriadG37071	Tadh.floralwhite	0.596	RNA_binding_motif_protein_39	RRM_1/RRM_1/RBM39linker/
Tadh_wf_g4473	Tadh.floralwhite	0.595	proteasome_assembly_chaperone_4	PAC4/
Tadh_TriadG4592	Tadh.floralwhite	0.595	malectin	Malectin/
Tadh_TriadG19919	Tadh.floralwhite	0.594	proteasome_20S_subunit_alpha_5	Proteasome_A_N/Proteasome/
Tadh_wf_g5420	Tadh.floralwhite	0.594	RNA_polymerase_II_I_and_III_subunit_K	DNA_RNApol_7kD/
Tadh_TriadG56007	Tadh.floralwhite	0.593	RNA_polymerase_II_I_and_III_subunit_H	RNA_pol_Rpb8/
Tadh_TriadG55789	Tadh.floralwhite	0.591	apoptotic_chromatin_condensation_inducer_1	SAP/RRM_1/RSB_motif/
Tadh_TriadG64182	Tadh.floralwhite	0.591	G3BP_stress_granule_assembly_factor_2	NTF2/RRM_1/
Tadh_TriadG58020	Tadh.floralwhite	0.59	histone_PARylation_factor_1	DUF2228/
Tadh_TriadG57453	Tadh.floralwhite	0.587	lysophosphatidylcholine_acyltransferase_3	MBOAT/
Tadh_orphan_1505	Tadh.floralwhite	0.583	NA	NA
Tadh_TriadG27771	Tadh.floralwhite	0.582	solute_carrier_family_22_member_18	MFS_1/
Tadh_TriadG61430	Tadh.floralwhite	0.578	NSE4_homolog_A_SMC5_SMC6_complex_component	Nse4-Nse3_bdg/Nse4_C/
Tadh_TriadG37105	Tadh.floralwhite	0.576	calmodulin_1	EF-hand_7/EF-hand_7/
Tadh_TriadG38343	Tadh.floralwhite	0.573	sorting_nexin_12	PX/
Tadh_TriadG30669	Tadh.floralwhite	0.569	glycogenin_1	Glyco_transf_8/
Tadh_TriadG26253	Tadh.floralwhite	0.567	ERH_mRNA_splicing_and_mitosis_factor	ER/
Tadh_TriadG56262	Tadh.floralwhite	0.562	proteasome_maturation_protein	UMP1/
Tadh_TriadG57068	Tadh.floralwhite	0.561	heat_shock_protein_90_alpha_family_class_B_member_1	HATPase_c/HSP90/
Tadh_TriadG14952	Tadh.floralwhite	0.56	solute_carrier_family_35_member_F2	SLC35F/
Tadh_TriadG20192	Tadh.floralwhite	0.559	splicing_factor_3b_subunit_2	DUF382/PSP/
Tadh_TriadG50866	Tadh.floralwhite	0.558	proteasome_20S_subunit_alpha_4	Proteasome_A_N/Proteasome/
Tadh_TriadG27191	Tadh.floralwhite	0.556	proteasome_20S_subunit_alpha_6	Proteasome_A_N/Proteasome/
Tadh_TriadG50164	Tadh.floralwhite	0.555	pre_mRNA_processing_factor_18	PRP4/Prp18/
Tadh_TriadG26014	Tadh.floralwhite	0.555	pleiotropic_regulator_1	WD40/WD40/WD40/WD40/WD40/WD40/
Tadh_TriadG64155	Tadh.floralwhite	0.554	SSRP1	POB3_N/SSrecog/Rtt106/HMG_box/
Tadh_TriadG61140	Tadh.floralwhite	0.552	splicing_factor_1	zf-CCHC/
Tadh_TriadG58300	Tadh.floralwhite	0.55	F_box_protein_43
Tadh_TriadG22861	Tadh.floralwhite	0.55	elongation_factor_Tu_GTP_binding_domain_containing_2	EFTUD2/GTP_EFTU/GTP_EFTU_D2/EFG_III/EFG_IV/EFG_C/
Tadh_TriadG50378	Tadh.floralwhite	0.549	RNA_polymerase_II_subunit_G	SHS2_Rpb7-N/S1/
Tadh_TriadG57104	Tadh.floralwhite	0.549	sorting_nexin_6	PX/Vps5/
Tadh_TriadG52848	Tadh.floralwhite	0.547	zinc_finger_protein_207
Tadh_TriadG33010	Tadh.floralwhite	0.544	DExD_box_helicase_52	DEAD/Helicase_C/
Tadh_TriadG57735	Tadh.floralwhite	0.541	signal_peptidase_complex_subunit_1	SPC12/
Tadh_TriadG50249	Tadh.floralwhite	0.539	proteasome_26S_subunit_ATPase_4	AAA/AAA_lid_3/
Tadh_TriadG50446	Tadh.floralwhite	0.535	peptidylprolyl_isomerase_domain_and_WD_repeat_containing_1	WD40/Pro_isomerase/
Tadh_TriadG23391	Tadh.floralwhite	0.531	ISY1_RAB43_readthrough	Isy1/
Tadh_TriadG49721	Tadh.floralwhite	0.529	RNA_polymerase_II_subunit_A	RNA_pol_Rpb1_1/RNA_pol_Rpb1_2/RNA_pol_Rpb1_3/RNA_pol_Rpb1_4/RNA_pol_Rpb1_5/RNA_pol_Rpb1_6/RNA_pol_Rpb1_7/RNA_pol_Rpb1_R/RNA_pol_Rpb1_R/RNA_pol_Rpb1_R/RNA_pol_Rpb1_R/RNA_pol_Rpb1_R/RNA_pol_Rpb1_R/RNA_pol_Rpb1_R/RNA_pol_Rpb1_R/RNA_pol_Rpb1_R/RNA_pol_Rpb1_R/RNA_pol_Rpb1_R/RNA_pol_Rpb1_R/RNA_pol_Rpb1_R/RNA_pol_Rpb1_R/
Tadh_TriadG50347	Tadh.floralwhite	0.529	CTP_synthase_1	CTP_synth_N/GATase/
Tadh_TriadG53909	Tadh.floralwhite	0.527	proteasome_26S_subunit_non_ATPase_3	PCI/Rpn3_C/
Tadh_TriadG61334	Tadh.floralwhite	0.515
Tadh_TriadG58191	Tadh.floralwhite	0.515	HTH_32/
Tadh_TriadG32525	Tadh.floralwhite	0.515	tRNA_histidine_guanylyltransferase_1_like	Thg1/Thg1C/
Tadh_TriadG25814	Tadh.floralwhite	0.514	isoleucyl_tRNA_synthetase_1	tRNA-synt_1/Anticodon_1/
Tadh_TriadG33020	Tadh.floralwhite	0.514	eukaryotic_translation_termination_factor_1	eRF1_1/eRF1_2/eRF1_3/
Tadh_TriadG59793	Tadh.floralwhite	0.514	pinin_desmosome_associated_protein	Pinin_SDK_N/Pinin_SDK_memA/
Tadh_TriadG63564	Tadh.floralwhite	0.513	catenin_beta_like_1	CTNNBL/
Tadh_TriadG54176	Tadh.floralwhite	0.506	COMM_domain_containing_10	COMM_domain/
Tadh_TriadG50556	Tadh.floralwhite	0.502	RAD21_cohesin_complex_component	Rad21_Rec8_N/Rad21_Rec8/
Tadh_TriadG63837	Tadh.floralwhite	0.501	minichromosome_maintenance_complex_component_2	MCM2_N/MCM_N/MCM_OB/MCM/MCM_lid/
Tadh_TriadG63251	Tadh.floralwhite	0.501	protein_disulfide_isomerase_family_A_member_3	Thioredoxin/Thioredoxin_6/Thioredoxin/
Tadh_TriadG57742	Tadh.grey	0.882	mitochondrial_ribosomal_protein_L20	Ribosomal_L20/
Tadh_TriadG58258	Tadh.grey	0.875	mitochondrial_ribosomal_protein_L13	Ribosomal_L13/
Tadh_TriadG51419	Tadh.grey	0.868	THAP_domain_containing_4	DUF1794/
Tadh_TriadG63905	Tadh.grey	0.862	hematopoietic_prostaglandin_D_synthase	GST_N/GST_C_3/
Tadh_TriadG56974	Tadh.grey	0.858	mitochondrial_ribosomal_protein_L19	Ribosomal_L19/
Tadh_TriadG25208	Tadh.grey	0.852	mitochondrial_ribosomal_protein_S21	Ribosomal_S21/
Tadh_TriadG55847	Tadh.grey	0.852	Ribosomal_L1/
Tadh_TriadG56002	Tadh.grey	0.847	mitochondrial_ribosomal_protein_L41	MRP-L27/
Tadh_TriadG58898	Tadh.grey	0.847	plasminogen_receptor_with_a_C_terminal_lysine	DUF2368/
Tadh_TriadG63370	Tadh.grey	0.846	novel_protein	E1_dh/
Tadh_TriadG63238	Tadh.grey	0.835	ADP_ribosylation_factor_1	Arf/
Tadh_TriadG37084	Tadh.grey	0.829	glycine_cleavage_system_protein_H	GCV_H/
Tadh_TriadG60330	Tadh.grey	0.828	mitochondrial_ribosomal_protein_L54	Ribosomal_L37/
Tadh_TriadG54455	Tadh.grey	0.827	mitochondrial_ribosomal_protein_L10	Ribosomal_L10/
Tadh_TriadG60772	Tadh.grey	0.824	ATPase_Na_K_transporting_subunit_beta_1	Na_K-ATPase/
Tadh_TriadG64088	Tadh.grey	0.821	3_hydroxyacyl_CoA_dehydratase_2	PTPLA/
Tadh_TriadG31814	Tadh.grey	0.82	mitochondrial_ribosomal_protein_S35	MRP-S28/
Tadh_TriadG59863	Tadh.grey	0.815	mitochondrial_ribosomal_protein_L16	Ribosomal_L16/
Tadh_TriadG52240	Tadh.grey	0.815	mitochondrial_ribosomal_protein_L9	Ribosomal_L9_N/
Tadh_TriadG55661	Tadh.grey	0.813	Mgm101p/
Tadh_TriadG56316	Tadh.grey	0.811	DUF1358/
Tadh_TriadG32265	Tadh.grey	0.804	glutathione_S_transferase_zeta_1	GST_N_3/GST_C_3/
Tadh_TriadG8347	Tadh.grey	0.804	transmembrane_protein_256	DUF423/
Tadh_TriadG50357	Tadh.grey	0.804	selenophosphate_synthetase_2	AIRS/AIRS_C/
Tadh_TriadG49508	Tadh.grey	0.804	NME_NM23_nucleoside_diphosphate_kinase_1	NDK/
Tadh_TriadG22538	Tadh.grey	0.798	sulfite_oxidase	Oxidored_molyb/Mo-co_dimer/
Tadh_TriadG58108	Tadh.grey	0.798	transmembrane_protein_14C	Tmemb_14/
Tadh_TriadG61716	Tadh.grey	0.798	zinc_finger_CCHC_type_containing_10	zf-CCHC_3/
Tadh_TriadG59778	Tadh.grey	0.796	mitochondrial_ribosomal_protein_L49	Img2/
Tadh_TriadG62326	Tadh.grey	0.793	coiled_coil_helix_coiled_coil_helix_domain_containing_1	CHCH/
Tadh_TriadG64140	Tadh.grey	0.789	caseinolytic_mitochondrial_matrix_peptidase_proteolytic_subunit	CLP_protease/
Tadh_TriadG32984	Tadh.grey	0.787	cytochrome_c_oxidase_assembly_homolog_COX15	COX15-CtaA/
Tadh_TriadG51967	Tadh.grey	0.787	acid_phosphatase_1	LMWPc/
Tadh_TriadG32287	Tadh.grey	0.78	cornichon_family_AMPA_receptor_auxiliary_protein_1	Cornichon/Cornichon/
Tadh_TriadG24662	Tadh.grey	0.776	coenzyme_Q7_hydroxylase	COQ7/
Tadh_TriadG63548	Tadh.grey	0.771	RNA_polI_A34/
Tadh_wf_g1414	Tadh.grey	0.771	cytochrome_c_oxidase_assembly_factor_4_homolog
Tadh_TriadG59660	Tadh.grey	0.771	eukaryotic_translation_initiation_factor_4E_binding_protein_2	eIF_4EBP/
Tadh_TriadG59040	Tadh.grey	0.769	mitochondrial_ribosomal_protein_L18
Tadh_TriadG58007	Tadh.grey	0.769	hematopoietic_prostaglandin_D_synthase	GST_N/GST_C_3/
Tadh_TriadG38351	Tadh.grey	0.769	superoxide_dismutase_1	Sod_Cu/
Tadh_TriadG61382	Tadh.grey	0.768	IF3_N/
Tadh_TriadG7208	Tadh.grey	0.766	mitochondrial_ribosomal_protein_L17	Ribosomal_L17/
Tadh_TriadG52685	Tadh.grey	0.766	mitochondrial_ribosomal_protein_S23	MRP-S23/
Tadh_wf_g7510	Tadh.grey	0.766	mitochondrial_ribosomal_protein_L35	Ribosomal_L35p/
Tadh_TriadG63283	Tadh.grey	0.765	saccharopine_dehydrogenase_putative	Sacchrp_dh_NADP/
Tadh_TriadG64080	Tadh.grey	0.762	reactive_intermediate_imine_deaminase_A_homolog	Ribonuc_L-PSP/
Tadh_TriadG54639	Tadh.grey	0.759	terminal_nucleotidyltransferase_2	TUTase/PAP_assoc/
Tadh_TriadG59049	Tadh.grey	0.759	Tu_translation_elongation_factor_mitochondrial	GTP_EFTU/GTP_EFTU_D2/GTP_EFTU_D3/
Tadh_TriadG30960	Tadh.grey	0.756	tRNA_yW_synthesizing_protein_5	Cupin_8/
Tadh_TriadG58385	Tadh.grey	0.755	ubiquinol_cytochrome_c_reductase_complex_assembly_factor_2
Tadh_wf_g4692	Tadh.grey	0.753	coiled_coil_domain_containing_6	DUF2046/
Tadh_TriadG38488	Tadh.grey	0.752	zinc_finger_protein_593	zf-C2H2_jaz/
Tadh_TriadG63876	Tadh.grey	0.752	musashi_RNA_binding_protein_2	RRM_1/RRM_1/
Tadh_TriadG58876	Tadh.grey	0.748	TauD/
Tadh_TriadG63173	Tadh.grey	0.748	VPS26_retromer_complex_component_B	Vps26/
Tadh_wf_g7936	Tadh.grey	0.747	mitochondrial_ribosomal_protein_L50	Ribosomal_L50/
Tadh_TriadG52486	Tadh.grey	0.746	VAMP_associated_protein_A	Motile_Sperm/
Tadh_TriadG3541	Tadh.grey	0.745	malonyl_CoA_acyl_carrier_protein_transacylase	Acyl_transf_1/
Tadh_TriadG52211	Tadh.grey	0.744	propionyl_CoA_carboxylase_subunit_beta	Carboxyl_trans/
Tadh_TriadG50746	Tadh.grey	0.743	septin_4	Septin/
Tadh_TriadG28090	Tadh.grey	0.741	sigma_non_opioid_intracellular_receptor_1	ERG2_Sigma1R/
Tadh_TriadG57278	Tadh.grey	0.741	cytochrome_c_oxidase_assembly_factor_COX20	DUF3767/
Tadh_orphan_57	Tadh.grey	0.74	NA	NA
Tadh_TriadG57948	Tadh.grey	0.737	peroxisomal_biogenesis_factor_3	Peroxin-3/Peroxin-3/
Tadh_TriadG58919	Tadh.grey	0.736
Tadh_wf_g4923	Tadh.grey	0.736
Tadh_TriadG27786	Tadh.grey	0.734	poly_A_binding_protein_cytoplasmic_4	RRM_1/RRM_1/RRM_1/RRM_1/PABP/
Tadh_TriadG22086	Tadh.grey	0.733	succinate_dehydrogenase_complex_assembly_factor_4	DUF1674/
Tadh_wf_g7920	Tadh.grey	0.731	MRP_L53/
Tadh_TriadG64046	Tadh.grey	0.731	phosphogluconate_dehydrogenase	NAD_binding_2/6PGD/
Tadh_TriadG64241	Tadh.grey	0.729	DnaJ_heat_shock_protein_family_Hsp40_member_A3	DnaJ/DnaJ_C/DnaJ_CXXCXGXG/
Tadh_TriadG60445	Tadh.grey	0.726	cytochrome_c_oxidase_assembly_factor_1_homolog	Coa1/
Tadh_TriadG20833	Tadh.grey	0.723	acyl_CoA_dehydrogenase_very_long_chain	Acyl-CoA_dh_N/Acyl-CoA_dh_M/Acyl-CoA_dh_1/
Tadh_TriadG50675	Tadh.grey	0.722	delta_4_desaturase_sphingolipid_1	Lipid_DES/FA_desaturase/
Tadh_TriadG27878	Tadh.grey	0.722	3_hydroxy_3_methylglutaryl_CoA_synthase_1	HMG_CoA_synt_N/HMG_CoA_synt_C/
Tadh_TriadG50287	Tadh.grey	0.722	carbonyl_reductase_4	adh_short_C2/
Tadh_TriadG55892	Tadh.grey	0.721	alcohol_dehydrogenase_5_class_III_chi_polypeptide	ADH_N/ADH_zinc_N/
Tadh_TriadG60591	Tadh.grey	0.72	metaxin_2	Tom37/GST_C_6/
Tadh_TriadG23935	Tadh.grey	0.718	RAB_interacting_factor	Mss4/
Tadh_TriadG54798	Tadh.grey	0.715	death_associated_protein_3	DAP3/
Tadh_TriadG29634	Tadh.grey	0.712	Pro_CA/
Tadh_TriadG60322	Tadh.grey	0.711	biogenesis_of_lysosomal_organelles_complex_1_subunit_6	Snapin_Pallidin/
Tadh_TriadG57282	Tadh.grey	0.709	NADH_ubiquinone_oxidoreductase_complex_assembly_factor_1	CIA30/
Tadh_TriadG22495	Tadh.grey	0.709	crystallin_mu	OCD_Mu_crystall/
Tadh_TriadG30723	Tadh.grey	0.708	LYR_motif_containing_4	Complex1_LYR/
Tadh_TriadG64341	Tadh.grey	0.707	4_hydroxyphenylpyruvate_dioxygenase	Glyoxalase/Glyoxalase/
Tadh_TriadG55884	Tadh.grey	0.703	zinc_finger_DHHC_type_palmitoyltransferase_6	DHHC/
Tadh_TriadG57922	Tadh.grey	0.702	microtubule_associated_protein_RP_EB_family_member_3	EB1/
Tadh_TriadG23482	Tadh.grey	0.7	RNA_exonuclease_2	RNase_T/
Tadh_wf_g9771	Tadh.grey	0.7	small_integral_membrane_protein_8	DUF4500/
Tadh_orphan_2929	Tadh.grey	0.699	NA	NA
Tadh_TriadG60969	Tadh.grey	0.698	transmembrane_protein_135	TMEM135_C_rich/
Tadh_TriadG24642	Tadh.grey	0.697	acyl_CoA_thioesterase_8	4HBT_3/
Tadh_TriadG24656	Tadh.grey	0.697	SAC1_like_phosphatidylinositide_phosphatase	Syja_N/
Tadh_TriadG24378	Tadh.grey	0.696	5_hydroxymethylcytosine_binding_ES_cell_specific	SRAP/
Tadh_TriadG23629	Tadh.grey	0.695	pseudouridine_synthase_7	TruD/
Tadh_TriadG18881	Tadh.grey	0.695	NFS1_cysteine_desulfurase	Aminotran_5/
Tadh_wf_g11233	Tadh.grey	0.694	proteasome_26S_subunit_non_ATPase_10	Ank/Ank_2/Ank_5/
Tadh_TriadG52594	Tadh.grey	0.69	glutathione_synthetase	GSH_synth_ATP/GSH_synthase/
Tadh_TriadG57266	Tadh.grey	0.687	novel_protein	Glu-tRNAGln/
Tadh_TriadG63276	Tadh.grey	0.687	guanosine_monophosphate_reductase_2	IMPDH/
Tadh_TriadG54362	Tadh.grey	0.686	methylmalonyl_CoA_epimerase	Glyoxalase_4/
Tadh_TriadG38086	Tadh.grey	0.684	glutathione_S_transferase_theta_1	GST_N_3/GST_C/
Tadh_TriadG33423	Tadh.grey	0.684	mitochondrial_ribosomal_protein_S12	Ribosom_S12_S23/
Tadh_orphan_2307	Tadh.grey	0.682	NA	NA
Tadh_TriadG27346	Tadh.grey	0.679	zinc_finger_and_BTB_domain_containing_8_opposite_strand	Archease/
Tadh_TriadG59713	Tadh.grey	0.679	mitochondrial_rRNA_methyltransferase_3	SpoU_methylase/
Tadh_wf_g5986	Tadh.grey	0.678
Tadh_TriadG63946	Tadh.grey	0.677	HIV_1_Tat_specific_factor_1	RRM_1/RRM_1/
Tadh_TriadG51193	Tadh.grey	0.675	solute_carrier_family_25_member_14	Mito_carr/Mito_carr/Mito_carr/
Tadh_TriadG57718	Tadh.grey	0.672	UDP_glycosyltransferase_8	UDPGT/
Tadh_TriadG21429	Tadh.grey	0.67	methyltransferase_like_22	Methyltransf_16/
Tadh_TriadG57874	Tadh.grey	0.67	ATP_synthase_mitochondrial_F1_complex_assembly_factor_1	ATP11/
Tadh_TriadG37121	Tadh.grey	0.668	retinol_dehydrogenase_13	adh_short/
Tadh_TriadG32988	Tadh.grey	0.668	histidine_triad_nucleotide_binding_protein_2	HIT/
Tadh_TriadG63522	Tadh.grey	0.664	hematopoietic_prostaglandin_D_synthase	GST_N/GST_C_3/
Tadh_TriadG54472	Tadh.grey	0.663	neugrin_neurite_outgrowth_associated	Neugrin/
Tadh_TriadG32533	Tadh.grey	0.662	Metalloenzyme/iPGM_N/
Tadh_TriadG64179	Tadh.grey	0.66	glutathione_S_transferase_pi_1	GST_C_3/
Tadh_TriadG32218	Tadh.grey	0.66	cornichon_family_AMPA_receptor_auxiliary_protein_4	Cornichon/
Tadh_TriadG24037	Tadh.grey	0.66	HemK_methyltransferase_family_member_1	PrmC_N/MTS/
Tadh_TriadG63117	Tadh.grey	0.657	glutathione_S_transferase_theta_1	GST_N_3/GST_C/
Tadh_TriadG24579	Tadh.grey	0.657	EBP_like	EBP/
Tadh_TriadG58018	Tadh.grey	0.656	N_acetyltransferase_8_putative	Acetyltransf_1/
Tadh_TriadG17765	Tadh.grey	0.654	mitochondrial_ribosomal_protein_L58	RF-1/
Tadh_TriadG54517	Tadh.grey	0.652	tubulin_folding_cofactor_A	TBCA/
Tadh_TriadG55770	Tadh.grey	0.651	septin_7	Septin/
Tadh_TriadG61348	Tadh.grey	0.65	citrate_synthase_lysine_methyltransferase	Methyltransf_25/
Tadh_TriadG61709	Tadh.grey	0.65	methionyl_aminopeptidase_2	Peptidase_M24/
Tadh_TriadG4385	Tadh.grey	0.649	TAM41_mitochondrial_translocator_assembly_and_maintenance_homolog	Tam41_Mmp37/
Tadh_TriadG63109	Tadh.grey	0.648	bolA_family_member_1	BolA/
Tadh_TriadG55608	Tadh.grey	0.648	DEAD_box_helicase_42	DEAD/Helicase_C/
Tadh_TriadG31392	Tadh.grey	0.645	testis_expressed_261	Erv26/
Tadh_TriadG5066	Tadh.grey	0.644	coenzyme_Q9	COQ9/
Tadh_TriadG54923	Tadh.grey	0.639	YAE1_maturation_factor_of_ABCE1	Yae1_N/
Tadh_TriadG57398	Tadh.grey	0.639	CENPS_CORT_readthrough	CENP-S/
Tadh_wf_g1167	Tadh.grey	0.637	LAMTOR5/
Tadh_TriadG58127	Tadh.grey	0.637	eukaryotic_translation_elongation_factor_1_epsilon_1
Tadh_TriadG7695	Tadh.grey	0.636	N_acetyltransferase_8_putative	Acetyltransf_1/
Tadh_TriadG24699	Tadh.grey	0.636	3_hydroxyanthranilate_3_4_dioxygenase	3-HAO/
Tadh_TriadG60144	Tadh.grey	0.635	proteasome_activator_subunit_3_interacting_protein_1	FAM192A_Fyv6_N/
Tadh_TriadG19375	Tadh.grey	0.634	glycine_C_acetyltransferase	Aminotran_1_2/
Tadh_wf_g9324	Tadh.grey	0.633	chromosome_5_open_reading_frame_63	DUF836/
Tadh_TriadG28704	Tadh.grey	0.632	tubulin_folding_cofactor_C	TBCC_N/TBCC/
Tadh_TriadG49569	Tadh.grey	0.631	lysophospholipase_like_1	Abhydrolase_2/
Tadh_TriadG54920	Tadh.grey	0.63	ybeY_metalloendoribonuclease	UPF0054/
Tadh_TriadG25705	Tadh.grey	0.629	reticulon_4_interacting_protein_1	ADH_N/ADH_zinc_N_2/
Tadh_TriadG23664	Tadh.grey	0.628	NAD_P_HX_epimerase	YjeF_N/
Tadh_TriadG52263	Tadh.grey	0.628	melanotransferrin	Transferrin/Transferrin/
Tadh_TriadG55615	Tadh.grey	0.628	neuralized_E3_ubiquitin_protein_ligase_2	Neuralized/
Tadh_orphan_1495	Tadh.grey	0.627	NA	NA
Tadh_TriadG56521	Tadh.grey	0.627	dehydrodolichyl_diphosphate_synthase_subunit	Prenyltransf/
Tadh_TriadG32160	Tadh.grey	0.625	translin_associated_factor_X	Translin/
Tadh_TriadG25123	Tadh.grey	0.624	NAD_P_HX_dehydratase	Carb_kinase/
Tadh_TriadG18389	Tadh.grey	0.621	adaptor_related_protein_complex_4_subunit_sigma_1	Clat_adaptor_s/
Tadh_orphan_2535	Tadh.grey	0.621	NA	NA
Tadh_TriadG34100	Tadh.grey	0.62	cytochrome_c_oxidase_assembly_factor_COX19	CHCH/
Tadh_TriadG54556	Tadh.grey	0.618	translocase_of_inner_mitochondrial_membrane_44	Tim44/
Tadh_TriadG62085	Tadh.grey	0.617	sarcolemma_associated_protein	FHA/
Tadh_TriadG19714	Tadh.grey	0.616	retinol_dehydrogenase_13	adh_short/
Tadh_TriadG29163	Tadh.grey	0.615	metabolism_of_cobalamin_associated_C	MMACHC/
Tadh_TriadG61388	Tadh.grey	0.614	molybdenum_cofactor_synthesis_1	Radical_SAM/Fer4_12/Mob_synth_C/MoaC/
Tadh_TriadG64171	Tadh.grey	0.613	glutathione_S_transferase_theta_1	GST_N_3/GST_C/
Tadh_TriadG56304	Tadh.grey	0.612	GUF1_homolog_GTPase	GTP_EFTU/EFG_C/LepA_C/
Tadh_TriadG31932	Tadh.grey	0.611	F_box_and_WD_repeat_domain_containing_2	F-box-like/WD40/WD40/
Tadh_TriadG58731	Tadh.grey	0.61	polysaccharide_biosynthesis_domain_containing_1	Polysacc_synt_4/
Tadh_TriadG62287	Tadh.grey	0.609	FtsJ_RNA_2_O_methyltransferase_1	FtsJ/
Tadh_TriadG54401	Tadh.grey	0.608	angio_associated_migratory_cell_protein	WD40/WD40/WD40/WD40/
Tadh_wf_g1514	Tadh.grey	0.606	PET117_cytochrome_c_oxidase_chaperone	PET117/
Tadh_TriadG37809	Tadh.grey	0.606	transketolase	Transketolase_N/Transket_pyr/Transketolase_C/
Tadh_TriadG26075	Tadh.grey	0.605	translocase_of_inner_mitochondrial_membrane_8A	zf-Tim10_DDP/
Tadh_wf_g5025	Tadh.grey	0.605
Tadh_TriadG56315	Tadh.grey	0.602	Ala_racemase_N/D-ser_dehydrat/
Tadh_TriadG55219	Tadh.grey	0.6	GPALPP_motifs_containing_1	DUF3752/
Tadh_TriadG28719	Tadh.grey	0.6	CD2_cytoplasmic_tail_binding_protein_2	GYF/
Tadh_TriadG13916	Tadh.grey	0.6	radical_S_adenosyl_methionine_domain_containing_1	Radical_SAM/
Tadh_TriadG50201	Tadh.grey	0.598	casein_kinase_2_alpha_1	Pkinase/
Tadh_TriadG50096	Tadh.grey	0.596	translational_activator_of_cytochrome_c_oxidase_I	Transcrip_reg/
Tadh_orphan_1848	Tadh.grey	0.594	NA	NA
Tadh_TriadG32129	Tadh.grey	0.593	N_alpha_acetyltransferase_20_NatB_catalytic_subunit	Acetyltransf_1/
Tadh_TriadG61091	Tadh.grey	0.593
Tadh_wf_g8637	Tadh.grey	0.592	COMM_domain_containing_8	COMM_domain/
Tadh_TriadG27390	Tadh.grey	0.591	required_for_meiotic_nuclear_division_1_homolog	DUF155/
Tadh_TriadG26921	Tadh.grey	0.591	citramalyl_CoA_lyase	HpcH_HpaI/
Tadh_TriadG26937	Tadh.grey	0.591	short_chain_dehydrogenase_reductase_family_16C_member_5	adh_short/
Tadh_TriadG59271	Tadh.grey	0.59	tRNA_methyltransferase_2_homolog_A	tRNA_U5-meth_tr/
Tadh_TriadG55801	Tadh.grey	0.59
Tadh_TriadG56835	Tadh.grey	0.589	Cdd1/
Tadh_TriadG60892	Tadh.grey	0.586	DNA_polymerase_gamma_2_accessory_subunit	HGTP_anticodon/
Tadh_TriadG62139	Tadh.grey	0.584	TSR3_ribosome_maturation_factor	RLI/Ribo_biogen_C/
Tadh_TriadG56019	Tadh.grey	0.584
Tadh_TriadG29808	Tadh.grey	0.583	actin_like_6A	Actin/
Tadh_TriadG58858	Tadh.grey	0.583	ferredoxin_2	Fer2/
Tadh_TriadG59175	Tadh.grey	0.583	zinc_finger_matrin_type_5	zf-U1/
Tadh_TriadG58015	Tadh.grey	0.581	ketohexokinase	PfkB/
Tadh_TriadG6614	Tadh.grey	0.579	nudix_hydrolase_7	NUDIX/
Tadh_TriadG64169	Tadh.grey	0.575	abhydrolase_domain_containing_11	Abhydrolase_6/
Tadh_TriadG26388	Tadh.grey	0.574	CDK5_regulatory_subunit_associated_protein_1_like_1	UPF0004/Radical_SAM/TRAM/
Tadh_TriadG49717	Tadh.grey	0.573	propionyl_CoA_carboxylase_subunit_alpha	Biotin_carb_N/CPSase_L_D2/Biotin_carb_C/PCC_BT/Biotin_lipoyl/
Tadh_TriadG63891	Tadh.grey	0.573	inorganic_pyrophosphatase_1	Pyrophosphatase/
Tadh_TriadG58702	Tadh.grey	0.572	LSM1_homolog_mRNA_degradation_associated	LSM/
Tadh_TriadG51266	Tadh.grey	0.572	like_RFX4/RFX6	RFX_DNA_binding/
Tadh_TriadG28580	Tadh.grey	0.572	dehydrogenase_reductase_4	adh_short_C2/
Tadh_wf_g3538	Tadh.grey	0.571
Tadh_TriadG50982	Tadh.grey	0.571	trafficking_protein_particle_complex_3	TRAPP/
Tadh_TriadG37708	Tadh.grey	0.57	SFT2_domain_containing_2	Got1/
Tadh_wf_g1230	Tadh.grey	0.568	methyltransferase_like_17	Rsm22/Rsm22/
Tadh_TriadG59272	Tadh.grey	0.568	abhydrolase_domain_containing_11	Abhydrolase_1/
Tadh_TriadG35408	Tadh.grey	0.568	zinc_finger_CCHC_type_and_RNA_binding_motif_containing_1	RRM_1/
Tadh_TriadG57909	Tadh.grey	0.567
Tadh_TriadG25776	Tadh.grey	0.566	yrdC_N6_threonylcarbamoyltransferase_domain_containing	Sua5_yciO_yrdC/
Tadh_TriadG52367	Tadh.grey	0.565	dymeclin	Dymeclin/
Tadh_TriadG52004	Tadh.grey	0.564	FAD_dependent_oxidoreductase_domain_containing_1	DAO/
Tadh_TriadG57638	Tadh.grey	0.563	selenocysteine_lyase	Aminotran_5/Aminotran_5/
Tadh_wf_g10277	Tadh.grey	0.56
Tadh_TriadG63948	Tadh.grey	0.559	septin_8	Septin/
Tadh_TriadG58013	Tadh.grey	0.557
Tadh_TriadG13274	Tadh.grey	0.557	golgi_associated_PDZ_and_coiled_coil_motif_containing	PDZ/
Tadh_TriadG50766	Tadh.grey	0.557	thioredoxin_reductase_2	Pyr_redox_2/Pyr_redox_dim/
Tadh_TriadG34448	Tadh.grey	0.556	hematopoietic_prostaglandin_D_synthase	GST_N/GST_C_3/
Tadh_TriadG56300	Tadh.grey	0.555	peroxisomal_biogenesis_factor_7	WD40/WD40/WD40/
Tadh_TriadG28700	Tadh.grey	0.555	failed_axon_connections_homolog_metaxin_like_GST_domain_containing	GST_N_4/GST_C_6/
Tadh_wf_g12407	Tadh.grey	0.554	family_with_sequence_similarity_210_member_B	DUF1279/
Tadh_TriadG54553	Tadh.grey	0.554	RNA_polymerase_III_subunit_GL	RNA_pol_3_Rpc31/
Tadh_TriadG18203	Tadh.grey	0.554	ZNF622;zf-met.HG5.1	zf-C2H2_jaz/zf-C2H2_2/
Tadh_TriadG58111	Tadh.grey	0.553	PAK1_interacting_protein_1
Tadh_TriadG57156	Tadh.grey	0.553	transcription_factor_B2_mitochondrial	RrnaAD/
Tadh_TriadG38140	Tadh.grey	0.552	protein_phosphatase_6_catalytic_subunit	Metallophos/
Tadh_TriadG62101	Tadh.grey	0.551	trafficking_protein_particle_complex_4	Sybindin/
Tadh_TriadG56333	Tadh.grey	0.551	novel_protein_C2orf15_MRPL30_novel_lincRNA_readthrough	Ribosomal_L30/
Tadh_wf_g1547	Tadh.grey	0.55
Tadh_TriadG60125	Tadh.grey	0.55	KIAA1143	DUF4604/
Tadh_TriadG24567	Tadh.grey	0.55	mitochondrial_ribosome_associated_GTPase_2	GTP1_OBG/MMR_HSR1/
Tadh_TriadG58315	Tadh.grey	0.55	RAB24_member_RAS_oncogene_family	Ras/
Tadh_TriadG55901	Tadh.grey	0.548	methionyl_aminopeptidase_1	zf-C6H2/Peptidase_M24/
Tadh_TriadG56217	Tadh.grey	0.547	trafficking_protein_particle_complex_2	Sedlin_N/
Tadh_TriadG59840	Tadh.grey	0.547	steroid_5_alpha_reductase_1	Steroid_dh/
Tadh_wf_g3125	Tadh.grey	0.542	small_integral_membrane_protein_12	UPF0767/
Tadh_TriadG63864	Tadh.grey	0.54
Tadh_TriadG58173	Tadh.grey	0.54	valosin_containing_protein_lysine_methyltransferase	Methyltransf_16/
Tadh_TriadG52550	Tadh.grey	0.539	3_ketodihydrosphingosine_reductase	adh_short/
Tadh_TriadG52376	Tadh.grey	0.535	inner_mitochondrial_membrane_peptidase_subunit_2	Peptidase_S24/
Tadh_TriadG59020	Tadh.grey	0.533	nuclear_speckle_splicing_regulatory_protein_1	DUF2040/
Tadh_TriadG60649	Tadh.grey	0.533	C_X9_C_motif_containing_4	MTCP1/
Tadh_TriadG51631	Tadh.grey	0.533	lipoyltransferase_1
Tadh_TriadG23040	Tadh.grey	0.533	golgi_phosphoprotein_3	GPP34/
Tadh_TriadG55867	Tadh.grey	0.531	ResIII/Helicase_C/
Tadh_TriadG55931	Tadh.grey	0.53	VPS72	YL1/YL1_C/
Tadh_TriadG31222	Tadh.grey	0.529	thiamin_pyrophosphokinase_1	TPK_catalytic/TPK_B1_binding/
Tadh_TriadG25833	Tadh.grey	0.528	coenzyme_Q2_polyprenyltransferase	UbiA/
Tadh_TriadG32756	Tadh.grey	0.528	trafficking_protein_particle_complex_1	Sybindin/
Tadh_TriadG28629	Tadh.grey	0.527	chromosome_12_open_reading_frame_65	RF-1/
Tadh_TriadG60700	Tadh.grey	0.526	nitric_oxide_associated_1	MMR_HSR1/
Tadh_TriadG28989	Tadh.grey	0.526	retinol_dehydrogenase_12	adh_short/
Tadh_TriadG27286	Tadh.grey	0.526	leucine_zipper_and_CTNNBIP1_domain_containing	ICAT/
Tadh_TriadG51379	Tadh.grey	0.525	RNA_binding_motif_protein_3	RRM_1/GYF/
Tadh_TriadG25296	Tadh.grey	0.525	zinc_metallopeptidase_STE24	Peptidase_M48_N/Peptidase_M48/
Tadh_TriadG28821	Tadh.grey	0.525	lipid_droplet_associated_hydrolase	LIDHydrolase/
Tadh_TriadG52704	Tadh.grey	0.524	branched_chain_keto_acid_dehydrogenase_kinase	BCDHK_Adom3/HATPase_c/
Tadh_orphan_2771	Tadh.grey	0.524	NA	NA
Tadh_TriadG32578	Tadh.grey	0.522	leucine_aminopeptidase_3	Peptidase_M17_N/Peptidase_M17/
Tadh_TriadG52695	Tadh.grey	0.52	density_regulated_re_initiation_and_release_factor	SUI1/
Tadh_wf_g5360	Tadh.grey	0.52	ubiquitin_protein_ligase_E3D	HECT_2/
Tadh_TriadG59864	Tadh.grey	0.519	NOP9_nucleolar_protein	PUF/PUF/PUF/
Tadh_TriadG59207	Tadh.grey	0.519	arginine_and_serine_rich_coiled_coil_2	SMAP/
Tadh_TriadG55532	Tadh.grey	0.518	cyclin_D1_binding_protein_1	GCIP/
Tadh_TriadG64371	Tadh.grey	0.517	DENN_domain_containing_10	SPA/
Tadh_TriadG59828	Tadh.grey	0.516	abhydrolase_domain_containing_12_lysophospholipase	Hydrolase_4/
Tadh_TriadG59776	Tadh.grey	0.516	protein_only_RNase_P_catalytic_subunit	PPR_long/PRORP/
Tadh_TriadG58610	Tadh.grey	0.515	AUP1_lipid_droplet_regulating_VLDL_assembly_factor	CUE/
Tadh_TriadG60803	Tadh.grey	0.514	glutaredoxin_3	Thioredoxin/Glutaredoxin/Glutaredoxin/
Tadh_TriadG60600	Tadh.grey	0.513	kynurenine_aminotransferase_3	Aminotran_1_2/
Tadh_TriadG30075	Tadh.grey	0.511	trafficking_protein_particle_complex_6B	TRAPP/
Tadh_TriadG55290	Tadh.grey	0.511	cell_division_cycle_123	D123/D123/
Tadh_TriadG19465	Tadh.grey	0.51	glucose_6_phosphate_isomerase	PGI/
Tadh_TriadG25386	Tadh.grey	0.51	SAP30_like	zf-SAP30/SAP30_Sin3_bdg/
Tadh_wf_g5960	Tadh.grey	0.51
Tadh_TriadG58535	Tadh.grey	0.51	membrane_associated_ring_CH_type_finger_5	RINGv/
Tadh_TriadG24802	Tadh.grey	0.509	unc_50_inner_nuclear_membrane_RNA_binding_protein	UNC-50/
Tadh_TriadG4611	Tadh.grey	0.508	mutY_DNA_glycosylase	HhH-GPD/HHH/EndIII_4Fe-2S/
Tadh_TriadG33740	Tadh.grey	0.508	aminoadipate_semialdehyde_dehydrogenase_phosphopantetheinyl_transferase	ACPS/
Tadh_TriadG22769	Tadh.grey	0.507	transmembrane_protein_234	TMEM234/
Tadh_TriadG63594	Tadh.grey	0.506	ADP_ribosylation_factor_like_GTPase_2	Arf/
Tadh_TriadG61988	Tadh.grey	0.506	N_acetylglucosamine_1_phosphate_transferase_subunit_gamma	PRKCSH_1/
Tadh_TriadG58974	Tadh.grey	0.506	peptidyl_tRNA_hydrolase_domain_containing_1	PTH2/
Tadh_TriadG24087	Tadh.grey	0.506	glucose_6_phosphate_dehydrogenase	G6PD_N/G6PD_C/
Tadh_TriadG63385	Tadh.grey	0.504	vesicle_amine_transport_1	ADH_zinc_N_2/
Tadh_TriadG57731	Tadh.grey	0.502	SNase/
Tadh_TriadG21043	Tadh.grey	0.502	dehydrogenase_reductase_7B	adh_short/
Tadh_TriadG58067	Tadh.grey	0.502	LTV1_ribosome_biogenesis_factor	LTV/LTV/
Tadh_TriadG38286	Tadh.white	0.95	nascent_polypeptide_associated_complex_subunit_alpha	NAC/HYPK_UBA/
Tadh_TriadG64133	Tadh.white	0.945	basic_transcription_factor_3_like_4	NAC/
Tadh_TriadG18459	Tadh.white	0.909	ribosomal_protein_L22	Ribosomal_L22e/
Tadh_TriadG51156	Tadh.white	0.908	small_nuclear_ribonucleoprotein_13	Ribosomal_L7Ae/
Tadh_TriadG64023	Tadh.white	0.904	YBX1/YBX2/YBX3	CSD/
Tadh_TriadG59408	Tadh.white	0.902	HABP4_PAI-RBP1/
Tadh_TriadG58657	Tadh.white	0.894	nucleophosmin_1	Nucleoplasmin/NPM1-C/
Tadh_TriadG38008	Tadh.white	0.893	eukaryotic_translation_elongation_factor_1_beta_2	EF1_GNE/
Tadh_TriadG54071	Tadh.white	0.889	heat_shock_protein_family_D_Hsp60_member_1	Cpn60_TCP1/
Tadh_TriadG64279	Tadh.white	0.888	proliferation_associated_2G4	Peptidase_M24/
Tadh_TriadG49935	Tadh.white	0.887	peptidylprolyl_isomerase_F	Pro_isomerase/
Tadh_TriadG35865	Tadh.white	0.884	peptidylprolyl_isomerase_F	Pro_isomerase/
Tadh_TriadG37293	Tadh.white	0.881	heat_shock_protein_family_E_Hsp10_member_1	Cpn10/
Tadh_TriadG27257	Tadh.white	0.875	eukaryotic_translation_initiation_factor_5A	eIF-5a/
Tadh_TriadG38460	Tadh.white	0.86	transaldolase_1	TAL_FSA/
Tadh_TriadG63793	Tadh.white	0.858	prostaglandin_E_synthase_3	CS/
Tadh_TriadG25783	Tadh.white	0.856	chaperonin_containing_TCP1_subunit_8	Cpn60_TCP1/
Tadh_TriadG38421	Tadh.white	0.85	chaperonin_containing_TCP1_subunit_6A	Cpn60_TCP1/
Tadh_wf_g5124	Tadh.white	0.845
Tadh_TriadG50033	Tadh.white	0.843	chaperonin_containing_TCP1_subunit_3	Cpn60_TCP1/
Tadh_TriadG51102	Tadh.white	0.84	chaperonin_containing_TCP1_subunit_7	Cpn60_TCP1/
Tadh_TriadG57615	Tadh.white	0.831	nucleolin	RRM_1/RRM_1/
Tadh_TriadG63350	Tadh.white	0.829	t_complex_1	Cpn60_TCP1/
Tadh_TriadG50764	Tadh.white	0.822	eukaryotic_translation_initiation_factor_3_subunit_I	WD40/WD40/ANAPC4_WD40/WD40/
Tadh_TriadG57086	Tadh.white	0.82	cofilin_2	Cofilin_ADF/
Tadh_TriadG61914	Tadh.white	0.818	eukaryotic_translation_initiation_factor_3_subunit_K	CSN8_PSD8_EIF3K/
Tadh_TriadG51478	Tadh.white	0.813	FKBP_prolyl_isomerase_4	FKBP_C/FKBP_C/
Tadh_TriadG23961	Tadh.white	0.811	N_alpha_acetyltransferase_50_NatE_catalytic_subunit	Acetyltransf_1/
Tadh_TriadG25696	Tadh.white	0.803	thioredoxin_reductase_3	Glutaredoxin/
Tadh_TriadG28401	Tadh.white	0.801	quinoid_dihydropteridine_reductase	adh_short_C2/
Tadh_TriadG54211	Tadh.white	0.797	small_RNA_binding_exonuclease_protection_factor_La	RRM_1/RRM_3/
Tadh_TriadG64190	Tadh.white	0.797	fibrillarin	Fibrillarin/
Tadh_TriadG27323	Tadh.white	0.795	synthesis_of_cytochrome_C_oxidase_1	SCO1-SenC/
Tadh_TriadG25481	Tadh.white	0.792	GST_N_2/GST_C_2/
Tadh_TriadG56868	Tadh.white	0.788	ribosome_production_factor_2_homolog	Brix/
Tadh_TriadG59514	Tadh.white	0.787	chloride_nucleotide_sensitive_channel_1A	Voldacs/
Tadh_TriadG21981	Tadh.white	0.787	mitochondrial_ribosomal_protein_L15	Ribosomal_L27A/
Tadh_TriadG28215	Tadh.white	0.787	NOP56_ribonucleoprotein	NOP5NT/Nop/
Tadh_TriadG32481	Tadh.white	0.786	nucleosome_assembly_protein_1_like_1	NAP/
Tadh_TriadG61824	Tadh.white	0.784	chaperonin_containing_TCP1_subunit_2	Cpn60_TCP1/
Tadh_TriadG35903	Tadh.white	0.782	NOP10_ribonucleoprotein	Nop10p/
Tadh_TriadG63418	Tadh.white	0.781	chaperonin_containing_TCP1_subunit_4	Cpn60_TCP1/
Tadh_TriadG56112	Tadh.white	0.781
Tadh_TriadG25786	Tadh.white	0.78	TNF_receptor_associated_protein_1	HATPase_c/HSP90/
Tadh_TriadG61208	Tadh.white	0.78	DAZ_associated_protein_1	RRM_1/
Tadh_TriadG53948	Tadh.white	0.776	mitochondrial_ribosomal_protein_S18A	Ribosomal_S18/
Tadh_TriadG64314	Tadh.white	0.776	FMN_red/
Tadh_TriadG30808	Tadh.white	0.771	Obg_like_ATPase_1	MMR_HSR1/YchF-GTPase_C/
Tadh_TriadG50473	Tadh.white	0.771	eukaryotic_translation_initiation_factor_3_subunit_E	eIF3_N/PCI/
Tadh_orphan_98	Tadh.white	0.768	NA	NA
Tadh_TriadG26135	Tadh.white	0.768	FCF1_rRNA_processing_protein	Fcf1/
Tadh_wf_g8819	Tadh.white	0.766	nuclear_transport_factor_2	NTF2/
Tadh_TriadG29295	Tadh.white	0.761	failed_axon_connections_homolog_metaxin_like_GST_domain_containing	GST_N_4/GST_C_6/
Tadh_TriadG52982	Tadh.white	0.761	ribosome_biogenesis_regulator_1_homolog	RRS1/
Tadh_TriadG25295	Tadh.white	0.757	folate_receptor_gamma	Folate_rec/
Tadh_TriadG55741	Tadh.white	0.755	GAR1_ribonucleoprotein	Gar1/
Tadh_TriadG17427	Tadh.white	0.749	thiosulfate_sulfurtransferase_like_domain_containing_1	Rhodanese/
Tadh_TriadG21035	Tadh.white	0.748	nudix_hydrolase_1	NUDIX/
Tadh_TriadG22704	Tadh.white	0.747	adenylate_kinase_6	AAA_18/
Tadh_TriadG30752	Tadh.white	0.747	calcyclin_binding_protein	CS/
Tadh_TriadG54477	Tadh.white	0.747	ribosomal_L24_domain_containing_1	Ribosomal_L24e/
Tadh_TriadG63476	Tadh.white	0.746	eukaryotic_translation_initiation_factor_3_subunit_M	PCI/
Tadh_TriadG59463	Tadh.white	0.745
Tadh_TriadG50432	Tadh.white	0.741	nucleolar_pre_rRNA_processing_protein_NIP7	UPF0113_N/UPF0113/
Tadh_TriadG51180	Tadh.white	0.74	MRT4_homolog_ribosome_maturation_factor	Ribosomal_L10/RL10P_insert/
Tadh_TriadG63899	Tadh.white	0.74	hematopoietic_prostaglandin_D_synthase	GST_N/GST_C_3/
Tadh_TriadG19142	Tadh.white	0.739	prefoldin_subunit_2	Prefoldin_2/
Tadh_TriadG19455	Tadh.white	0.739	phosphatidylethanolamine_N_methyltransferase	PEMT/
Tadh_TriadG55865	Tadh.white	0.736
Tadh_wf_g9421	Tadh.white	0.735
Tadh_TriadG53932	Tadh.white	0.734	serine_hydroxymethyltransferase_2	SHMT/SHMT/SHMT/
Tadh_TriadG24320	Tadh.white	0.734	aldehyde_dehydrogenase_5_family_member_A1	Aldedh/
Tadh_orphan_1975	Tadh.white	0.728	NA	NA
Tadh_orphan_2626	Tadh.white	0.728	NA	NA
Tadh_TriadG6541	Tadh.white	0.72	nucleolar_protein_interacting_with_the_FHA_domain_of_MKI67	RRM_1/
Tadh_TriadG61929	Tadh.white	0.716	transmembrane_protein_147	DUF2053/
Tadh_TriadG29280	Tadh.white	0.714	aldo_keto_reductase_family_1_member_A1	Aldo_ket_red/
Tadh_TriadG57236	Tadh.white	0.714	eukaryotic_translation_initiation_factor_3_subunit_C	eIF-3c_N/PCI/
Tadh_wf_g7950	Tadh.white	0.714	DUF2462/
Tadh_TriadG36421	Tadh.white	0.712	oligosaccharyltransferase_complex_non_catalytic_subunit	OST3_OST6/
Tadh_TriadG23922	Tadh.white	0.71	eukaryotic_translation_initiation_factor_2_subunit_beta	eIF-5_eIF-2B/
Tadh_TriadG63298	Tadh.white	0.709	dicarbonyl_and_L_xylulose_reductase	adh_short_C2/
Tadh_TriadG53944	Tadh.white	0.709	chromosome_7_open_reading_frame_50	WKF/
Tadh_TriadG51090	Tadh.white	0.708	peptidylprolyl_cis_trans_isomerase_NIMA_interacting_4	Rotamase_3/
Tadh_TriadG50208	Tadh.white	0.697	lysyl_tRNA_synthetase_1	tRNA_anti-codon/tRNA-synt_2/
Tadh_TriadG37963	Tadh.white	0.694	eukaryotic_translation_initiation_factor_3_subunit_H	JAB/
Tadh_TriadG61856	Tadh.white	0.691	Lysine_decarbox/
Tadh_TriadG37770	Tadh.white	0.69	retinol_dehydrogenase_5	adh_short/
Tadh_TriadG54918	Tadh.white	0.686	TPR_8/TPR_8/TPR_16/
Tadh_TriadG58987	Tadh.white	0.686	epoxide_hydrolase_4
Tadh_TriadG57300	Tadh.white	0.683	nudix_hydrolase_14
Tadh_TriadG56919	Tadh.white	0.682	DUF4097/
Tadh_TriadG64329	Tadh.white	0.681	ribophorin_II	Ribophorin_II/
Tadh_TriadG60763	Tadh.white	0.678	NOP16_nucleolar_protein	Nop16/Nop16/
Tadh_TriadG59313	Tadh.white	0.677	nucleolar_and_coiled_body_phosphoprotein_1	SRP40_C/
Tadh_TriadG5398	Tadh.white	0.674	N_alpha_acetyltransferase_11_NatA_catalytic_subunit	Acetyltransf_1/
Tadh_TriadG58006	Tadh.white	0.672	hematopoietic_prostaglandin_D_synthase	GST_N/GST_C_3/
Tadh_TriadG61312	Tadh.white	0.669	Cgr1/
Tadh_TriadG27982	Tadh.white	0.667	eukaryotic_translation_initiation_factor_2_subunit_alpha	S1/EIF_2_alpha/
Tadh_TriadG64073	Tadh.white	0.666	hematopoietic_prostaglandin_D_synthase	GST_N/GST_C_3/
Tadh_TriadG61054	Tadh.white	0.662	exosome_component_6	RNase_PH/
Tadh_orphan_1301	Tadh.white	0.661	NA	NA
[truncated: 27,594 more rows]

## Sheet: c) Gene modules, functional enr
Gene module community	Functional term	Enrichment p-value	Ontology	Num genes	Observed/expected		Ontologies
gc001a	Cupin_8	1e-30	Pfam	48	29663		Pfam = Pfam domain
gc001a	2OG-FeII_Oxy_4	1.57172e-18	Pfam	14	36048.8		BP = Gene Ontology Biological Process
gc001a	2OG-FeII_Oxy_3	1.61927e-17	Pfam	17	21886.8		CC = Gene Ontology Cellular Component
gc001a	Pyr_redox_3	1.23833e-14	Pfam	13	25105.4		MF = Gene Ontology Molecular Function
gc001a	EGF_CA	4.02197e-12	Pfam	29	5799.81
gc001a	GO:0014057 | positive regulation of acetylcholine sec...	1.3e-11	BP	15	10.6383		Pfam enrichment p-values: hypergeometric test
gc001a	GO:0033685 | negative regulation of luteinizing hormo...	1.8e-11	BP	15	10.4167		GO enrichment p-values: Fisher test on GO topology, with Elim algorithm
gc001a	GO:0016497 | substance K receptor activity	1.8e-11	MF	15	10.4167
gc001a	GO:0070459 | prolactin secretion	2e-11	BP	15	10.3448
gc001a	GO:0005615 | extracellular space	3.3e-11	CC	43	3.15249
gc001a	NIDO	8.2878e-11	Pfam	14	12185.5
gc001a	GO:1902093 | positive regulation of flagellated sperm...	1e-10	BP	15	9.25926
gc001a	GO:0043117 | positive regulation of vascular permeabi...	1.2e-10	BP	15	9.14634
gc001a	GO:0070474 | positive regulation of uterine smooth mu...	1.4e-10	BP	15	9.09091
gc001a	GO:0005788 | endoplasmic reticulum lumen	2.9e-10	CC	19	6.27063
gc001a	GO:0035106 | operant conditioning	5.5e-10	BP	15	8.19672
gc001a	GO:0005576 | extracellular region	1.1e-09	CC	72	3.25939
gc001a	GO:0030433 | ubiquitin-dependent ERAD pathway	1.4e-09	BP	17	6.51341
gc001a	GO:0014827 | intestine smooth muscle contraction	7.3e-09	BP	15	6.81818
gc001a	GO:0022013 | pallium cell proliferation in forebrain	1.3e-08	BP	4	100
gc001a	GO:0010610 | regulation of mRNA stability involved in...	1.3e-08	BP	4	100
gc001a	GO:0097225 | sperm midpiece	3.9e-08	CC	15	6
gc001a	GO:0061827 | sperm head	4.4e-08	CC	15	5.95238
gc001a	GO:0050660 | flavin adenine dinucleotide binding	5e-08	MF	18	4.82574
gc001a	GO:1904045 | cellular response to aldosterone	6.5e-08	BP	4	80
gc001a	GO:0050914 | sensory perception of salty taste	6.5e-08	BP	4	80
gc001a	GO:0036254 | cellular response to amiloride	6.5e-08	BP	4	80
gc001a	GO:0032426 | stereocilium tip	7.6e-08	CC	6	26.087
gc001a	ASC	1.15444e-07	Pfam	9	12934.5
gc001a	SEA	1.40212e-07	Pfam	11	9441.36
gc001a	EGF_3	2.61338e-07	Pfam	13	7237.6
gc001a	GO:0015280 | ligand-gated sodium channel activity	2.9e-07	MF	7	15.5556
gc001a	Hairy_orange	3.18038e-07	Pfam	5	34332.2
gc001a	GO:0050915 | sensory perception of sour taste	4.5e-07	BP	6	20
gc001a	GO:0008381 | mechanosensitive ion channel activity	6.4e-07	MF	6	18.75
gc001a	GO:0061643 | chemorepulsion of axon	8.8e-07	BP	4	44.4444
gc001a	GO:0140059 | dendrite arborization	8.8e-07	BP	4	44.4444
gc001a	DUF4735	1.04249e-06	Pfam	8	12058.1
gc001a	VWD	1.04249e-06	Pfam	8	12058.1
gc001a	GO:0004497 | monooxygenase activity	1.1e-06	MF	24	4.27046
gc001a	cEGF	1.28496e-06	Pfam	10	8583.06
gc001a	GO:0005509 | calcium ion binding	1.4e-06	MF	27	2.83613
gc001a	TMC	1.5944e-06	Pfam	6	18539.4
gc001a	GO:1904117 | cellular response to vasopressin	1.6e-06	BP	4	40
gc001a	GO:0005886 | plasma membrane	1.6e-06	CC	133	1.57192
gc001a	hEGF	1.75229e-06	Pfam	15	5327.41
gc001a	GO:1904715 | negative regulation of chaperone-mediate...	2.2e-06	BP	6	15.3846
gc001a	Ependymin	2.61353e-06	Pfam	8	10747.5
gc001a	GO:0005179 | hormone activity	2.7e-06	MF	5	21.7391
gc001a	GO:0042420 | dopamine catabolic process	4.1e-06	BP	7	10.6061
gc001a	GO:0071468 | cellular response to acidic pH	4.1e-06	BP	6	13.9535
gc001a	GO:0046628 | positive regulation of insulin receptor ...	4.1e-06	BP	6	13.9535
gc001a	Phospholip_A2_1	4.66133e-06	Pfam	5	22070.7
gc001a	GO:2001212 | regulation of vasculogenesis	4.9e-06	BP	3	75
gc001a	GO:0035910 | ascending aorta morphogenesis	4.9e-06	BP	3	75
gc001a	GO:0006930 | substrate-dependent cell migration, cell...	4.9e-06	BP	3	75
gc001a	GO:0003195 | tricuspid valve formation	4.9e-06	BP	3	75
gc001a	GO:0003199 | endocardial cushion to mesenchymal trans...	4.9e-06	BP	3	75
gc001a	GO:0003150 | muscular septum morphogenesis	4.9e-06	BP	3	75
gc001a	GO:0046813 | receptor-mediated virion attachment to h...	4.9e-06	BP	3	75
gc001a	GO:0036304 | umbilical cord morphogenesis	4.9e-06	BP	3	75
gc001a	GO:0033564 | anterior/posterior axon guidance	4.9e-06	BP	3	75
gc001a	GO:0004185 | serine-type carboxypeptidase activity	5.4e-06	MF	6	13.3333
gc001a	GO:0009986 | cell surface	7e-06	CC	36	2.59553
gc001a	G8	7.23105e-06	Pfam	3	61798
gc001a	GO:1990247 | N6-methyladenosine-containing RNA bindin...	1.3e-05	MF	4	26.6667
gc001a	GO:0010667 | negative regulation of cardiac muscle ce...	1.6e-05	BP	6	11.1111
gc001a	GO:0070937 | CRD-mediated mRNA stability complex	2.3e-05	CC	4	23.5294
gc001a	GO:0051610 | serotonin uptake	2.6e-05	BP	5	14.2857
gc001a	CECR6_TMEM121	2.67084e-05	Pfam	4	24719.2
gc001a	DUF4062	2.76841e-05	Pfam	7	9404.04
gc001a	Amnionless	2.85054e-05	Pfam	3	46348.5
gc001a	L_HMGIC_fpl	2.85054e-05	Pfam	3	46348.5
gc001a	PID_2	2.85054e-05	Pfam	3	46348.5
gc001a	GO:0050699 | WW domain binding	3.3e-05	MF	5	13.5135
gc001a	GO:0098719 | sodium ion import across plasma membrane	3.5e-05	BP	5	13.1579
gc001a	Ank_2	4.03333e-05	Pfam	29	2744.47
gc001a	GO:0061312 | BMP signaling pathway involved in heart ...	4.2e-05	BP	3	37.5
gc001a	Patatin	4.22468e-05	Pfam	7	8828.29
gc001a	VWA	4.38964e-05	Pfam	6	10905.5
gc001a	GO:0070934 | CRD-mediated mRNA stabilization	5.5e-05	BP	4	19.0476
gc001a	GO:0007605 | sensory perception of sound	5.7e-05	BP	13	6.5
gc001a	GO:0008045 | motor neuron axon guidance	5.9e-05	BP	5	11.9048
gc001a	Prominin	6.10355e-05	Pfam	4	20599.3
gc001a	GO:0032488 | Cdc42 protein signal transduction	6.6e-05	BP	3	33.3333
gc001a	GO:0035912 | dorsal aorta morphogenesis	6.6e-05	BP	3	33.3333
gc001a	GO:0060633 | negative regulation of transcription ini...	6.6e-05	BP	3	33.3333
gc001a	GO:1905956 | positive regulation of endothelial tube ...	6.6e-05	BP	3	33.3333
gc001a	GO:2000820 | negative regulation of transcription fro...	6.6e-05	BP	3	33.3333
gc001a	GO:2001303 | lipoxin A4 biosynthetic process	6.6e-05	BP	3	33.3333
gc001a	GO:2001306 | lipoxin B4 biosynthetic process	6.6e-05	BP	3	33.3333
gc001a	GO:0045590 | negative regulation of regulatory T cell...	6.8e-05	BP	4	17.3913
gc001a	GO:0042289 | MHC class II protein binding	7.3e-05	MF	4	17.3913
gc001a	GO:0006589 | octopamine biosynthetic process	7.6e-05	BP	5	11.3636
gc001a	Dynamin_N	7.6964e-05	Pfam	8	6866.44
gc001a	Ank_4	8.02569e-05	Pfam	14	4061.84
gc001a	GO:0004500 | dopamine beta-monooxygenase activity	8.4e-05	MF	5	11.1111
gc001a	GO:0045746 | negative regulation of Notch signaling p...	8.7e-05	BP	7	6.73077
gc001a	GO:0046326 | positive regulation of glucose import	8.7e-05	BP	7	6.73077
gc001a	GO:0042421 | norepinephrine biosynthetic process	9.5e-05	BP	5	10.8696
gc001a	GO:0002270 | plasmacytoid dendritic cell activation	9.8e-05	BP	4	16
gc001a	GO:1990404 | protein ADP-ribosylase activity	9.9e-05	MF	7	6.60377
gc001a	GO:0003950 | NAD+ ADP-ribosyltransferase activity	9.9e-05	MF	7	6.60377
gc001a	GO:0044194 | cytolytic granule	0.0001	CC	4	16
gc001a	Bravo_FIGEY	0.000103642	Pfam	5	12359.6
gc001a	GO:0051897 | positive regulation of protein kinase B ...	0.00011	BP	7	6.54206
gc001a	GO:0035313 | wound healing, spreading of epidermal ce...	0.00012	BP	4	15.3846
gc001a	GO:0120234 | stereocilium coat	0.00012	CC	2	100
gc001a	GO:0008504 | monoamine transmembrane transporter acti...	0.00013	MF	10	9.43396
gc001a	GO:0055015 | ventricular cardiac muscle cell developm...	0.00014	BP	3	27.2727
gc001a	GO:0005335 | serotonin:sodium symporter activity	0.00015	MF	4	14.8148
gc001a	GO:0019835 | cytolysis	0.00016	BP	4	14.2857
gc001a	GO:0050910 | detection of mechanical stimulus involve...	0.00016	BP	4	14.2857
gc001a	GO:0097150 | neuronal stem cell population maintenanc...	0.00018	BP	5	9.43396
gc001a	GO:0035725 | sodium ion transmembrane transport	0.00018	BP	15	5.28169
gc001a	GO:0005326 | neurotransmitter transmembrane transport...	0.00018	MF	6	7.31707
gc001a	GO:0048843 | negative regulation of axon extension in...	0.00019	BP	4	13.7931
gc001a	GO:2000845 | positive regulation of testosterone secr...	0.00019	BP	3	25
gc001a	GO:0070093 | negative regulation of glucagon secretio...	0.00019	BP	3	25
gc001a	TSP_1	0.00019545	Pfam	6	8427
gc001a	GO:0070212 | protein poly-ADP-ribosylation	0.0002	BP	5	9.25926
gc001a	GO:0021984 | adenohypophysis development	0.00022	BP	4	13.3333
gc001a	GO:1900152 | negative regulation of nuclear-transcrib...	0.00022	BP	4	13.3333
gc001a	Tmem26	0.000238764	Pfam	3	26484.9
gc001a	GO:0045721 | negative regulation of gluconeogenesis	0.00025	BP	4	12.9032
gc001a	GO:0003050 | regulation of systemic arterial blood pr...	0.00025	BP	3	23.0769
gc001a	GO:0060413 | atrial septum morphogenesis	0.00025	BP	3	23.0769
gc001a	GO:0070700 | BMP receptor binding	0.00027	MF	3	23.0769
gc001a	Cu2_monoox_C	0.000283018	Pfam	6	7889.11
gc001a	Cu2_monooxygen	0.000283018	Pfam	6	7889.11
gc001a	Ion_trans	0.000325025	Pfam	16	3263.26
gc001a	GO:0006883 | cellular sodium ion homeostasis	0.00033	BP	4	12.1212
gc001a	GO:0055009 | atrial cardiac muscle tissue morphogenes...	0.00034	BP	2	66.6667
gc001a	GO:0060513 | prostatic bud formation	0.00034	BP	2	66.6667
gc001a	GO:0070447 | positive regulation of oligodendrocyte p...	0.00034	BP	2	66.6667
gc001a	GO:1905006 | negative regulation of epithelial to mes...	0.00034	BP	2	66.6667
gc001a	GO:0060302 | negative regulation of cytokine activity	0.00034	BP	2	66.6667
gc001a	GO:0042305 | specification of segmental identity, man...	0.00034	BP	2	66.6667
gc001a	GO:0060272 | embryonic skeletal joint morphogenesis	0.00034	BP	2	66.6667
gc001a	GO:0030215 | semaphorin receptor binding	0.00034	MF	3	21.4286
gc001a	SNF	0.00039602	Pfam	8	5432.79
gc001a	GO:0010936 | negative regulation of macrophage cytoki...	0.0004	BP	5	8.06452
gc001a	GO:0034706 | sodium channel complex	0.00043	CC	5	7.93651
gc001a	GO:0010656 | negative regulation of muscle cell apopt...	0.00048	BP	9	12.8571
gc001a	Gate	0.000556632	Pfam	3	20599.3
gc001a	GO:0021941 | negative regulation of cerebellar granul...	0.00062	BP	3	17.6471
gc001a	GO:0014064 | positive regulation of serotonin secreti...	0.00062	BP	3	17.6471
gc001a	GO:0090067 | regulation of thalamus size	0.00062	BP	3	17.6471
gc001a	GO:0060948 | cardiac vascular smooth muscle cell deve...	0.00062	BP	3	17.6471
gc001a	GO:0071321 | cellular response to cGMP	0.00062	BP	3	17.6471
gc001a	GO:2000767 | positive regulation of cytoplasmic trans...	0.00065	BP	4	10
gc001a	GO:0099154 | serotonergic synapse	0.00065	CC	3	17.6471
gc001a	GO:0016165 | linoleate 13S-lipoxygenase activity	0.00066	MF	3	16.6667
gc001a	GO:0050473 | arachidonate 15-lipoxygenase activity	0.00066	MF	3	16.6667
gc001a	GO:0004052 | arachidonate 12(S)-lipoxygenase activity	0.00066	MF	3	16.6667
gc001a	GO:0019811 | cocaine binding	0.00066	MF	3	16.6667
gc001a	GO:0008743 | L-threonine 3-dehydrogenase activity	0.00071	MF	2	50
gc001a	GO:0050919 | negative chemotaxis	0.00072	BP	7	25.9259
gc001a	TIG	0.000773045	Pfam	4	11236
gc001a	AAA_lid_1	0.000812054	Pfam	6	6505.05
gc001a	GO:0051901 | positive regulation of mitochondrial dep...	0.00088	BP	4	9.30233
gc001a	GO:0097017 | renal protein absorption	0.00089	BP	3	15.7895
gc001a	GO:0061156 | pulmonary artery morphogenesis	0.00105	BP	3	15
gc001a	GO:2000678 | negative regulation of transcription reg...	0.00105	BP	3	15
gc001a	GO:0045599 | negative regulation of fat cell differen...	0.00108	BP	5	6.49351
gc001a	DSPn	0.00110828	Pfam	2	41198.7
gc001a	GO:0051378 | serotonin binding	0.00111	MF	3	14.2857
gc001a	GO:0071377 | cellular response to glucagon stimulus	0.00113	BP	2	40
gc001a	GO:0004967 | glucagon receptor activity	0.00117	MF	2	40
gc001a	GO:0032227 | negative regulation of synaptic transmis...	0.00122	BP	3	14.2857
gc001a	GO:1904229 | regulation of succinate dehydrogenase ac...	0.00122	BP	3	14.2857
gc001a	GO:0003215 | cardiac right ventricle morphogenesis	0.00122	BP	3	14.2857
gc001a	GO:0019372 | lipoxygenase pathway	0.00122	BP	3	14.2857
gc001a	FXa_inhibition	0.00126788	Pfam	6	5980.45
gc001a	GO:0046621 | negative regulation of organ growth	0.00129	BP	5	6.17284
gc001a	GO:0033002 | muscle cell proliferation	0.00135	BP	14	3.37349
gc001a	Peptidase_S10	0.00137868	Pfam	6	5885.52
gc001a	GO:0010933 | positive regulation of macrophage tolera...	0.00138	BP	4	8.33333
gc001a	GO:0031290 | retinal ganglion cell axon guidance	0.00138	BP	4	8.33333
gc001a	5_nucleotid_C	0.00139585	Pfam	3	15449.5
gc001a	NTR	0.00139585	Pfam	3	15449.5
gc001a	Nucleos_tra2_C	0.00139585	Pfam	3	15449.5
gc001a	Nucleos_tra2_N	0.00139585	Pfam	3	15449.5
gc001a	GO:0060842 | arterial endothelial cell differentiatio...	0.00141	BP	3	13.0435
gc001a	GO:0090331 | negative regulation of platelet aggregat...	0.00141	BP	3	13.0435
gc001a	GO:0043330 | response to exogenous dsRNA	0.00148	BP	6	4.91803
gc001a	GO:0045954 | positive regulation of natural killer ce...	0.00149	BP	4	8.16327
gc001a	MT	0.00149672	Pfam	6	5793.56
gc001a	I-set	0.00151784	Pfam	11	3504.01
gc001a	GO:0060347 | heart trabecula formation	0.00162	BP	3	12.5
gc001a	Dynein_AAA_lid	0.00162229	Pfam	6	5704.43
gc001a	GO:0005604 | basement membrane	0.00167	CC	8	3.66972
gc001a	GO:0001968 | fibronectin binding	0.00173	MF	3	12.5
gc001a	GO:0015220 | choline transmembrane transporter activi...	0.00175	MF	2	28.5714
gc001a	Fz	0.00178856	Pfam	3	14261.1
gc001a	GO:0030517 | negative regulation of axon extension	0.00179	BP	7	12.963
gc001a	GO:0051122 | hepoxilin biosynthetic process	0.00185	BP	3	12
gc001a	GO:0090258 | negative regulation of mitochondrial fis...	0.00185	BP	3	12
gc001a	GO:0070213 | protein auto-ADP-ribosylation	0.00192	BP	5	5.68182
gc001a	GO:0032703 | negative regulation of interleukin-2 pro...	0.00204	BP	4	7.40741
gc001a	AAA_lid_11	0.00204731	Pfam	6	5452.76
gc001a	DHC_N2	0.00204731	Pfam	6	5452.76
gc001a	DOMON	0.00204731	Pfam	6	5452.76
gc001a	Dynein_C	0.00204731	Pfam	6	5452.76
gc001a	Dynein_heavy	0.00204731	Pfam	6	5452.76
gc001a	GO:0061314 | Notch signaling involved in heart develo...	0.0021	BP	3	11.5385
gc001a	Ig_3	0.00213249	Pfam	12	3182.73
gc001a	GO:0003151 | outflow tract morphogenesis	0.00214	BP	5	5.55556
gc001a	Microtub_bd	0.00218805	Pfam	2	30899
gc001a	Noggin	0.00218805	Pfam	2	30899
gc001a	TSP_3	0.00218805	Pfam	2	30899
gc001a	TSP_C	0.00218805	Pfam	2	30899
gc001a	AAA_6	0.00220613	Pfam	6	5373.74
gc001a	AAA_7	0.00220613	Pfam	6	5373.74
gc001a	AAA_8	0.00220613	Pfam	6	5373.74
gc001a	AAA_9	0.00220613	Pfam	6	5373.74
gc001a	Frizzled	0.00224372	Pfam	3	13242.4
gc001a	Ins145_P3_rec	0.00224372	Pfam	3	13242.4
gc001a	Lipoxygenase	0.00224372	Pfam	3	13242.4
gc001a	RIH_assoc	0.00224372	Pfam	3	13242.4
gc001a	RYDR_ITPR	0.00224372	Pfam	3	13242.4
gc001a	GO:0060676 | ureteric bud formation	0.00233	BP	2	25
gc001a	GO:0048570 | notochord morphogenesis	0.00233	BP	2	25
gc001a	GO:0003149 | membranous septum morphogenesis	0.00233	BP	2	25
gc001a	GO:0003223 | ventricular compact myocardium morphogen...	0.00233	BP	2	25
gc001a	GO:0035774 | positive regulation of insulin secretion...	0.00236	BP	4	7.14286
gc001a	GO:0071526 | semaphorin-plexin signaling pathway	0.00237	BP	3	11.1111
gc001a	GO:0045607 | regulation of inner ear auditory recepto...	0.00237	BP	3	11.1111
gc001a	GO:0015889 | cobalamin transport	0.00237	BP	3	11.1111
gc001a	GO:0050891 | multicellular organismal water homeostas...	0.00246	BP	7	7.36842
gc001a	GO:0043394 | proteoglycan binding	0.00252	MF	3	11.1111
gc001a	GO:0001755 | neural crest cell migration	0.00266	BP	3	10.7143
gc001a	GO:0008217 | regulation of blood pressure	0.00266	BP	14	3.33333
gc001a	GO:0032494 | response to peptidoglycan	0.00271	BP	4	6.89655
gc001a	GO:0060393 | regulation of pathway-restricted SMAD pr...	0.00271	BP	4	6.89655
gc001a	GO:0005164 | tumor necrosis factor receptor binding	0.00282	MF	3	10.3448
gc001a	COR	0.00283302	Pfam	9	3683.32
gc001a	GO:0014898 | cardiac muscle hypertrophy in response t...	0.00297	BP	3	10.3448
gc001a	GO:0044829 | positive regulation by host of viral gen...	0.00297	BP	3	10.3448
gc001a	GO:0005507 | copper ion binding	0.00302	MF	5	5.10204
gc001a	GO:0006880 | intracellular sequestering of iron ion	0.00308	BP	2	22.2222
gc001a	GO:0021707 | cerebellar granule cell differentiation	0.00308	BP	2	22.2222
gc001a	GO:0034182 | regulation of maintenance of mitotic sis...	0.00309	BP	4	6.66667
gc001a	GO:0045499 | chemorepellent activity	0.00315	MF	3	10
gc001a	GO:0005927 | muscle tendon junction	0.00318	CC	2	22.2222
gc001a	GO:0005094 | Rho GDP-dissociation inhibitor activity	0.00322	MF	2	22.2222
gc001a	GO:0015871 | choline transport	0.0033	BP	3	10
gc001a	GO:0060252 | positive regulation of glial cell prolif...	0.0033	BP	3	10
gc001a	GO:0048741 | skeletal muscle fiber development	0.0033	BP	4	6.55738
gc001a	Anoct_dimer	0.00335375	Pfam	3	11587.1
gc001a	Sema	0.00335375	Pfam	3	11587.1
gc001a	GO:0003222 | ventricular trabecula myocardium morphog...	0.00365	BP	3	9.67742
gc001a	Zip	0.00365405	Pfam	4	7490.67
gc001a	EGF	0.00374242	Pfam	16	2574.92
gc001a	GO:0032437 | cuticular plate	0.00381	CC	3	9.375
gc001a	GO:0045824 | negative regulation of innate immune res...	0.00385	BP	6	4.05405
gc001a	GO:0050998 | nitric-oxide synthase binding	0.00387	MF	3	9.375
gc001a	MBT	0.0040142	Pfam	3	10905.5
gc001a	GO:1903975 | regulation of glial cell migration	0.00402	BP	3	9.375
gc001a	GO:0032496 | response to lipopolysaccharide	0.00403	BP	11	2.58216
gc001a	GO:0030412 | formimidoyltetrahydrofolate cyclodeamina...	0.0041	MF	2	20
gc001a	GO:0030409 | glutamate formimidoyltransferase activit...	0.0041	MF	2	20
gc001a	GO:1903077 | negative regulation of protein localizat...	0.00421	BP	4	6.06061
gc001a	GO:0060977 | coronary vasculature morphogenesis	0.00442	BP	3	9.09091
gc001a	GO:0003184 | pulmonary valve morphogenesis	0.00442	BP	3	9.09091
gc001a	GO:0032695 | negative regulation of interleukin-12 pr...	0.00447	BP	4	5.97015
gc001a	GO:0048854 | brain morphogenesis	0.00454	BP	5	4.6729
gc001a	GO:0002755 | MyD88-dependent toll-like receptor signa...	0.00473	BP	4	5.88235
gc001a	GO:0043236 | laminin binding	0.00476	MF	5	4.58716
gc001a	GO:0003180 | aortic valve morphogenesis	0.00483	BP	3	8.82353
gc001a	GO:0030240 | skeletal muscle thin filament assembly	0.00489	BP	2	18.1818
gc001a	GO:2000866 | positive regulation of estradiol secreti...	0.00489	BP	2	18.1818
gc001a	GO:2000611 | positive regulation of thyroid hormone g...	0.00489	BP	2	18.1818
gc001a	GO:0045667 | regulation of osteoblast differentiation	0.00506	BP	6	3.82166
gc001a	GO:0001706 | endoderm formation	0.00515	BP	5	4.5045
gc001a	GO:0033007 | negative regulation of mast cell activat...	0.00528	BP	3	8.57143
gc001a	PA14	0.00555813	Pfam	3	9757.58
gc001a	zf-C2H2_6	0.00555813	Pfam	3	9757.58
gc001a	GO:0046321 | positive regulation of fatty acid oxidat...	0.00574	BP	3	8.10811
gc001a	GO:0042471 | ear morphogenesis	0.00588	BP	10	2.58398
gc001a	GO:0048318 | axial mesoderm development	0.00593	BP	2	16.6667
gc001a	GO:2000313 | regulation of fibroblast growth factor r...	0.00593	BP	2	16.6667
gc001a	GO:0061626 | pharyngeal arch artery morphogenesis	0.00593	BP	2	16.6667
gc001a	GO:0090193 | positive regulation of glomerulus develo...	0.00593	BP	2	16.6667
gc001a	GO:0005640 | nuclear outer membrane	0.00599	CC	3	8.10811
gc001a	GO:0097543 | ciliary inversin compartment	0.00611	CC	2	16.6667
gc001a	GO:1902636 | kinociliary basal body	0.00611	CC	2	16.6667
gc001a	GO:0061436 | establishment of skin barrier	0.00623	BP	3	7.89474
gc001a	GO:0035813 | regulation of renal sodium excretion	0.00623	BP	3	7.89474
gc001a	GO:0051959 | dynein light intermediate chain binding	0.00633	MF	4	5.47945
gc001a	GO:0050731 | positive regulation of peptidyl-tyrosine...	0.00634	BP	6	3.65854
gc001a	GO:0009897 | external side of plasma membrane	0.00641	CC	10	2.55102
gc001a	GO:0070498 | interleukin-1-mediated signaling pathway	0.00653	BP	4	5.40541
gc001a	Cadherin	0.00670381	Pfam	4	6338.26
gc001a	GO:0043171 | peptide catabolic process	0.00678	BP	5	4.23729
gc001a	GO:0045211 | postsynaptic membrane	0.00689	CC	15	2.06612
gc001a	GO:0061384 | heart trabecula morphogenesis	0.00697	BP	5	7.93651
gc001a	GO:0048027 | mRNA 5'-UTR binding	0.00702	MF	4	5.26316
gc001a	GO:0045773 | positive regulation of axon extension	0.00722	BP	4	5.26316
gc001a	SRCR	0.00725791	Pfam	12	2726.38
gc001a	GO:0070168 | negative regulation of biomineral tissue...	0.00728	BP	3	7.5
gc001a	GO:1901142 | insulin metabolic process	0.00728	BP	3	7.5
gc001a	GO:0004322 | ferroxidase activity	0.00736	MF	2	15.3846
gc001a	DOCK_N	0.00736743	Pfam	2	17656.6
gc001a	FTCD	0.00736743	Pfam	2	17656.6
gc001a	FTCD_C	0.00736743	Pfam	2	17656.6
gc001a	Anoctamin	0.00741304	Pfam	3	8828.29
gc001a	GO:0070198 | protein localization to chromosome, telo...	0.00757	BP	5	4.13223
gc001a	GO:0001960 | negative regulation of cytokine-mediated...	0.00757	BP	5	4.13223
gc001a	GO:0071577 | zinc ion transmembrane transport	0.00784	BP	3	7.31707
gc001a	GO:0090494 | dopamine uptake	0.00784	BP	3	7.31707
gc001a	GO:0010918 | positive regulation of mitochondrial mem...	0.00784	BP	3	7.31707
gc001a	HLH	0.00788773	Pfam	7	3697.32
gc001a	GO:1990926 | short-term synaptic potentiation	0.00829	BP	2	14.2857
gc001a	GO:0006567 | threonine catabolic process	0.00829	BP	2	14.2857
gc001a	GO:0005385 | zinc ion transmembrane transporter activ...	0.00831	MF	3	7.14286
gc001a	GO:0032102 | negative regulation of response to exter...	0.00832	BP	24	3.49345
gc001a	GO:0060603 | mammary gland duct morphogenesis	0.00843	BP	3	7.14286
gc001a	GO:0060045 | positive regulation of cardiac muscle ce...	0.00843	BP	3	7.14286
gc001a	GO:0032715 | negative regulation of interleukin-6 pro...	0.00866	BP	7	3.04348
gc001a	GO:0098632 | cell-cell adhesion mediator activity	0.00938	MF	4	4.87805
gc001a	GO:0005178 | integrin binding	0.00951	MF	5	3.90625
gc001a	GO:0015629 | actin cytoskeleton	0.00952	CC	17	2.35784
gc001a	GO:0019285 | glycine betaine biosynthetic process fro...	0.00961	BP	2	13.3333
gc001a	GO:0010729 | positive regulation of hydrogen peroxide...	0.00961	BP	2	13.3333
gc001a	GO:1904743 | negative regulation of telomeric DNA bin...	0.00961	BP	2	13.3333
gc001a	GO:2000872 | positive regulation of progesterone secr...	0.00961	BP	2	13.3333
gc001a	GO:0060299 | negative regulation of sarcomere organiz...	0.00961	BP	2	13.3333
gc001a	GO:0005790 | smooth endoplasmic reticulum	0.00964	CC	4	4.81928
gc001a	GO:0042713 | sperm ejaculation	0.00968	BP	3	6.81818
gc001a	GO:0003730 | mRNA 3'-UTR binding	0.00968	MF	6	3.33333
gc001a	DUF4207	0.00969773	Pfam	2	15449.5
gc001a	Rho_GDI	0.00969773	Pfam	2	15449.5
gc001a	VGCC_alpha2	0.00969773	Pfam	2	15449.5
gc001a	GO:0120001 | apical plasma membrane urothelial plaque	0.0099	CC	2	13.3333
gc002a	GO:0042776 | mitochondrial ATP synthesis coupled prot...	1e-30	BP	133	11.2331
gc002a	GO:0032543 | mitochondrial translation	1e-30	BP	176	5.65734
gc002a	GO:0032981 | mitochondrial respiratory chain complex ...	1e-30	BP	100	9.87167
gc002a	GO:0006099 | tricarboxylic acid cycle	1e-30	BP	64	8.79121
gc002a	GO:0006120 | mitochondrial electron transport, NADH t...	1e-30	BP	49	9.81964
gc002a	GO:0006122 | mitochondrial electron transport, ubiqui...	1e-30	BP	35	12.5899
gc002a	GO:0006635 | fatty acid beta-oxidation	1e-30	BP	98	5.7243
gc002a	GO:0046933 | proton-transporting ATP synthase activit...	1e-30	MF	40	13.3333
gc002a	GO:0003735 | structural constituent of ribosome	1e-30	MF	139	3.58895
gc002a	GO:0046961 | proton-transporting ATPase activity, rot...	1e-30	MF	47	10.2845
gc002a	GO:0005743 | mitochondrial inner membrane	1e-30	CC	625	5.21355
gc002a	GO:0005747 | mitochondrial respiratory chain complex ...	1e-30	CC	86	10.9694
gc002a	GO:0005762 | mitochondrial large ribosomal subunit	1e-30	CC	104	7.37589
gc002a	GO:0005739 | mitochondrion	1e-30	CC	1117	3.27422
gc002a	GO:0043209 | myelin sheath	1e-30	CC	134	4.51939
gc002a	GO:0005763 | mitochondrial small ribosomal subunit	1e-30	CC	60	7.12589
gc002a	GO:0005750 | mitochondrial respiratory chain complex ...	1e-30	CC	32	12.6984
gc002a	GO:0005751 | mitochondrial respiratory chain complex ...	1e-30	CC	35	11.3269
gc002a	GO:0005759 | mitochondrial matrix	1e-30	CC	366	5.20108
gc002a	ECH_1	1e-30	Pfam	39	43037.9
gc002a	GO:0061732 | mitochondrial acetyl-CoA biosynthetic pr...	2.5e-30	BP	28	13.0841
gc002a	GO:0097401 | synaptic vesicle lumen acidification	1.1e-28	BP	36	9.35065
gc002a	Acyl-CoA_dh_N	2.5668e-27	Pfam	37	35177.3
gc002a	Acyl-CoA_dh_M	4.01646e-26	Pfam	43	27971.7
gc002a	Acyl-CoA_dh_1	4.3258e-24	Pfam	37	30085.9
gc002a	GO:0008137 | NADH dehydrogenase (ubiquinone) activity	4.7e-24	MF	27	10.5058
gc002a	GO:0006123 | mitochondrial electron transport, cytoch...	9.2e-24	BP	25	11.3122
gc002a	GO:0016471 | vacuolar proton-transporting V-type ATPa...	3.8e-23	CC	48	10.1053
gc002a	GO:0051287 | NAD binding	4.8e-23	MF	70	4.811
gc002a	GO:0009083 | branched-chain amino acid catabolic proc...	1.2e-21	BP	43	8.99582
gc002a	GO:0034604 | pyruvate dehydrogenase (NAD+) activity	2.1e-21	MF	18	14.0625
gc002a	adh_short	4.26738e-21	Pfam	63	15573.1
gc002a	GO:0033539 | fatty acid beta-oxidation using acyl-CoA...	4.6e-20	BP	27	8.41121
gc002a	GO:0006107 | oxaloacetate metabolic process	1.1e-19	BP	25	8.99281
gc002a	GO:0000221 | vacuolar proton-transporting V-type ATPa...	2.2e-19	CC	19	12.0253
gc002a	GO:0000276 | mitochondrial proton-transporting ATP sy...	3.9e-19	CC	26	12.9353
gc002a	GO:0005777 | peroxisome	2.5e-18	CC	97	2.96274
gc002a	GO:0042645 | mitochondrial nucleoid	3.1e-18	CC	48	4.22164
gc002a	GO:0009055 | electron transfer activity	8.8e-18	MF	80	9.67352
gc002a	ATP-synt_ab	2.06417e-17	Pfam	15	57935.6
gc002a	ATP-synt_ab_N	2.06417e-17	Pfam	15	57935.6
gc002a	GO:0005758 | mitochondrial intermembrane space	1.7e-16	CC	59	4
gc002a	GO:0004300 | enoyl-CoA hydratase activity	1.9e-16	MF	18	10.5263
gc002a	GO:0098850 | extrinsic component of synaptic vesicle ...	5.5e-16	CC	24	7.25076
gc002a	GO:0003985 | acetyl-CoA C-acetyltransferase activity	1.6e-15	MF	16	11.1888
gc002a	GO:0005967 | mitochondrial pyruvate dehydrogenase com...	2.2e-15	CC	18	9.62567
gc002a	ATP-synt_C	2.26243e-15	Pfam	14	54073.2
gc002a	GO:0000275 | mitochondrial proton-transporting ATP sy...	1.8e-14	CC	16	13.913
gc002a	GO:0036295 | cellular response to increased oxygen le...	3.5e-14	BP	18	8.69565
gc002a	Thiolase_C	3.94287e-14	Pfam	16	41198.7
gc002a	Thiolase_N	3.94287e-14	Pfam	16	41198.7
gc002a	GO:0045039 | protein insertion into mitochondrial inn...	1e-13	BP	20	7.38007
gc002a	Mito_carr	1.0161e-13	Pfam	36	16727.3
gc002a	GO:0004165 | dodecenoyl-CoA delta-isomerase activity	1.1e-13	MF	13	12.1495
gc002a	Ligase_CoA	1.54365e-13	Pfam	13	50210.9
gc002a	GO:0006101 | citrate metabolic process	5.5e-13	BP	13	11.4035
gc002a	GO:0006550 | isoleucine catabolic process	7e-13	BP	14	10.2941
gc002a	GO:0006103 | 2-oxoglutarate metabolic process	7.4e-13	BP	26	8.87372
gc002a	Glyoxalase	9.03529e-13	Pfam	11	56648.2
gc002a	GO:0004129 | cytochrome-c oxidase activity	1.3e-12	MF	12	12
gc002a	GO:0033617 | mitochondrial cytochrome c oxidase assem...	1.8e-12	BP	24	5.42986
gc002a	GO:1902600 | proton transmembrane transport	1.9e-12	BP	214	9.1453
gc002a	2-oxoacid_dh	1.95066e-12	Pfam	12	49438.4
gc002a	GO:0061617 | MICOS complex	2.4e-12	CC	13	10.6557
gc002a	GO:1902495 | transmembrane transporter complex	3e-12	CC	174	6.51685
gc002a	GO:0004775 | succinate-CoA ligase (ADP-forming) activ...	3.3e-12	MF	10	14.0845
gc002a	GO:0006559 | L-phenylalanine catabolic process	4.3e-12	BP	15	8.77193
gc002a	GO:0033615 | mitochondrial proton-transporting ATP sy...	5.7e-12	BP	16	8
gc002a	adh_short_C2	6.10006e-12	Pfam	18	28522.2
gc002a	Iso_dh	6.21826e-12	Pfam	13	42282.8
gc002a	Abhydrolase_1	3.62724e-11	Pfam	32	15211.8
gc002a	GO:0033179 | proton-transporting V-type ATPase, V0 do...	5.2e-11	CC	15	7.73196
gc002a	GO:0005504 | fatty acid binding	5.6e-11	MF	30	4.52489
gc002a	GO:0030150 | protein import into mitochondrial matrix	6.3e-11	BP	20	5.60224
gc002a	GO:0008553 | P-type proton-exporting transporter acti...	7.4e-11	MF	12	9.91736
gc002a	GO:0007035 | vacuolar acidification	7.9e-11	BP	27	6.63391
gc002a	GO:0005749 | mitochondrial respiratory chain complex ...	8.2e-11	CC	12	9.83607
gc002a	GO:0006105 | succinate metabolic process	9.3e-11	BP	15	7.5
gc002a	Complex1_LYR	9.48018e-11	Pfam	13	36517
gc002a	GO:0051289 | protein homotetramerization	9.7e-11	BP	34	3.48004
gc002a	GO:0006094 | gluconeogenesis	1.3e-10	BP	40	3.08166
gc002a	GO:0050660 | flavin adenine dinucleotide binding	1.4e-10	MF	61	2.51546
gc002a	COesterase	1.52235e-10	Pfam	26	17093.1
gc002a	E3_binding	1.81719e-10	Pfam	9	55618.2
gc002a	GO:0099507 | ligand-gated ion channel activity involv...	1.9e-10	MF	10	11.6279
gc002a	GO:0015277 | kainate selective glutamate receptor act...	1.9e-10	MF	10	11.6279
gc002a	GO:0017133 | mitochondrial electron transfer flavopro...	2.1e-10	CC	10	11.6279
gc002a	GO:0032983 | kainate selective glutamate receptor com...	2.1e-10	CC	10	11.6279
gc002a	GO:1904315 | transmitter-gated ion channel activity i...	2.5e-10	MF	11	10.2804
gc002a	Acyltransf_C	2.96563e-10	Pfam	10	47536.9
gc002a	L51_S25_CI-B8	2.96563e-10	Pfam	10	47536.9
gc002a	3HCDH	2.99408e-10	Pfam	8	61798
gc002a	Redoxin	2.99408e-10	Pfam	8	61798
gc002a	GO:0006102 | isocitrate metabolic process	5.3e-10	BP	12	8.82353
gc002a	GO:0022904 | respiratory electron transport chain	5.6e-10	BP	155	8.4885
gc002a	GO:0019003 | GDP binding	6.3e-10	MF	33	3.32997
gc002a	GO:0006532 | aspartate biosynthetic process	6.6e-10	BP	8	14.0351
gc002a	GO:0006533 | aspartate catabolic process	6.6e-10	BP	8	14.0351
gc002a	GO:0019550 | glutamate catabolic process to aspartate	6.6e-10	BP	8	14.0351
gc002a	GO:0019551 | glutamate catabolic process to 2-oxoglut...	6.6e-10	BP	8	14.0351
gc002a	GO:0008670 | 2,4-dienoyl-CoA reductase (NADPH) activi...	6.6e-10	MF	8	14.0351
gc002a	GO:0004069 | L-aspartate:2-oxoglutarate aminotransfer...	6.6e-10	MF	8	14.0351
gc002a	GO:0004776 | succinate-CoA ligase (GDP-forming) activ...	6.6e-10	MF	8	14.0351
gc002a	GO:0004739 | pyruvate dehydrogenase (acetyl-transferr...	6.6e-10	MF	8	14.0351
gc002a	GO:0000274 | mitochondrial proton-transporting ATP sy...	7.1e-10	CC	8	13.7931
gc002a	GO:0045244 | succinate-CoA ligase complex (GDP-formin...	7.1e-10	CC	8	13.7931
gc002a	GO:0016507 | mitochondrial fatty acid beta-oxidation ...	7.1e-10	CC	8	13.7931
gc002a	GO:0006572 | tyrosine catabolic process	7.4e-10	BP	11	9.64912
gc002a	GO:0016509 | long-chain-3-hydroxyacyl-CoA dehydrogena...	7.4e-10	MF	11	9.64912
gc002a	GO:0070072 | vacuolar proton-transporting V-type ATPa...	1.2e-09	BP	12	8.39161
gc002a	GO:0015986 | ATP synthesis coupled proton transport	1.4e-09	BP	142	11.2431
gc002a	GO:0051537 | 2 iron, 2 sulfur cluster binding	1.6e-09	MF	26	3.83481
gc002a	Aldedh	1.85203e-09	Pfam	18	21391.6
gc002a	GO:0005518 | collagen binding	1.9e-09	MF	37	2.96474
gc002a	GO:0051750 | delta3,5-delta2,4-dienoyl-CoA isomerase ...	2.3e-09	MF	9	11.5385
gc002a	GO:0019841 | retinol binding	2.4e-09	MF	14	6.76329
gc002a	GO:0006121 | mitochondrial electron transport, succin...	2.7e-09	BP	12	8
gc002a	Lig_chan-Glu_bd	2.91386e-09	Pfam	16	23542.1
gc002a	GO:0006734 | NADH metabolic process	3.7e-09	BP	32	4.43828
gc002a	Lig_chan	4.36138e-09	Pfam	16	22994.6
gc002a	GO:0004029 | aldehyde dehydrogenase (NAD+) activity	4.9e-09	MF	18	6.47482
gc002a	GO:0006695 | cholesterol biosynthetic process	5e-09	BP	35	4.26829
gc002a	GO:0043083 | synaptic cleft	5.2e-09	CC	27	3.53866
gc002a	GO:0008121 | ubiquinol-cytochrome-c reductase activit...	5.6e-09	MF	8	12.5
gc002a	GO:0001972 | retinoic acid binding	7e-09	MF	14	6.33484
gc002a	GO:0048672 | positive regulation of collateral sprout...	7.1e-09	BP	14	6.33484
gc002a	GO:0070995 | NADPH oxidation	7.2e-09	BP	10	9.34579
gc002a	zf-Tim10_DDP	7.78115e-09	Pfam	11	33988.9
gc002a	GO:0051354 | negative regulation of oxidoreductase ac...	7.9e-09	BP	16	5.46075
gc002a	GO:0035965 | cardiolipin acyl-chain remodeling	8.5e-09	BP	9	10.4651
gc002a	GO:0060785 | regulation of apoptosis involved in tiss...	9.3e-09	BP	7	14
gc002a	GO:0072541 | peroxynitrite reductase activity	9.3e-09	MF	7	14
gc002a	GO:0045240 | dihydrolipoyl dehydrogenase complex	9.5e-09	CC	23	8.64662
gc002a	ADH_N	1.13504e-08	Pfam	21	16854
gc002a	GO:0035115 | embryonic forelimb morphogenesis	1.7e-08	BP	18	4.67532
gc002a	GO:0002337 | B-1a B cell differentiation	1.8e-08	BP	10	8.77193
gc002a	GO:0010716 | negative regulation of extracellular mat...	1.8e-08	BP	10	8.77193
gc002a	GO:0090024 | negative regulation of neutrophil chemot...	1.8e-08	BP	10	8.77193
gc002a	GO:0031295 | T cell costimulation	1.8e-08	BP	10	8.77193
gc002a	GO:0070403 | NAD+ binding	1.8e-08	MF	20	4.24628
gc002a	GO:0033265 | choline binding	1.9e-08	MF	24	3.65854
gc002a	Biotin_lipoyl	2.11504e-08	Pfam	12	28522.2
gc002a	GO:0019695 | choline metabolic process	2.4e-08	BP	25	3.50631
gc002a	GO:0005947 | mitochondrial alpha-ketoglutarate dehydr...	2.4e-08	CC	13	8.22785
gc002a	GO:0042775 | mitochondrial ATP synthesis coupled elec...	2.6e-08	BP	129	10.1575
gc002a	GO:0006104 | succinyl-CoA metabolic process	3e-08	BP	14	5.76132
gc002a	GO:0006730 | one-carbon metabolic process	3e-08	BP	34	4.53939
gc002a	GO:0006581 | acetylcholine catabolic process	3.3e-08	BP	22	3.80623
gc002a	GO:0042166 | acetylcholine binding	3.3e-08	MF	22	3.80623
gc002a	GO:0003990 | acetylcholinesterase activity	3.3e-08	MF	22	3.80623
gc002a	GO:0005742 | mitochondrial outer membrane translocase...	3.4e-08	CC	14	5.71429
gc002a	COX6B	3.50728e-08	Pfam	7	54073.2
gc002a	ETF	3.50728e-08	Pfam	7	54073.2
gc002a	Sulfate_transp	3.50728e-08	Pfam	7	54073.2
gc002a	THF_DHG_CYH_C	3.50728e-08	Pfam	7	54073.2
gc002a	ATP-grasp_2	4.13971e-08	Pfam	8	44944
gc002a	ADH_zinc_N	4.71437e-08	Pfam	19	17016.8
gc002a	GO:0022900 | electron transport chain	5.4e-08	BP	168	8.17518
gc002a	GO:0036343 | psychomotor behavior	6.3e-08	BP	12	6.48649
gc002a	GO:0030943 | mitochondrion targeting sequence binding	6.8e-08	MF	9	9
gc002a	GO:0033477 | S-methylmethionine metabolic process	7e-08	BP	7	12.2807
gc002a	GO:0106077 | histone succinylation	7e-08	BP	7	12.2807
gc002a	GO:0061627 | S-methylmethionine-homocysteine S-methyl...	7e-08	MF	7	12.2807
gc002a	GO:0008271 | secondary active sulfate transmembrane t...	7e-08	MF	7	12.2807
gc002a	GO:0004174 | electron-transferring-flavoprotein dehyd...	7e-08	MF	7	12.2807
gc002a	GO:0051538 | 3 iron, 4 sulfur cluster binding	7e-08	MF	7	12.2807
gc002a	GO:0047150 | betaine-homocysteine S-methyltransferase...	7e-08	MF	7	12.2807
gc002a	GO:0008898 | S-adenosylmethionine-homocysteine S-meth...	7e-08	MF	7	12.2807
gc002a	GO:0033180 | proton-transporting V-type ATPase, V1 do...	7e-08	CC	26	12.037
gc002a	GO:0070125 | mitochondrial translational elongation	9e-08	BP	8	10.2564
gc002a	Acyltransferase	1.02947e-07	Pfam	15	20151.5
gc002a	3HCDH_N	1.17095e-07	Pfam	8	41198.7
gc002a	FAA_hydrolase	1.17095e-07	Pfam	8	41198.7
gc002a	GO:0042573 | retinoic acid metabolic process	1.2e-07	BP	34	3.50515
gc002a	GO:0051539 | 4 iron, 4 sulfur cluster binding	1.2e-07	MF	30	2.88184
gc002a	GO:0140009 | L-aspartate import across plasma membran...	1.3e-07	BP	6	13.9535
gc002a	GO:1905828 | regulation of prostaglandin catabolic pr...	1.3e-07	BP	6	13.9535
gc002a	GO:0035999 | tetrahydrofolate interconversion	1.3e-07	BP	15	4.88599
gc002a	GO:0016404 | 15-hydroxyprostaglandin dehydrogenase (N...	1.3e-07	MF	6	13.9535
gc002a	GO:0005314 | high-affinity glutamate transmembrane tr...	1.3e-07	MF	6	13.9535
gc002a	GO:0047034 | 15-hydroxyicosatetraenoate dehydrogenase...	1.3e-07	MF	6	13.9535
gc002a	GO:0009361 | succinate-CoA ligase complex (ADP-formin...	1.4e-07	CC	6	13.9535
gc002a	Citrate_synt	1.48937e-07	Pfam	7	48065.1
gc002a	CoA_binding	1.48937e-07	Pfam	7	48065.1
gc002a	THF_DHG_CYH	1.48937e-07	Pfam	7	48065.1
gc002a	GO:1900222 | negative regulation of amyloid-beta clea...	1.6e-07	BP	9	8.41121
gc002a	GO:0098839 | postsynaptic density membrane	1.6e-07	CC	26	3.11377
gc002a	GO:0015908 | fatty acid transport	1.7e-07	BP	33	3.55987
gc002a	GO:0008272 | sulfate transport	1.7e-07	BP	12	6
gc002a	GO:0007042 | lysosomal lumen acidification	1.8e-07	BP	13	5.53191
gc002a	GO:0005737 | cytoplasm	2e-07	CC	1974	1.21856
gc002a	GO:0006879 | cellular iron ion homeostasis	2.2e-07	BP	28	2.92887
gc002a	GO:0046500 | S-adenosylmethionine metabolic process	2.4e-07	BP	20	5.39084
gc002a	GO:0050633 | acetyl-CoA C-myristoyltransferase activi...	2.5e-07	MF	8	9.30233
gc002a	GO:0042719 | mitochondrial intermembrane space protei...	2.7e-07	CC	8	9.30233
gc002a	ASC	2.79704e-07	Pfam	14	20120.3
gc002a	GO:0006749 | glutathione metabolic process	2.8e-07	BP	40	2.3753
gc002a	GO:0004487 | methylenetetrahydrofolate dehydrogenase ...	2.9e-07	MF	7	10.9375
gc002a	GO:0004488 | methylenetetrahydrofolate dehydrogenase ...	2.9e-07	MF	7	10.9375
gc002a	GO:0004477 | methenyltetrahydrofolate cyclohydrolase ...	2.9e-07	MF	7	10.9375
gc002a	GO:0043621 | protein self-association	3.2e-07	MF	45	2.23769
gc002a	MPC	4.76677e-07	Pfam	6	52969.7
gc002a	Porin_3	4.76677e-07	Pfam	6	52969.7
gc002a	SDF	4.76677e-07	Pfam	6	52969.7
gc002a	STAS	4.76677e-07	Pfam	6	52969.7
gc002a	GO:0042407 | cristae formation	5.1e-07	BP	15	4.47761
gc002a	GO:0008177 | succinate dehydrogenase (ubiquinone) act...	6.2e-07	MF	8	8.60215
gc002a	GO:0006850 | mitochondrial pyruvate transmembrane tra...	8.6e-07	BP	6	12
gc002a	GO:0004449 | isocitrate dehydrogenase (NAD+) activity	8.6e-07	MF	6	12
gc002a	GO:0106281 | chenodeoxycholate 7-alpha-dehydrogenase ...	8.6e-07	MF	6	12
gc002a	GO:0106282 | isoursodeoxycholate 7-beta-dehydrogenase...	8.6e-07	MF	6	12
gc002a	GO:0106283 | ursodeoxycholate 7-beta-dehydrogenase (N...	8.6e-07	MF	6	12
gc002a	GO:0047015 | 3-hydroxy-2-methylbutyryl-CoA dehydrogen...	8.6e-07	MF	6	12
gc002a	GO:0008709 | cholate 7-alpha-dehydrogenase activity	8.6e-07	MF	6	12
gc002a	GO:0050833 | pyruvate transmembrane transporter activ...	8.6e-07	MF	6	12
gc002a	GO:0018454 | acetoacetyl-CoA reductase activity	8.6e-07	MF	6	12
gc002a	GO:0005962 | mitochondrial isocitrate dehydrogenase c...	9.1e-07	CC	6	12
gc002a	DPPIV_N	9.82415e-07	Pfam	9	29272.7
gc002a	GO:0005744 | TIM23 mitochondrial import inner membran...	1.1e-06	CC	12	5.21739
gc002a	GO:0097250 | mitochondrial respirasome assembly	1.3e-06	BP	9	7.03125
gc002a	GO:0045454 | cell redox homeostasis	1.4e-06	BP	18	3.60721
gc002a	GO:0043236 | laminin binding	1.4e-06	MF	22	3.11615
gc002a	GO:0006085 | acetyl-CoA biosynthetic process	1.5e-06	BP	39	9.42029
gc002a	GO:0006637 | acyl-CoA metabolic process	1.5e-06	BP	92	5.1368
gc002a	GO:0095500 | acetylcholine receptor signaling pathway	1.6e-06	BP	23	3.01442
gc002a	GO:0003841 | 1-acylglycerol-3-phosphate O-acyltransfe...	1.7e-06	MF	13	4.67626
gc002a	GO:0046581 | intercellular canaliculus	1.7e-06	CC	10	6.06061
gc002a	Aconitase	1.80149e-06	Pfam	6	46348.5
gc002a	Aconitase_C	1.80149e-06	Pfam	6	46348.5
gc002a	LysM	1.80149e-06	Pfam	6	46348.5
gc002a	NAD_binding_10	1.80149e-06	Pfam	6	46348.5
gc002a	PDCD9	1.80149e-06	Pfam	6	46348.5
gc002a	PEX11	1.80149e-06	Pfam	6	46348.5
gc002a	GO:0043525 | positive regulation of neuron apoptotic ...	1.9e-06	BP	24	2.89855
gc002a	GST_C	2.17902e-06	Pfam	14	17303.4
gc002a	GO:0003857 | 3-hydroxyacyl-CoA dehydrogenase activity	2.3e-06	MF	18	9.32642
gc002a	GO:0016480 | negative regulation of transcription by ...	2.4e-06	BP	7	8.97436
gc002a	GO:0097745 | mitochondrial tRNA 5'-end processing	2.4e-06	BP	7	8.97436
gc002a	GO:0044594 | 17-beta-hydroxysteroid dehydrogenase (NA...	2.4e-06	MF	7	8.97436
gc002a	GO:0043532 | angiostatin binding	2.4e-06	MF	7	8.97436
gc002a	GO:0006631 | fatty acid metabolic process	2.5e-06	BP	226	2.96316
gc002a	GO:0006633 | fatty acid biosynthetic process	2.5e-06	BP	67	2.0458
gc002a	GO:0097177 | mitochondrial ribosome binding	2.5e-06	MF	11	5.31401
gc002a	GO:0030678 | mitochondrial ribonuclease P complex	2.5e-06	CC	7	8.86076
gc002a	GO:0006621 | protein retention in ER lumen	2.6e-06	BP	10	5.84795
gc002a	GO:0017099 | very-long-chain-acyl-CoA dehydrogenase a...	2.6e-06	MF	10	5.84795
gc002a	GO:0042803 | protein homodimerization activity	2.8e-06	MF	173	1.40685
gc002a	Tubulin_C	2.85948e-06	Pfam	12	19515.2
gc002a	GO:0044375 | regulation of peroxisome size	3.2e-06	BP	6	10.5263
gc002a	GO:1990051 | activation of protein kinase C activity	3.2e-06	BP	6	10.5263
gc002a	GO:1901052 | sarcosine metabolic process	3.2e-06	BP	6	10.5263
gc002a	GO:0003868 | 4-hydroxyphenylpyruvate dioxygenase acti...	3.2e-06	MF	6	10.5263
gc002a	GO:0015288 | porin activity	3.2e-06	MF	6	10.5263
gc002a	GO:0003994 | aconitate hydratase activity	3.2e-06	MF	6	10.5263
gc002a	GO:0035632 | mitochondrial prohibitin complex	3.4e-06	CC	6	10.3448
gc002a	Na_H_Exchanger	3.88751e-06	Pfam	12	19014.8
gc002a	GO:0070207 | protein homotrimerization	4e-06	BP	10	5.61798
gc002a	GO:0015108 | chloride transmembrane transporter activ...	5.1e-06	MF	8	7.01754
gc002a	GO:0045252 | oxoglutarate dehydrogenase complex	5.6e-06	CC	9	8.91089
gc002a	DUF4440	5.63294e-06	Pfam	7	33275.8
gc002a	Transketolase_C	5.63294e-06	Pfam	7	33275.8
gc002a	GST_N_3	5.63825e-06	Pfam	15	15196.2
gc002a	GO:0044571 | [2Fe-2S] cluster assembly	5.8e-06	BP	12	4.54545
gc002a	Peptidase_M16	6.8563e-06	Pfam	9	24181.8
gc002a	Peptidase_M16_C	6.8563e-06	Pfam	9	24181.8
gc002a	GO:0006084 | acetyl-CoA metabolic process	7.7e-06	BP	58	5.38533
gc002a	GO:0005741 | mitochondrial outer membrane	7.8e-06	CC	62	2.27356
gc002a	GO:0042802 | identical protein binding	8.6e-06	MF	425	1.31824
gc002a	GO:1990050 | phosphatidic acid transfer activity	9e-06	MF	8	6.61157
gc002a	GO:0015106 | bicarbonate transmembrane transporter ac...	9e-06	MF	8	6.61157
gc002a	GO:0045499 | chemorepellent activity	9.1e-06	MF	10	5.18135
gc002a	GO:0016616 | oxidoreductase activity, acting on the C...	9.7e-06	MF	90	4.15129
gc002a	GO:0070324 | thyroid hormone binding	1e-05	MF	9	5.73248
gc002a	Peptidase_S9	1.05963e-05	Pfam	11	18882.7
gc002a	GO:0016491 | oxidoreductase activity	1.1e-05	MF	433	3.02311
gc002a	GO:0061621 | canonical glycolysis	1.3e-05	BP	10	5
gc002a	GO:0001919 | regulation of receptor recycling	1.4e-05	BP	22	2.72953
gc002a	GO:0043527 | tRNA methyltransferase complex	1.6e-05	CC	9	5.45455
gc002a	2Fe-2S_thioredx	1.73359e-05	Pfam	4	61798
gc002a	AIF_C	1.73359e-05	Pfam	4	61798
gc002a	ApoO	1.73359e-05	Pfam	4	61798
gc002a	Arginase	1.73359e-05	Pfam	4	61798
gc002a	ATP-synt	1.73359e-05	Pfam	4	61798
gc002a	ATP-synt_ab_Xtn	1.73359e-05	Pfam	4	61798
gc002a	ATP-synt_D	1.73359e-05	Pfam	4	61798
gc002a	ATP-synt_DE_N	1.73359e-05	Pfam	4	61798
gc002a	ATP-synt_F6	1.73359e-05	Pfam	4	61798
gc002a	CLU	1.73359e-05	Pfam	4	61798
gc002a	CLU_N	1.73359e-05	Pfam	4	61798
gc002a	Complex1_30kDa	1.73359e-05	Pfam	4	61798
gc002a	Complex1_51K	1.73359e-05	Pfam	4	61798
gc002a	COX4	1.73359e-05	Pfam	4	61798
gc002a	COX5A	1.73359e-05	Pfam	4	61798
gc002a	COX5B	1.73359e-05	Pfam	4	61798
gc002a	COX7C	1.73359e-05	Pfam	4	61798
gc002a	Cytochrom_C1	1.73359e-05	Pfam	4	61798
gc002a	DUF1075	1.73359e-05	Pfam	4	61798
gc002a	Dyp_perox	1.73359e-05	Pfam	4	61798
gc002a	eIF3_p135	1.73359e-05	Pfam	4	61798
gc002a	ESSS	1.73359e-05	Pfam	4	61798
gc002a	ETC_C1_NDUFA5	1.73359e-05	Pfam	4	61798
gc002a	FA	1.73359e-05	Pfam	4	61798
gc002a	Fer2_3	1.73359e-05	Pfam	4	61798
gc002a	Fer4_17	1.73359e-05	Pfam	4	61798
gc002a	GRIM-19	1.73359e-05	Pfam	4	61798
gc002a	Lipin_mid	1.73359e-05	Pfam	4	61798
gc002a	Lipin_N	1.73359e-05	Pfam	4	61798
gc002a	LNS2	1.73359e-05	Pfam	4	61798
gc002a	MRP-S34	1.73359e-05	Pfam	4	61798
gc002a	Mt_ATP-synt_B	1.73359e-05	Pfam	4	61798
gc002a	Mt_ATP-synt_D	1.73359e-05	Pfam	4	61798
gc002a	NAD_binding_11	1.73359e-05	Pfam	4	61798
gc002a	NADH_4Fe-4S	1.73359e-05	Pfam	4	61798
gc002a	NDUF_B7	1.73359e-05	Pfam	4	61798
gc002a	NDUFB10	1.73359e-05	Pfam	4	61798
gc002a	PEPCK_GTP	1.73359e-05	Pfam	4	61798
gc002a	PEPCK_N	1.73359e-05	Pfam	4	61798
gc002a	PGK	1.73359e-05	Pfam	4	61798
gc002a	RGS_DHEX	1.73359e-05	Pfam	4	61798
gc002a	Ribosomal_L12	1.73359e-05	Pfam	4	61798
gc002a	Ribosomal_L12_N	1.73359e-05	Pfam	4	61798
gc002a	S-AdoMet_synt_C	1.73359e-05	Pfam	4	61798
gc002a	S-AdoMet_synt_M	1.73359e-05	Pfam	4	61798
gc002a	S-AdoMet_synt_N	1.73359e-05	Pfam	4	61798
gc002a	Sdh_cyt	1.73359e-05	Pfam	4	61798
gc002a	SLBB	1.73359e-05	Pfam	4	61798
gc002a	SnoaL_2	1.73359e-05	Pfam	4	61798
gc002a	UCR_14kD	1.73359e-05	Pfam	4	61798
gc002a	UCR_6-4kD	1.73359e-05	Pfam	4	61798
gc002a	UCR_hinge	1.73359e-05	Pfam	4	61798
gc002a	UCR_TM	1.73359e-05	Pfam	4	61798
gc002a	V-ATPase_H_C	1.73359e-05	Pfam	4	61798
gc002a	V-ATPase_H_N	1.73359e-05	Pfam	4	61798
gc002a	vATP-synt_AC39	1.73359e-05	Pfam	4	61798
gc002a	zf-CHCC	1.73359e-05	Pfam	4	61798
gc002a	Aldolase_II	1.86433e-05	Pfam	8	24719.2
gc002a	S-methyl_trans	1.88225e-05	Pfam	7	28839.1
gc002a	GO:0016401 | palmitoyl-CoA oxidase activity	1.9e-05	MF	10	4.83092
gc002a	GO:0043878 | glyceraldehyde-3-phosphate dehydrogenase...	2e-05	MF	7	7
gc002a	GO:0033229 | cysteine transmembrane transporter activ...	2.1e-05	MF	6	8.4507
gc002a	GO:0006693 | prostaglandin metabolic process	2.3e-05	BP	37	2.05784
gc002a	GO:0008299 | isoprenoid biosynthetic process	2.5e-05	BP	28	3.84615
gc002a	GO:0003954 | NADH dehydrogenase activity	2.5e-05	MF	31	10.8772
gc002a	GO:0000104 | succinate dehydrogenase activity	2.5e-05	MF	12	9.91736
gc002a	Arfaptin	2.5081e-05	Pfam	6	33708
gc002a	GO:1901897 | regulation of relaxation of cardiac musc...	2.6e-05	BP	4	13.7931
gc002a	GO:1990547 | mitochondrial phosphate ion transmembran...	2.6e-05	BP	4	13.7931
gc002a	GO:0097254 | renal tubular secretion	2.6e-05	BP	4	13.7931
gc002a	GO:1990603 | dark adaptation	2.6e-05	BP	4	13.7931
gc002a	GO:0006843 | mitochondrial citrate transmembrane tran...	2.6e-05	BP	4	13.7931
gc002a	GO:0033488 | cholesterol biosynthetic process via 24,...	2.6e-05	BP	4	13.7931
gc002a	GO:0033489 | cholesterol biosynthetic process via des...	2.6e-05	BP	4	13.7931
gc002a	GO:0046327 | glycerol biosynthetic process from pyruv...	2.6e-05	BP	4	13.7931
gc002a	GO:0046166 | glyceraldehyde-3-phosphate biosynthetic ...	2.6e-05	BP	4	13.7931
gc002a	GO:0051902 | negative regulation of mitochondrial dep...	2.6e-05	BP	4	13.7931
gc002a	GO:0043056 | forward locomotion	2.6e-05	BP	4	13.7931
gc002a	GO:0061402 | positive regulation of transcription fro...	2.6e-05	BP	4	13.7931
gc002a	GO:1903512 | phytanic acid metabolic process	2.6e-05	BP	4	13.7931
gc002a	GO:0030241 | skeletal muscle myosin thick filament as...	2.6e-05	BP	4	13.7931
gc002a	GO:1900139 | negative regulation of arachidonic acid ...	2.6e-05	BP	4	13.7931
gc002a	GO:1905541 | regulation of L-arginine import across p...	2.6e-05	BP	4	13.7931
gc002a	GO:0106383 | dAMP salvage	2.6e-05	BP	4	13.7931
gc002a	GO:0043382 | positive regulation of memory T cell dif...	2.6e-05	BP	4	13.7931
gc002a	GO:0009087 | methionine catabolic process	2.6e-05	BP	4	13.7931
gc002a	GO:0048388 | endosomal lumen acidification	2.6e-05	BP	4	13.7931
gc002a	GO:0002439 | chronic inflammatory response to antigen...	2.6e-05	BP	4	13.7931
gc002a	GO:1902109 | negative regulation of mitochondrial mem...	2.6e-05	BP	4	13.7931
gc002a	GO:0010124 | phenylacetate catabolic process	2.6e-05	BP	4	13.7931
gc002a	GO:1904093 | negative regulation of autophagic cell d...	2.6e-05	BP	4	13.7931
gc002a	GO:1902860 | propionyl-CoA biosynthetic process	2.6e-05	BP	4	13.7931
gc002a	GO:0070965 | positive regulation of neutrophil mediat...	2.6e-05	BP	4	13.7931
gc002a	GO:0048769 | sarcomerogenesis	2.6e-05	BP	4	13.7931
gc002a	GO:1901006 | ubiquinone-6 biosynthetic process	2.6e-05	BP	4	13.7931
gc002a	GO:0051068 | dihydrolipoamide metabolic process	2.6e-05	BP	4	13.7931
gc002a	GO:1902603 | carnitine transmembrane transport	2.6e-05	BP	4	13.7931
gc002a	GO:2000552 | negative regulation of T-helper 2 cell c...	2.6e-05	BP	4	13.7931
gc002a	GO:0051365 | cellular response to potassium ion starv...	2.6e-05	BP	4	13.7931
gc002a	GO:1990267 | response to transition metal nanoparticl...	2.6e-05	BP	4	13.7931
gc002a	GO:0006175 | dATP biosynthetic process	2.6e-05	BP	4	13.7931
gc002a	GO:0019563 | glycerol catabolic process	2.6e-05	BP	4	13.7931
gc002a	GO:0019510 | S-adenosylhomocysteine catabolic process	2.6e-05	BP	4	13.7931
gc002a	GO:0019543 | propionate catabolic process	2.6e-05	BP	4	13.7931
gc002a	GO:0019547 | arginine catabolic process to ornithine	2.6e-05	BP	4	13.7931
gc002a	GO:0071468 | cellular response to acidic pH	2.6e-05	BP	15	5.26316
gc002a	GO:0070991 | medium-chain-acyl-CoA dehydrogenase acti...	2.6e-05	MF	4	13.7931
gc002a	GO:0047801 | L-cysteine:2-oxoglutarate aminotransfera...	2.6e-05	MF	4	13.7931
gc002a	GO:0003853 | 2-methylacyl-CoA dehydrogenase activity	2.6e-05	MF	4	13.7931
gc002a	GO:0050614 | delta24-sterol reductase activity	2.6e-05	MF	4	13.7931
gc002a	GO:0003842 | 1-pyrroline-5-carboxylate dehydrogenase ...	2.6e-05	MF	4	13.7931
gc002a	GO:0004462 | lactoylglutathione lyase activity	2.6e-05	MF	4	13.7931
gc002a	GO:0031433 | telethonin binding	2.6e-05	MF	4	13.7931
gc002a	GO:0004478 | methionine adenosyltransferase activity	2.6e-05	MF	4	13.7931
gc002a	GO:0017174 | glycine N-methyltransferase activity	2.6e-05	MF	4	13.7931
gc002a	GO:0004613 | phosphoenolpyruvate carboxykinase (GTP) ...	2.6e-05	MF	4	13.7931
gc002a	GO:0004617 | phosphoglycerate dehydrogenase activity	2.6e-05	MF	4	13.7931
gc002a	GO:0004618 | phosphoglycerate kinase activity	2.6e-05	MF	4	13.7931
gc002a	GO:0015367 | oxoglutarate:malate antiporter activity	2.6e-05	MF	4	13.7931
gc002a	GO:0043544 | lipoamide binding	2.6e-05	MF	4	13.7931
gc002a	GO:0004148 | dihydrolipoyl dehydrogenase activity	2.6e-05	MF	4	13.7931
gc002a	GO:0004136 | deoxyadenosine kinase activity	2.6e-05	MF	4	13.7931
gc002a	GO:0019166 | trans-2-enoyl-CoA reductase (NADPH) acti...	2.6e-05	MF	4	13.7931
gc002a	GO:0004108 | citrate (Si)-synthase activity	2.6e-05	MF	4	13.7931
gc002a	GO:0005315 | inorganic phosphate transmembrane transp...	2.6e-05	MF	4	13.7931
gc002a	GO:0004053 | arginase activity	2.6e-05	MF	4	13.7931
gc002a	GO:0106264 | protein serine kinase activity (using GT...	2.6e-05	MF	4	13.7931
gc002a	GO:0008775 | acetate CoA-transferase activity	2.6e-05	MF	4	13.7931
gc002a	GO:0071913 | citrate secondary active transmembrane t...	2.6e-05	MF	4	13.7931
gc002a	GO:0055100 | adiponectin binding	2.6e-05	MF	4	13.7931
gc002a	GO:0004001 | adenosine kinase activity	2.6e-05	MF	4	13.7931
gc002a	GO:0008929 | methylglyoxal synthase activity	2.6e-05	MF	4	13.7931
gc002a	GO:0102035 | isobutyryl-CoA:FAD oxidoreductase activi...	2.6e-05	MF	4	13.7931
gc002a	GO:0000246 | delta24(24-1) sterol reductase activity	2.6e-05	MF	4	13.7931
gc002a	GO:1903924 | estradiol binding	2.6e-05	MF	4	13.7931
gc002a	GO:0008398 | sterol 14-demethylase activity	2.6e-05	MF	4	13.7931
gc002a	GO:0016937 | short-branched-chain-acyl-CoA dehydrogen...	2.6e-05	MF	4	13.7931
gc002a	GO:0004807 | triose-phosphate isomerase activity	2.6e-05	MF	4	13.7931
gc002a	GO:0045261 | proton-transporting ATP synthase complex...	2.6e-05	CC	20	13.8889
gc002a	GO:0005754 | mitochondrial proton-transporting ATP sy...	2.7e-05	CC	4	13.7931
gc002a	GO:0033181 | plasma membrane proton-transporting V-ty...	2.7e-05	CC	4	13.7931
gc002a	GO:1990733 | titin-telethonin complex	2.7e-05	CC	4	13.7931
gc002a	GO:0005859 | muscle myosin complex	2.7e-05	CC	4	13.7931
gc002a	GO:0043159 | acrosomal matrix	2.7e-05	CC	4	13.7931
gc002a	Bax1-I	2.84077e-05	Pfam	8	23542.1
gc002a	Tetraspanin	3.09953e-05	Pfam	17	12215.9
gc002a	GO:0033632 | regulation of cell-cell adhesion mediate...	3.2e-05	BP	12	3.90879
gc002a	GST_C_6	3.25954e-05	Pfam	16	12676.5
gc002a	GO:0070584 | mitochondrion morphogenesis	3.6e-05	BP	18	2.89855
gc002a	GO:1903204 | negative regulation of oxidative stress-...	3.6e-05	BP	11	4.16667
gc002a	GO:0062173 | brexanolone metabolic process	3.6e-05	BP	7	6.54206
gc002a	GO:0047035 | testosterone dehydrogenase (NAD+) activi...	3.6e-05	MF	7	6.54206
gc002a	GO:0016559 | peroxisome fission	3.7e-05	BP	10	4.52489
gc002a	GO:0071267 | L-methionine salvage	3.8e-05	BP	8	5.59441
gc002a	GO:0004028 | 3-chloroallyl aldehyde dehydrogenase act...	3.8e-05	MF	8	5.59441
gc002a	GO:0045471 | response to ethanol	3.9e-05	BP	21	2.62829
gc002a	GO:0009062 | fatty acid catabolic process	4e-05	BP	120	5.02092
gc002a	Ammonium_transp	4.21104e-05	Pfam	8	22472
gc002a	GO:0070779 | D-aspartate import across plasma membran...	4.4e-05	BP	6	7.69231
gc002a	GO:0070901 | mitochondrial tRNA methylation	4.4e-05	BP	6	7.69231
gc002a	GO:1990180 | mitochondrial tRNA 3'-end processing	4.4e-05	BP	6	7.69231
gc002a	GO:0140090 | membrane curvature sensor activity	4.4e-05	MF	6	7.69231
gc002a	GO:0008948 | oxaloacetate decarboxylase activity	4.4e-05	MF	6	7.69231
gc002a	GO:0000062 | fatty-acyl-CoA binding	4.5e-05	MF	16	3.07102
gc002a	Ribosomal_S18	4.74077e-05	Pfam	6	30899
gc002a	GO:0042574 | retinal metabolic process	4.8e-05	BP	9	4.86486
gc002a	TLD	5.07014e-05	Pfam	7	25446.2
gc002a	GO:0006544 | glycine metabolic process	5.3e-05	BP	12	3.73832
gc002a	GO:0004364 | glutathione transferase activity	5.3e-05	MF	24	2.4024
gc002a	Band_3_cyto	5.30622e-05	Pfam	5	38623.8
gc002a	Isochorismatase	5.30622e-05	Pfam	5	38623.8
gc002a	NAD_binding_2	5.30622e-05	Pfam	5	38623.8
gc002a	NDUFA12	5.30622e-05	Pfam	5	38623.8
gc002a	PRELI	5.30622e-05	Pfam	5	38623.8
gc002a	GO:0008320 | protein transmembrane transporter activi...	5.4e-05	MF	13	3.50404
gc002a	GO:1990229 | iron-sulfur cluster assembly complex	5.7e-05	CC	12	3.7037
gc002a	GO:0006564 | L-serine biosynthetic process	6e-05	BP	7	6.14035
gc002a	GO:0048039 | ubiquinone binding	6e-05	MF	7	6.14035
gc002a	GO:0050661 | NADP binding	6.5e-05	MF	24	2.95203
gc002a	GO:0008209 | androgen metabolic process	6.8e-05	BP	9	4.66321
gc002a	AMP-binding_C	7.7334e-05	Pfam	15	12359.6
gc002a	GO:0016020 | membrane	7.9e-05	CC	1486	1.38898
gc002a	Lipocalin	8.22078e-05	Pfam	4	49438.4
gc002a	OSCP	8.22078e-05	Pfam	4	49438.4
gc002a	TIM	8.22078e-05	Pfam	4	49438.4
gc002a	GO:0031953 | negative regulation of protein autophosp...	8.3e-05	BP	6	6.97674
gc002a	GO:0098712 | L-glutamate import across plasma membran...	8.3e-05	BP	6	6.97674
gc002a	GO:0019243 | methylglyoxal catabolic process to D-lac...	8.3e-05	BP	6	6.97674
gc002a	GO:0120225 | coenzyme A binding	8.3e-05	MF	6	6.97674
gc002a	GO:0004957 | prostaglandin E receptor activity	8.3e-05	MF	6	6.97674
gc002a	Tim17	8.32146e-05	Pfam	6	28522.2
gc002a	GO:1904539 | negative regulation of glycolytic proces...	8.6e-05	BP	5	8.77193
gc002a	GO:0010133 | proline catabolic process to glutamate	8.6e-05	BP	5	8.77193
gc002a	GO:0003846 | 2-acylglycerol O-acyltransferase activit...	8.6e-05	MF	5	8.77193
gc002a	GO:0016508 | long-chain-enoyl-CoA hydratase activity	8.6e-05	MF	5	8.77193
gc002a	GO:0047621 | acylpyruvate hydrolase activity	8.6e-05	MF	5	8.77193
gc002a	GO:0018773 | acetylpyruvate hydrolase activity	8.6e-05	MF	5	8.77193
gc002a	GO:0004144 | diacylglycerol O-acyltransferase activit...	8.6e-05	MF	5	8.77193
gc002a	GO:0034545 | fumarylpyruvate hydrolase activity	8.6e-05	MF	5	8.77193
gc002a	GO:0030492 | hemoglobin binding	8.6e-05	MF	5	8.77193
gc002a	GO:0015227 | acyl carnitine transmembrane transporter...	8.6e-05	MF	5	8.77193
gc002a	GO:0098842 | postsynaptic early endosome	8.9e-05	CC	5	8.62069
gc002a	GO:0008535 | respiratory chain complex IV assembly	9e-05	BP	31	5.49645
gc002a	GO:0005782 | peroxisomal matrix	9.2e-05	CC	20	2.55102
gc002a	Tubulin	9.35634e-05	Pfam	12	14261.1
gc002a	GO:0051591 | response to cAMP	9.9e-05	BP	19	2.60989
gc002a	GO:0043113 | receptor clustering	9.9e-05	BP	19	2.60989
gc002a	AMP-binding	0.000114804	Pfam	17	11058.6
gc002a	GO:0015937 | coenzyme A biosynthetic process	0.00012	BP	10	4
gc002a	GO:1905091 | positive regulation of parkin-mediated s...	0.00012	BP	4	11.1111
gc002a	GO:0015670 | carbon dioxide transport	0.00012	BP	8	4.87805
gc002a	GO:0008442 | 3-hydroxyisobutyrate dehydrogenase activ...	0.00012	MF	4	11.1111
gc002a	GO:0004085 | butyryl-CoA dehydrogenase activity	0.00012	MF	4	11.1111
gc002a	GO:0008470 | isovaleryl-CoA dehydrogenase activity	0.00012	MF	4	11.1111
gc002a	GO:0030955 | potassium ion binding	0.00012	MF	8	4.87805
gc002a	GO:0005778 | peroxisomal membrane	0.00013	CC	22	2.37069
gc002a	GO:0045041 | protein import into mitochondrial interm...	0.00015	BP	6	6.45161
gc002a	GO:0071422 | succinate transmembrane transport	0.00015	BP	7	5.46875
gc002a	GO:0070129 | regulation of mitochondrial translation	0.00015	BP	13	3.1941
gc002a	GO:0015141 | succinate transmembrane transporter acti...	0.00015	MF	7	5.46875
gc002a	GO:0008379 | thioredoxin peroxidase activity	0.00015	MF	7	5.46875
gc002a	GO:0015386 | potassium:proton antiporter activity	0.00017	MF	9	4.20561
gc002a	His_Phos_1	0.000170131	Pfam	7	21629.3
gc002a	Transket_pyr	0.000170131	Pfam	7	21629.3
gc002a	GO:0046677 | response to antibiotic	0.00018	BP	23	2.27048
gc002a	GO:0009106 | lipoate metabolic process	0.00018	BP	5	7.8125
gc002a	GO:0045852 | pH elevation	0.00018	BP	5	7.8125
gc002a	GO:0102040 | fumarate reductase (menaquinone)	0.00018	MF	5	7.8125
gc002a	GO:0047750 | cholestenol delta-isomerase activity	0.00018	MF	5	7.8125
gc002a	GO:0008239 | dipeptidyl-peptidase activity	0.00019	MF	10	3.78788
gc002a	GO:0047617 | acyl-CoA hydrolase activity	0.0002	MF	11	3.50318
gc002a	FerB	0.00021395	Pfam	5	30899
gc002a	GO:0031639 | plasminogen activation	0.00022	BP	7	5.14706
gc002a	ATP-synt_ab_C	0.000233929	Pfam	4	41198.7
gc002a	vATP-synt_E	0.000233929	Pfam	4	41198.7
gc002a	GO:0005791 | rough endoplasmic reticulum	0.00025	CC	30	1.98544
gc002a	GO:0030506 | ankyrin binding	0.00026	MF	13	3.03738
gc002a	Alpha-2-MRAP_N	0.000268759	Pfam	3	61798
gc002a	ATP-synt_S1	0.000268759	Pfam	3	61798
gc002a	COX6A	0.000268759	Pfam	3	61798
gc002a	COX7a	0.000268759	Pfam	3	61798
gc002a	DUF543	0.000268759	Pfam	3	61798
gc002a	Fer2_4	0.000268759	Pfam	3	61798
gc002a	Fer4_7	0.000268759	Pfam	3	61798
gc002a	Mitofilin	0.000268759	Pfam	3	61798
gc002a	Molybdopterin	0.000268759	Pfam	3	61798
gc002a	NADH_dhqG_C	0.000268759	Pfam	3	61798
gc002a	NADH-G_4Fe-4S_3	0.000268759	Pfam	3	61798
gc002a	NDUF_B8	0.000268759	Pfam	3	61798
gc002a	Romo1	0.000268759	Pfam	3	61798
gc002a	UcrQ	0.000268759	Pfam	3	61798
gc002a	GO:0050772 | positive regulation of axonogenesis	0.00029	BP	42	2.60546
gc002a	GO:0004033 | aldo-keto reductase (NADP) activity	0.00029	MF	12	3.1746
gc002a	GO:0000038 | very long-chain fatty acid metabolic pro...	0.0003	BP	20	3.83877
gc002a	GO:0006555 | methionine metabolic process	0.00031	BP	19	6.05096
gc002a	GO:0098810 | neurotransmitter reuptake	0.00031	BP	16	3.50109
gc002a	GO:0006574 | valine catabolic process	0.00032	BP	7	4.8951
gc002a	E1_dh	0.000328035	Pfam	6	23174.2
gc002a	GO:0030240 | skeletal muscle thin filament assembly	0.00034	BP	5	7.04225
gc002a	GO:0060336 | negative regulation of interferon-gamma-...	0.00034	BP	5	7.04225
gc002a	GO:0106034 | protein maturation by [2Fe-2S] cluster t...	0.00034	BP	4	9.30233
gc002a	GO:0036367 | light adaption	0.00034	BP	4	9.30233
gc002a	GO:0047522 | 15-oxoprostaglandin 13-oxidase activity	0.00034	MF	5	7.04225
gc002a	GO:0036132 | 13-prostaglandin reductase activity	0.00034	MF	5	7.04225
gc002a	GO:0006933 | negative regulation of cell adhesion inv...	0.00036	BP	3	14.2857
gc002a	GO:0021539 | subthalamus development	0.00036	BP	3	14.2857
gc002a	GO:0010916 | negative regulation of very-low-density ...	0.00036	BP	3	14.2857
gc002a	GO:0062069 | GARP complex binding	0.00036	MF	3	14.2857
gc002a	GO:0046554 | malate dehydrogenase (NADP+) activity	0.00036	MF	3	14.2857
gc002a	GO:0070326 | very-low-density lipoprotein particle re...	0.00036	MF	3	14.2857
gc002a	GO:0048019 | receptor antagonist activity	0.00036	MF	3	14.2857
gc002a	GO:0004742 | dihydrolipoyllysine-residue acetyltransf...	0.00036	MF	3	14.2857
gc002a	GO:0030449 | regulation of complement activation	0.00037	BP	6	5.60748
gc002a	GO:0071314 | cellular response to cocaine	0.00037	BP	6	5.60748
gc002a	Ferlin_C	0.00037134	Pfam	5	28090
gc002a	GO:0090201 | negative regulation of release of cytoch...	0.00041	BP	12	3.06122
gc002a	GST_C_3	0.000429782	Pfam	15	10654.8
gc002a	GO:0016717 | oxidoreductase activity, acting on paire...	0.00044	MF	7	4.66667
gc002a	RabGAP-TBC	0.00044523	Pfam	17	9911
gc002a	GO:0035686 | sperm fibrous sheath	0.00046	CC	8	4.12371
gc002a	GO:0004177 | aminopeptidase activity	0.00047	MF	24	2.09059
gc002a	GO:0015385 | sodium:proton antiporter activity	0.00048	MF	9	3.7037
gc002a	GO:0015280 | ligand-gated sodium channel activity	0.00048	MF	10	3.42466
gc002a	HlyIII	0.000484191	Pfam	8	16479.5
gc002a	ATP_synt_H	0.000517801	Pfam	4	35313.1
gc002a	Avl9	0.000517801	Pfam	4	35313.1
gc002a	HIG_1_N	0.000517801	Pfam	4	35313.1
gc002a	WBP-1	0.000517801	Pfam	4	35313.1
gc002a	GO:0098686 | hippocampal mossy fiber to CA3 synapse	0.00052	CC	15	2.60417
gc002a	GO:0050915 | sensory perception of sour taste	0.00056	BP	8	4
gc002a	GO:0021794 | thalamus development	0.00059	BP	5	6.41026
gc002a	GO:0031630 | regulation of synaptic vesicle fusion to...	0.00059	BP	10	3.33333
gc002a	GO:0030060 | L-malate dehydrogenase activity	0.00059	MF	5	6.41026
gc002a	GO:0005506 | iron ion binding	0.0006	MF	59	1.54612
gc002a	FerI	0.00060272	Pfam	5	25749.2
gc002a	GLTP	0.00060272	Pfam	5	25749.2
gc002a	Ldh_1_C	0.00060272	Pfam	5	25749.2
gc002a	Ldh_1_N	0.00060272	Pfam	5	25749.2
gc002a	LMWPc	0.00060272	Pfam	5	25749.2
gc002a	PP-binding	0.000604309	Pfam	7	18024.4
gc002a	GO:0006552 | leucine catabolic process	0.00061	BP	7	4.4586
gc002a	GO:1903958 | nitric-oxide synthase complex	0.00061	CC	5	6.32911
gc002a	Ras	0.000631828	Pfam	34	7220.38
gc002a	DUF5600	0.000679794	Pfam	6	20599.3
gc002a	EHD_N	0.000679794	Pfam	6	20599.3
gc002a	GO:0050775 | positive regulation of dendrite morphoge...	0.00071	BP	26	1.9697
gc002a	GO:0070181 | small ribosomal subunit rRNA binding	0.00073	MF	8	3.86473
gc002a	GO:2001150 | positive regulation of dipeptide transme...	0.00076	BP	4	8
gc002a	GO:2001225 | regulation of chloride transport	0.00076	BP	4	8
gc002a	GO:0007007 | inner mitochondrial membrane organizatio...	0.00076	BP	41	5.63187
gc002a	GO:0004609 | phosphatidylserine decarboxylase activit...	0.00076	MF	4	8
gc002a	GO:0044610 | FMN transmembrane transporter activity	0.00076	MF	4	8
gc002a	GO:0080122 | AMP transmembrane transporter activity	0.00076	MF	4	8
gc002a	GO:0004064 | arylesterase activity	0.00076	MF	4	8
gc002a	GO:0015228 | coenzyme A transmembrane transporter act...	0.00076	MF	4	8
gc002a	GO:0006699 | bile acid biosynthetic process	0.00077	BP	18	2.29299
gc002a	GO:0042734 | presynaptic membrane	0.00079	CC	72	1.46282
gc002a	APH	0.000792808	Pfam	7	17303.4
gc002a	PA	0.000792808	Pfam	7	17303.4
gc002a	GO:0003026 | regulation of systemic arterial blood pr...	0.00082	BP	7	4.26829
gc002a	GO:0042721 | TIM22 mitochondrial import inner membran...	0.00087	CC	7	4.24242
gc002a	EBP	0.000927411	Pfam	5	23768.5
gc002a	HCO3_cotransp	0.000927411	Pfam	5	23768.5
gc002a	GO:0003925 | G protein activity	0.00093	MF	15	2.47525
gc002a	AA_permease_C	0.000939495	Pfam	6	19515.2
gc002a	GO:0039529 | RIG-I signaling pathway	0.00094	BP	9	3.40909
gc002a	GO:0031489 | myosin V binding	0.00094	MF	9	3.40909
gc002a	GO:0055093 | response to hyperoxia	0.00095	BP	5	5.81395
gc002a	GO:0006668 | sphinganine-1-phosphate metabolic proces...	0.00095	BP	5	5.81395
gc002a	GO:0035811 | negative regulation of urine volume	0.00095	BP	5	5.81395
gc002a	GO:0035621 | ER to Golgi ceramide transport	0.00095	BP	5	5.81395
gc002a	60KD_IMP	0.00098254	Pfam	4	30899
gc002a	AdoHcyase	0.00098254	Pfam	4	30899
gc002a	AdoHcyase_NAD	0.00098254	Pfam	4	30899
gc002a	Aldose_epim	0.00098254	Pfam	4	30899
gc002a	DUF727	0.00098254	Pfam	4	30899
gc002a	DUF872	0.00098254	Pfam	4	30899
gc002a	GSHPx	0.00098254	Pfam	4	30899
gc002a	GO:0099617 | matrix side of mitochondrial inner membr...	0.00099	CC	5	5.81395
gc002a	GO:0048269 | methionine adenosyltransferase complex	0.00099	CC	5	5.81395
gc002a	GO:0006739 | NADP metabolic process	0.001	BP	33	3.82387
gc002a	GO:0020037 | heme binding	0.00101	MF	47	1.59918
gc002a	ACT_7	0.00102303	Pfam	3	46348.5
gc002a	ATP-synt_F	0.00102303	Pfam	3	46348.5
gc002a	ATP-synt_G	0.00102303	Pfam	3	46348.5
gc002a	ATP12	0.00102303	Pfam	3	46348.5
gc002a	Cg6151-P	0.00102303	Pfam	3	46348.5
gc002a	CI-B14_5a	0.00102303	Pfam	3	46348.5
gc002a	Citrate_bind	0.00102303	Pfam	3	46348.5
gc002a	Cob_adeno_trans	0.00102303	Pfam	3	46348.5
gc002a	CybS	0.00102303	Pfam	3	46348.5
gc002a	Cytochrom_C	0.00102303	Pfam	3	46348.5
gc002a	DUF1713	0.00102303	Pfam	3	46348.5
gc002a	DUF498	0.00102303	Pfam	3	46348.5
gc002a	DUF842	0.00102303	Pfam	3	46348.5
gc002a	ECSIT	0.00102303	Pfam	3	46348.5
gc002a	ECSIT_C	0.00102303	Pfam	3	46348.5
gc002a	EF_TS	0.00102303	Pfam	3	46348.5
gc002a	ETF_alpha	0.00102303	Pfam	3	46348.5
gc002a	ETF_QO	0.00102303	Pfam	3	46348.5
gc002a	FAA_hydrolase_N	0.00102303	Pfam	3	46348.5
gc002a	FAM177	0.00102303	Pfam	3	46348.5
gc002a	FTHFS	0.00102303	Pfam	3	46348.5
gc002a	Fumble	0.00102303	Pfam	3	46348.5
gc002a	Fumerase	0.00102303	Pfam	3	46348.5
gc002a	Fumerase_C	0.00102303	Pfam	3	46348.5
gc002a	HgmA	0.00102303	Pfam	3	46348.5
gc002a	HMG_CoA_synt_C	0.00102303	Pfam	3	46348.5
gc002a	HMG_CoA_synt_N	0.00102303	Pfam	3	46348.5
gc002a	ICA69	0.00102303	Pfam	3	46348.5
gc002a	iPGM_N	0.00102303	Pfam	3	46348.5
gc002a	Kinesin_assoc	0.00102303	Pfam	3	46348.5
gc002a	MAM33	0.00102303	Pfam	3	46348.5
gc002a	MAS20	0.00102303	Pfam	3	46348.5
gc002a	MDD_C	0.00102303	Pfam	3	46348.5
gc002a	Metalloenzyme	0.00102303	Pfam	3	46348.5
gc002a	MMADHC	0.00102303	Pfam	3	46348.5
gc002a	MRP-63	0.00102303	Pfam	3	46348.5
gc002a	MRP-L47	0.00102303	Pfam	3	46348.5
gc002a	MRP-S22	0.00102303	Pfam	3	46348.5
gc002a	MRP-S24	0.00102303	Pfam	3	46348.5
gc002a	MRP-S26	0.00102303	Pfam	3	46348.5
gc002a	NDUF_B12	0.00102303	Pfam	3	46348.5
gc002a	NDUF_C2	0.00102303	Pfam	3	46348.5
gc002a	OPA3	0.00102303	Pfam	3	46348.5
gc002a	Pam16	0.00102303	Pfam	3	46348.5
gc002a	Pet191_N	0.00102303	Pfam	3	46348.5
gc002a	PHP	0.00102303	Pfam	3	46348.5
gc002a	PK	0.00102303	Pfam	3	46348.5
gc002a	PK_C	0.00102303	Pfam	3	46348.5
gc002a	PP1_inhibitor	0.00102303	Pfam	3	46348.5
gc002a	QIL1	0.00102303	Pfam	3	46348.5
gc002a	Rav1p_C	0.00102303	Pfam	3	46348.5
gc002a	Renin_r	0.00102303	Pfam	3	46348.5
gc002a	Rgp1	0.00102303	Pfam	3	46348.5
gc002a	Ribosomal_L27	0.00102303	Pfam	3	46348.5
gc002a	Ribosomal_L32p	0.00102303	Pfam	3	46348.5
gc002a	Ribul_P_3_epim	0.00102303	Pfam	3	46348.5
gc002a	Rotamase	0.00102303	Pfam	3	46348.5
gc002a	SAM_KSR1	0.00102303	Pfam	3	46348.5
gc002a	TIM21	0.00102303	Pfam	3	46348.5
gc002a	UPF0029	0.00102303	Pfam	3	46348.5
gc002a	UPF0184	0.00102303	Pfam	3	46348.5
gc002a	UPF0203	0.00102303	Pfam	3	46348.5
gc002a	V-ATPase_C	0.00102303	Pfam	3	46348.5
gc002a	V-ATPase_G	0.00102303	Pfam	3	46348.5
gc002a	VMA21	0.00102303	Pfam	3	46348.5
gc002a	zf-NADH-PPase	0.00102303	Pfam	3	46348.5
gc002a	GO:0071549 | cellular response to dexamethasone stimu...	0.00109	BP	7	4.09357
gc002a	GO:0016421 | CoA carboxylase activity	0.00109	MF	7	4.09357
gc002a	GO:0008210 | estrogen metabolic process	0.0011	BP	20	2.12314
gc002a	GST_N_4	0.00110621	Pfam	12	11068.3
gc002a	GO:0001618 | virus receptor activity	0.00111	MF	11	2.91005
gc002a	GO:0007567 | parturition	0.00115	BP	6	4.6875
gc002a	2-Hacid_dh	0.00126922	Pfam	6	18539.4
gc002a	PAP2	0.00126922	Pfam	6	18539.4
gc002a	GO:0005542 | folic acid binding	0.00127	MF	10	3.04878
gc002a	GO:0045277 | respiratory chain complex IV	0.00135	CC	38	11.2426
gc002a	GO:1902224 | ketone body metabolic process	0.00136	BP	11	7.33333
gc002a	GO:0006740 | NADPH regeneration	0.00136	BP	13	2.98851
gc002a	DSBA	0.00136617	Pfam	5	22070.7
gc002a	Rieske	0.00136617	Pfam	5	22070.7
gc002a	GO:0042774 | plasma membrane ATP synthesis coupled el...	0.00137	BP	3	10.3448
gc002a	GO:0003069 | acetylcholine-mediated vasodilation invo...	0.00137	BP	3	10.3448
gc002a	GO:0003032 | detection of oxygen	0.00137	BP	3	10.3448
gc002a	GO:1903435 | positive regulation of constitutive secr...	0.00137	BP	3	10.3448
gc002a	GO:0006640 | monoacylglycerol biosynthetic process	0.00137	BP	3	10.3448
gc002a	GO:0110155 | NAD-cap decapping	0.00137	BP	3	10.3448
gc002a	GO:1903595 | positive regulation of histamine secreti...	0.00137	BP	3	10.3448
gc002a	GO:1902037 | negative regulation of hematopoietic ste...	0.00137	BP	3	10.3448
gc002a	GO:1902000 | homogentisate catabolic process	0.00137	BP	3	10.3448
gc002a	GO:1903577 | cellular response to L-arginine	0.00137	BP	3	10.3448
gc002a	GO:0032417 | positive regulation of sodium:proton ant...	0.00137	BP	3	10.3448
gc002a	GO:0072755 | cellular response to benomyl	0.00137	BP	3	10.3448
gc002a	GO:0072705 | cellular response to mercaptoethanol	0.00137	BP	3	10.3448
gc002a	GO:0010142 | farnesyl diphosphate biosynthetic proces...	0.00137	BP	3	10.3448
gc002a	GO:2000491 | positive regulation of hepatic stellate ...	0.00137	BP	3	10.3448
gc002a	GO:1905932 | positive regulation of vascular associat...	0.00137	BP	3	10.3448
gc002a	GO:0010796 | regulation of multivesicular body size	0.00137	BP	3	10.3448
gc002a	GO:0048210 | Golgi vesicle fusion to target membrane	0.00137	BP	3	10.3448
gc002a	GO:0048773 | erythrophore differentiation	0.00137	BP	3	10.3448
gc002a	GO:1902631 | negative regulation of membrane hyperpol...	0.00137	BP	3	10.3448
gc002a	GO:0021903 | rostrocaudal neural tube patterning	0.00137	BP	3	10.3448
gc002a	GO:0071283 | cellular response to iron(III) ion	0.00137	BP	3	10.3448
gc002a	GO:0016031 | tRNA import into mitochondrion	0.00137	BP	3	10.3448
gc002a	GO:1901738 | regulation of vitamin A metabolic proces...	0.00137	BP	3	10.3448
gc002a	GO:0004310 | farnesyl-diphosphate farnesyltransferase...	0.00137	MF	3	10.3448
gc002a	GO:0004334 | fumarylacetoacetase activity	0.00137	MF	3	10.3448
gc002a	GO:1990174 | phosphodiesterase decapping endonuclease...	0.00137	MF	3	10.3448
gc002a	GO:0003878 | ATP citrate synthase activity	0.00137	MF	3	10.3448
gc002a	GO:0004490 | methylglutaconyl-CoA hydratase activity	0.00137	MF	3	10.3448
gc002a	GO:0110153 | RNA NAD-cap (NMN-forming) hydrolase acti...	0.00137	MF	3	10.3448
gc002a	GO:0004452 | isopentenyl-diphosphate delta-isomerase ...	0.00137	MF	3	10.3448
gc002a	GO:0004421 | hydroxymethylglutaryl-CoA synthase activ...	0.00137	MF	3	10.3448
gc002a	GO:0031405 | lipoic acid binding	0.00137	MF	3	10.3448
gc002a	GO:0019531 | oxalate transmembrane transporter activi...	0.00137	MF	3	10.3448
gc002a	GO:0004411 | homogentisate 1,2-dioxygenase activity	0.00137	MF	3	10.3448
gc002a	GO:0004163 | diphosphomevalonate decarboxylase activi...	0.00137	MF	3	10.3448
gc002a	GO:0050011 | itaconyl-CoA hydratase activity	0.00137	MF	3	10.3448
gc002a	GO:0050252 | retinol O-fatty-acyltransferase activity	0.00137	MF	3	10.3448
gc002a	GO:0004149 | dihydrolipoyllysine-residue succinyltran...	0.00137	MF	3	10.3448
gc002a	GO:0016155 | formyltetrahydrofolate dehydrogenase act...	0.00137	MF	3	10.3448
gc002a	GO:0004043 | L-aminoadipate-semialdehyde dehydrogenas...	0.00137	MF	3	10.3448
gc002a	GO:0001849 | complement component C1q complex binding	0.00137	MF	3	10.3448
gc002a	GO:0008892 | guanine deaminase activity	0.00137	MF	3	10.3448
gc002a	GO:0015111 | iodide transmembrane transporter activit...	0.00137	MF	3	10.3448
gc002a	GO:0004769 | steroid delta-isomerase activity	0.00137	MF	3	10.3448
gc002a	GO:0004750 | ribulose-phosphate 3-epimerase activity	0.00137	MF	3	10.3448
gc002a	GO:0000254 | C-4 methylsterol oxidase activity	0.00137	MF	3	10.3448
gc002a	GO:0008817 | cob(I)yrinic acid a,c-diamide adenosyltr...	0.00137	MF	3	10.3448
gc002a	GO:0004743 | pyruvate kinase activity	0.00137	MF	3	10.3448
gc002a	GO:0000247 | C-8 sterol isomerase activity	0.00137	MF	3	10.3448
gc002a	GO:0008802 | betaine-aldehyde dehydrogenase activity	0.00137	MF	3	10.3448
gc002a	GO:0047780 | citrate dehydratase activity	0.00137	MF	3	10.3448
gc002a	GO:0043754 | dihydrolipoyllysine-residue (2-methylpro...	0.00137	MF	3	10.3448
gc002a	GO:0004361 | glutaryl-CoA dehydrogenase activity	0.00137	MF	3	10.3448
gc002a	GO:0051996 | squalene synthase activity	0.00137	MF	3	10.3448
gc002a	GO:0003988 | acetyl-CoA C-acyltransferase activity	0.0014	MF	20	10
gc002a	GO:1902912 | pyruvate kinase complex	0.00141	CC	3	10.3448
gc002a	GO:0015813 | L-glutamate transmembrane transport	0.00142	BP	10	6.99301
gc002a	GO:0006114 | glycerol biosynthetic process	0.00142	BP	8	9.30233
gc002a	GO:0005313 | L-glutamate transmembrane transporter ac...	0.00142	MF	10	10
gc002a	GO:0016182 | synaptic vesicle budding from endosome	0.00143	BP	4	7.01754
gc002a	GO:0046007 | negative regulation of activated T cell ...	0.00143	BP	4	7.01754
gc002a	GO:0003358 | noradrenergic neuron development	0.00143	BP	4	7.01754
gc002a	GO:0032307 | negative regulation of prostaglandin sec...	0.00143	BP	4	7.01754
gc002a	GO:0043490 | malate-aspartate shuttle	0.00143	BP	4	7.01754
gc002a	GO:0035995 | detection of muscle stretch	0.00143	BP	4	7.01754
gc002a	GO:0002280 | monocyte activation involved in immune r...	0.00143	BP	4	7.01754
gc002a	GO:1905912 | regulation of calcium ion export across ...	0.00143	BP	4	7.01754
gc002a	GO:0046952 | ketone body catabolic process	0.00143	BP	4	7.01754
gc002a	GO:1904783 | positive regulation of NMDA glutamate re...	0.00143	BP	4	7.01754
gc002a	GO:0060290 | transdifferentiation	0.00143	BP	4	7.01754
gc002a	GO:0060282 | positive regulation of oocyte developmen...	0.00143	BP	4	7.01754
gc002a	GO:0003863 | 3-methyl-2-oxobutanoate dehydrogenase (2...	0.00143	MF	4	7.01754
gc002a	GO:0004525 | ribonuclease III activity	0.00143	MF	4	7.01754
gc002a	GO:0008113 | peptide-methionine (S)-S-oxide reductase...	0.00143	MF	4	7.01754
gc002a	GO:0033743 | peptide-methionine (R)-S-oxide reductase...	0.00143	MF	4	7.01754
gc002a	GO:0051371 | muscle alpha-actinin binding	0.00143	MF	4	7.01754
gc002a	GO:0097003 | adipokinetic hormone receptor activity	0.00143	MF	4	7.01754
gc002a	GO:0004013 | adenosylhomocysteinase activity	0.00143	MF	4	7.01754
gc002a	GO:0015183 | L-aspartate transmembrane transporter ac...	0.00143	MF	4	7.01754
gc002a	GO:0000210 | NAD+ diphosphatase activity	0.00143	MF	4	7.01754
gc002a	GO:1990460 | leptin receptor binding	0.00143	MF	4	7.01754
gc002a	GO:0097493 | structural molecule activity conferring ...	0.00143	MF	4	7.01754
gc002a	GO:0042832 | defense response to protozoan	0.00146	BP	5	5.37634
gc002a	GO:1902083 | negative regulation of peptidyl-cysteine...	0.00146	BP	5	5.37634
gc002a	GO:0015701 | bicarbonate transport	0.00146	BP	5	5.37634
gc002a	GO:2001057 | reactive nitrogen species metabolic proc...	0.00149	BP	17	2.22805
gc002a	GO:0002456 | T cell mediated immunity	0.00151	BP	26	2.29277
gc002a	GO:0097201 | negative regulation of transcription fro...	0.00158	BP	6	4.41176
gc002a	GO:0032780 | negative regulation of ATPase activity	0.00158	BP	6	4.41176
gc002a	GO:0006091 | generation of precursor metabolites and ...	0.00158	BP	376	5.23896
gc002a	AA_permease_2	0.00164649	Pfam	7	15449.5
gc002a	Ribosomal_L4	0.00167817	Pfam	4	27465.8
gc002a	GTP_EFTU_D3	0.00168051	Pfam	6	17656.6
gc002a	GO:2001140 | positive regulation of phospholipid tran...	0.00183	BP	7	3.78378
gc002a	GO:0043027 | cysteine-type endopeptidase inhibitor ac...	0.00183	MF	7	3.78378
gc002a	GO:0031967 | organelle envelope	0.00184	CC	764	3.39646
gc002a	PfkB	0.00194082	Pfam	5	20599.3
gc002a	GO:0051453 | regulation of intracellular pH	0.00199	BP	52	3.45515
gc002a	GO:0006390 | mitochondrial transcription	0.00204	BP	9	3.07167
gc002a	GO:1904959 | regulation of cytochrome-c oxidase activ...	0.00211	BP	10	4.38596
gc002a	GO:0006090 | pyruvate metabolic process	0.00211	BP	70	4.02068
gc002a	GO:0023035 | CD40 signaling pathway	0.00212	BP	6	4.1958
gc002a	GO:0071071 | regulation of phospholipid biosynthetic ...	0.00212	BP	6	4.1958
gc002a	GO:0021768 | nucleus accumbens development	0.00213	BP	5	5
gc002a	GO:0060166 | olfactory pit development	0.00213	BP	5	5
gc002a	GO:0070069 | cytochrome complex	0.00228	CC	67	11.3559
gc002a	GO:0051087 | chaperone binding	0.00231	MF	27	1.79402
gc002a	GO:0032967 | positive regulation of collagen biosynth...	0.00232	BP	7	3.62694
gc002a	GO:0006784 | heme A biosynthetic process	0.00243	BP	4	6.25
gc002a	GO:1900408 | negative regulation of cellular response...	0.00243	BP	4	6.25
gc002a	GO:0046951 | ketone body biosynthetic process	0.00243	BP	4	6.25
gc002a	GO:0110099 | negative regulation of calcium import in...	0.00243	BP	4	6.25
gc002a	GO:0004777 | succinate-semialdehyde dehydrogenase (NA...	0.00243	MF	4	6.25
gc002a	GO:0008307 | structural constituent of muscle	0.00243	MF	4	6.25
gc002a	GO:0046997 | oxidoreductase activity, acting on the C...	0.00243	MF	4	6.25
gc002a	Lipocalin_7	0.00243426	Pfam	3	37078.8
gc002a	MIP	0.00243426	Pfam	3	37078.8
gc002a	MRP-S35	0.00243426	Pfam	3	37078.8
gc002a	NAD_Gly3P_dh_C	0.00243426	Pfam	3	37078.8
gc002a	NAD_Gly3P_dh_N	0.00243426	Pfam	3	37078.8
gc002a	TMEM223	0.00243426	Pfam	3	37078.8
gc002a	V-set	0.00243426	Pfam	3	37078.8
gc002a	GO:0016918 | retinal binding	0.00245	MF	17	2.12766
gc002a	GO:0005604 | basement membrane	0.00249	CC	26	1.80681
gc002a	NAD_binding_8	0.0026739	Pfam	5	19311.9
gc002a	GO:0004602 | glutathione peroxidase activity	0.00273	MF	8	3.2
gc002a	GO:0097070 | ductus arteriosus closure	0.00279	BP	6	4
gc002a	GO:0003986 | acetyl-CoA hydrolase activity	0.00279	MF	6	4
gc002a	Acyl-CoA_ox_N	0.00279694	Pfam	6	16121.2
gc002a	GO:0071616 | acyl-CoA biosynthetic process	0.00281	BP	44	8.4453
gc002a	GO:0033108 | mitochondrial respiratory chain complex ...	0.00286	BP	130	7.56254
gc002a	GO:0015116 | sulfate transmembrane transporter activi...	0.00297	MF	12	7.31707
gc002a	GO:0010037 | response to carbon dioxide	0.00301	BP	5	4.6729
gc002a	GO:0015729 | oxaloacetate transport	0.00301	BP	5	4.6729
gc002a	GO:0015709 | thiosulfate transport	0.00301	BP	5	4.6729
gc002a	GO:0071423 | malate transmembrane transport	0.00301	BP	5	4.6729
gc002a	GO:0032979 | protein insertion into mitochondrial inn...	0.00301	BP	5	4.6729
gc002a	GO:0042761 | very long-chain fatty acid biosynthetic ...	0.00301	BP	5	4.6729
gc002a	GO:0005452 | inorganic anion exchanger activity	0.00301	MF	5	4.6729
gc002a	GO:0015117 | thiosulfate transmembrane transporter ac...	0.00301	MF	5	4.6729
gc002a	GO:0015131 | oxaloacetate transmembrane transporter a...	0.00301	MF	5	4.6729
gc002a	GO:0033176 | proton-transporting V-type ATPase comple...	0.00313	CC	55	9.80392
gc002a	GO:0070070 | proton-transporting V-type ATPase comple...	0.00321	BP	15	8.42697
gc002a	GO:0030332 | cyclin binding	0.00323	MF	15	2.18978
gc002a	GO:0019677 | NAD catabolic process	0.00325	BP	3	8.33333
gc002a	GO:2001269 | positive regulation of cysteine-type end...	0.00325	BP	3	8.33333
gc002a	GO:0060696 | regulation of phospholipid catabolic pro...	0.00325	BP	3	8.33333
gc002a	GO:1903760 | regulation of voltage-gated potassium ch...	0.00325	BP	3	8.33333
gc002a	GO:0070309 | lens fiber cell morphogenesis	0.00325	BP	3	8.33333
gc002a	GO:0046168 | glycerol-3-phosphate catabolic process	0.00325	BP	3	8.33333
gc002a	GO:0000105 | histidine biosynthetic process	0.00325	BP	3	8.33333
gc002a	GO:2000312 | regulation of kainate selective glutamat...	0.00325	BP	3	8.33333
gc002a	GO:0048137 | spermatocyte division	0.00325	BP	3	8.33333
gc002a	GO:0009257 | 10-formyltetrahydrofolate biosynthetic p...	0.00325	BP	3	8.33333
gc002a	GO:0006147 | guanine catabolic process	0.00325	BP	3	8.33333
gc002a	GO:0004329 | formate-tetrahydrofolate ligase activity	0.00325	MF	3	8.33333
gc002a	GO:0030228 | lipoprotein particle receptor activity	0.00325	MF	3	8.33333
gc002a	GO:1905502 | acetyl-CoA binding	0.00325	MF	3	8.33333
gc002a	GO:0001850 | complement component C3a binding	0.00325	MF	3	8.33333
gc002a	GO:0000035 | acyl binding	0.00325	MF	3	8.33333
gc002a	GO:0000036 | acyl carrier activity	0.00325	MF	3	8.33333
gc002a	GO:0004594 | pantothenate kinase activity	0.00325	MF	3	8.33333
gc002a	GO:0031434 | mitogen-activated protein kinase kinase ...	0.0033	MF	8	3.11284
gc002a	GO:0031314 | extrinsic component of mitochondrial inn...	0.00348	CC	8	3.0888
gc002a	2-Hacid_dh_C	0.00352782	Pfam	6	15449.5
gc002a	Pyr_redox_dim	0.00358831	Pfam	5	18175.9
gc002a	TRAM_LAG1_CLN8	0.00358831	Pfam	5	18175.9
gc002a	GO:0070402 | NADPH binding	0.00359	MF	11	2.52874
gc002a	GO:0055089 | fatty acid homeostasis	0.0036	BP	7	3.38164
gc002a	GO:0102991 | myristoyl-CoA hydrolase activity	0.0036	MF	7	3.38164
gc002a	GO:0006108 | malate metabolic process	0.00361	BP	6	3.82166
gc002a	GO:0009986 | cell surface	0.00367	CC	117	1.27827
gc002a	Pyr_redox_2	0.00373166	Pfam	10	10654.8
gc002a	GO:0035529 | NADH pyrophosphatase activity	0.00382	MF	4	5.6338
gc002a	GO:0046356 | acetyl-CoA catabolic process	0.00383	BP	4	5.6338
gc002a	GO:1900054 | positive regulation of retinoic acid bio...	0.00383	BP	4	5.6338
gc002a	GO:0007270 | neuron-neuron synaptic transmission	0.00383	BP	4	5.6338
gc002a	GO:0014823 | response to activity	0.00395	BP	8	3.0303
gc002a	GO:0047044 | androstan-3-alpha,17-beta-diol dehydroge...	0.00395	MF	8	3.0303
gc002a	GO:0005757 | mitochondrial permeability transition po...	0.00395	CC	4	5.55556
gc002a	CHCH	0.00395887	Pfam	4	22472
gc002a	Sacchrp_dh_NADP	0.00395887	Pfam	4	22472
gc002a	GO:0033540 | fatty acid beta-oxidation using acyl-CoA...	0.004	BP	9	2.80374
gc002a	GO:0051560 | mitochondrial calcium ion homeostasis	0.0041	BP	11	2.48869
gc002a	GO:0045338 | farnesyl diphosphate metabolic process	0.00411	BP	8	5.59441
gc002a	GO:0060749 | mammary gland alveolus development	0.00413	BP	5	4.38596
gc002a	GO:0006556 | S-adenosylmethionine biosynthetic proces...	0.00413	BP	5	4.38596
gc002a	GO:0061051 | positive regulation of cell growth invol...	0.00413	BP	5	4.38596
gc002a	GO:0061668 | mitochondrial ribosome assembly	0.00413	BP	5	4.38596
gc002a	GO:0098887 | neurotransmitter receptor transport, end...	0.00413	BP	5	4.38596
gc002a	COX6C	0.0041656	Pfam	2	61798
gc002a	Ndufs5	0.0041656	Pfam	2	61798
gc002a	TMEM72	0.0041656	Pfam	2	61798
gc002a	UCR_UQCRX_QCR9	0.0041656	Pfam	2	61798
gc002a	GO:0099128 | mitochondrial iron-sulfur cluster assemb...	0.00428	CC	5	4.34783
gc002a	GO:0030170 | pyridoxal phosphate binding	0.00429	MF	21	1.86335
gc002a	GO:0016597 | amino acid binding	0.00433	MF	18	1.97152
gc002a	GO:0042744 | hydrogen peroxide catabolic process	0.00441	BP	7	3.27103
gc002a	GO:0046459 | short-chain fatty acid metabolic process	0.00456	BP	10	5.18135
gc002a	CX9C	0.00463459	Pfam	3	30899
gc002a	Gp_dh_C	0.00463459	Pfam	3	30899
gc002a	Gp_dh_N	0.00463459	Pfam	3	30899
gc002a	Sod_Fe_C	0.00463459	Pfam	3	30899
gc002a	Sod_Fe_N	0.00463459	Pfam	3	30899
gc002a	GO:0071949 | FAD binding	0.00468	MF	20	1.88147
gc002a	Methyltransf_25	0.00470698	Pfam	5	17166.1
gc002a	GO:0035337 | fatty-acyl-CoA metabolic process	0.00508	BP	10	2.55102
gc002a	GO:0002232 | leukocyte chemotaxis involved in inflamm...	0.00509	BP	2	14.2857
gc002a	GO:0015920 | lipopolysaccharide transport	0.00509	BP	2	14.2857
gc002a	GO:0045919 | positive regulation of cytolysis	0.00509	BP	2	14.2857
gc002a	GO:0009353 | mitochondrial oxoglutarate dehydrogenase...	0.00518	CC	2	14.2857
gc002a	GO:0061743 | motor learning	0.00535	BP	7	3.16742
gc002a	GO:0034498 | early endosome to Golgi transport	0.00535	BP	7	3.16742
gc002a	GO:0048038 | quinone binding	0.00544	MF	12	5.10638
gc002a	GO:0009249 | protein lipoylation	0.00551	BP	5	4.13223
gc002a	GO:0017121 | plasma membrane phospholipid scrambling	0.00555	BP	8	2.8777
gc002a	GO:0030061 | mitochondrial crista	0.00561	CC	7	3.13901
gc002a	ABC_membrane_2	0.00563694	Pfam	4	20599.3
gc002a	Formyl_trans_C	0.00563694	Pfam	4	20599.3
gc002a	GO:0006527 | arginine catabolic process	0.00564	BP	8	7.47664
gc002a	GO:0070453 | regulation of heme biosynthetic process	0.00567	BP	4	5.12821
gc002a	GO:0034199 | activation of protein kinase A activity	0.00567	BP	4	5.12821
gc002a	GO:0005534 | galactose binding	0.00567	MF	4	5.12821
gc002a	GO:0015217 | ADP transmembrane transporter activity	0.00567	MF	4	5.12821
gc002a	GO:0051724 | NAD transmembrane transporter activity	0.00567	MF	4	5.12821
gc002a	GO:1902176 | negative regulation of oxidative stress-...	0.00576	BP	6	3.50877
gc002a	GO:0050815 | phosphoserine residue binding	0.00576	MF	6	3.50877
gc002a	Sel1	0.00579496	Pfam	16	8038.76
gc002a	ELO	0.0060525	Pfam	5	16262.6
gc002a	GO:0050178 | phenylpyruvate tautomerase activity	0.00615	MF	3	6.97674
gc002a	GO:0033981 | D-dopachrome decarboxylase activity	0.00615	MF	3	6.97674
gc002a	GO:0015265 | urea channel activity	0.00615	MF	3	6.97674
gc002a	GO:0015250 | water channel activity	0.00615	MF	3	6.97674
gc002a	GO:0015254 | glycerol channel activity	0.00615	MF	3	6.97674
gc002a	GO:0008386 | cholesterol monooxygenase (side-chain-cl...	0.00615	MF	3	6.97674
gc002a	GO:0004365 | glyceraldehyde-3-phosphate dehydrogenase...	0.00615	MF	3	6.97674
gc002a	GO:0042866 | pyruvate biosynthetic process	0.00616	BP	3	6.97674
gc002a	GO:0015793 | glycerol transport	0.00616	BP	3	6.97674
gc002a	GO:0001016 | RNA polymerase III transcription regulat...	0.00643	MF	7	3.07018
gc002a	GO:0035970 | peptidyl-threonine dephosphorylation	0.00644	BP	7	3.07018
gc002a	GO:0042288 | MHC class I protein binding	0.0065	MF	8	2.80702
gc002a	FA_desaturase	0.00657136	Pfam	6	13732.9
gc002a	GO:0005761 | mitochondrial ribosome	0.00658	CC	165	7.23367
gc002a	GO:0006098 | pentose-phosphate shunt	0.00659	BP	10	2.457
gc002a	GO:0046128 | purine ribonucleoside metabolic process	0.00697	BP	17	2.67717
gc002a	GO:0046456 | icosanoid biosynthetic process	0.00703	BP	26	1.67203
gc002a	GO:0033791 | 3alpha,7alpha,12alpha-trihydroxy-5beta-c...	0.00712	MF	6	3.37079
gc002a	GO:0051583 | dopamine uptake involved in synaptic tra...	0.00713	BP	6	3.37079
gc002a	GO:0002281 | macrophage activation involved in immune...	0.00713	BP	6	3.37079
gc002a	GO:0120162 | positive regulation of cold-induced ther...	0.00714	BP	36	1.53387
gc002a	GO:0002138 | retinoic acid biosynthetic process	0.00714	BP	9	4.5
gc002a	GO:0042301 | phosphate ion binding	0.00718	MF	5	3.90625
gc002a	GO:0070384 | Harderian gland development	0.00719	BP	5	3.90625
gc002a	GO:0120009 | intermembrane lipid transfer	0.00719	BP	5	3.90625
gc002a	GO:0060013 | righting reflex	0.00719	BP	5	3.90625
gc002a	GO:0019432 | triglyceride biosynthetic process	0.0074	BP	15	2.95858
gc002a	GO:0005865 | striated muscle thin filament	0.00745	CC	5	3.84615
gc002a	GO:0051791 | medium-chain fatty acid metabolic proces...	0.00759	BP	8	2.73038
gc002a	FA_hydroxylase	0.00764693	Pfam	5	15449.5
gc002a	GO:0016126 | sterol biosynthetic process	0.00769	BP	39	4.30464
gc002a	Cmc1	0.00772219	Pfam	3	26484.9
gc002a	ECH_2	0.00772219	Pfam	3	26484.9
gc002a	FAO_M	0.00772219	Pfam	3	26484.9
gc002a	Ribosomal_S15	0.00772219	Pfam	3	26484.9
gc002a	GCV_T_C	0.00773006	Pfam	4	19014.8
gc002a	Methyltransf_31	0.00773006	Pfam	4	19014.8
gc002a	GO:1990542 | mitochondrial transmembrane transport	0.00778	BP	195	7.50866
gc002a	GO:1903426 | regulation of reactive oxygen species bi...	0.0078	BP	13	2.11726
gc002a	ACOX	0.0079145	Pfam	6	13242.4
gc002a	GO:0004464 | leukotriene-C4 synthase activity	0.00803	MF	4	4.65116
gc002a	GO:0016174 | NAD(P)H oxidase H2O2-forming activity	0.00803	MF	4	4.65116
gc002a	GO:0042605 | peptide antigen binding	0.00803	MF	4	4.65116
gc002a	GO:0015230 | FAD transmembrane transporter activity	0.00803	MF	4	4.65116
gc002a	GO:0006782 | protoporphyrinogen IX biosynthetic proce...	0.00804	BP	4	4.65116
gc002a	GO:0033353 | S-adenosylmethionine cycle	0.00804	BP	4	4.65116
gc002a	GO:1904960 | positive regulation of cytochrome-c oxid...	0.00804	BP	4	4.65116
gc002a	GO:0033211 | adiponectin-activated signaling pathway	0.00804	BP	4	4.65116
gc002a	GO:0015810 | aspartate transmembrane transport	0.00804	BP	4	4.65116
gc002a	GO:0070676 | intralumenal vesicle formation	0.00804	BP	4	4.65116
gc002a	GO:0021626 | central nervous system maturation	0.00804	BP	4	4.65116
gc002a	GO:0015910 | long-chain fatty acid import into peroxi...	0.00804	BP	4	4.65116
gc002a	GO:0007512 | adult heart development	0.00804	BP	4	4.65116
gc002a	GO:1902953 | positive regulation of ER to Golgi vesic...	0.00804	BP	4	4.65116
gc002a	GO:0060449 | bud elongation involved in lung branchin...	0.00804	BP	4	4.65116
gc002a	GO:0010917 | negative regulation of mitochondrial mem...	0.00804	BP	4	4.65116
gc002a	GO:0042760 | very long-chain fatty acid catabolic pro...	0.00804	BP	4	4.65116
gc002a	GO:0035459 | vesicle cargo loading	0.0082	BP	9	2.52101
gc002a	Cyt-b5	0.00822219	Pfam	9	10112.4
gc002a	GO:0030121 | AP-1 adaptor complex	0.00828	CC	4	4.65116
gc002a	GO:0002228 | natural killer cell mediated immunity	0.0083	BP	16	1.93237
gc002a	GO:0006744 | ubiquinone biosynthetic process	0.00833	BP	14	3.11804
gc002a	GST_N	0.008338	Pfam	12	8724.42
gc002a	Aminotran_1_2	0.00852025	Pfam	11	9063.71
gc002a	GO:0031623 | receptor internalization	0.00855	BP	33	1.54712
gc002a	GO:0016832 | aldehyde-lyase activity	0.00871	MF	6	3.24324
gc002a	GO:0004745 | NAD-retinol dehydrogenase activity	0.00879	MF	8	2.66667
gc002a	GO:0051904 | pigment granule transport	0.00881	BP	8	2.66667
gc002a	GO:0042572 | retinol metabolic process	0.00909	BP	7	2.88066
gc002a	GO:0046625 | sphingolipid binding	0.00933	MF	9	2.47253
gc002a	GO:0006636 | unsaturated fatty acid biosynthetic proc...	0.00934	BP	26	1.63419
gc002a	GO:1904949 | ATPase complex	0.00934	CC	27	1.61774
gc002a	GO:0031116 | positive regulation of microtubule polym...	0.00948	BP	10	2.33645
gc002a	Carn_acyltransf	0.00998251	Pfam	7	11383.8
gc002a	GO:0009070 | serine family amino acid biosynthetic pr...	0.01	BP	15	3.56295
gc002b	DUF5600	9.11554e-14	Pfam	8	27465.8
gc002b	EHD_N	9.11554e-14	Pfam	8	27465.8
gc002b	EF-hand_4	4.46818e-11	Pfam	8	14125.3
gc002b	Dynamin_N	1.85708e-08	Pfam	8	6866.44
gc002b	WD40_2	3.87358e-08	Pfam	5	19311.9
gc002b	PXA	5.45934e-08	Pfam	5	18175.9
gc002b	GO:0045200 | establishment of neuroblast polarity	5.6e-07	BP	3	150
gc002b	GO:0014701 | junctional sarcoplasmic reticulum membra...	5.9e-07	CC	3	150
gc002b	Nexin_C	1.03544e-06	Pfam	4	19014.8
gc002b	GO:0051965 | positive regulation of synapse assembly	1.1e-06	BP	7	13.2075
gc002b	GO:0071782 | endoplasmic reticulum tubular network	1.2e-06	CC	6	17.6471
gc002b	GO:0051930 | regulation of sensory perception of pain	2e-06	BP	7	12.069
gc002b	GO:0020018 | ciliary pocket membrane	2.9e-06	CC	3	100
gc002b	GO:0051021 | GDP-dissociation inhibitor binding	4.4e-06	MF	4	36.3636
gc002b	GO:0090160 | Golgi to lysosome transport	7e-06	BP	4	30.7692
gc002b	GO:0099558 | maintenance of synapse structure	7.1e-06	BP	5	18.5185
gc002b	GO:0003358 | noradrenergic neuron development	7.7e-06	BP	3	75
gc002b	GO:0010875 | positive regulation of cholesterol efflu...	7.8e-06	BP	5	18.5185
gc002b	GO:0014069 | postsynaptic density	8.9e-06	CC	14	4.11765
gc002b	GO:0016322 | neuron remodeling	1.3e-05	BP	4	26.6667
gc002b	TB2_DP1_HVA22	1.33324e-05	Pfam	3	23174.2
gc002b	GO:0045211 | postsynaptic membrane	1.4e-05	CC	14	3.94366
gc002b	PX	2.31911e-05	Pfam	6	4119.87
gc002b	GO:0072659 | protein localization to plasma membrane	2.6e-05	BP	12	4.30108
gc002b	GO:0097051 | establishment of protein localization to...	3e-05	BP	3	50
gc002b	GO:0032456 | endocytic recycling	3.9e-05	BP	7	7.69231
gc002b	GO:0031489 | myosin V binding	4.6e-05	MF	4	20
gc002b	GO:0098560 | cytoplasmic side of late endosome membra...	5.2e-05	CC	3	42.8571
gc002b	GO:0060394 | negative regulation of pathway-restricte...	6.1e-05	BP	3	37.5
gc002b	GO:0016020 | membrane	6.7e-05	CC	122	1.54118
gc002b	LRR_5	8.13248e-05	Pfam	5	4414.14
gc002b	zf-LITAF-like	8.42704e-05	Pfam	3	13242.4
gc002b	GO:0008499 | UDP-galactose:beta-N-acetylglucosamine b...	8.5e-05	MF	2	100
gc002b	GO:0001641 | group II metabotropic glutamate receptor...	9.1e-05	MF	4	16.6667
gc002b	GO:0007216 | G protein-coupled glutamate receptor sig...	9.6e-05	BP	5	11.1111
gc002b	GO:0003925 | G protein activity	9.6e-05	MF	5	10.8696
gc002b	GO:0055038 | recycling endosome membrane	9.7e-05	CC	4	16.6667
gc002b	GO:0035091 | phosphatidylinositol binding	0.0001	MF	13	5.26316
gc002b	Cadherin	0.00010473	Pfam	4	6338.26
gc002b	GO:0060392 | negative regulation of SMAD protein sign...	0.00011	BP	3	33.3333
gc002b	GO:0033209 | tumor necrosis factor-mediated signaling...	0.00011	BP	6	8
gc002b	GO:0019003 | GDP binding	0.00011	MF	6	8.10811
gc002b	PRT_C	0.000116861	Pfam	2	41198.7
gc002b	Trp_Tyr_perm	0.000116861	Pfam	2	41198.7
gc002b	GO:0030512 | negative regulation of transforming grow...	0.00014	BP	6	7.69231
gc002b	GO:0048471 | perinuclear region of cytoplasm	0.00014	CC	19	3.06452
gc002b	GO:1901387 | positive regulation of voltage-gated cal...	0.00015	BP	3	30
gc002b	ASC	0.000154067	Pfam	4	5748.65
gc002b	GO:0045746 | negative regulation of Notch signaling p...	0.00016	BP	5	9.80392
gc002b	GO:0046671 | negative regulation of retinal cell prog...	0.00016	BP	2	100
gc002b	GO:0072560 | type B pancreatic cell maturation	0.00016	BP	2	100
gc002b	GO:0035038 | female pronucleus assembly	0.00016	BP	2	100
gc002b	GO:0035039 | male pronucleus assembly	0.00016	BP	2	100
gc002b	GO:0006729 | tetrahydrobiopterin biosynthetic process	0.00017	BP	3	27.2727
gc002b	GO:0033011 | perinuclear theca	0.00017	CC	2	100
gc002b	GO:0034713 | type I transforming growth factor beta r...	0.00019	MF	3	27.2727
gc002b	RNF220	0.000232752	Pfam	2	30899
gc002b	GO:1905806 | regulation of synapse pruning	0.00026	BP	3	23.0769
gc002b	GO:0043083 | synaptic cleft	0.00026	CC	5	8.92857
gc002b	GO:0030672 | synaptic vesicle membrane	0.00029	CC	9	4.2654
gc002b	Bax1-I	0.000298046	Pfam	3	8828.29
gc002b	GO:0008013 | beta-catenin binding	0.0003	MF	5	8.62069
gc002b	GO:0055037 | recycling endosome	0.00033	CC	10	8.47458
gc002b	GO:0097449 | astrocyte projection	0.00038	CC	4	11.7647
gc002b	MARVEL	0.000393202	Pfam	3	8060.61
gc002b	GO:0045186 | zonula adherens assembly	0.0004	BP	2	66.6667
gc002b	GO:0007520 | myoblast fusion	0.0004	BP	4	11.7647
gc002b	GO:0150053 | cerebellar climbing fiber to Purkinje ce...	0.00044	CC	3	20
gc002b	GO:0005246 | calcium channel regulator activity	0.00046	MF	5	7.8125
gc002b	GO:0048786 | presynaptic active zone	0.00053	CC	7	5.03597
gc002b	GO:0034498 | early endosome to Golgi transport	0.00056	BP	3	18.75
gc002b	GO:0061743 | motor learning	0.00056	BP	3	18.75
gc002b	GO:0005652 | nuclear lamina	0.0006	CC	3	17.6471
gc002b	GO:0010314 | phosphatidylinositol-5-phosphate binding	0.00067	MF	3	17.6471
gc002b	GO:0090158 | endoplasmic reticulum membrane organizat...	0.00068	BP	3	17.6471
gc002b	GO:0050966 | detection of mechanical stimulus involve...	0.00068	BP	3	17.6471
gc002b	GO:0007249 | I-kappaB kinase/NF-kappaB signaling	0.0007	BP	7	4.79452
gc002b	UBA	0.000710665	Pfam	3	6621.21
gc002b	GO:0034142 | toll-like receptor 4 signaling pathway	0.00072	BP	4	10
gc002b	GO:1990502 | dense core granule maturation	0.00074	BP	2	50
gc002b	GO:0098842 | postsynaptic early endosome	0.00077	CC	2	50
gc002b	DUF726	0.000804539	Pfam	2	17656.6
gc002b	CUB	0.000852322	Pfam	5	2663.71
gc002b	GO:0030425 | dendrite	0.00086	CC	17	2.37762
gc002b	GO:0006686 | sphingomyelin biosynthetic process	0.00088	BP	3	15.7895
gc002b	GO:0072205 | metanephric collecting duct development	0.00095	BP	2	40
gc002b	GO:0048050 | post-embryonic eye morphogenesis	0.00095	BP	2	40
gc002b	GO:0086036 | regulation of cardiac muscle cell membra...	0.00095	BP	3	15.7895
gc002b	GO:1903779 | regulation of cardiac conduction	0.00103	BP	3	15
gc002b	SH3BP5	0.00106827	Pfam	2	15449.5
gc002b	GO:0006904 | vesicle docking involved in exocytosis	0.00109	BP	4	8.88889
gc002b	GO:0010745 | negative regulation of macrophage derive...	0.00111	BP	3	15
gc002b	GO:0042734 | presynaptic membrane	0.00115	CC	11	3.02198
gc002b	GO:2000121 | regulation of removal of superoxide radi...	0.00119	BP	2	40
gc002b	GO:0070427 | nucleotide-binding oligomerization domai...	0.0012	BP	3	14.2857
gc002b	GO:0008440 | inositol-1,4,5-trisphosphate 3-kinase ac...	0.00125	MF	2	40
gc002b	GO:0070431 | nucleotide-binding oligomerization domai...	0.00129	BP	3	14.2857
gc002b	GO:0001758 | retinal dehydrogenase activity	0.00129	MF	3	14.2857
gc002b	GO:0032593 | insulin-responsive compartment	0.00136	CC	3	13.6364
gc002b	GO:0035332 | positive regulation of hippo signaling	0.00145	BP	2	33.3333
gc002b	GO:0140576 | ascorbate homeostasis	0.00145	BP	2	33.3333
gc002b	GO:0140575 | transmembrane monodehydroascorbate reduc...	0.00152	MF	2	33.3333
gc002b	GO:0098574 | cytoplasmic side of lysosomal membrane	0.00156	CC	3	13.0435
gc002b	GO:0071786 | endoplasmic reticulum tubular network or...	0.00158	BP	3	13.0435
gc002b	UBX	0.00161676	Pfam	3	5010.65
gc002b	GO:0005525 | GTP binding	0.00166	MF	12	2.72109
gc002b	GO:0097110 | scaffold protein binding	0.0017	MF	5	5.88235
gc002b	Recep_L_domain	0.00170268	Pfam	2	12359.6
gc002b	GO:0007253 | cytoplasmic sequestering of NF-kappaB	0.0018	BP	3	12.5
gc002b	GO:0032957 | inositol trisphosphate metabolic process	0.0018	BP	3	12.5
gc002b	GO:0090128 | regulation of synapse maturation	0.0018	BP	3	12.5
gc002b	GO:0010888 | negative regulation of lipid storage	0.0018	BP	3	12.5
gc002b	GO:0046173 | polyol biosynthetic process	0.00197	BP	9	6.29371
gc002b	GO:0071896 | protein localization to adherens junctio...	0.00204	BP	2	28.5714
gc002b	GO:0001881 | receptor recycling	0.00209	BP	5	5.61798
gc002b	GO:0042584 | chromaffin granule membrane	0.00211	CC	2	28.5714
gc002b	GO:1903358 | regulation of Golgi organization	0.00216	BP	3	11.5385
gc002b	GO:0032801 | receptor catabolic process	0.00216	BP	3	11.5385
gc002b	GO:0046519 | sphingoid metabolic process	0.00229	BP	3	11.5385
gc002b	GO:0007267 | cell-cell signaling	0.00231	BP	32	2.05788
gc002b	LRR_8	0.00235456	Pfam	10	1146.53
gc002b	GO:0060166 | olfactory pit development	0.00237	BP	2	28.5714
gc002b	GO:0021768 | nucleus accumbens development	0.00237	BP	2	28.5714
gc002b	Vps5	0.00247666	Pfam	2	10299.7
gc002b	Ras	0.00256407	Pfam	7	1486.55
gc002b	GO:0005518 | collagen binding	0.00257	MF	5	5.31915
gc002b	GO:0005886 | plasma membrane	0.00259	CC	68	1.64649
gc002b	GO:0050905 | neuromuscular process	0.00294	BP	7	3.7234
gc002b	GO:0016525 | negative regulation of angiogenesis	0.00316	BP	4	6.66667
gc002b	GO:0030139 | endocytic vesicle	0.00332	CC	7	3.64583
gc002b	GO:0032495 | response to muramyl dipeptide	0.00333	BP	3	10
gc002b	GO:0032897 | negative regulation of viral transcripti...	0.0035	BP	2	22.2222
gc002b	GO:0021904 | dorsal/ventral neural tube patterning	0.00367	BP	3	9.67742
gc002b	GO:0007189 | adenylate cyclase-activating G protein-c...	0.00385	BP	9	2.9316
gc002b	GO:0035331 | negative regulation of hippo signaling	0.00393	BP	2	22.2222
gc002b	GO:0060013 | righting reflex	0.00393	BP	2	22.2222
gc002b	GO:0044790 | negative regulation by host of viral rel...	0.00393	BP	2	22.2222
gc002b	GO:0070384 | Harderian gland development	0.00393	BP	2	22.2222
gc002b	GO:0007343 | egg activation	0.00393	BP	2	22.2222
gc002b	GAIN	0.0039728	Pfam	4	2423.45
gc002b	GO:0042771 | intrinsic apoptotic signaling pathway in...	0.00403	BP	3	9.375
gc002b	GO:0046548 | retinal rod cell development	0.00484	BP	2	20
gc002b	zf-B_box	0.00499895	Pfam	2	7270.35
gc002b	GO:0004028 | 3-chloroallyl aldehyde dehydrogenase act...	0.00508	MF	2	18.1818
gc002b	GO:0046513 | ceramide biosynthetic process	0.00516	BP	4	5.7971
gc002b	GO:0038194 | thyroid-stimulating hormone signaling pa...	0.0053	BP	4	5.7971
gc002b	GO:1905229 | cellular response to thyrotropin-releasi...	0.0053	BP	4	5.7971
gc002b	GO:1904588 | cellular response to glycoprotein	0.0053	BP	4	5.7971
gc002b	GO:0048386 | positive regulation of retinoic acid rec...	0.00533	BP	2	18.1818
gc002b	GO:0032367 | intracellular cholesterol transport	0.00547	BP	3	8.33333
gc002b	GO:0043266 | regulation of potassium ion transport	0.00559	BP	4	5.6338
gc002b	GO:1903530 | regulation of secretion by cell	0.00559	BP	16	2.03562
gc002b	GO:0004996 | thyroid-stimulating hormone receptor act...	0.00578	MF	4	5.6338
gc002b	GO:0007274 | neuromuscular synaptic transmission	0.00585	BP	2	18.1818
gc002b	GO:0016197 | endosomal transport	0.00587	BP	14	4.26829
gc002b	GO:0051289 | protein homotetramerization	0.00588	BP	4	5.55556
gc002b	GO:0070324 | thyroid hormone binding	0.00613	MF	2	16.6667
gc002b	GO:0050773 | regulation of dendrite development	0.0062	BP	6	3.68098
gc002b	CEP170_C	0.00626234	Pfam	1	61798
gc002b	GO:0002072 | optic cup morphogenesis involved in came...	0.00638	BP	2	16.6667
gc002b	GO:0035994 | response to muscle stretch	0.00641	BP	3	7.89474
gc002b	GO:2000677 | regulation of transcription regulatory r...	0.00641	BP	3	7.89474
gc002b	BTB	0.00644332	Pfam	4	2112.75
gc002b	HLH	0.00644332	Pfam	4	2112.75
gc002b	GO:0007610 | behavior	0.00667	BP	19	2.28365
gc002b	ABC2_membrane_3	0.00689788	Pfam	2	6179.8
gc002b	GO:0005509 | calcium ion binding	0.00726	MF	11	2.36559
gc002b	GO:0046654 | tetrahydrofolate biosynthetic process	0.00752	BP	2	15.3846
gc002b	GO:0090281 | negative regulation of calcium ion impor...	0.00752	BP	2	15.3846
gc002b	GO:0120162 | positive regulation of cold-induced ther...	0.00783	BP	6	3.48837
gc002b	GO:0042574 | retinal metabolic process	0.00812	BP	2	14.2857
gc002b	GO:0051127 | positive regulation of actin nucleation	0.00812	BP	2	14.2857
gc002b	GO:0034727 | piecemeal microautophagy of the nucleus	0.00812	BP	2	14.2857
gc002b	GO:0042472 | inner ear morphogenesis	0.00829	BP	6	3.44828
gc002b	GO:0007409 | axonogenesis	0.00871	BP	9	2.5788
gc002b	Ank_2	0.00878137	Pfam	10	946.371
gc002b	GO:0030424 | axon	0.00899	CC	14	2.04678
gc002b	Cytochrom_B561	0.0090722	Pfam	2	5373.74
gc002b	GO:0051966 | regulation of synaptic transmission, glu...	0.00916	BP	5	3.93701
gc002b	GO:0002138 | retinoic acid biosynthetic process	0.00938	BP	2	13.3333
gc002b	GO:0006893 | Golgi to plasma membrane transport	0.00942	BP	4	4.87805
gc002b	GO:0012505 | endomembrane system	0.0096	CC	74	1.63139
gc003a	7tm_1	1.2292e-21	Pfam	29	606.068
gc003a	GO:0070319 | Golgi to plasma membrane transport vesic...	8.6e-09	CC	3	300
gc003a	TAFH	5.91003e-08	Pfam	3	23174.2
gc003a	GO:0051490 | negative regulation of filopodium assemb...	2e-07	BP	3	300
gc003a	GO:1990635 | proximal dendrite	1.2e-06	CC	3	150
gc003a	GO:0007186 | G protein-coupled receptor signaling pat...	2.3e-06	BP	15	4.82315
gc003a	GO:0060575 | intestinal epithelial cell differentiati...	2.6e-06	BP	3	100
gc003a	Sec2p	3.16526e-06	Pfam	2	41198.7
gc003a	zf-MYND	4.66378e-06	Pfam	3	5980.45
gc003a	GO:0005886 | plasma membrane	5.2e-06	CC	24	2.33918
gc003a	SSB	1.05368e-05	Pfam	2	24719.2
gc003a	GO:1905776 | positive regulation of DNA helicase acti...	1.1e-05	BP	2	200
gc003a	GO:0042277 | peptide binding	1.2e-05	MF	10	8.33333
gc003a	GO:0090297 | positive regulation of mitochondrial DNA...	5e-05	BP	2	200
gc003a	GO:0016493 | C-C chemokine receptor activity	5.1e-05	MF	2	200
gc003a	GO:0004530 | deoxyribonuclease I activity	5.1e-05	MF	2	200
gc003a	GO:0019957 | C-C chemokine binding	5.1e-05	MF	2	200
gc003a	GO:0043117 | positive regulation of vascular permeabi...	5.6e-05	BP	4	19.0476
gc003a	GO:0003050 | regulation of systemic arterial blood pr...	0.00012	BP	2	100
gc003a	GO:0005085 | guanyl-nucleotide exchange factor activi...	0.00012	MF	5	10.2041
gc003a	GO:0120058 | positive regulation of small intestinal ...	0.00013	BP	3	30
gc003a	GO:0036321 | ghrelin secretion	0.00013	BP	3	30
gc003a	GO:1904349 | positive regulation of small intestine s...	0.00013	BP	3	30
gc003a	GO:2000110 | negative regulation of macrophage apopto...	0.00013	BP	3	30
gc003a	GO:0043134 | regulation of hindgut contraction	0.00013	BP	3	30
gc003a	GO:0016520 | growth hormone-releasing hormone recepto...	0.00013	MF	3	30
gc003a	GO:0001616 | growth hormone secretagogue receptor act...	0.00013	MF	3	30
gc003a	GO:0008343 | adult feeding behavior	0.00015	BP	3	30
gc003a	GO:2000035 | regulation of stem cell division	0.00016	BP	2	100
gc003a	GO:0090327 | negative regulation of locomotion involv...	0.00017	BP	3	27.2727
gc003a	GO:1904000 | positive regulation of eating behavior	0.00017	BP	3	27.2727
gc003a	GO:1905564 | positive regulation of vascular endothel...	0.00017	BP	3	27.2727
gc003a	GO:0032100 | positive regulation of appetite	0.00017	BP	3	27.2727
gc003a	GO:1905333 | regulation of gastric motility	0.00019	BP	3	27.2727
gc003a	GO:0010700 | negative regulation of norepinephrine se...	0.00019	BP	3	27.2727
gc003a	GO:0043568 | positive regulation of insulin-like grow...	0.00021	BP	3	27.2727
gc003a	GO:1903672 | positive regulation of sprouting angioge...	0.00021	BP	3	25
gc003a	GO:0032691 | negative regulation of interleukin-1 bet...	0.00022	BP	3	25
gc003a	GO:0003925 | G protein activity	0.00022	MF	3	25
gc003a	GO:0006612 | protein targeting to membrane	0.00024	BP	4	12.9032
gc003a	GO:0032099 | negative regulation of appetite	0.00025	BP	3	25
gc003a	GO:0045746 | negative regulation of Notch signaling p...	0.00032	BP	3	23.0769
gc003a	GO:0046697 | decidualization	0.00046	BP	3	20
gc003a	GO:0051969 | regulation of transmission of nerve impu...	0.0005	BP	3	20
gc003a	GO:0098696 | regulation of neurotransmitter receptor ...	0.00058	BP	3	18.75
gc003a	GO:0070948 | regulation of neutrophil mediated cytoto...	0.00062	BP	2	50
gc003a	GO:0014827 | intestine smooth muscle contraction	0.00065	BP	6	21.4286
gc003a	GO:0120025 | plasma membrane bounded cell projection	0.00075	CC	19	3.06452
gc003a	GO:0014057 | positive regulation of acetylcholine sec...	0.00076	BP	3	16.6667
gc003a	GO:0016497 | substance K receptor activity	0.00078	MF	3	16.6667
gc003a	GO:0033685 | negative regulation of luteinizing hormo...	0.00081	BP	3	16.6667
gc003a	GO:0070459 | prolactin secretion	0.00083	BP	3	16.6667
gc003a	GO:0002673 | regulation of acute inflammatory respons...	0.00088	BP	2	50
gc003a	GO:0048714 | positive regulation of oligodendrocyte d...	0.00093	BP	2	50
gc003a	GO:1902093 | positive regulation of flagellated sperm...	0.00115	BP	3	14.2857
gc003a	GO:0070474 | positive regulation of uterine smooth mu...	0.00122	BP	3	14.2857
gc003a	GO:0038170 | somatostatin signaling pathway	0.00136	BP	1	Inf
gc003a	GO:0032720 | negative regulation of tumor necrosis fa...	0.00146	BP	3	13.6364
gc003a	GO:0030165 | PDZ domain binding	0.00159	MF	3	13.0435
gc003a	GO:0035106 | operant conditioning	0.00162	BP	3	13.0435
gc003a	GO:0045923 | positive regulation of fatty acid metabo...	0.00173	BP	3	12.5
gc003a	GO:0002283 | neutrophil activation involved in immune...	0.00173	BP	2	33.3333
gc003a	GO:1990841 | promoter-specific chromatin binding	0.00184	MF	3	12.5
gc003a	GO:0060123 | regulation of growth hormone secretion	0.00193	BP	3	12
gc003a	GO:0099170 | postsynaptic modulation of chemical syna...	0.00196	BP	3	12
gc003a	GO:0046676 | negative regulation of insulin secretion	0.00202	BP	3	12
gc003a	SET	0.00230144	Pfam	2	1817.59
gc003a	GO:0007611 | learning or memory	0.00237	BP	7	8.33333
gc003a	Exo_endo_phos	0.00250555	Pfam	2	1740.79
gc003a	GO:0042629 | mast cell granule	0.00264	CC	1	Inf
gc003a	GO:1901327 | response to tacrolimus	0.00272	BP	1	Inf
gc003a	GO:0038160 | CXCL12-activated CXCR4 signaling pathway	0.00272	BP	1	Inf
gc003a	GO:0038112 | interleukin-8-mediated signaling pathway	0.00272	BP	1	Inf
gc003a	GO:0033030 | negative regulation of neutrophil apopto...	0.00272	BP	1	Inf
gc003a	GO:2000448 | positive regulation of macrophage migrat...	0.00272	BP	1	Inf
gc003a	GO:1905322 | positive regulation of mesenchymal stem ...	0.00272	BP	1	Inf
gc003a	GO:0004918 | interleukin-8 receptor activity	0.00274	MF	1	Inf
gc003a	GO:0019959 | interleukin-8 binding	0.00274	MF	1	Inf
gc003a	GO:0038147 | C-X-C motif chemokine 12 receptor activi...	0.00274	MF	1	Inf
gc003a	GO:0032715 | negative regulation of interleukin-6 pro...	0.0031	BP	3	10.3448
gc003a	GO:0050728 | negative regulation of inflammatory resp...	0.00344	BP	3	10
gc003a	GO:0097225 | sperm midpiece	0.00345	CC	3	10
gc003a	Ras	0.00348266	Pfam	3	637.093
gc003a	GO:0051963 | regulation of synapse assembly	0.00353	BP	3	9.67742
gc003a	GO:0061827 | sperm head	0.00354	CC	3	9.67742
gc003a	GO:0035701 | hematopoietic stem cell migration	0.00408	BP	1	Inf
gc003a	GO:0017046 | peptide hormone binding	0.00532	MF	3	8.57143
gc003a	GO:0038163 | thrombopoietin-mediated signaling pathwa...	0.00544	BP	1	100
gc003a	GO:2000256 | positive regulation of male germ cell pr...	0.00544	BP	1	100
gc003a	GO:0008427 | calcium-dependent protein kinase inhibit...	0.00547	MF	1	100
gc003a	RabGAP-TBC	0.00548196	Pfam	2	1166
gc003a	GO:0090277 | positive regulation of peptide hormone s...	0.00557	BP	3	8.33333
gc003a	GO:0006268 | DNA unwinding involved in DNA replicatio...	0.00616	BP	2	16.6667
gc003a	GO:0070584 | mitochondrion morphogenesis	0.0063	BP	2	16.6667
gc003a	GO:0003714 | transcription corepressor activity	0.00641	MF	3	7.89474
gc003a	GO:0007218 | neuropeptide signaling pathway	0.00659	BP	2	16.6667
gc003a	GO:0004994 | somatostatin receptor activity	0.00684	MF	1	100
gc003a	Arrestin_C	0.00685681	Pfam	2	1038.62
gc003a	GO:0040018 | positive regulation of multicellular org...	0.00708	BP	3	7.69231
gc003a	Arrestin_N	0.00708081	Pfam	2	1021.45
gc003a	GO:2001222 | regulation of neuron migration	0.00717	BP	2	15.3846
gc003a	LANC_like	0.00722729	Pfam	1	8828.29
gc003a	Homeodomain	0.00789068	Pfam	2	965.594
gc003a	GO:0008354 | germ cell migration	0.00815	BP	1	100
gc003a	GO:0032027 | myosin light chain binding	0.0082	MF	1	100
gc003a	GO:0010976 | positive regulation of neuron projection...	0.00821	BP	3	7.31707
gc003a	PAX	0.00825555	Pfam	1	7724.75
gc003a	GO:0004930 | G protein-coupled receptor activity	0.00874	MF	15	5.74713
gc003a	zf-C2H2	0.00911637	Pfam	2	895.623
gc003b	GO:0004530 | deoxyribonuclease I activity	1.3e-16	MF	6	600
gc003b	GO:0070948 | regulation of neutrophil mediated cytoto...	6.7e-13	BP	6	200
gc003b	GO:0002673 | regulation of acute inflammatory respons...	2.1e-12	BP	6	150
gc003b	GO:0002283 | neutrophil activation involved in immune...	1.8e-11	BP	6	100
gc003b	7tm_1	4.44117e-11	Pfam	22	459.775
gc003b	Exo_endo_phos	7.01587e-10	Pfam	6	5222.37
gc003b	GO:0004930 | G protein-coupled receptor activity	2.1e-08	MF	17	6.51341
gc003b	GO:0000737 | DNA catabolic process, endonucleolytic	6.8e-08	BP	6	28.5714
gc003b	PAX	1.34996e-07	Pfam	3	23174.2
gc003b	GO:0007186 | G protein-coupled receptor signaling pat...	4.9e-07	BP	15	5.33808
gc003b	GO:0004984 | olfactory receptor activity	5.6e-07	MF	6	20
gc003b	ANF_receptor	2.8538e-06	Pfam	7	963.443
gc003b	GO:0043052 | thermotaxis	4.3e-05	BP	3	42.8571
gc003b	GO:0007634 | optokinetic behavior	4.3e-05	BP	3	42.8571
gc003b	GO:0050960 | detection of temperature stimulus involv...	5.4e-05	BP	3	42.8571
gc003b	GO:1990913 | sperm head plasma membrane	9.1e-05	CC	3	33.3333
gc003b	GO:1990384 | hyaloid vascular plexus regression	0.00011	BP	3	33.3333
gc003b	GO:0003779 | actin binding	0.00016	MF	6	7.22892
gc003b	7tm_3	0.000166941	Pfam	5	823.973
gc003b	ADP_ribosyl_GH	0.000189501	Pfam	2	8239.73
gc003b	GO:0005502 | 11-cis retinal binding	0.0002	MF	3	27.2727
gc003b	GO:0005576 | extracellular region	0.0003	CC	10	3.64964
gc003b	GO:0008020 | G protein-coupled photoreceptor activity	0.00039	MF	3	21.4286
gc003b	GO:0046960 | sensitization	0.00055	BP	2	66.6667
gc003b	GO:0007602 | phototransduction	0.00058	BP	3	18.75
gc003b	GO:0005886 | plasma membrane	0.00058	CC	25	2.37869
gc003b	GO:0001661 | conditioned taste aversion	0.00063	BP	2	50
gc003b	GO:0001588 | dopamine neurotransmitter receptor activ...	0.00068	MF	2	50
gc003b	GO:0031750 | D3 dopamine receptor binding	0.00068	MF	2	50
gc003b	GO:0060158 | phospholipase C-activating dopamine rece...	0.00072	BP	2	50
gc003b	CarboxypepD_reg	0.000723731	Pfam	2	4261.93
gc003b	Homeodomain	0.000731617	Pfam	3	1448.39
gc003b	GO:0002002 | regulation of angiotensin levels in bloo...	0.00081	BP	2	50
gc003b	GO:0071880 | adenylate cyclase-activating adrenergic ...	0.00086	BP	2	50
gc003b	GO:0021853 | cerebral cortex GABAergic interneuron mi...	0.00086	BP	2	50
gc003b	GO:0044326 | dendritic spine neck	0.00087	CC	2	50
gc003b	GO:0030432 | peristalsis	0.00107	BP	2	40
gc003b	GO:0007191 | adenylate cyclase-activating dopamine re...	0.00112	BP	2	40
gc003b	GO:0046959 | habituation	0.00112	BP	2	40
gc003b	GO:0035106 | operant conditioning	0.00121	BP	3	14.2857
gc003b	GO:0044327 | dendritic spine head	0.00122	CC	2	40
gc003b	GO:0042755 | eating behavior	0.00133	BP	3	13.6364
gc003b	GO:0042321 | negative regulation of circadian sleep/w...	0.00148	BP	2	33.3333
gc003b	GO:0021542 | dentate gyrus development	0.00182	BP	2	33.3333
gc003b	GO:0099171 | presynaptic modulation of chemical synap...	0.00184	BP	3	12.5
gc003b	GO:0001975 | response to amphetamine	0.00203	BP	2	28.5714
gc003b	GO:0014002 | astrocyte development	0.00203	BP	2	28.5714
gc003b	Peptidase_M14	0.00205968	Pfam	2	2522.37
gc003b	GO:0031701 | angiotensin receptor binding	0.00207	MF	2	28.5714
gc003b	GO:0015872 | dopamine transport	0.00209	BP	3	12
gc003b	GO:1900273 | positive regulation of long-term synapti...	0.00211	BP	2	28.5714
gc003b	GO:0042734 | presynaptic membrane	0.00224	CC	5	5.37634
gc003b	GO:0035240 | dopamine binding	0.00233	MF	2	28.5714
gc003b	GO:0051968 | positive regulation of synaptic transmis...	0.00234	BP	2	28.5714
gc003b	Asp	0.00240498	Pfam	2	2332
gc003b	GO:0042752 | regulation of circadian rhythm	0.0027	BP	5	14.2857
gc003b	GO:0002755 | MyD88-dependent toll-like receptor signa...	0.00276	BP	2	25
gc003b	GO:0043198 | dendritic shaft	0.00282	CC	3	10.7143
gc003b	GO:0004181 | metallocarboxypeptidase activity	0.00289	MF	2	25
gc003b	GO:0060134 | prepulse inhibition	0.00311	BP	2	25
gc003b	GO:0045838 | positive regulation of membrane potentia...	0.0032	BP	2	25
gc003b	GO:0007625 | grooming behavior	0.0033	BP	2	22.2222
gc003b	GO:0070498 | interleukin-1-mediated signaling pathway	0.0033	BP	2	22.2222
gc003b	GO:0042711 | maternal behavior	0.00339	BP	2	22.2222
gc003b	GO:0021756 | striatum development	0.00349	BP	2	22.2222
gc003b	GO:2001224 | positive regulation of neuron migration	0.00349	BP	2	22.2222
gc003b	GO:0048148 | behavioral response to cocaine	0.00358	BP	2	22.2222
gc003b	GO:0042053 | regulation of dopamine metabolic process	0.00378	BP	2	22.2222
gc003b	GO:0099010 | modification of postsynaptic structure	0.00388	BP	2	22.2222
gc003b	GO:0007617 | mating behavior	0.00388	BP	2	22.2222
gc003b	GO:0007601 | visual perception	0.0042	BP	3	9.09091
gc003b	GO:0007628 | adult walking behavior	0.00451	BP	2	20
gc003b	GO:0060292 | long-term synaptic depression	0.00451	BP	2	20
gc003b	GO:0051281 | positive regulation of release of seques...	0.00484	BP	2	20
gc003b	CHD5	0.00542612	Pfam	1	15449.5
gc003b	Nfu_N	0.00542612	Pfam	1	15449.5
gc003b	NifU	0.00542612	Pfam	1	15449.5
gc003b	NOC3p	0.00542612	Pfam	1	15449.5
gc003b	GO:0032088 | negative regulation of NF-kappaB transcr...	0.00599	BP	3	8.10811
gc003b	GO:0001963 | synaptic transmission, dopaminergic	0.00602	BP	2	16.6667
gc003b	GO:0060711 | labyrinthine layer development	0.00692	BP	2	16.6667
gc003b	GO:0019228 | neuronal action potential	0.00705	BP	2	15.3846
gc003b	GO:0007187 | G protein-coupled receptor signaling pat...	0.00719	BP	2	15.3846
gc003b	GO:0071482 | cellular response to light stimulus	0.00733	BP	3	7.5
gc003b	GO:0038180 | nerve growth factor signaling pathway	0.00738	BP	1	100
gc003b	GO:1905451 | positive regulation of Fc-gamma receptor...	0.00738	BP	1	100
gc003b	GO:0003018 | vascular process in circulatory system	0.00752	BP	4	5.12821
gc003b	GO:0001662 | behavioral fear response	0.00802	BP	2	15.3846
gc003b	GO:2000253 | positive regulation of feeding behavior	0.0083	BP	2	14.2857
gc003b	GO:0008542 | visual learning	0.00874	BP	2	14.2857
gc003b	GO:0098982 | GABA-ergic synapse	0.00876	CC	3	7.14286
gc003b	GO:0050433 | regulation of catecholamine secretion	0.00985	BP	3	6.81818
gc004	GO:0000978 | RNA polymerase II cis-regulatory region ...	6.5e-24	MF	72	4.04722
gc004	GO:0005834 | heterotrimeric G-protein complex	1.7e-18	CC	17	19.5402
gc004	GO:0099502 | calcium-dependent activation of synaptic...	1.1e-17	BP	18	31.0345
gc004	PDEase_I	3.81141e-16	Pfam	17	22352.5
gc004	C2	5.013e-14	Pfam	28	8828.29
gc004	G-alpha	1.9387e-13	Pfam	13	25105.4
gc004	GO:0001228 | DNA-binding transcription activator acti...	2.1e-13	MF	37	4.21893
gc004	GO:0046872 | metal ion binding	2.3e-13	MF	239	1.62795
gc004	GO:0000122 | negative regulation of transcription by ...	4.6e-13	BP	76	2.76968
gc004	BTB_2	7.62523e-13	Pfam	12	26484.9
gc004	GO:0045944 | positive regulation of transcription by ...	1.2e-12	BP	88	2.24204
gc004	bZIP_1	2.64305e-12	Pfam	13	21141.4
gc004	GO:0098686 | hippocampal mossy fiber to CA3 synapse	4.2e-12	CC	17	9.04255
gc004	GO:0048791 | calcium ion-regulated exocytosis of neur...	3.5e-11	BP	18	19.1489
gc004	Guanylate_cyc	4.94527e-11	Pfam	19	10122.1
gc004	AC_N	5.36279e-11	Pfam	9	32716.6
gc004	bZIP_Maf	5.36279e-11	Pfam	9	32716.6
gc004	GO:0008331 | high voltage-gated calcium channel activ...	1.1e-10	MF	8	25.8065
gc004	GO:0005886 | plasma membrane	3.5e-10	CC	289	1.588
gc004	GO:0005891 | voltage-gated calcium channel complex	4.7e-10	CC	9	18.3673
gc004	GO:0061669 | spontaneous neurotransmitter secretion	9.4e-10	BP	8	21.6216
gc004	GO:0031683 | G-protein beta/gamma-subunit complex bin...	1.4e-09	MF	11	11.7021
gc004	GO:0017075 | syntaxin-1 binding	1.6e-09	MF	17	6.3197
gc004	GO:0005544 | calcium-dependent phospholipid binding	2.1e-09	MF	14	7.9096
gc004	GO:0031821 | G protein-coupled serotonin receptor bin...	2.8e-09	MF	7	25
gc004	RIIa	3.87425e-09	Pfam	8	27465.8
gc004	GO:0043371 | negative regulation of CD4-positive, alp...	4.2e-09	BP	10	18.5185
gc004	GO:1990441 | negative regulation of transcription fro...	4.3e-09	BP	6	31.5789
gc004	GO:0016513 | core-binding factor complex	4.4e-09	CC	6	31.5789
gc004	GO:0150037 | regulation of calcium-dependent activati...	5.7e-09	BP	7	23.3333
gc004	GO:0033138 | positive regulation of peptidyl-serine p...	9.1e-09	BP	14	7.14286
gc004	cNMP_binding	1.14617e-08	Pfam	14	10423.8
gc004	Pkinase	1.28173e-08	Pfam	44	3873.38
gc004	GO:0008021 | synaptic vesicle	1.6e-08	CC	45	2.53378
gc004	GO:0007212 | dopamine receptor signaling pathway	2.2e-08	BP	18	5.02793
gc004	FYVE_2	2.49119e-08	Pfam	7	28839.1
gc004	GO:0099626 | voltage-gated calcium channel activity i...	3.3e-08	MF	6	25
gc004	GO:0033864 | positive regulation of NAD(P)H oxidase a...	3.5e-08	BP	7	18.9189
gc004	GO:0071447 | cellular response to hydroperoxide	3.5e-08	BP	7	18.9189
gc004	GAF	3.90018e-08	Pfam	8	21495
gc004	zf-C2H2	4.27112e-08	Pfam	17	7612.8
gc004	GO:0000164 | protein phosphatase type 1 complex	4.7e-08	CC	8	14.2857
gc004	GO:0004115 | 3',5'-cyclic-AMP phosphodiesterase activ...	4.8e-08	MF	8	14.0351
gc004	GO:0003714 | transcription corepressor activity	5e-08	MF	24	3.68664
gc004	GO:0031045 | dense core granule	6.1e-08	CC	13	14.6067
gc004	GO:0002031 | G protein-coupled receptor internalizati...	6.7e-08	BP	6	23.0769
gc004	GO:0008157 | protein phosphatase 1 binding	9.4e-08	MF	10	9.25926
gc004	GO:0032792 | negative regulation of CREB transcriptio...	1.3e-07	BP	6	21.4286
gc004	GO:0043378 | positive regulation of CD8-positive, alp...	1.3e-07	BP	6	21.4286
gc004	GO:1904692 | positive regulation of type B pancreatic...	1.3e-07	BP	6	21.4286
gc004	GO:0001553 | luteinization	1.4e-07	BP	10	8.92857
gc004	STPPase_N	1.56192e-07	Pfam	6	30899
gc004	GO:0042826 | histone deacetylase binding	2.2e-07	MF	20	3.94477
gc004	GO:0048538 | thymus development	2.6e-07	BP	13	5.9633
gc004	GO:0072300 | positive regulation of metanephric glome...	3e-07	BP	4	44.4444
gc004	GO:0072305 | negative regulation of mesenchymal cell ...	3e-07	BP	4	44.4444
gc004	GO:2001025 | positive regulation of response to drug	3e-07	BP	4	44.4444
gc004	GO:0072162 | metanephric mesenchymal cell differentia...	3e-07	BP	4	44.4444
gc004	GO:0099180 | zinc ion import into synaptic vesicle	3e-07	BP	4	44.4444
gc004	GO:0021650 | vestibulocochlear nerve formation	3e-07	BP	4	44.4444
gc004	GO:0072108 | positive regulation of mesenchymal to ep...	3e-07	BP	4	44.4444
gc004	GO:0021633 | optic nerve structural organization	3e-07	BP	4	44.4444
gc004	GO:1990927 | calcium ion regulated lysosome exocytosi...	3e-07	BP	4	44.4444
gc004	GO:0035799 | ureter maturation	3e-07	BP	4	44.4444
gc004	GO:1900215 | negative regulation of apoptotic process...	3e-07	BP	4	44.4444
gc004	GO:1900218 | negative regulation of apoptotic process...	3e-07	BP	4	44.4444
gc004	GO:0038033 | positive regulation of endothelial cell ...	3e-07	BP	4	44.4444
gc004	GO:0060734 | regulation of endoplasmic reticulum stre...	3e-07	BP	4	44.4444
gc004	GO:0035566 | regulation of metanephros size	3e-07	BP	4	44.4444
gc004	GO:1903235 | positive regulation of calcium ion-depen...	3e-07	BP	4	44.4444
gc004	GO:0071874 | cellular response to norepinephrine stim...	3e-07	BP	4	44.4444
gc004	GO:1902310 | positive regulation of peptidyl-serine d...	3e-07	BP	4	44.4444
gc004	GO:0098746 | fast, calcium ion-dependent exocytosis o...	3e-07	BP	4	44.4444
gc004	GO:0089700 | protein kinase D signaling	3e-07	BP	4	44.4444
gc004	GO:0071911 | synchronous neurotransmitter secretion	3e-07	BP	4	44.4444
gc004	GO:0061360 | optic chiasma development	3e-07	BP	4	44.4444
gc004	GO:1903917 | positive regulation of endoplasmic retic...	3e-07	BP	4	44.4444
gc004	GO:0039003 | pronephric field specification	3e-07	BP	4	44.4444
gc004	GO:2000594 | positive regulation of metanephric DCT c...	3e-07	BP	4	44.4444
gc004	GO:2000597 | positive regulation of optic nerve forma...	3e-07	BP	4	44.4444
gc004	GO:0035976 | transcription factor AP-1 complex	3e-07	CC	4	44.4444
gc004	GO:0005892 | acetylcholine-gated channel complex	3e-07	CC	4	44.4444
gc004	GO:0098674 | extrinsic component of neuronal dense co...	3e-07	CC	4	44.4444
gc004	GO:0070369 | beta-catenin-TCF7L2 complex	3e-07	CC	4	44.4444
gc004	GO:0008294 | calcium- and calmodulin-responsive adeny...	3.1e-07	MF	4	44.4444
gc004	GO:0031695 | alpha-2B adrenergic receptor binding	3.1e-07	MF	4	44.4444
gc004	GO:0031696 | alpha-2C adrenergic receptor binding	3.1e-07	MF	4	44.4444
gc004	APP_Cu_bd	3.33016e-07	Pfam	4	61798
gc004	APP_E2	3.33016e-07	Pfam	4	61798
gc004	APP_N	3.33016e-07	Pfam	4	61798
gc004	BTB_3	3.33016e-07	Pfam	4	61798
gc004	BTG	3.33016e-07	Pfam	4	61798
gc004	CBF_beta	3.33016e-07	Pfam	4	61798
gc004	DUF2353	3.33016e-07	Pfam	4	61798
gc004	Jun	3.33016e-07	Pfam	4	61798
gc004	PP1c_bdg	3.33016e-07	Pfam	4	61798
gc004	PTPlike_phytase	3.33016e-07	Pfam	4	61798
gc004	zf-RING_11	3.33016e-07	Pfam	4	61798
gc004	GO:0048294 | negative regulation of isotype switching...	3.6e-07	BP	5	26.3158
gc004	GO:0007501 | mesodermal cell fate specification	3.6e-07	BP	5	26.3158
gc004	GO:0045956 | positive regulation of calcium ion-depen...	4.1e-07	BP	12	14.6341
gc004	GO:1904707 | positive regulation of vascular associat...	4.4e-07	BP	10	7.93651
gc004	GO:0000981 | DNA-binding transcription factor activit...	6.5e-07	MF	67	4.06061
gc004	Atg8	7.95148e-07	Pfam	6	24719.2
gc004	GO:0035902 | response to immobilization stress	8.1e-07	BP	5	23.8095
gc004	GO:0042307 | positive regulation of protein import in...	8.8e-07	BP	12	5.88235
gc004	GO:0010807 | regulation of synaptic vesicle priming	9.1e-07	BP	7	12.5
gc004	GO:0010801 | negative regulation of peptidyl-threonin...	9.1e-07	BP	8	10
gc004	Ca_chan_IQ	9.28368e-07	Pfam	5	34332.2
gc004	GO:0032793 | positive regulation of CREB transcriptio...	1.1e-06	BP	6	16.2162
gc004	GO:0043679 | axon terminus	1.1e-06	CC	23	3.21678
gc004	GO:0046039 | GTP metabolic process	1.2e-06	BP	16	5.55556
gc004	GO:0042043 | neurexin family protein binding	1.5e-06	MF	4	33.3333
gc004	GO:0004725 | protein tyrosine phosphatase activity	1.6e-06	MF	15	4.45104
gc004	GO:0030348 | syntaxin-3 binding	1.6e-06	MF	5	20.8333
gc004	GO:0030507 | spectrin binding	1.7e-06	MF	12	5.52995
gc004	GO:0070382 | exocytic vesicle	1.7e-06	CC	53	2.84182
gc004	HNOBA	1.79385e-06	Pfam	11	9063.71
gc004	GO:0098978 | glutamatergic synapse	1.8e-06	CC	57	1.93614
gc004	GO:0071277 | cellular response to calcium ion	1.9e-06	BP	13	5.05837
gc004	GO:0045668 | negative regulation of osteoblast differ...	1.9e-06	BP	10	6.80272
gc004	GO:0048787 | presynaptic active zone membrane	1.9e-06	CC	12	5.50459
gc004	GO:0001786 | phosphatidylserine binding	3.2e-06	MF	10	6.41026
gc004	GO:0001227 | DNA-binding transcription repressor acti...	3.2e-06	MF	18	3.6
gc004	zf-C2H2_6	3.96876e-06	Pfam	6	19515.2
gc004	GO:0106072 | negative regulation of adenylate cyclase...	4.3e-06	BP	4	28.5714
gc004	GO:0072660 | maintenance of protein location in plasm...	4.3e-06	BP	4	28.5714
gc004	GO:0043320 | natural killer cell degranulation	4.7e-06	BP	7	10
gc004	GO:1900452 | regulation of long-term synaptic depress...	4.8e-06	BP	5	17.8571
gc004	GO:0032713 | negative regulation of interleukin-4 pro...	4.8e-06	BP	5	17.8571
gc004	GO:0000149 | SNARE binding	4.9e-06	MF	36	5.20984
gc004	GO:0001093 | TFIIB-class transcription factor binding	4.9e-06	MF	6	12.766
gc004	GO:0042588 | zymogen granule	5e-06	CC	9	6.97674
gc004	GO:0032794 | GTPase activating protein binding	5.3e-06	MF	8	8.08081
gc004	GO:0010813 | neuropeptide catabolic process	6e-06	BP	7	9.58904
gc004	GO:0046935 | 1-phosphatidylinositol-3-kinase regulato...	6.7e-06	MF	6	12.2449
gc004	GO:0071364 | cellular response to epidermal growth fa...	7.4e-06	BP	11	5.28846
gc004	GO:0048790 | maintenance of presynaptic active zone s...	7.6e-06	BP	5	16.6667
gc004	GO:0008140 | cAMP response element binding protein bi...	9.1e-06	MF	6	11.5385
gc004	GO:0005516 | calmodulin binding	9.2e-06	MF	19	3.20946
gc004	GO:0003924 | GTPase activity	9.3e-06	MF	36	2.72315
gc004	GO:0010508 | positive regulation of autophagy	1e-05	BP	29	3.625
gc004	GO:0120163 | negative regulation of cold-induced ther...	1.1e-05	BP	11	5.04587
gc004	GO:0044306 | neuron projection terminus	1.1e-05	CC	31	3.75303
gc004	GO:0048541 | Peyer's patch development	1.2e-05	BP	7	8.75
gc004	PAS_9	1.35976e-05	Pfam	6	16121.2
gc004	Yippee-Mis18	1.35976e-05	Pfam	6	16121.2
gc004	GO:0006884 | cell volume homeostasis	1.4e-05	BP	8	7.14286
gc004	GO:0045669 | positive regulation of osteoblast differ...	1.5e-05	BP	9	6.12245
gc004	GO:2000300 | regulation of synaptic vesicle exocytosi...	1.6e-05	BP	20	5.78035
gc004	GO:0008016 | regulation of heart contraction	1.7e-05	BP	17	3.33333
gc004	GO:2000562 | negative regulation of CD4-positive, alp...	1.7e-05	BP	5	14.2857
gc004	C1_1	1.79064e-05	Pfam	10	7922.82
gc004	GO:0098888 | extrinsic component of presynaptic membr...	1.8e-05	CC	7	8.33333
gc004	GO:0035235 | ionotropic glutamate receptor signaling ...	1.9e-05	BP	6	21.4286
gc004	GO:0030718 | germ-line stem cell population maintenan...	1.9e-05	BP	4	21.0526
gc004	GO:1990502 | dense core granule maturation	1.9e-05	BP	4	21.0526
gc004	GO:0072307 | regulation of metanephric nephron tubule...	1.9e-05	BP	4	21.0526
gc004	GO:0072177 | mesonephric duct development	1.9e-05	BP	4	21.0526
gc004	GO:0072179 | nephric duct formation	1.9e-05	BP	4	21.0526
gc004	GO:0072289 | metanephric nephron tubule formation	1.9e-05	BP	4	21.0526
gc004	GO:0060136 | embryonic process involved in female pre...	1.9e-05	BP	4	21.0526
gc004	GO:0060212 | negative regulation of nuclear-transcrib...	1.9e-05	BP	4	21.0526
gc004	GO:1902340 | negative regulation of chromosome conden...	1.9e-05	BP	4	21.0526
gc004	GO:0031508 | pericentric heterochromatin assembly	1.9e-05	BP	4	21.0526
gc004	GO:0090230 | regulation of centromere complex assembl...	1.9e-05	BP	4	21.0526
gc004	GO:0060216 | definitive hemopoiesis	1.9e-05	BP	6	10.3448
gc004	GO:0098882 | structural constituent of presynaptic ac...	2e-05	MF	4	21.0526
gc004	GO:0051020 | GTPase binding	2e-05	MF	40	2.414
gc004	GO:0048788 | cytoskeleton of presynaptic active zone	2e-05	CC	4	21.0526
gc004	GO:0032009 | early phagosome	2e-05	CC	4	21.0526
gc004	GO:0048278 | vesicle docking	2.1e-05	BP	15	4.54545
gc004	GO:0099523 | presynaptic cytosol	2.1e-05	CC	11	4.74138
gc004	CEBP_ZZ	2.1575e-05	Pfam	4	30899
gc004	PAX	2.1575e-05	Pfam	4	30899
gc004	RRM_7	2.1575e-05	Pfam	4	30899
gc004	STAT_alpha	2.1575e-05	Pfam	4	30899
gc004	GO:0030514 | negative regulation of BMP signaling pat...	2.4e-05	BP	10	5.15464
gc004	GO:0006171 | cAMP biosynthetic process	2.4e-05	BP	5	13.5135
gc004	GO:0046827 | positive regulation of protein export fr...	2.5e-05	BP	7	7.86517
gc004	GO:0042149 | cellular response to glucose starvation	2.5e-05	BP	11	4.66102
gc004	GO:0097110 | scaffold protein binding	2.6e-05	MF	14	3.73333
gc004	Serpin	2.79608e-05	Pfam	5	19311.9
gc004	GO:0047555 | 3',5'-cyclic-GMP phosphodiesterase activ...	3.2e-05	MF	9	12.3288
gc004	GO:0001917 | photoreceptor inner segment	3.3e-05	CC	9	5.55556
gc004	GO:1904117 | cellular response to vasopressin	3.4e-05	BP	4	19.0476
gc004	GO:0099576 | regulation of protein catabolic process ...	3.4e-05	BP	4	19.0476
gc004	GO:0005525 | GTP binding	3.5e-05	MF	39	2.01031
gc004	GO:0045159 | myosin II binding	3.5e-05	MF	4	19.0476
gc004	GO:0031694 | alpha-2A adrenergic receptor binding	3.5e-05	MF	4	19.0476
gc004	GO:0031201 | SNARE complex	3.7e-05	CC	12	4.12371
gc004	NTP_transf_7	3.80922e-05	Pfam	4	27465.8
gc004	GO:0030971 | receptor tyrosine kinase binding	3.9e-05	MF	11	4.45344
gc004	Tetraspanin	4.23752e-05	Pfam	10	7185.81
gc004	GO:0032593 | insulin-responsive compartment	4.3e-05	CC	7	7.29167
gc004	GO:0031629 | synaptic vesicle fusion to presynaptic a...	4.4e-05	BP	26	13.5417
gc004	GO:0021797 | forebrain anterior/posterior pattern spe...	5e-05	BP	3	33.3333
gc004	GO:0010868 | negative regulation of triglyceride bios...	5e-05	BP	3	33.3333
gc004	GO:1902949 | positive regulation of tau-protein kinas...	5e-05	BP	3	33.3333
gc004	GO:1905913 | negative regulation of calcium ion expor...	5e-05	BP	3	33.3333
gc004	GO:0021660 | rhombomere 3 formation	5e-05	BP	3	33.3333
gc004	GO:0021665 | rhombomere 5 structural organization	5e-05	BP	3	33.3333
gc004	GO:0021666 | rhombomere 5 formation	5e-05	BP	3	33.3333
gc004	GO:0021659 | rhombomere 3 structural organization	5e-05	BP	3	33.3333
gc004	GO:0021612 | facial nerve structural organization	5e-05	BP	3	33.3333
gc004	GO:0035359 | negative regulation of peroxisome prolif...	5e-05	BP	3	33.3333
gc004	GO:0023041 | neuronal signal transduction	5e-05	BP	3	33.3333
gc004	GO:0072703 | cellular response to methyl methanesulfo...	5e-05	BP	3	33.3333
gc004	GO:0021902 | commitment of neuronal cell to specific ...	5e-05	BP	3	33.3333
gc004	GO:0035284 | brain segmentation	5e-05	BP	3	33.3333
gc004	GO:0032831 | positive regulation of CD4-positive, CD2...	5e-05	BP	3	33.3333
gc004	GO:1902309 | negative regulation of peptidyl-serine d...	5e-05	BP	3	33.3333
gc004	GO:0043697 | cell dedifferentiation	5e-05	BP	3	33.3333
gc004	GO:0002851 | positive regulation of peripheral T cell...	5e-05	BP	3	33.3333
gc004	GO:1902809 | regulation of skeletal muscle fiber diff...	5e-05	BP	3	33.3333
gc004	GO:0017186 | peptidyl-pyroglutamic acid biosynthetic ...	5e-05	BP	3	33.3333
gc004	GO:1902667 | regulation of axon guidance	5e-05	BP	3	33.3333
gc004	GO:0002677 | negative regulation of chronic inflammat...	5e-05	BP	3	33.3333
gc004	GO:0042975 | peroxisome proliferator activated recept...	5e-05	MF	6	8.82353
gc004	GO:0017098 | sulfonylurea receptor binding	5.1e-05	MF	3	33.3333
gc004	GO:0016603 | glutaminyl-peptide cyclotransferase acti...	5.1e-05	MF	3	33.3333
gc004	GO:0002135 | CTP binding	5.1e-05	MF	3	33.3333
gc004	GO:0048101 | calcium- and calmodulin-regulated 3',5'-...	5.1e-05	MF	3	33.3333
gc004	GO:0004117 | calmodulin-dependent cyclic-nucleotide p...	5.1e-05	MF	3	33.3333
gc004	GO:0005249 | voltage-gated potassium channel activity	5.2e-05	MF	7	7.07071
gc004	Cast	5.45066e-05	Pfam	3	46348.5
gc004	DOR	5.45066e-05	Pfam	3	46348.5
gc004	Macoilin	5.45066e-05	Pfam	3	46348.5
gc004	Rad60-SLD_2	5.45066e-05	Pfam	3	46348.5
gc004	RMP	5.45066e-05	Pfam	3	46348.5
gc004	Synaphin	5.45066e-05	Pfam	3	46348.5
gc004	Tub	5.45066e-05	Pfam	3	46348.5
gc004	UNC-79	5.45066e-05	Pfam	3	46348.5
gc004	Ion_trans	5.50723e-05	Pfam	20	4079.08
gc004	GO:0016239 | positive regulation of macroautophagy	5.9e-05	BP	13	3.68272
gc004	Y_phosphatase	6.39827e-05	Pfam	9	7618.93
gc004	GO:0043204 | perikaryon	6.5e-05	CC	17	2.99296
gc004	GO:0007595 | lactation	7e-05	BP	9	5.05618
gc004	GO:0032526 | response to retinoic acid	7.3e-05	BP	12	5.45455
gc004	GO:0060324 | face development	7.7e-05	BP	11	4.11985
gc004	GO:0045579 | positive regulation of B cell differenti...	7.8e-05	BP	7	6.66667
gc004	GO:0031000 | response to caffeine	8e-05	BP	5	10.6383
gc004	GO:0036312 | phosphatidylinositol 3-kinase regulatory...	8.3e-05	MF	5	10.6383
gc004	GO:2000766 | negative regulation of cytoplasmic trans...	8.6e-05	BP	4	15.3846
gc004	GO:0035254 | glutamate receptor binding	8.7e-05	MF	12	6.45161
gc004	GO:0031528 | microvillus membrane	8.7e-05	CC	4	15.3846
gc004	GO:0061891 | calcium ion sensor activity	8.9e-05	MF	4	15.3846
gc004	GO:0030425 | dendrite	8.9e-05	CC	60	1.90476
gc004	STAT_bind	9.59905e-05	Pfam	4	22472
gc004	STAT_int	9.59905e-05	Pfam	4	22472
gc004	GO:1903955 | positive regulation of protein targeting...	0.0001	BP	5	10.2041
gc004	GO:0043425 | bHLH transcription factor binding	0.00011	MF	6	7.69231
gc004	GO:0048169 | regulation of long-term neuronal synapti...	0.00012	BP	7	6.25
gc004	GO:0014040 | positive regulation of Schwann cell diff...	0.00012	BP	3	25
gc004	HLH	0.000127098	Pfam	11	5810.07
gc004	GO:0070669 | response to interleukin-2	0.00013	BP	4	14.2857
gc004	GO:0070672 | response to interleukin-15	0.00013	BP	4	14.2857
gc004	GO:0060397 | growth hormone receptor signaling pathwa...	0.00013	BP	4	14.2857
gc004	GO:0032819 | positive regulation of natural killer ce...	0.00013	BP	4	14.2857
gc004	GO:0035811 | negative regulation of urine volume	0.00013	BP	4	14.2857
gc004	GO:0042118 | endothelial cell activation	0.00013	BP	4	14.2857
gc004	GO:1903912 | negative regulation of endoplasmic retic...	0.00013	BP	4	14.2857
gc004	GO:0061789 | dense core granule priming	0.00013	BP	4	14.2857
gc004	GO:0032825 | positive regulation of natural killer ce...	0.00013	BP	5	9.80392
gc004	GO:0002046 | opsin binding	0.00013	MF	4	14.2857
gc004	GO:0032930 | positive regulation of superoxide anion ...	0.00014	BP	7	6.08696
gc004	3HCDH_N	0.000141239	Pfam	4	20599.3
gc004	Homeobox_KN	0.000141239	Pfam	4	20599.3
gc004	S8_pro-domain	0.000141239	Pfam	4	20599.3
gc004	VWA_N	0.000141239	Pfam	4	20599.3
gc004	DnaJ_C	0.000149497	Pfam	5	14045
gc004	GO:0032743 | positive regulation of interleukin-2 pro...	0.00015	BP	8	5.19481
gc004	GO:0031625 | ubiquitin protein ligase binding	0.00015	MF	31	2.0557
gc004	GO:0018105 | peptidyl-serine phosphorylation	0.00016	BP	37	3.10663
gc004	GO:0002072 | optic cup morphogenesis involved in came...	0.00016	BP	5	9.25926
gc004	GO:0008076 | voltage-gated potassium channel complex	0.00017	CC	6	7.14286
[truncated: 7,898 more rows]

## Sheet: d) Peptidergic progenitor marke
					N. vectensis developmental trajectories	H. vulgaris developmental trajectories	Mouse developmental trajectories
					nvnpc = Neuronal progenitors	hvnpc = Neuronal progenitors	mmnpc = Neuronal precursors
					nvneu = Neurons	hvneu = Neurons	mmfor = Forebrain/midbrain and developing neurons
					nvgla = Gland cells	hvgla = Gland cells	mmhin = Hindbrain
					nvcni = Cnidocytes	hvcni = Nematocytes	mmspi = spinal cord
							mmncr = neural crest
	Markers in yellow = mentioned in Fig6H						mmect = other neuroectoderm
orthogroup	orthogroup annotation	is TF?	is RBP?	is chromatin regulator?	shared with Nvec	shared with Hvul	shared with Mmus	genes
OG_3151	HMGbox_Sox.HG1.23:SOX4/SOX7/SOX8/SOX9/SOX10/SOX11/SOX12/SOX17/SOX18	TRUE	FALSE	FALSE	nvnpc,nvneu,nvgla,nvcni	hvnpc,hvneu,hvcni	mmnpc,mmfor,mmhin,mmspi,mmncr,mmect	Tadh_TriadG57974,TrH2_TrispH2_006489,Hhon_g00241.t1,HoiH23_PlH23_006133,TrH2_TrispH2_006489
OG_3052	Homeodomains.HG2.8:like:PAX2/PAX4/PAX5/PAX6/PAX8	TRUE	FALSE	FALSE	nvnpc,nvneu,nvgla,nvcni	hvnpc,hvneu,hvcni	mmnpc,mmfor,mmhin,mmspi,mmncr	Tadh_TriadG3502,Hhon_g05962.t1,Tadh_TriadG17913,TrH2_TrispH2_007346,Hhon_g09022.t1,HoiH23_PlH23_007654
OG_2954	Homeodomains.HG1.45:MNX1	TRUE	FALSE	FALSE	nvnpc,nvneu,nvgla	hvneu,hvcni	mmnpc,mmfor,mmhin,mmspi,mmncr,mmect	Tadh_TriadG50911,Hhon_g09133.t1,HoiH23_PlH23_004506,Tadh_TriadG33728,Hhon_g10818.t1,HoiH23_PlH23_009446
OG_1449	HLH.HG2.20:TCF3/TCF4/TCF12	TRUE	FALSE	FALSE	nvnpc,nvneu,nvgla	hvnpc,hvneu,hvcni	mmnpc,mmfor,mmhin,mmspi,mmncr	Tadh_TriadG8076,HoiH23_PlH23_009657
OG_4200	HMGbox_Sox.HG1.47:like:SOX1/SOX2/SOX3	TRUE	FALSE	FALSE	nvnpc,nvneu,nvgla,nvcni	hvneu,hvcni	mmnpc,mmfor,mmhin,mmspi,mmect	Tadh_TriadG17959,Hhon_g08174.t1,HoiH23_PlH23_007440,Tadh_TriadG24518,Hhon_g05242.t1,HoiH23_PlH23_011060,TrH2_TrispH2_001735
OG_3080	HLH.HG1.11:BHLHE40/BHLHE41/HELT	TRUE	FALSE	FALSE	nvnpc,nvneu,nvgla	hvnpc,hvneu	mmnpc,mmfor,mmhin,mmspi,mmncr,mmect	Tadh_TriadG59292,Hhon_g09260.t1,HoiH23_PlH23_005930,TrH2_TrispH2_005088
OG_4704	Forkhead.HG1.14:FOXA1/FOXA2/FOXA3/FOXB1/FOXB2/FOXD1/FOXD2/FOXD3/FOXD4/FOXD4L1/FOXD4L3/FOXD4L4/FOXD4L5/FOXD4L6/FOXE1/FOXE3	TRUE	FALSE	FALSE	nvnpc,nvneu,nvgla	hvnpc,hvneu	mmnpc,mmfor,mmhin,mmspi,mmect	Tadh_TriadG27448,Hhon_g07580.t1,HoiH23_PlH23_003776
OG_7241	HLH.HG2.31:like:ASCL1/ASCL2/ASCL3/ASCL4/ASCL5	TRUE	FALSE	FALSE	nvnpc,nvneu,nvgla	hvnpc,hvneu,hvcni	mmnpc,mmfor,mmhin	Tadh_wf_g3088,Hhon_g00683.t1,HoiH23_PlH23_000959
OG_3823	Myb.HG1.16:RCOR1/RCOR2/RCOR3	TRUE	FALSE	FALSE	nvnpc,nvneu,nvgla,nvcni		mmnpc,mmfor,mmspi,mmncr	TrH2_TrispH2_008384,Hhon_g01966.t1,HoiH23_PlH23_004866
OG_867	zf-C2H2.HG19.0:INSM1/INSM2	TRUE	FALSE	FALSE	nvnpc,nvneu,nvgla,nvcni	hvnpc,hvneu	mmfor,mmncr	TrH2_TrispH2_007654
OG_1712	NFYB_NFYC.HG3.7:CHRAC1	TRUE	FALSE	TRUE	nvnpc,nvneu,nvgla,nvcni	hvnpc,hvneu,hvcni		TrH2_TrispH2_003697,HoiH23_PlH23_003832
OG_1594	Forkhead.HG1.14:FOXA1/FOXA2/FOXA3/FOXB1/FOXB2/FOXD1/FOXD2/FOXD3/FOXD4/FOXD4L1/FOXD4L3/FOXD4L4/FOXD4L5/FOXD4L6/FOXE1/FOXE3	TRUE	FALSE	FALSE	nvnpc,nvneu,nvgla,nvcni		mmhin,mmncr,mmect	Tadh_TriadG28108,HoiH23_PlH23_005233
OG_10331	Homeodomains.HG6.7:POU4F1/POU4F2/POU4F3	TRUE	FALSE	FALSE	nvnpc,nvneu,nvcni	hvneu	mmnpc,mmfor,mmncr	Tadh_TriadG25765,Hhon_g04298.t1,HoiH23_PlH23_003125
OG_7938	bZIP.HG1.3:MAF/MAFA/MAFB/MAFF/MAFG/MAFK/NRL	TRUE	FALSE	FALSE	nvnpc,nvneu,nvgla	hvneu	mmfor,mmhin,mmncr	TrH2_TrispH2_005632
OG_8262	GATA.HG1.14:GATA4/GATA5/GATA6	TRUE	FALSE	FALSE	nvnpc,nvneu,nvgla,nvcni	hvneu	mmfor	Tadh_TriadG59720,Hhon_g06008.t1,HoiH23_PlH23_000356
OG_2182	Homeodomains.HG1.27:DLX1/DLX2/DLX3/DLX4/DLX5/DLX6	TRUE	FALSE	FALSE	nvnpc,nvneu,nvgla	hvcni	mmfor,mmncr	TrH2_TrispH2_008414,HoiH23_PlH23_008099
OG_7244	HLH.HG1.39:MYC/MYCL/MYCN	TRUE	FALSE	FALSE	nvnpc,nvneu,nvgla,nvcni	hvnpc		TrH2_TrispH2_001455,Hhon_g03563.t1
OG_1354	Forkhead.HG1.33:FOXO1/FOXO3/FOXO3B/FOXO4/FOXO6	TRUE	FALSE	FALSE	nvnpc,nvneu,nvgla		mmfor,mmncr	Tadh_TriadG25137,HoiH23_PlH23_008008
OG_8572	LAG1_CSL.HG1.0:RBPJ/RBPJL	TRUE	FALSE	FALSE	nvneu,nvgla	hvneu	mmnpc,mmfor	TrH2_TrispH2_009810,Hhon_g05183.t1,HoiH23_PlH23_001259
OG_2746	HMGbox_Sox.HG1.39:like:HMGB1/HMGB2/HMGB3/HMGB4	TRUE	FALSE	FALSE	nvnpc,nvneu,nvgla,nvcni			Tadh_TriadG56397,TrH2_TrispH2_001174,Hhon_g10217.t1,HoiH23_PlH23_000249
OG_7237	HLH.HG2.33:PTF1A	TRUE	FALSE	FALSE	nvnpc,nvneu,nvgla	hvneu		Tadh_TriadG9370,TrH2_TrispH2_005730,Hhon_g09437.t1,HoiH23_PlH23_002456,Tadh_TriadG56913,Hhon_g05650.t1,TrH2_TrispH2_005730
OG_2524	Homeodomains.HG1.4:DBX1/DBX2/HLX	TRUE	FALSE	FALSE	nvneu,nvgla		mmhin,mmspi	TrH2_TrispH2_005279,Hhon_g08608.t1,HoiH23_PlH23_004726
OG_1084	CSD.HG1.6:YBX1/YBX2/YBX3	TRUE	TRUE	FALSE	nvnpc,nvneu,nvcni		mmncr	TrH2_TrispH2_004592
OG_3145	Homeodomains.HG2.34:OTP/PITX1/PITX2/PITX3/RAX/RAX2	TRUE	FALSE	FALSE	nvneu,nvgla	hvneu	mmfor	Tadh_TriadG9570,Hhon_g03911.t1,HoiH23_PlH23_004900
OG_8248	AP-2.HG1.2:TFAP2A/TFAP2B/TFAP2C/TFAP2D/TFAP2E	TRUE	FALSE	FALSE			mmnpc,mmfor,mmncr	Tadh_TriadG27767,HoiH23_PlH23_003808
OG_2629	Homeodomains.HG1.34:HMX1/HMX2/HMX3	TRUE	FALSE	FALSE	nvneu,nvgla,nvcni			TrH2_TrispH2_005002,HoiH23_PlH23_010989
OG_4600	zf-C2H2.HG9.1:KLF13	TRUE	FALSE	FALSE		hvnpc,hvneu,hvcni		Tadh_TriadG8990,TrH2_TrispH2_007301,Hhon_g04119.t1,HoiH23_PlH23_003047,TrH2_TrispH2_007301
OG_7937	bZIP.HG1.3:MAF/MAFA/MAFB/MAFF/MAFG/MAFK/NRL	TRUE	FALSE	FALSE	nvneu,nvgla			TrH2_TrispH2_005631
OG_2797	HLH.HG1.12:HEY1/HEY2/HEYL	TRUE	FALSE	FALSE	nvnpc		mmncr	TrH2_TrispH2_010583
OG_113	HMGbox_Sox.HG1.20:HBP1	TRUE	TRUE	FALSE		hvcni	mmnpc	TrH2_TrispH2_004726
OG_2293	tachykinin_receptor_3	FALSE	FALSE	FALSE	nvnpc,nvneu,nvgla,nvcni	hvneu,hvcni	mmnpc,mmfor,mmhin,mmspi,mmncr,mmect	Tadh_TriadG54513,Tadh_TriadG58991,TrH2_TrispH2_001243,Hhon_g07527.t1,Hhon_g09573.t1,Tadh_TriadG7315,TrH2_TrispH2_010214,Hhon_g07530.t1,HoiH23_PlH23_005281,Tadh_TriadG58846,TrH2_TrispH2_011657,Hhon_g02295.t1
OG_2850	cyclin_D2	FALSE	FALSE	FALSE	nvnpc,nvneu,nvgla	hvnpc,hvneu,hvcni	mmnpc,mmfor,mmhin,mmspi,mmncr,mmect	Tadh_TriadG37409,TrH2_TrispH2_002163,Hhon_g04702.t1
OG_1915	calmegin	FALSE	FALSE	FALSE	nvnpc,nvneu,nvgla,nvcni	hvnpc,hvneu,hvcni	mmnpc,mmfor,mmhin,mmspi,mmncr	Tadh_TriadG50321,Hhon_g08846.t1,HoiH23_PlH23_010422
OG_190	mucin_4_cell_surface_associated	FALSE	FALSE	FALSE	nvnpc,nvneu,nvgla,nvcni	hvneu,hvcni	mmnpc,mmfor,mmhin,mmspi,mmncr	TrH2_TrispH2_007838,HoiH23_PlH23_001610,TrH2_TrispH2_007189,TrH2_TrispH2_011578,Hhon_g06837.t1,HoiH23_PlH23_003950
OG_418	RRM.HG9.9:like:SRSF3/SRSF7	FALSE	TRUE	FALSE	nvnpc,nvneu,nvgla,nvcni	hvnpc,hvneu,hvcni	mmfor,mmspi,mmncr,mmect	Tadh_TriadG64092,Hhon_g09736.t1,HoiH23_PlH23_010161
OG_3231	Bromodomain.HG1.13:CECR2	FALSE	FALSE	TRUE	nvnpc,nvneu,nvgla,nvcni	hvneu,hvcni	mmnpc,mmfor,mmhin,mmspi,mmncr	Tadh_TriadG61654,TrH2_TrispH2_010379,HoiH23_PlH23_004312,TrH2_TrispH2_010379
OG_648	polypeptide_N_acetylgalactosaminyltransferase_13	FALSE	FALSE	FALSE	nvnpc,nvneu,nvgla,nvcni	hvnpc,hvcni	mmnpc,mmfor,mmhin,mmspi,mmncr	Tadh_TriadG11844,Hhon_g02813.t1
OG_10035	LSM.HG1.1:SNRPB/SNRPN	FALSE	TRUE	FALSE	nvnpc,nvneu,nvgla	hvnpc,hvcni	mmnpc,mmfor,mmhin,mmspi,mmncr,mmect	Tadh_TriadG37531,Hhon_g02467.t1,HoiH23_PlH23_001698
OG_6038	solute_carrier_family_6_member_1	FALSE	FALSE	FALSE	nvnpc,nvneu,nvgla,nvcni	hvneu,hvcni	mmnpc,mmfor,mmhin,mmspi,mmncr	TrH2_TrispH2_007554,Hhon_g06517.t1
OG_2224	synaptic_vesicle_glycoprotein_2C	FALSE	FALSE	FALSE	nvnpc,nvneu,nvgla,nvcni	hvneu,hvcni	mmnpc,mmfor,mmhin,mmspi,mmncr	TrH2_TrispH2_000868,HoiH23_PlH23_005705
OG_6575	DMRT_like_family_A2	FALSE	FALSE	FALSE	nvnpc,nvneu,nvgla,nvcni	hvnpc,hvneu,hvcni	mmnpc,mmfor,mmhin	Tadh_TriadG58832,HoiH23_PlH23_012002
OG_341	neuronal_cell_adhesion_molecule	FALSE	FALSE	FALSE	nvnpc,nvneu,nvgla	hvneu,hvcni	mmnpc,mmfor,mmhin,mmspi,mmncr	TrH2_TrispH2_008421,Hhon_g09589.t1,TrH2_TrispH2_005469,HoiH23_PlH23_004971
OG_2133	acidic_nuclear_phosphoprotein_32_family_member_A	FALSE	FALSE	FALSE	nvnpc,nvneu	hvnpc,hvneu,hvcni	mmnpc,mmhin,mmspi,mmncr,mmect	Tadh_wf_g9222,Hhon_g06370.t1,HoiH23_PlH23_005042
OG_16	transient_receptor_potential_cation_channel_subfamily_A_member_1	FALSE	FALSE	FALSE	nvnpc,nvneu,nvgla	hvneu,hvcni	mmnpc,mmfor,mmhin,mmspi,mmncr	TrH2_TrispH2_008853,HoiH23_PlH23_000157,TrH2_TrispH2_002645
OG_2575	5_hydroxytryptamine_receptor_4	FALSE	FALSE	FALSE	nvneu,nvgla,nvcni	hvneu,hvcni	mmnpc,mmfor,mmhin,mmspi,mmncr	Tadh_TriadG55893,HoiH23_PlH23_011172
OG_3180	protein_kinase_cAMP_dependent_type_II_regulatory_subunit_alpha	FALSE	FALSE	FALSE	nvnpc,nvneu,nvgla	hvnpc,hvneu	mmnpc,mmfor,mmhin,mmspi,mmncr	Tadh_TriadG23617,HoiH23_PlH23_002580
OG_3434	Bromodomain.HG1.4:BAZ1A	FALSE	FALSE	TRUE	nvnpc,nvneu,nvgla	hvnpc,hvcni	mmnpc,mmfor,mmhin,mmspi,mmncr	Tadh_TriadG61269,TrH2_TrispH2_005607,Hhon_g07271.t1,HoiH23_PlH23_004603
OG_1266	TLE_family_member_4_transcriptional_corepressor	FALSE	FALSE	FALSE	nvneu,nvgla	hvnpc,hvneu,hvcni	mmnpc,mmfor,mmhin,mmspi,mmncr	TrH2_TrispH2_004819,Hhon_g02796.t1,HoiH23_PlH23_011629
OG_124	adhesion_G_protein_coupled_receptor_D1	FALSE	FALSE	FALSE	nvneu,nvgla,nvcni	hvneu,hvcni	mmnpc,mmfor,mmhin,mmspi,mmncr	TrH2_TrispH2_000571,HoiH23_PlH23_002841
OG_1037	protein_arginine_methyltransferase_1	FALSE	FALSE	FALSE	nvnpc,nvneu	hvnpc,hvcni	mmnpc,mmfor,mmhin,mmspi,mmncr,mmect	Tadh_TriadG49708,Hhon_g03150.t1,HoiH23_PlH23_005430
OG_1567	sodium_channel_epithelial_1_subunit_beta	FALSE	FALSE	FALSE	nvneu,nvgla,nvcni	hvneu,hvcni	mmnpc,mmfor,mmhin,mmspi,mmncr	Tadh_TriadG54579,TrH2_TrispH2_001311,Hhon_g05901.t1,HoiH23_PlH23_000544
OG_936	KH.Unclassified	FALSE	TRUE	FALSE	nvneu,nvgla,nvcni	hvneu,hvcni	mmnpc,mmfor,mmhin,mmspi,mmncr	TrH2_TrispH2_008410
OG_2977	thymosin_beta_4_X_linked	FALSE	FALSE	FALSE		hvnpc,hvneu,hvcni	mmnpc,mmfor,mmhin,mmspi,mmncr,mmect	TrH2_TrispH2_007984,TrH2_TrispH2_011134
OG_31		FALSE	FALSE	FALSE	nvnpc,nvneu,nvgla	hvneu,hvcni	mmnpc,mmfor,mmhin,mmncr	Tadh_TriadG59577,Tadh_TriadG59579,TrH2_TrispH2_011164,HoiH23_PlH23_010178,TrH2_TrispH2_000529,HoiH23_PlH23_007767
OG_10454	RRM.HG6.9:ELAVL1/ELAVL2/ELAVL3/ELAVL4	FALSE	TRUE	FALSE	nvneu,nvgla	hvnpc,hvneu	mmnpc,mmfor,mmhin,mmspi,mmncr	Tadh_TriadG28658,Hhon_g10841.t1,HoiH23_PlH23_009672,TrH2_TrispH2_010789
OG_3087	FAT_atypical_cadherin_1	FALSE	FALSE	FALSE	nvneu,nvgla	hvneu,hvcni	mmnpc,mmfor,mmhin,mmspi,mmncr	Tadh_TriadG84,Hhon_g08200.t1,HoiH23_PlH23_002783
OG_11083	Hist_deacetyl.HG1.7:HDAC1/HDAC2	FALSE	FALSE	TRUE	nvnpc,nvneu,nvgla,nvcni	hvnpc,hvcni	mmhin,mmncr,mmect	Tadh_TriadG64072,Hhon_g00226.t1,HoiH23_PlH23_003197,TrH2_TrispH2_006473
OG_2997	regulator_of_G_protein_signaling_20	FALSE	FALSE	FALSE	nvneu,nvgla	hvneu,hvcni	mmnpc,mmfor,mmhin,mmspi,mmncr	TrH2_TrispH2_002818
OG_2461	RRM.HG1.6:like:AP002373.1/HNRNPM/MYEF2/RBM7/RBM11	FALSE	TRUE	FALSE	nvnpc,nvcni	hvneu,hvcni	mmnpc,mmfor,mmhin,mmspi,mmncr	TrH2_TrispH2_007807
OG_8613	RRM.HG16.4:CPEB2/CPEB3/CPEB4	FALSE	TRUE	FALSE		hvnpc,hvneu,hvcni	mmnpc,mmfor,mmhin,mmspi,mmncr	TrH2_TrispH2_010238
OG_10019	signal_sequence_receptor_subunit_1	FALSE	FALSE	FALSE	nvnpc,nvneu,nvgla,nvcni	hvneu,hvcni	mmfor,mmspi	Tadh_TriadG63858,Hhon_g02551.t1,HoiH23_PlH23_003287
OG_1572	translocation_associated_membrane_protein_1_like_1	FALSE	FALSE	FALSE	nvnpc,nvneu,nvgla,nvcni	hvneu,hvcni	mmhin,mmspi	Tadh_TriadG58943,Hhon_g07961.t1,HoiH23_PlH23_011074
OG_3651	transmembrane_channel_like_5	FALSE	FALSE	FALSE	nvneu,nvgla	hvneu,hvcni	mmfor,mmhin,mmspi,mmncr	TrH2_TrispH2_007852,Hhon_g04804.t1
OG_1001	lipoprotein_a	FALSE	FALSE	FALSE	nvneu,nvgla	hvneu	mmnpc,mmfor,mmhin,mmspi,mmncr	TrH2_TrispH2_010595,TrH2_TrispH2_010596,Hhon_g11457.t1
OG_2259	monooxygenase_DBH_like_1	FALSE	FALSE	FALSE	nvnpc,nvneu,nvgla	hvneu	mmfor,mmhin,mmspi,mmncr	Tadh_TriadG55461,TrH2_TrispH2_004393,HoiH23_PlH23_011018,Tadh_TriadG37522,TrH2_TrispH2_004398,TrH2_TrispH2_004399,HoiH23_PlH23_010308
OG_3687	kinase_suppressor_of_ras_2	FALSE	FALSE	FALSE	nvneu,nvgla	hvnpc,hvneu	mmnpc,mmfor,mmhin,mmncr	TrH2_TrispH2_000302,HoiH23_PlH23_000357
OG_10151	alanyl_aminopeptidase_membrane	FALSE	FALSE	FALSE	nvneu,nvgla	hvneu,hvcni	mmfor,mmhin,mmspi,mmncr	Tadh_TriadG63531,Hhon_g04064.t1,HoiH23_PlH23_000818,Tadh_TriadG36517,Hhon_g08097.t1,HoiH23_PlH23_005691
OG_3360	DEAD.HG4.16:like:EIF4A1/EIF4A2/EIF4A3	FALSE	TRUE	FALSE	nvnpc,nvneu,nvgla,nvcni	hvnpc	mmnpc,mmfor,mmncr	TrH2_TrispH2_000775,Hhon_g04957.t1,HoiH23_PlH23_003845
OG_2985	KH.Unclassified	FALSE	TRUE	FALSE	nvnpc,nvneu,nvgla	hvnpc,hvneu,hvcni	mmnpc,mmncr	TrH2_TrispH2_011416
OG_9766	proteasome_maturation_protein	FALSE	FALSE	FALSE	nvnpc,nvneu,nvgla,nvcni	hvnpc,hvneu,hvcni		TrH2_TrispH2_007731,Hhon_g02964.t1,HoiH23_PlH23_007100
OG_6837	prominin_1	FALSE	FALSE	FALSE	nvneu,nvgla		mmnpc,mmfor,mmhin,mmspi,mmect	TrH2_TrispH2_008195,HoiH23_PlH23_003684
OG_5034	F_box_and_leucine_rich_repeat_protein_4	FALSE	FALSE	FALSE	nvneu,nvgla		mmnpc,mmfor,mmhin,mmspi,mmncr	TrH2_TrispH2_000289,HoiH23_PlH23_010159
OG_3408	FAT_atypical_cadherin_1	FALSE	FALSE	FALSE	nvneu,nvgla		mmnpc,mmfor,mmhin,mmspi,mmncr	Tadh_TriadG4071,TrH2_TrispH2_005116,HoiH23_PlH23_003747
OG_6557	cell_cycle_associated_protein_1	FALSE	FALSE	FALSE	nvnpc,nvneu,nvgla,nvcni	hvnpc,hvcni	mmnpc	Tadh_TriadG62347,Hhon_g05134.t1
OG_2428	polycomb_group_ring_finger_3	FALSE	FALSE	FALSE	nvnpc,nvneu,nvgla	hvneu	mmnpc,mmfor,mmhin	Tadh_TriadG28240,TrH2_TrispH2_007100,Hhon_g04411.t1,HoiH23_PlH23_008962
OG_808	chaperonin_containing_TCP1_subunit_8	FALSE	FALSE	FALSE	nvnpc,nvneu,nvgla	hvnpc,hvneu,hvcni	mmncr	Tadh_TriadG25783,Hhon_g05886.t1
OG_1092	deleted_in_malignant_brain_tumors_1	FALSE	FALSE	FALSE	nvneu,nvgla,nvcni	hvneu,hvcni	mmfor,mmncr	TrH2_TrispH2_003967,Hhon_g10822.t1
OG_1769	natriuretic_peptide_receptor_1	FALSE	FALSE	FALSE	nvneu,nvgla	hvneu,hvcni	mmnpc,mmfor,mmncr	TrH2_TrispH2_010210,HoiH23_PlH23_005283
OG_1566	caspase_7	FALSE	FALSE	FALSE	nvnpc,nvneu,nvgla	hvcni	mmspi,mmncr,mmect	TrH2_TrispH2_002831,Hhon_g07593.t1
OG_2707	PHD.Unclassified	FALSE	FALSE	TRUE	nvneu,nvgla	hvnpc,hvcni	mmnpc,mmfor,mmncr	Tadh_TriadG28636,TrH2_TrispH2_006855,HoiH23_PlH23_000622
OG_935	pre_mRNA_processing_factor_40_homolog_A	FALSE	FALSE	FALSE	nvnpc,nvneu,nvgla	hvnpc,hvcni	mmnpc,mmncr	Tadh_TriadG61832,HoiH23_PlH23_007429
OG_2234	coagulation_factor_IX	FALSE	FALSE	FALSE	nvnpc,nvneu,nvgla,nvcni	hvneu,hvcni	mmncr	Tadh_TriadG26286,TrH2_TrispH2_009134,Hhon_g01926.t1,HoiH23_PlH23_001490
OG_193	SH3_domain_binding_glutamate_rich_protein_like_3	FALSE	FALSE	FALSE	nvnpc,nvneu,nvgla,nvcni	hvneu,hvcni	mmhin	Tadh_wf_g10012,TrH2_TrispH2_009002,HoiH23_PlH23_010222
OG_810	DEAD.HG4.2:DDX39A	FALSE	TRUE	FALSE	nvnpc,nvneu,nvcni	hvnpc,hvcni	mmncr,mmect	TrH2_TrispH2_002587,HoiH23_PlH23_008656
OG_7291	ribosomal_protein_S8	FALSE	FALSE	FALSE	nvnpc,nvneu,nvgla,nvcni	hvnpc,hvcni		Tadh_TriadG32098,Hhon_g01135.t1,HoiH23_PlH23_009800
OG_11106	ribosomal_protein_SA	FALSE	FALSE	FALSE	nvnpc,nvneu,nvgla,nvcni	hvnpc,hvcni		TrH2_TrispH2_006011,HoiH23_PlH23_002920
OG_1047	signal_sequence_receptor_subunit_4	FALSE	FALSE	FALSE	nvnpc,nvneu,nvgla,nvcni	hvnpc,hvcni		TrH2_TrispH2_009350,Hhon_g04887.t1,HoiH23_PlH23_009000
OG_9990	ribosomal_protein_lateral_stalk_subunit_P2	FALSE	FALSE	FALSE	nvnpc,nvneu,nvgla,nvcni	hvnpc,hvcni		Tadh_TriadG37976,Hhon_g05026.t1,HoiH23_PlH23_006738
OG_9730	NADH_ubiquinone_oxidoreductase_subunit_B7	FALSE	FALSE	FALSE	nvnpc,nvneu,nvgla,nvcni	hvnpc,hvcni		TrH2_TrispH2_008092,Hhon_g06854.t1,HoiH23_PlH23_008355
OG_9618	ribosomal_protein_L18	FALSE	FALSE	FALSE	nvnpc,nvneu,nvgla,nvcni	hvnpc,hvcni		Tadh_TriadG52962,Hhon_g07789.t1,HoiH23_PlH23_006196
OG_10342	ribosomal_protein_S11	FALSE	FALSE	FALSE	nvnpc,nvneu,nvgla,nvcni	hvnpc,hvcni		TrH2_TrispH2_009540,Hhon_g09708.t1,HoiH23_PlH23_007277
OG_5840	signal_sequence_receptor_subunit_2	FALSE	FALSE	FALSE	nvnpc,nvneu,nvgla,nvcni	hvneu,hvcni		Tadh_TriadG61383,Hhon_g11354.t1,HoiH23_PlH23_009305
OG_197	receptor_for_activated_C_kinase_1	FALSE	FALSE	FALSE	nvnpc,nvneu,nvgla,nvcni	hvnpc,hvcni		Tadh_TriadG37621,Hhon_g00896.t1,HoiH23_PlH23_009418
OG_10785	ribosomal_protein_L4	FALSE	FALSE	FALSE	nvnpc,nvneu,nvgla,nvcni	hvnpc,hvcni		TrH2_TrispH2_005074,Hhon_g09202.t1
OG_809	cilia_and_flagella_associated_protein_44	FALSE	FALSE	FALSE	nvnpc,nvneu,nvgla		mmhin,mmspi,mmncr	TrH2_TrispH2_007578,HoiH23_PlH23_010119
OG_332	RRM.HG1.19:SF3B4	FALSE	TRUE	FALSE	nvnpc,nvneu,nvgla,nvcni	hvnpc,hvcni		Tadh_TriadG26280,Hhon_g03429.t1
OG_802	tachykinin_receptor_1	FALSE	FALSE	FALSE	nvnpc,nvneu,nvgla,nvcni	hvneu,hvcni		TrH2_TrispH2_010271,Hhon_g10395.t1,HoiH23_PlH23_006286,Tadh_TriadG59539,TrH2_TrispH2_010102,HoiH23_PlH23_006298,Tadh_TriadG59533,HoiH23_PlH23_006284
OG_3563	arachidonate_5_lipoxygenase	FALSE	FALSE	FALSE	nvnpc,nvneu,nvgla,nvcni	hvneu,hvcni		TrH2_TrispH2_008234,Hhon_g11001.t1
OG_10795	NME_NM23_nucleoside_diphosphate_kinase_1	FALSE	FALSE	FALSE	nvnpc,nvneu,nvgla,nvcni	hvnpc,hvcni		Tadh_TriadG49508,Hhon_g11125.t1,HoiH23_PlH23_006505
OG_10971	proteasome_20S_subunit_alpha_1	FALSE	FALSE	FALSE	nvnpc,nvneu,nvgla,nvcni	hvnpc,hvcni		TrH2_TrispH2_005537,Hhon_g03390.t1,HoiH23_PlH23_004639
OG_2160	ring_finger_protein_2	FALSE	FALSE	FALSE	nvnpc,nvneu,nvgla		mmfor,mmhin,mmspi	TrH2_TrispH2_003353,Hhon_g07320.t1
OG_948	plexin_A2	FALSE	FALSE	FALSE	nvneu		mmnpc,mmfor,mmhin,mmspi,mmncr	Tadh_TriadG56941,TrH2_TrispH2_004244,Hhon_g05676.t1,HoiH23_PlH23_007055
OG_3297	gamma_glutamyltransferase_1	FALSE	FALSE	FALSE	nvnpc,nvneu,nvgla,nvcni	hvneu,hvcni		Tadh_TriadG59244,TrH2_TrispH2_002034,Hhon_g00734.t1
OG_1919	RRM.HG7.10:like:AC009690.3/CELF1/CELF2/CELF3/CELF4/CELF5/CELF6	FALSE	TRUE	FALSE		hvneu	mmnpc,mmfor,mmhin,mmspi,mmncr	Tadh_TriadG60275,Hhon_g08110.t1,HoiH23_PlH23_010589
OG_6374	LSM.HG1.11:SNRPF	FALSE	TRUE	FALSE	nvnpc,nvneu,nvgla,nvcni	hvnpc,hvcni		Tadh_TriadG26794,TrH2_TrispH2_009420,Hhon_g06087.t1,HoiH23_PlH23_006674
OG_4183	eukaryotic_translation_elongation_factor_1_gamma	FALSE	FALSE	FALSE	nvnpc,nvneu,nvgla,nvcni	hvnpc,hvcni		TrH2_TrispH2_007225,Hhon_g03993.t1
OG_9984	proteasome_20S_subunit_beta_5	FALSE	FALSE	FALSE	nvnpc,nvneu,nvgla,nvcni	hvnpc,hvcni		Tadh_TriadG55706,TrH2_TrispH2_001598,Hhon_g08204.t1,HoiH23_PlH23_002787
OG_1180	proteasome_26S_subunit_ATPase_1	FALSE	FALSE	FALSE	nvnpc,nvneu,nvgla,nvcni	hvnpc,hvcni		TrH2_TrispH2_005615,Hhon_g07263.t1,HoiH23_PlH23_004611
OG_2399	BTB_domain_containing_19	FALSE	FALSE	FALSE	nvnpc,nvneu,nvgla,nvcni		mmhin,mmncr	Tadh_TriadG58027,HoiH23_PlH23_003162
OG_10360	LSM.HG1.10:SNRPD2	FALSE	TRUE	FALSE	nvnpc,nvneu,nvgla,nvcni	hvnpc,hvcni		Tadh_TriadG57149,Hhon_g10648.t1,HoiH23_PlH23_004986
OG_10359	FKBP_prolyl_isomerase_2	FALSE	FALSE	FALSE	nvnpc,nvneu,nvgla,nvcni	hvneu,hvcni		Tadh_TriadG63310,Hhon_g10647.t1,HoiH23_PlH23_004987
OG_10110	proteasome_20S_subunit_alpha_6	FALSE	FALSE	FALSE	nvnpc,nvneu,nvgla,nvcni	hvnpc,hvcni		TrH2_TrispH2_003226,Hhon_g10642.t1,HoiH23_PlH23_004993
OG_9670	proteasome_20S_subunit_beta_3	FALSE	FALSE	FALSE	nvnpc,nvneu,nvgla,nvcni	hvnpc,hvcni		Tadh_TriadG50102,Hhon_g06320.t1,HoiH23_PlH23_001314
OG_2347	ATP_synthase_membrane_subunit_c_locus_1	FALSE	FALSE	FALSE	nvnpc,nvneu,nvgla,nvcni	hvnpc,hvcni		Tadh_TriadG49770,Hhon_g06182.t1,HoiH23_PlH23_001873
OG_1977	mono_ADP_ribosylhydrolase_1	FALSE	FALSE	FALSE	nvneu		mmnpc,mmfor,mmhin,mmspi,mmncr	TrH2_TrispH2_005067,Hhon_g09197.t1,HoiH23_PlH23_001394
OG_10093	UPF0415_protein_C7orf25	FALSE	FALSE	FALSE	nvnpc,nvneu,nvgla,nvcni	hvnpc,hvcni		Tadh_TriadG38289,Hhon_g08866.t1,HoiH23_PlH23_007381
OG_3376	RRM.HG4.7:like:AL031681.2/SRSF4/SRSF5/SRSF6	FALSE	TRUE	FALSE	nvnpc,nvneu,nvgla,nvcni	hvnpc,hvcni		TrH2_TrispH2_000901,Hhon_g03139.t1
OG_11069	zf-nanos.HG1.1:NANOS1/NANOS2/NANOS3	FALSE	TRUE	FALSE	nvnpc,nvneu,nvgla	hvnpc,hvneu,hvcni		TrH2_TrispH2_006538
OG_2370	SAM.HG7.0:PPFIBP1/PPFIBP2	FALSE	TRUE	FALSE	nvneu,nvgla		mmfor,mmhin,mmspi,mmncr	TrH2_TrispH2_000896
OG_4522	SAM.HG13.1:SAMD4A/SAMD4B	FALSE	TRUE	FALSE	nvnpc,nvneu,nvgla		mmfor,mmhin,mmspi	TrH2_TrispH2_004030
OG_9786	islet_cell_autoantigen_1	FALSE	FALSE	FALSE	nvneu,nvgla,nvcni	hvcni	mmfor,mmncr	TrH2_TrispH2_002520,HoiH23_PlH23_001177
OG_10731	pyrroline_5_carboxylate_reductase_2	FALSE	FALSE	FALSE	nvnpc,nvneu,nvgla,nvcni	hvcni	mmnpc	Tadh_TriadG27568,HoiH23_PlH23_004696
OG_11624	nascent_polypeptide_associated_complex_subunit_alpha	FALSE	FALSE	FALSE	nvnpc,nvneu,nvgla	hvnpc,hvcni	mmncr	Tadh_TriadG38286,Hhon_g10584.t1,HoiH23_PlH23_009760
OG_520	small_nuclear_ribonucleoprotein_polypeptide_A	FALSE	FALSE	FALSE	nvnpc,nvneu,nvcni	hvnpc,hvcni	mmncr	Tadh_TriadG28604,HoiH23_PlH23_005556
OG_854	carboxypeptidase_D	FALSE	FALSE	FALSE	nvneu,nvgla,nvcni	hvcni	mmnpc,mmspi	Tadh_TriadG36680,Hhon_g08971.t1,HoiH23_PlH23_005822,Tadh_TriadG32385,HoiH23_PlH23_005823
OG_2918	cubilin	FALSE	FALSE	FALSE	nvnpc,nvneu,nvgla	hvcni	mmhin,mmncr	TrH2_TrispH2_009726,HoiH23_PlH23_008267
OG_10065	Bromodomain.HG1.30:SMARCA2/SMARCA4	FALSE	FALSE	TRUE	nvneu,nvgla	hvnpc,hvcni	mmnpc,mmfor	TrH2_TrispH2_003677,HoiH23_PlH23_006351
OG_10794	SNF2_N.HG1.23:like:SMARCA5	FALSE	FALSE	TRUE	nvnpc,nvneu	hvnpc,hvcni	mmnpc,mmncr	Tadh_TriadG60972,TrH2_TrispH2_007002,Hhon_g05458.t1,HoiH23_PlH23_007879,TrH2_TrispH2_007002
OG_3629	SAM.HG4.4:L3MBTL3/L3MBTL4	FALSE	TRUE	TRUE	nvneu,nvgla,nvcni	hvneu	mmhin,mmspi	TrH2_TrispH2_000567
OG_3071	SAM.HG7.3:PPFIA1/PPFIA2/PPFIA3/PPFIA4	FALSE	TRUE	FALSE	nvneu	hvneu	mmnpc,mmfor,mmspi,mmncr	TrH2_TrispH2_006416
OG_4529	SAM.HG3.12:BICC1	FALSE	TRUE	FALSE	nvneu,nvgla	hvcni	mmfor,mmhin,mmspi	TrH2_TrispH2_007352
OG_5232	delta_like_canonical_Notch_ligand_1	FALSE	FALSE	FALSE			mmnpc,mmfor,mmhin,mmspi,mmncr	TrH2_TrispH2_000422,Hhon_g10574.t1,HoiH23_PlH23_009715,TrH2_TrispH2_000422
OG_10590	signal_sequence_receptor_subunit_3	FALSE	FALSE	FALSE	nvnpc,nvneu,nvgla,nvcni	hvcni		Tadh_TriadG57750,Hhon_g01722.t1,HoiH23_PlH23_006374
OG_5902	dolichyl_diphosphooligosaccharide_protein_glycosyltransferase_non_catalytic_subunit	FALSE	FALSE	FALSE	nvnpc,nvneu,nvgla,nvcni	hvcni		Tadh_TriadG37905,TrH2_TrispH2_010866,Hhon_g01730.t1,HoiH23_PlH23_006382
OG_6201	SPT4_homolog_DSIF_elongation_factor_subunit	FALSE	FALSE	FALSE	nvnpc,nvneu,nvgla	hvnpc,hvcni		TrH2_TrispH2_005937,HoiH23_PlH23_000689
OG_6416	vacuolar_ATPase_assembly_factor_VMA21	FALSE	FALSE	FALSE	nvnpc,nvneu,nvgla,nvcni	hvnpc		TrH2_TrispH2_001104,HoiH23_PlH23_003118
OG_10512	glucose_6_phosphate_isomerase	FALSE	FALSE	FALSE		hvnpc,hvcni	mmfor,mmhin,mmncr	TrH2_TrispH2_000212,HoiH23_PlH23_000741
OG_6064	NADH_ubiquinone_oxidoreductase_subunit_A13	FALSE	FALSE	FALSE	nvnpc,nvneu,nvgla,nvcni	hvnpc		Tadh_TriadG54658,TrH2_TrispH2_006776,Hhon_g05758.t1
OG_6687	succinate_dehydrogenase_complex_subunit_D	FALSE	FALSE	FALSE	nvnpc,nvneu,nvgla,nvcni	hvcni		TrH2_TrispH2_001708,Hhon_g06723.t1
OG_3347		FALSE	FALSE	FALSE	nvnpc,nvneu,nvgla	hvneu,hvcni		Tadh_TriadG62327,Hhon_g07040.t1,HoiH23_PlH23_006620,Tadh_TriadG59582
OG_3647	NUMB_endocytic_adaptor_protein	FALSE	FALSE	FALSE	nvneu,nvgla,nvcni	hvneu,hvcni		TrH2_TrispH2_001443,Hhon_g03550.t1
OG_4484	DNA_damage_inducible_1_homolog_2	FALSE	FALSE	FALSE	nvnpc,nvneu,nvgla	hvnpc,hvcni		Tadh_wf_g6602,TrH2_TrispH2_008449,Hhon_g01750.t1,HoiH23_PlH23_009725
OG_12053	membrane_magnesium_transporter_1	FALSE	FALSE	FALSE	nvnpc,nvneu,nvgla,nvcni	hvneu		Tadh_wf_g9189,HoiH23_PlH23_003861
OG_3551	signal_peptide_CUB_domain_and_EGF_like_domain_containing_2	FALSE	FALSE	FALSE	nvnpc,nvneu,nvgla	hvneu,hvcni		TrH2_TrispH2_007171,Hhon_g06820.t1,HoiH23_PlH23_003967
OG_10551	LSM.HG1.4:SNRPG	FALSE	TRUE	FALSE	nvnpc,nvneu,nvcni	hvnpc,hvcni		Tadh_TriadG38015,Hhon_g04415.t1,HoiH23_PlH23_008966
OG_2415		FALSE	FALSE	FALSE	nvnpc,nvneu,nvgla,nvcni	hvcni		Tadh_TriadG50524,TrH2_TrispH2_004487,Hhon_g07441.t1,HoiH23_PlH23_005578
OG_3260	CD38_molecule	FALSE	FALSE	FALSE	nvneu,nvcni	hvnpc,hvneu,hvcni		TrH2_TrispH2_009943,Hhon_g08560.t1,HoiH23_PlH23_002365
OG_5851	ubiquitin_conjugating_enzyme_E2_S	FALSE	FALSE	FALSE	nvnpc,nvneu,nvgla	hvneu,hvcni		Tadh_TriadG53086,TrH2_TrispH2_003504,HoiH23_PlH23_000063
OG_1831	KH.Unclassified	FALSE	TRUE	FALSE	nvnpc,nvneu,nvgla	hvnpc,hvneu		TrH2_TrispH2_009755,Hhon_g08466.t1,HoiH23_PlH23_007580
OG_10986	proteasome_20S_subunit_beta_4	FALSE	FALSE	FALSE	nvnpc,nvneu,nvgla,nvcni	hvnpc		Tadh_TriadG23895,HoiH23_PlH23_002004
OG_266	LSM.HG1.14:AP000356.5/SNRPD3	FALSE	TRUE	FALSE	nvnpc,nvneu,nvgla,nvcni	hvneu		Tadh_TriadG8416,Hhon_g03644.t1,HoiH23_PlH23_005164
OG_1289	RuvB_like_AAA_ATPase_2	FALSE	FALSE	FALSE		hvnpc,hvcni	mmfor,mmncr,mmect	TrH2_TrispH2_003391,Hhon_g07677.t1,HoiH23_PlH23_009831
OG_10034	LSM.HG1.3:SNRPE	FALSE	TRUE	FALSE	nvnpc,nvneu,nvgla	hvnpc,hvcni		Tadh_TriadG22667,Hhon_g04698.t1,HoiH23_PlH23_002141
OG_7732	LSM.HG1.6:LSM8	FALSE	TRUE	FALSE	nvnpc,nvneu,nvgla	hvnpc,hvcni		Tadh_TriadG23559,HoiH23_PlH23_002556
OG_1746	pre_mRNA_processing_factor_19	FALSE	FALSE	FALSE	nvnpc,nvneu,nvgla	hvnpc,hvcni		Tadh_TriadG64168,TrH2_TrispH2_001951,Hhon_g00820.t1,HoiH23_PlH23_005888
OG_11065	proteasome_26S_subunit_non_ATPase_7	FALSE	FALSE	FALSE	nvneu,nvgla	hvnpc,hvneu,hvcni		Tadh_TriadG23419,TrH2_TrispH2_001614,HoiH23_PlH23_002772
OG_3576	phospholipase_A2_group_X	FALSE	FALSE	FALSE	nvnpc,nvneu,nvgla,nvcni		mmfor	Tadh_TriadG25131,HoiH23_PlH23_000275,Tadh_TriadG60284,HoiH23_PlH23_005686
OG_4492	prostaglandin_E_synthase_3	FALSE	FALSE	FALSE	nvnpc,nvneu,nvcni	hvnpc,hvcni		Tadh_TriadG54888,Hhon_g07111.t1,HoiH23_PlH23_002710
OG_2239	RRM.HG1.4:NONO/PSPC1/SFPQ	FALSE	TRUE	FALSE	nvnpc,nvneu,nvgla		mmfor,mmect	Tadh_TriadG56865,Hhon_g06422.t1,HoiH23_PlH23_004347,TrH2_TrispH2_003716
OG_9776	tyrosine_3_monooxygenase_tryptophan_5_monooxygenase_activation_protein_zeta	FALSE	FALSE	FALSE		hvnpc,hvneu,hvcni	mmfor,mmncr	Tadh_TriadG63361,Hhon_g07934.t1,HoiH23_PlH23_003570
OG_10596	proteasome_20S_subunit_beta_1	FALSE	FALSE	FALSE	nvnpc,nvneu,nvgla,nvcni	hvneu		Tadh_TriadG20878,Hhon_g01287.t1,HoiH23_PlH23_005644
OG_5975	dpy_30_histone_methyltransferase_complex_regulatory_subunit	FALSE	FALSE	FALSE	nvneu,nvgla	hvnpc,hvneu,hvcni		Tadh_TriadG57103,Hhon_g08257.t1
OG_4302	RRM.HG5.0:RBM8A	FALSE	TRUE	FALSE	nvnpc,nvneu,nvgla	hvnpc,hvcni		Tadh_TriadG63736,Hhon_g00665.t1,HoiH23_PlH23_000932
OG_4729	MOS_proto_oncogene_serine_threonine_kinase	FALSE	FALSE	FALSE	nvnpc,nvneu,nvgla,nvcni	hvcni		TrH2_TrispH2_000544,HoiH23_PlH23_007752
OG_9764	proteasome_20S_subunit_alpha_5	FALSE	FALSE	FALSE	nvnpc,nvneu,nvcni	hvnpc,hvcni		Tadh_TriadG19919,TrH2_TrispH2_000129,Hhon_g04444.t1,HoiH23_PlH23_001855
OG_9639	LSM.HG1.15:SNRPD1	FALSE	TRUE	FALSE	nvnpc,nvneu,nvcni	hvnpc,hvcni		Tadh_TriadG55621,TrH2_TrispH2_001506,Hhon_g10273.t1,HoiH23_PlH23_008502
OG_11451	alkaline_ceramidase_2	FALSE	FALSE	FALSE	nvneu,nvcni		mmnpc,mmspi,mmect	TrH2_TrispH2_009877,HoiH23_PlH23_000484
OG_6678	cilia_and_flagella_associated_protein_36	FALSE	FALSE	FALSE	nvneu,nvgla	hvneu,hvcni	mmhin	Tadh_TriadG57098,TrH2_TrispH2_002438,HoiH23_PlH23_003222
OG_9300	ADP_ribosylation_factor_interacting_protein_1	FALSE	FALSE	FALSE	nvneu,nvgla	hvcni	mmfor,mmncr	Tadh_TriadG15005,HoiH23_PlH23_004965
OG_1791	cytochrome_P450_family_4_subfamily_F_member_11	FALSE	FALSE	FALSE	nvneu,nvgla	hvneu	mmfor,mmhin	TrH2_TrispH2_003119,HoiH23_PlH23_007159
OG_2503	neural_cell_adhesion_molecule_2	FALSE	FALSE	FALSE	nvneu,nvgla	hvneu,hvcni	mmhin	TrH2_TrispH2_007199,HoiH23_PlH23_009809
OG_2117	glutathione_S_transferase_zeta_1	FALSE	FALSE	FALSE	nvneu,nvgla	hvcni	mmfor,mmhin	Tadh_TriadG32265,HoiH23_PlH23_005455
OG_10934	dynein_light_chain_roadblock_type_2	FALSE	FALSE	FALSE	nvnpc,nvneu,nvgla	hvcni	mmhin	TrH2_TrispH2_005331,HoiH23_PlH23_001634
OG_876	DEAD.HG4.18:EIF4A3	FALSE	TRUE	FALSE	nvnpc,nvneu,nvgla	hvnpc	mmncr	Tadh_TriadG38398,HoiH23_PlH23_004591
OG_8708	lectin_mannose_binding_1	FALSE	FALSE	FALSE	nvneu,nvgla,nvcni	hvcni	mmfor	Tadh_TriadG24415,Hhon_g07233.t1,HoiH23_PlH23_004437
OG_3049	nucleobindin_2	FALSE	FALSE	FALSE	nvneu,nvgla,nvcni	hvneu	mmfor	Tadh_TriadG51942,TrH2_TrispH2_007523,HoiH23_PlH23_002297
OG_11062	proteasome_20S_subunit_alpha_7	FALSE	FALSE	FALSE	nvneu,nvgla	hvnpc,hvcni	mmncr	Tadh_TriadG38177,Hhon_g09644.t1,HoiH23_PlH23_005211
OG_2969	SAM.HG2.7:DGKD/DGKH	FALSE	TRUE	FALSE	nvneu	hvneu	mmfor,mmspi,mmncr	TrH2_TrispH2_005164
OG_9462	transmembrane_protein_14C	FALSE	FALSE	FALSE	nvnpc,nvneu,nvgla,nvcni			TrH2_TrispH2_000577,Hhon_g00111.t1,HoiH23_PlH23_002834
OG_6735	valosin_containing_protein	FALSE	FALSE	FALSE	nvnpc,nvneu,nvgla,nvcni			Tadh_TriadG58897,TrH2_TrispH2_003666,Hhon_g02341.t1,HoiH23_PlH23_006361
OG_9574	general_transcription_factor_IIA_subunit_2	FALSE	FALSE	FALSE	nvnpc,nvneu,nvgla,nvcni			Tadh_TriadG49735,HoiH23_PlH23_000836
OG_434	death_associated_protein	FALSE	FALSE	FALSE	nvnpc,nvneu,nvgla,nvcni			TrH2_TrispH2_001222,Hhon_g04132.t1
OG_28	ORMDL_sphingolipid_biosynthesis_regulator_3	FALSE	FALSE	FALSE	nvnpc,nvneu,nvgla,nvcni			Tadh_TriadG23050,HoiH23_PlH23_005653
OG_375	proteasome_20S_subunit_beta_2	FALSE	FALSE	FALSE	nvnpc,nvneu,nvgla,nvcni			TrH2_TrispH2_001456,Hhon_g03564.t1,HoiH23_PlH23_001082
OG_4349	thymosin_beta_15a	FALSE	FALSE	FALSE	nvnpc,nvneu,nvgla,nvcni			Hhon_g05621.t1,HoiH23_PlH23_006991
OG_3089	cytochrome_b5_type_A	FALSE	FALSE	FALSE	nvnpc,nvneu,nvgla,nvcni			Tadh_TriadG38183,Hhon_g09080.t1,HoiH23_PlH23_005505
OG_210	proteasome_26S_subunit_ATPase_4	FALSE	FALSE	FALSE	nvnpc,nvneu,nvgla,nvcni			Tadh_TriadG50249,Hhon_g03266.t1,HoiH23_PlH23_002021
OG_10995	mago_homolog_B_exon_junction_complex_subunit	FALSE	FALSE	FALSE	nvnpc,nvneu,nvgla,nvcni			Tadh_TriadG33631,Hhon_g11181.t1,HoiH23_PlH23_007979
OG_9841	secretion_associated_Ras_related_GTPase_1B	FALSE	FALSE	FALSE	nvnpc,nvneu,nvgla,nvcni			Tadh_TriadG63191,Hhon_g09965.t1
OG_2148	proteasome_26S_subunit_ATPase_6	FALSE	FALSE	FALSE	nvnpc,nvneu,nvgla,nvcni			Tadh_TriadG63181,Hhon_g05178.t1,HoiH23_PlH23_001255
OG_7205	eukaryotic_translation_initiation_factor_3_subunit_E	FALSE	FALSE	FALSE	nvnpc,nvcni	hvnpc,hvcni		TrH2_TrispH2_001480,Hhon_g00272.t1,HoiH23_PlH23_001103
OG_3901	serrate_RNA_effector_molecule	FALSE	FALSE	FALSE	nvneu,nvgla	hvnpc,hvcni		TrH2_TrispH2_006900,Hhon_g02712.t1,HoiH23_PlH23_006951
OG_5815	prefoldin_subunit_4	FALSE	FALSE	FALSE	nvnpc,nvneu	hvnpc,hvcni		Tadh_TriadG17678,TrH2_TrispH2_000130,HoiH23_PlH23_001856
OG_5813	ribophorin_II	FALSE	FALSE	FALSE	nvneu,nvgla,nvcni		mmfor	Tadh_TriadG64329,HoiH23_PlH23_008812
OG_11176	ataxin_7_like_1	FALSE	FALSE	FALSE	nvneu		mmfor,mmhin,mmspi	TrH2_TrispH2_000118,Hhon_g06153.t1
OG_447	ER_membrane_protein_complex_subunit_2	FALSE	FALSE	FALSE	nvneu,nvgla,nvcni	hvcni		Tadh_TriadG28044,Hhon_g06675.t1,HoiH23_PlH23_007192
OG_9306	PWI.HG1.4:SRRM1	FALSE	TRUE	FALSE	nvneu,nvgla	hvnpc,hvcni		TrH2_TrispH2_001069,HoiH23_PlH23_008007
OG_10722	elongin_C	FALSE	FALSE	FALSE	nvnpc,nvneu	hvnpc,hvneu		Tadh_TriadG37956,HoiH23_PlH23_010186
OG_2163	solute_carrier_family_27_member_4	FALSE	FALSE	FALSE	nvgla		mmhin,mmspi,mmncr	TrH2_TrispH2_004019,Hhon_g09816.t1,HoiH23_PlH23_006547
OG_1962	proteasome_26S_subunit_non_ATPase_6	FALSE	FALSE	FALSE	nvnpc,nvgla	hvnpc,hvcni		TrH2_TrispH2_000055,Hhon_g09964.t1,HoiH23_PlH23_002618
OG_2936	proteasome_26S_subunit_non_ATPase_1	FALSE	FALSE	FALSE	nvneu,nvgla	hvnpc,hvcni		Tadh_TriadG64198,Hhon_g11130.t1,HoiH23_PlH23_006509
OG_11056	cornichon_family_AMPA_receptor_auxiliary_protein_1	FALSE	FALSE	FALSE	nvneu,nvgla		mmfor,mmhin	Tadh_TriadG32287,Hhon_g08019.t1
OG_10641	COPI_coat_complex_subunit_gamma_1	FALSE	FALSE	FALSE	nvneu,nvgla,nvcni		mmhin	Tadh_TriadG55337,HoiH23_PlH23_002570
OG_8200	solute_carrier_family_34_member_2	FALSE	FALSE	FALSE	nvnpc,nvneu,nvgla	hvneu		Tadh_TriadG21879
OG_11454	adenylate_kinase_8	FALSE	FALSE	FALSE	nvneu,nvgla		mmfor,mmhin	TrH2_TrispH2_003077,HoiH23_PlH23_009867
OG_6596		FALSE	FALSE	FALSE	nvnpc,nvneu,nvgla	hvcni		Tadh_TriadG59511,TrH2_TrispH2_009399,HoiH23_PlH23_011324
OG_1809	CupinJmjC.HG1.39:like:JMJD7/JMJD7-PLA2G4B	FALSE	FALSE	TRUE	nvneu,nvgla	hvnpc,hvneu		Tadh_TriadG52143,TrH2_TrispH2_000915,Hhon_g03153.t1,Tadh_TriadG64017,TrH2_TrispH2_008826,Hhon_g09522.t1,Tadh_TriadG27062,TrH2_TrispH2_008821,Hhon_g01871.t1
OG_368	cilia_and_flagella_associated_protein_57	FALSE	FALSE	FALSE	nvnpc,nvneu,nvgla		mmhin	Tadh_TriadG27693,Hhon_g03497.t1
OG_5007	RRM.HG2.23:HNRNPAB/HNRNPD/HNRNPDL	FALSE	TRUE	FALSE	nvnpc,nvneu,nvgla	hvnpc		Tadh_TriadG63876,Hhon_g01008.t1,HoiH23_PlH23_001616
OG_3156	acyl_CoA_binding_domain_containing_3	FALSE	FALSE	FALSE	nvneu,nvgla,nvcni		mmncr	Tadh_TriadG57022,HoiH23_PlH23_002939
OG_232	tubulin_tyrosine_ligase_like_4	FALSE	FALSE	FALSE	nvneu,nvgla	hvneu,hvcni		Tadh_TriadG57067,Hhon_g07500.t1
OG_10066	ER_membrane_protein_complex_subunit_8	FALSE	FALSE	FALSE	nvnpc,nvneu,nvcni		mmfor	Tadh_TriadG29978,HoiH23_PlH23_005504
OG_1403	splicing_factor_3b_subunit_3	FALSE	FALSE	FALSE	nvneu,nvgla	hvnpc,hvcni		TrH2_TrispH2_005642,HoiH23_PlH23_004473
OG_5157	LDL_receptor_related_protein_6	FALSE	FALSE	FALSE	nvneu,nvgla		mmfor,mmncr	TrH2_TrispH2_008165,HoiH23_PlH23_003647
OG_9860	ribosomal_protein_S6_kinase_B1	FALSE	FALSE	FALSE	nvneu,nvgla	hvneu,hvcni		Tadh_TriadG28822,Hhon_g02608.t1
OG_9997	proteasome_20S_subunit_beta_6	FALSE	FALSE	FALSE	nvnpc,nvcni	hvnpc,hvcni		Tadh_TriadG37861,Hhon_g06925.t1,HoiH23_PlH23_005776
OG_11472	thioredoxin_domain_containing_12	FALSE	FALSE	FALSE	nvneu,nvgla,nvcni	hvcni		Tadh_TriadG59397,Hhon_g02084.t1,HoiH23_PlH23_008106
OG_10713	adenosylhomocysteinase	FALSE	FALSE	FALSE	nvnpc,nvneu,nvgla	hvnpc		Tadh_TriadG63278,Hhon_g02539.t1,HoiH23_PlH23_005716
OG_10082	chaperonin_containing_TCP1_subunit_3	FALSE	FALSE	FALSE	nvnpc,nvneu	hvnpc,hvcni		TrH2_TrispH2_001250,Hhon_g09566.t1,HoiH23_PlH23_007793
OG_2717	prolyl_4_hydroxylase_subunit_beta	FALSE	FALSE	FALSE	nvneu,nvgla,nvcni		mmspi	Tadh_TriadG52862,Hhon_g10855.t1,HoiH23_PlH23_009247
OG_330	EF_hand_domain_family_member_D2	FALSE	FALSE	FALSE	nvnpc,nvgla,nvcni	hvcni		Tadh_TriadG26114,TrH2_TrispH2_004593,HoiH23_PlH23_006839
OG_1272	kelch_like_family_member_17	FALSE	FALSE	FALSE	nvneu		mmhin,mmspi,mmncr	Tadh_TriadG50396,TrH2_TrispH2_005418,Hhon_g05078.t1,HoiH23_PlH23_008625
OG_10538	t_complex_1	FALSE	FALSE	FALSE	nvnpc,nvneu	hvnpc,hvcni		TrH2_TrispH2_008553,Hhon_g01057.t1,HoiH23_PlH23_008192
OG_4935	PHD.Unclassified	FALSE	FALSE	TRUE	nvneu,nvgla,nvcni	hvcni		Hhon_g02669.t1
OG_120	SEC13_homolog_nuclear_pore_and_COPII_coat_complex_component	FALSE	FALSE	FALSE	nvneu,nvgla,nvcni	hvnpc		Tadh_TriadG24138,Hhon_g09368.t1,HoiH23_PlH23_008982
OG_1603	SAM.HG1.17:CASKIN1/CASKIN2	FALSE	TRUE	FALSE	nvneu,nvcni	hvneu,hvcni		TrH2_TrispH2_004228
OG_5777	cilia_and_flagella_associated_protein_77	FALSE	FALSE	FALSE	nvneu,nvgla	hvneu	mmhin	Tadh_TriadG53154,TrH2_TrispH2_003080,Hhon_g01270.t1
OG_11555	proline_rich_coiled_coil_2B	FALSE	FALSE	FALSE	nvneu	hvneu,hvcni	mmncr	TrH2_TrispH2_004005,HoiH23_PlH23_007244
OG_6708		FALSE	FALSE	FALSE	nvneu,nvgla	hvneu	mmfor	TrH2_TrispH2_008863,HoiH23_PlH23_008479
OG_643	protein_phosphatase_2_catalytic_subunit_beta	FALSE	FALSE	FALSE	nvneu	hvnpc,hvcni	mmncr	Tadh_TriadG63380,TrH2_TrispH2_000266,Hhon_g05969.t1,HoiH23_PlH23_003093
OG_154	DnaJ_heat_shock_protein_family_Hsp40_member_A2	FALSE	FALSE	FALSE	nvnpc,nvneu	hvneu	mmncr	Tadh_TriadG63279,HoiH23_PlH23_003319
OG_596	elongin_B	FALSE	FALSE	FALSE	nvnpc,nvneu,nvgla			Tadh_TriadG59247,Hhon_g00731.t1,HoiH23_PlH23_010377
OG_10168	COPI_coat_complex_subunit_alpha	FALSE	FALSE	FALSE	nvneu,nvgla,nvcni			Tadh_TriadG24616,HoiH23_PlH23_008202
OG_6734	plasminogen_receptor_with_a_C_terminal_lysine	FALSE	FALSE	FALSE	nvnpc,nvneu,nvgla			Tadh_TriadG58898,Hhon_g02342.t1,HoiH23_PlH23_006360
OG_11180	proteasome_26S_subunit_non_ATPase_2	FALSE	FALSE	FALSE	nvneu,nvgla,nvcni			TrH2_TrispH2_003183,Hhon_g03682.t1,HoiH23_PlH23_002084
OG_5861	chromosome_1_open_reading_frame_194	FALSE	FALSE	FALSE	nvnpc,nvneu,nvgla			Tadh_wf_g1108,TrH2_TrispH2_000026,Hhon_g04008.t1
OG_5898	MYST_Esa1_associated_factor_6	FALSE	FALSE	FALSE	nvnpc,nvneu,nvgla			TrH2_TrispH2_006981,HoiH23_PlH23_009751
OG_594	COMM_domain_containing_8	FALSE	FALSE	FALSE	nvnpc,nvneu,nvgla			Tadh_wf_g8637,Hhon_g05971.t1
OG_849	ATP_synthase_inhibitory_factor_subunit_1	FALSE	FALSE	FALSE	nvnpc,nvneu,nvgla			TrH2_TrispH2_008317,Hhon_g06602.t1,HoiH23_PlH23_006468
OG_6912	succinate_dehydrogenase_complex_subunit_C	FALSE	FALSE	FALSE	nvnpc,nvneu,nvcni			Tadh_TriadG63107,Hhon_g06737.t1,HoiH23_PlH23_004527
OG_91	LLGL_scribble_cell_polarity_complex_component_2	FALSE	FALSE	FALSE	nvnpc,nvneu,nvgla			Tadh_TriadG31093,Hhon_g10576.t1,HoiH23_PlH23_007206
OG_4209	meprin_A_subunit_beta	FALSE	FALSE	FALSE	nvnpc,nvneu,nvgla			Tadh_TriadG54934,Hhon_g10228.t1,HoiH23_PlH23_008437,Tadh_TriadG8107,HoiH23_PlH23_010884
OG_1784	RRM.HG2.22:like:DAZAP1/HNRNPAB/HNRNPD/HNRNPDL/MSI1/MSI2	FALSE	TRUE	FALSE	nvnpc,nvneu,nvgla			Tadh_TriadG5340,Hhon_g03737.t1,HoiH23_PlH23_009089
OG_10760	proteasome_26S_subunit_non_ATPase_3	FALSE	FALSE	FALSE	nvnpc,nvneu,nvgla			TrH2_TrispH2_005666,Hhon_g00378.t1,HoiH23_PlH23_001750
OG_1929	proteasome_26S_subunit_ATPase_2	FALSE	FALSE	FALSE	nvnpc,nvneu,nvgla			Tadh_TriadG37893,Hhon_g01747.t1,HoiH23_PlH23_009728
OG_2705	PHD.Unclassified	FALSE	FALSE	TRUE			mmnpc,mmfor,mmhin	TrH2_TrispH2_006266,Hhon_g04768.t1,HoiH23_PlH23_001562
OG_1013	WD_repeat_domain_5	FALSE	FALSE	FALSE	nvnpc,nvneu,nvgla			TrH2_TrispH2_002303,Hhon_g01537.t1,HoiH23_PlH23_001044
OG_8074	histidine_triad_nucleotide_binding_protein_1	FALSE	FALSE	FALSE	nvnpc,nvneu,nvgla			Tadh_TriadG35755,Hhon_g07215.t1,HoiH23_PlH23_004418
OG_6997		FALSE	FALSE	FALSE	nvnpc,nvneu,nvgla			Tadh_TriadG64425,Tadh_TriadG64030,Hhon_g08744.t1,HoiH23_PlH23_008135,TrH2_TrispH2_004614,TrH2_TrispH2_004614
OG_759	proteasome_20S_subunit_alpha_4	FALSE	FALSE	FALSE	nvnpc,nvneu,nvgla			Tadh_TriadG50866,Hhon_g10937.t1,HoiH23_PlH23_006004
OG_9868	ubiquitin_conjugating_enzyme_E2_R2	FALSE	FALSE	FALSE	nvnpc,nvneu,nvgla			Tadh_TriadG50867,HoiH23_PlH23_006005
OG_443		FALSE	FALSE	FALSE	nvneu,nvgla,nvcni			Tadh_TriadG64103,TrH2_TrispH2_002884,Hhon_g06652.t1
OG_6166	small_nuclear_ribonucleoprotein_polypeptide_C	FALSE	FALSE	FALSE	nvnpc,nvneu,nvgla			Tadh_TriadG9459,Hhon_g11388.t1,HoiH23_PlH23_006094
OG_6948	RRM.HG24.0:PRPF8	FALSE	TRUE	FALSE	nvneu,nvgla,nvcni			TrH2_TrispH2_006834
OG_2343	armadillo_repeat_containing_4	FALSE	FALSE	FALSE	nvneu,nvgla		mmhin	TrH2_TrispH2_009699,HoiH23_PlH23_006098
OG_6351	mediator_of_cell_motility_1	FALSE	FALSE	FALSE	nvneu,nvgla		mmncr	Tadh_TriadG37128,TrH2_TrispH2_009040,Hhon_g03076.t1,HoiH23_PlH23_006882
OG_10405	RNA_polymerase_II_subunit_I	FALSE	FALSE	FALSE	nvnpc,nvgla	hvnpc		Tadh_TriadG19600,HoiH23_PlH23_006934
OG_9671	proteasome_activator_subunit_3	FALSE	FALSE	FALSE	nvnpc	hvnpc,hvcni		Tadh_TriadG22387,Hhon_g06314.t1,HoiH23_PlH23_001320
OG_6793	inositol_3_phosphate_synthase_1	FALSE	FALSE	FALSE	nvneu,nvgla	hvneu		TrH2_TrispH2_011197,HoiH23_PlH23_011298
OG_2534	doublecortin_domain_containing_1	FALSE	FALSE	FALSE	nvneu	hvneu,hvcni		TrH2_TrispH2_003399,HoiH23_PlH23_004046
OG_6239		FALSE	FALSE	FALSE	nvneu,nvgla	hvcni		Tadh_TriadG58934,Hhon_g07694.t1
OG_10336	mitochondrial_ribosomal_protein_L38	FALSE	FALSE	FALSE	nvnpc	hvnpc,hvcni		TrH2_TrispH2_004441,Hhon_g08366.t1
OG_1498	NADH_ubiquinone_oxidoreductase_subunit_A6	FALSE	FALSE	FALSE	nvnpc,nvneu		mmhin	Tadh_TriadG60386,Hhon_g08445.t1
OG_7155	RAN_binding_protein_3	FALSE	FALSE	FALSE	nvneu	hvnpc,hvcni		TrH2_TrispH2_010787,Hhon_g10843.t1
OG_7730	LSM.HG1.17:LSM2	FALSE	TRUE	FALSE	nvnpc	hvnpc,hvcni		Tadh_TriadG53171,Hhon_g01289.t1,HoiH23_PlH23_005642
OG_8199	solute_carrier_family_34_member_2	FALSE	FALSE	FALSE	nvneu,nvgla		mmncr	Hhon_g00360.t1
OG_10867	ubiquitin_C_terminal_hydrolase_L5	FALSE	FALSE	FALSE	nvcni	hvnpc,hvcni		TrH2_TrispH2_010579,HoiH23_PlH23_007478
OG_956	transmembrane_protein_35B	FALSE	FALSE	FALSE	nvnpc	hvneu,hvcni		Tadh_TriadG60947,Hhon_g05435.t1,HoiH23_PlH23_009746
OG_6020		FALSE	FALSE	FALSE	nvneu,nvcni	hvcni		TrH2_TrispH2_002762,HoiH23_PlH23_001800
OG_2353	granulin_precursor	FALSE	FALSE	FALSE	nvneu,nvcni	hvcni		TrH2_TrispH2_007797,Hhon_g03159.t1,HoiH23_PlH23_005076
OG_10519	proteasome_26S_subunit_non_ATPase_12	FALSE	FALSE	FALSE	nvneu	hvnpc,hvcni		Tadh_TriadG35460,TrH2_TrispH2_003020,Hhon_g09395.t1
OG_4665	EF_hand_domain_containing_1	FALSE	FALSE	FALSE	nvnpc,nvneu		mmhin	TrH2_TrispH2_008621,HoiH23_PlH23_006614
OG_277	elongation_factor_Tu_GTP_binding_domain_containing_2	FALSE	FALSE	FALSE	nvgla	hvnpc,hvneu		Tadh_TriadG22861,HoiH23_PlH23_005666
OG_4515	solute_carrier_family_39_member_13	FALSE	FALSE	FALSE	nvneu,nvgla	hvneu		TrH2_TrispH2_005007,HoiH23_PlH23_004928
OG_1464	HECT_domain_E3_ubiquitin_protein_ligase_1	FALSE	FALSE	FALSE	nvneu,nvgla	hvcni		TrH2_TrispH2_007216,HoiH23_PlH23_006940
OG_10120	CDP_diacylglycerol_synthase_2	FALSE	FALSE	FALSE	nvneu,nvgla		mmhin	TrH2_TrispH2_007351,HoiH23_PlH23_007660
OG_11585		FALSE	FALSE	FALSE	nvneu,nvgla	hvneu		TrH2_TrispH2_009655,HoiH23_PlH23_011462
OG_9491	proteasome_26S_subunit_non_ATPase_14	FALSE	FALSE	FALSE	nvneu	hvnpc,hvcni		Tadh_TriadG32120,Hhon_g01131.t1,HoiH23_PlH23_008923
OG_10664	LSM.HG1.12:LSM6	FALSE	TRUE	FALSE	nvnpc	hvnpc,hvcni		Tadh_TriadG31943,Hhon_g01130.t1,HoiH23_PlH23_008924
OG_8693	mitochondrial_ribosomal_protein_L20	FALSE	FALSE	FALSE	nvnpc,nvneu	hvcni		TrH2_TrispH2_010867,Hhon_g01729.t1,HoiH23_PlH23_006381
OG_11595	transmembrane_p24_trafficking_protein_1	FALSE	FALSE	FALSE	nvneu	hvcni	mmncr	Tadh_TriadG19205,Hhon_g09301.t1,HoiH23_PlH23_011369
OG_979	PHD.Unclassified	FALSE	FALSE	TRUE	nvnpc	hvcni	mmncr	Tadh_TriadG54118,Hhon_g02770.t1,HoiH23_PlH23_006226
OG_11329	tumor_protein_p53_inducible_nuclear_protein_1	FALSE	FALSE	FALSE	nvneu,nvgla			TrH2_TrispH2_003813,HoiH23_PlH23_001696
OG_9605	NADH_ubiquinone_oxidoreductase_subunit_S6	FALSE	FALSE	FALSE	nvnpc,nvneu			TrH2_TrispH2_001537,Hhon_g02575.t1,HoiH23_PlH23_003309
OG_6975	mediator_complex_subunit_10	FALSE	FALSE	FALSE	nvnpc,nvneu			Tadh_TriadG24417,HoiH23_PlH23_003328
OG_6303	RRM.HG35.0:RRP7A	FALSE	TRUE	FALSE		hvnpc,hvcni		Tadh_TriadG52899,Hhon_g03466.t1,HoiH23_PlH23_002879
OG_2335		FALSE	FALSE	FALSE	nvneu,nvgla			TrH2_TrispH2_007707,HoiH23_PlH23_004141
OG_10746	mediator_complex_subunit_6	FALSE	FALSE	FALSE	nvneu,nvgla			Tadh_TriadG16220,HoiH23_PlH23_004458
OG_10431	apoptosis_inhibitor_5	FALSE	FALSE	FALSE		hvnpc,hvcni		Tadh_TriadG62351,HoiH23_PlH23_010539
OG_6915		FALSE	FALSE	FALSE	nvnpc,nvneu			Tadh_wf_g1371,TrH2_TrispH2_007207,Hhon_g06030.t1
OG_10050	G_protein_coupled_receptor_89A	FALSE	FALSE	FALSE	nvgla,nvcni			TrH2_TrispH2_004340,HoiH23_PlH23_009493
OG_511	RNA_polymerase_II_I_and_III_subunit_E	FALSE	FALSE	FALSE	nvnpc,nvgla			Tadh_TriadG38029,Hhon_g06859.t1,HoiH23_PlH23_004385
OG_431	EI24_autophagy_associated_transmembrane_protein	FALSE	FALSE	FALSE	nvneu,nvgla			TrH2_TrispH2_002815,HoiH23_PlH23_003807
OG_6250	tubulin_folding_cofactor_A	FALSE	FALSE	FALSE	nvneu,nvgla			Tadh_TriadG54517,HoiH23_PlH23_007796
OG_6646	MPN_domain_containing	FALSE	FALSE	FALSE	nvneu,nvgla			Tadh_TriadG54406
OG_10003	phosducin_like	FALSE	FALSE	FALSE		hvneu,hvcni		Tadh_TriadG55484,HoiH23_PlH23_004229
OG_10282	outer_dense_fiber_of_sperm_tails_3_like_2	FALSE	FALSE	FALSE	nvneu,nvgla			Tadh_TriadG33050,TrH2_TrispH2_005518,HoiH23_PlH23_004632
OG_1695	somatostatin_receptor_2	FALSE	FALSE	FALSE	nvneu,nvgla			Tadh_TriadG60377,Hhon_g08455.t1
OG_10711	ubiquitin_specific_peptidase_7	FALSE	FALSE	FALSE	nvneu,nvgla			TrH2_TrispH2_006248,Hhon_g04787.t1,HoiH23_PlH23_001581
OG_4373	syntaxin_1B	FALSE	FALSE	FALSE			mmfor,mmncr	TrH2_TrispH2_006861,HoiH23_PlH23_000613
OG_8094	BUB1_mitotic_checkpoint_serine_threonine_kinase_B	FALSE	FALSE	FALSE	nvneu,nvgla			TrH2_TrispH2_005950,HoiH23_PlH23_000675
OG_11619	legumain	FALSE	FALSE	FALSE	nvneu,nvgla			TrH2_TrispH2_006717,Hhon_g10285.t1,HoiH23_PlH23_009480
OG_6762	lysyl_tRNA_synthetase_1	FALSE	FALSE	FALSE	nvnpc,nvneu			TrH2_TrispH2_001585,HoiH23_PlH23_002799
OG_6401	family_with_sequence_similarity_166_member_B	FALSE	FALSE	FALSE	nvneu,nvgla			Tadh_TriadG58622,Hhon_g04399.t1,HoiH23_PlH23_003701
OG_4428	flavin_containing_dimethylaniline_monoxygenase_5	FALSE	FALSE	FALSE	nvneu,nvgla			TrH2_TrispH2_002059,Hhon_g00705.t1
OG_46		FALSE	FALSE	FALSE	nvneu,nvgla			Tadh_TriadG63796,Hhon_g07105.t1
OG_10474	novel_transcript_readthrough_between_UQCR11_and_MBD3	FALSE	FALSE	FALSE		hvnpc,hvneu		Tadh_wf_g2876,TrH2_TrispH2_002482,Hhon_g02785.t1,HoiH23_PlH23_006210
OG_1981	thioredoxin_like_1	FALSE	FALSE	FALSE	nvneu,nvcni			TrH2_TrispH2_000840,Hhon_g08108.t1,HoiH23_PlH23_005679
OG_1109	uridine_cytidine_kinase_1_like_1	FALSE	FALSE	FALSE	nvneu,nvgla			TrH2_TrispH2_006495,HoiH23_PlH23_006128
OG_9722	solute_carrier_family_33_member_1	FALSE	FALSE	FALSE	nvneu,nvgla			Tadh_TriadG26229,HoiH23_PlH23_001355
OG_3438	ING.HG1.1:ING3	FALSE	FALSE	TRUE	nvneu,nvgla			Tadh_TriadG49753,Hhon_g06127.t1
OG_2261		FALSE	FALSE	FALSE		hvneu,hvcni		Tadh_TriadG55968,TrH2_TrispH2_004334,HoiH23_PlH23_011421
OG_2289	solute_carrier_family_8_member_A1	FALSE	FALSE	FALSE	nvneu,nvgla			Tadh_TriadG54574,HoiH23_PlH23_000550
OG_1501	DEAD.HG6.0:like:DDX58/DHX58/DICER1/FANCM/IFIH1	FALSE	TRUE	FALSE	nvneu,nvgla			TrH2_TrispH2_004824
OG_6820	thioredoxin_domain_containing_15	FALSE	FALSE	FALSE	nvgla	hvcni		TrH2_TrispH2_000593,HoiH23_PlH23_002817
OG_5814	oxidative_stress_responsive_serine_rich_1	FALSE	FALSE	FALSE	nvneu	hvcni		Tadh_TriadG58117,HoiH23_PlH23_002825
OG_1101	TUDOR.Unclassified	FALSE	FALSE	TRUE	nvneu	hvneu		TrH2_TrispH2_008567,HoiH23_PlH23_009938
OG_11173	RNA_polymerase_II_I_and_III_subunit_F	FALSE	FALSE	FALSE	nvnpc		mmncr	Tadh_TriadG50973,Hhon_g08576.t1,HoiH23_PlH23_009854
OG_3602	CASP2_and_RIPK1_domain_containing_adaptor_with_death_domain	FALSE	FALSE	FALSE	nvneu		mmncr	HoiH23_PlH23_007686,HoiH23_PlH23_010169
OG_10193	glutamate_cysteine_ligase_modifier_subunit	FALSE	FALSE	FALSE	nvneu	hvcni		TrH2_TrispH2_002592,HoiH23_PlH23_008652
OG_9744	lectin_mannose_binding_2	FALSE	FALSE	FALSE	nvgla		mmncr	Tadh_TriadG28425,Hhon_g00877.t1
OG_1757	CDP_diacylglycerol_inositol_3_phosphatidyltransferase	FALSE	FALSE	FALSE	nvneu	hvneu		Tadh_TriadG28979,HoiH23_PlH23_008637
OG_1727	ING.HG1.3:ING1/ING2	FALSE	FALSE	TRUE	nvneu	hvcni		Tadh_TriadG37327,Hhon_g00590.t1,HoiH23_PlH23_009878
OG_9919	phospholipase_A2_group_XV	FALSE	FALSE	FALSE	nvgla	hvneu		TrH2_TrispH2_010811,HoiH23_PlH23_006451
OG_3512	mitogen_activated_protein_kinase_kinase_kinase_kinase_3	FALSE	FALSE	FALSE	nvneu		mmfor	TrH2_TrispH2_010131,HoiH23_PlH23_004028
OG_1534	zinc_finger_MYND_type_containing_12	FALSE	FALSE	FALSE	nvneu		mmhin	TrH2_TrispH2_005396
OG_6388	protein_phosphatase_1_regulatory_subunit_32	FALSE	FALSE	FALSE	nvneu			Tadh_TriadG54198,TrH2_TrispH2_002582,Hhon_g00573.t1
OG_2723	leucine_rich_repeat_containing_61	FALSE	FALSE	FALSE	nvgla			TrH2_TrispH2_001360,HoiH23_PlH23_000489
OG_8496	mediator_complex_subunit_17	FALSE	FALSE	FALSE	nvneu			TrH2_TrispH2_004047,Hhon_g03965.t1
OG_6292	mediator_complex_subunit_30	FALSE	FALSE	FALSE	nvgla			Tadh_TriadG58394,HoiH23_PlH23_004691
OG_6317		FALSE	FALSE	FALSE			mmspi	TrH2_TrispH2_000326,Hhon_g06977.t1,HoiH23_PlH23_000381
OG_1441	proteasome_26S_subunit_non_ATPase_8	FALSE	FALSE	FALSE	nvneu			Tadh_TriadG38408,Hhon_g07243.t1,HoiH23_PlH23_011383
OG_10581	sigma_non_opioid_intracellular_receptor_1	FALSE	FALSE	FALSE			mmncr	Tadh_TriadG28090,TrH2_TrispH2_002812,HoiH23_PlH23_003810
OG_11073	UbiA_prenyltransferase_domain_containing_1	FALSE	FALSE	FALSE	nvgla			Tadh_TriadG26333,Hhon_g08740.t1,HoiH23_PlH23_008139
OG_9987	metabolism_of_cobalamin_associated_B	FALSE	FALSE	FALSE	nvneu			TrH2_TrispH2_008650,HoiH23_PlH23_005805
OG_8622		FALSE	FALSE	FALSE			mmncr	Tadh_TriadG59867,HoiH23_PlH23_005208
OG_344	tetratricopeptide_repeat_domain_36	FALSE	FALSE	FALSE	nvgla			Tadh_TriadG26445,Hhon_g01767.t1
OG_5812	ubiquinol_cytochrome_c_reductase_complex_assembly_factor_1	FALSE	FALSE	FALSE	nvneu			TrH2_TrispH2_005794,HoiH23_PlH23_008001
OG_3385	mitogen_activated_protein_kinase_kinase_kinase_19	FALSE	FALSE	FALSE			mmhin	TrH2_TrispH2_003351
OG_3472	synaptotagmin_1	FALSE	FALSE	FALSE	nvneu			TrH2_TrispH2_001163,Hhon_g10206.t1
OG_1365	AE_binding_protein_2	FALSE	FALSE	FALSE			mmfor	TrH2_TrispH2_003877,HoiH23_PlH23_000966
OG_2	EF_hand_calcium_binding_domain_10	FALSE	FALSE	FALSE	nvneu			TrH2_TrispH2_001179,Hhon_g10212.t1,HoiH23_PlH23_000244
OG_1035	phenylalanyl_tRNA_synthetase_subunit_alpha	FALSE	FALSE	FALSE	nvneu			TrH2_TrispH2_001382,HoiH23_PlH23_001519
OG_88	Bromodomain.HG1.18:BRD1/BRPF1/BRPF3	FALSE	FALSE	TRUE			mmncr	Tadh_TriadG35784,Hhon_g02173.t1,HoiH23_PlH23_002582,TrH2_TrispH2_004877
OG_3638	centrosomal_protein_43	FALSE	FALSE	FALSE	nvneu			Tadh_TriadG56432,TrH2_TrispH2_009000,HoiH23_PlH23_000287
OG_438	isocitrate_dehydrogenase_NAD_3_non_catalytic_subunit_beta	FALSE	FALSE	FALSE	nvneu			TrH2_TrispH2_010798,HoiH23_PlH23_007809
OG_10723	formimidoyltransferase_cyclodeaminase	FALSE	FALSE	FALSE	nvneu			TrH2_TrispH2_007133,Hhon_g10397.t1,HoiH23_PlH23_002986
OG_9733	SIR2.HG1.16:SIRT2	FALSE	FALSE	TRUE	nvgla			TrH2_TrispH2_003287,HoiH23_PlH23_005521
OG_3485	zf-CCCH.HG1.18:ZC3H4/ZC3H6/ZC3H8	FALSE	TRUE	FALSE			mmncr	TrH2_TrispH2_003339
OG_1468	SAM.HG2.6:MAP3K20	FALSE	TRUE	FALSE	nvneu			TrH2_TrispH2_007957

## Sheet: e) Neural evolution, functional
Gene module community	Functional term	Enrichment p-value	Ontology	Num genes	Observed/expected		Ontologies
Bilateria_gain	GO:0034707 | chloride channel complex	1.1e-10	CC	9	23.0769		Pfam = Pfam domain
Bilateria_gain	Neur_chan_LBD	1.32811e-10	Pfam	8	6255.43		BP = Gene Ontology Biological Process
Bilateria_gain	Neur_chan_memb	1.32811e-10	Pfam	8	6255.43		CC = Gene Ontology Cellular Component
Bilateria_gain	GO:1902711 | GABA-A receptor complex	2.1e-10	CC	7	38.8889		MF = Gene Ontology Molecular Function
Bilateria_gain	GO:0004890 | GABA-A receptor activity	2.5e-10	MF	7	38.8889
Bilateria_gain	GO:0022851 | GABA-gated chloride ion channel activity	1e-09	MF	6	50		Pfam enrichment p-values: hypergeometric test
Bilateria_gain	GO:0007214 | gamma-aminobutyric acid signaling pathwa...	1.8e-09	BP	7	30.4348		GO enrichment p-values: Fisher test on GO topology, with Elim algorithm
Bilateria_gain	GO:0005237 | inhibitory extracellular ligand-gated io...	2.9e-09	MF	6	42.8571
Bilateria_gain	Stathmin	5.99864e-09	Pfam	4	26272.8		CniBil = Planulozoa
Bilateria_gain	GO:0031115 | negative regulation of microtubule polym...	8.9e-09	BP	5	55.5556		PlacCniBil = Parahoxozoa
Bilateria_gain	GO:1902476 | chloride transmembrane transport	1.2e-08	BP	8	17.7778
Bilateria_gain	GO:0005231 | excitatory extracellular ligand-gated io...	1.3e-08	MF	8	17.3913
Bilateria_gain	GO:0008503 | benzodiazepine receptor activity	1.7e-08	MF	5	50
Bilateria_gain	GO:0007157 | heterophilic cell-cell adhesion via plas...	2.3e-08	BP	6	31.5789
Bilateria_gain	GO:0043025 | neuronal cell body	3e-08	CC	18	4.60358
Bilateria_gain	GO:1904315 | transmitter-gated ion channel activity i...	4e-08	MF	8	15.0943
Bilateria_gain	GO:0099634 | postsynaptic specialization membrane	5.4e-08	CC	10	9.80392
Bilateria_gain	GO:0098982 | GABA-ergic synapse	9.2e-08	CC	9	11.1111
Bilateria_gain	GO:1904862 | inhibitory synapse assembly	2.9e-07	BP	5	33.3333
Bilateria_gain	GO:0048471 | perinuclear region of cytoplasm	3.6e-07	CC	15	4.74684
Bilateria_gain	GO:0050809 | diazepam binding	5.2e-07	MF	4	50
Bilateria_gain	GO:0071420 | cellular response to histamine	5.6e-07	BP	5	29.4118
Bilateria_gain	GO:0031117 | positive regulation of microtubule depol...	8.6e-07	BP	3	100
Bilateria_gain	GO:0098688 | parallel fiber to Purkinje cell synapse	8.6e-07	CC	5	26.3158
Bilateria_gain	GO:0030426 | growth cone	1e-06	CC	9	8.33333
Bilateria_gain	GO:0008017 | microtubule binding	1.1e-06	MF	9	8.33333
Bilateria_gain	GO:0005874 | microtubule	1.7e-06	CC	12	7.5
Bilateria_gain	DUF1041	2.04347e-06	Pfam	3	19704.6
Bilateria_gain	GO:1903078 | positive regulation of protein localizat...	2.2e-06	BP	6	15
Bilateria_gain	GO:0099507 | ligand-gated ion channel activity involv...	3.2e-06	MF	5	20.8333
Bilateria_gain	GO:0060078 | regulation of postsynaptic membrane pote...	3.3e-06	BP	11	12.5
Bilateria_gain	GO:0031749 | D2 dopamine receptor binding	3.3e-06	MF	3	75
Bilateria_gain	GO:0007158 | neuron cell-cell adhesion	3.4e-06	BP	3	75
Bilateria_gain	GO:0097119 | postsynaptic density protein 95 clusteri...	3.4e-06	BP	3	75
Bilateria_gain	GO:1902474 | positive regulation of protein localizat...	3.4e-06	BP	3	75
Bilateria_gain	GO:0099565 | chemical synaptic transmission, postsyna...	3.9e-06	BP	10	13.5135
Bilateria_gain	GO:0099092 | postsynaptic density, intracellular comp...	5.1e-06	CC	5	19.2308
Bilateria_gain	Ig_3	5.30373e-06	Pfam	7	2034.4
Bilateria_gain	GO:0015631 | tubulin binding	7.5e-06	MF	14	10.0719
Bilateria_gain	GO:1990048 | anterograde neuronal dense core vesicle ...	8.5e-06	BP	3	60
Bilateria_gain	GO:0097104 | postsynaptic membrane assembly	8.5e-06	BP	3	60
Bilateria_gain	GO:0010976 | positive regulation of neuron projection...	1.2e-05	BP	8	7.27273
Bilateria_gain	GO:0051932 | synaptic transmission, GABAergic	1.3e-05	BP	8	19.0476
Bilateria_gain	GO:0016358 | dendrite development	1.4e-05	BP	9	6.08108
Bilateria_gain	GO:0042734 | presynaptic membrane	1.4e-05	CC	10	5.37634
Bilateria_gain	GO:0044325 | transmembrane transporter binding	1.5e-05	MF	7	8.64198
Bilateria_gain	GO:0072553 | terminal button organization	1.7e-05	BP	3	50
Bilateria_gain	GO:0032590 | dendrite membrane	2.6e-05	CC	6	16.2162
Bilateria_gain	GO:0008344 | adult locomotory behavior	2.9e-05	BP	6	9.83607
Bilateria_gain	GO:0032587 | ruffle membrane	3.6e-05	CC	5	13.1579
Bilateria_gain	GO:2000809 | positive regulation of synaptic vesicle ...	4.7e-05	BP	3	37.5
Bilateria_gain	GO:1900244 | positive regulation of synaptic vesicle ...	6.9e-05	BP	3	33.3333
Bilateria_gain	GO:0015459 | potassium channel regulator activity	7e-05	MF	5	11.3636
Bilateria_gain	GO:0031114 | regulation of microtubule depolymerizati...	8.2e-05	BP	6	20.6897
Bilateria_gain	GO:1903408 | positive regulation of P-type sodium:pot...	9.2e-05	BP	2	100
Bilateria_gain	GO:1900075 | positive regulation of neuromuscular syn...	9.2e-05	BP	2	100
Bilateria_gain	GO:0061367 | behavioral response to acetic acid induc...	9.2e-05	BP	2	100
Bilateria_gain	GO:0090125 | cell-cell adhesion involved in synapse m...	9.2e-05	BP	2	100
Bilateria_gain	GO:0097114 | NMDA glutamate receptor clustering	9.2e-05	BP	2	100
Bilateria_gain	GO:1900408 | negative regulation of cellular response...	9.2e-05	BP	2	100
Bilateria_gain	GO:1903526 | negative regulation of membrane tubulati...	9.2e-05	BP	2	100
Bilateria_gain	GO:0032230 | positive regulation of synaptic transmis...	9.9e-05	BP	3	30
Bilateria_gain	Tubulin-binding	0.000104817	Pfam	2	21894
Bilateria_gain	Tweety	0.000104817	Pfam	2	21894
Bilateria_gain	GO:0005875 | microtubule associated complex	0.00011	CC	5	10.2041
Bilateria_gain	GO:0090036 | regulation of protein kinase C signaling	0.00013	BP	3	27.2727
Bilateria_gain	GO:0007026 | negative regulation of microtubule depol...	0.00014	BP	4	14.8148
Bilateria_gain	GO:0030425 | dendrite	0.00014	CC	23	5.21542
Bilateria_gain	GO:0043198 | dendritic shaft	0.00014	CC	5	10
Bilateria_gain	G-gamma	0.000186222	Pfam	3	5185.42
Bilateria_gain	MAGUK_N_PEST	0.000208814	Pfam	2	16420.5
Bilateria_gain	Ndr	0.000208814	Pfam	2	16420.5
Bilateria_gain	PDZ_assoc	0.000208814	Pfam	2	16420.5
Bilateria_gain	Ten_N	0.000208814	Pfam	2	16420.5
Bilateria_gain	Tox-GHH	0.000208814	Pfam	2	16420.5
Bilateria_gain	GO:0060076 | excitatory synapse	0.00022	CC	9	17.6471
Bilateria_gain	GO:1902083 | negative regulation of peptidyl-cysteine...	0.00027	BP	2	66.6667
Bilateria_gain	GO:1902856 | negative regulation of non-motile cilium...	0.00027	BP	2	66.6667
Bilateria_gain	GO:0034454 | microtubule anchoring at centrosome	0.00027	BP	2	66.6667
Bilateria_gain	GO:0060077 | inhibitory synapse	0.00033	CC	3	21.4286
Bilateria_gain	GO:0045211 | postsynaptic membrane	0.00034	CC	17	6.66667
Bilateria_gain	KIF1B	0.000346661	Pfam	2	13136.4
Bilateria_gain	LysM	0.000346661	Pfam	2	13136.4
Bilateria_gain	Na_K-ATPase	0.000346661	Pfam	2	13136.4
Bilateria_gain	TLD	0.000346661	Pfam	2	13136.4
Bilateria_gain	GO:0021680 | cerebellar Purkinje cell layer developme...	0.00036	BP	3	21.4286
Bilateria_gain	COesterase	0.000484608	Pfam	3	3789.35
Bilateria_gain	GO:0043219 | lateral loop	0.00051	CC	2	50
Bilateria_gain	DPPIV_N	0.000517956	Pfam	2	10947
Bilateria_gain	DUF3694	0.000517956	Pfam	2	10947
Bilateria_gain	Dynamin_M	0.000517956	Pfam	2	10947
Bilateria_gain	GED	0.000517956	Pfam	2	10947
Bilateria_gain	Kinesin_assoc	0.000517956	Pfam	2	10947
Bilateria_gain	Syndecan	0.000517956	Pfam	2	10947
Bilateria_gain	GO:0097105 | presynaptic membrane assembly	0.00053	BP	3	60
Bilateria_gain	GO:0035020 | regulation of Rac protein signal transdu...	0.00053	BP	3	18.75
Bilateria_gain	GO:2000311 | regulation of AMPA receptor activity	0.00053	BP	3	18.75
Bilateria_gain	GO:0061368 | behavioral response to formalin induced ...	0.00054	BP	2	50
Bilateria_gain	GO:1903760 | regulation of voltage-gated potassium ch...	0.00054	BP	2	50
Bilateria_gain	GO:0097116 | gephyrin clustering involved in postsyna...	0.00054	BP	2	50
Bilateria_gain	GO:0005905 | clathrin-coated pit	0.00066	CC	4	10
Bilateria_gain	PH	0.000666692	Pfam	6	1119.58
Bilateria_gain	GO:0030027 | lamellipodium	0.00071	CC	6	5.55556
Bilateria_gain	GO:0098978 | glutamatergic synapse	0.00076	CC	12	2.88462
Bilateria_gain	GO:0060074 | synapse maturation	0.0008	BP	5	23.8095
Bilateria_gain	GO:1990090 | cellular response to nerve growth factor...	0.00081	BP	5	19.2308
Bilateria_gain	GO:0098635 | protein complex involved in cell-cell ad...	0.00085	CC	2	40
Bilateria_gain	PDZ	0.00089165	Pfam	5	1324.23
Bilateria_gain	GO:0098942 | retrograde trans-synaptic signaling by t...	0.0009	BP	2	40
Bilateria_gain	GO:0043622 | cortical microtubule organization	0.0009	BP	2	40
Bilateria_gain	GO:1990049 | retrograde neuronal dense core vesicle t...	0.0009	BP	2	40
Bilateria_gain	GO:1903764 | regulation of potassium ion export acros...	0.0009	BP	2	40
Bilateria_gain	GO:0044351 | macropinocytosis	0.0009	BP	2	40
Bilateria_gain	GO:2000370 | positive regulation of clathrin-dependen...	0.0009	BP	2	40
Bilateria_gain	GO:0017124 | SH3 domain binding	0.00096	MF	5	6.49351
Bilateria_gain	GO:0010977 | negative regulation of neuron projection...	0.001	BP	5	6.49351
Bilateria_gain	GO:0016082 | synaptic vesicle priming	0.00101	BP	3	15
Bilateria_gain	GO:0040018 | positive regulation of multicellular org...	0.00101	BP	3	15
Bilateria_gain	Laminin_G_2	0.00117294	Pfam	3	2814.94
Bilateria_gain	Peptidase_S9	0.00122857	Pfam	2	7298
Bilateria_gain	GO:0031594 | neuromuscular junction	0.00126	CC	5	6.17284
Bilateria_gain	GO:0035748 | myelin sheath abaxonal region	0.00126	CC	2	33.3333
Bilateria_gain	GO:0097025 | MPP7-DLG1-LIN7 complex	0.00126	CC	2	33.3333
Bilateria_gain	C2-set_2	0.00127401	Pfam	3	2736.75
Bilateria_gain	GO:0031681 | G-protein beta-subunit binding	0.0013	MF	3	13.6364
Bilateria_gain	GO:0008239 | dipeptidyl-peptidase activity	0.00132	MF	2	33.3333
Bilateria_gain	GO:0097016 | L27 domain binding	0.00132	MF	2	33.3333
Bilateria_gain	GO:0051660 | establishment of centrosome localization	0.00134	BP	2	33.3333
Bilateria_gain	GO:0031579 | membrane raft organization	0.00134	BP	2	33.3333
Bilateria_gain	GO:0019902 | phosphatase binding	0.00146	MF	6	4.83871
Bilateria_gain	GO:0035176 | social behavior	0.00151	BP	3	13.0435
Bilateria_gain	I-set	0.00178538	Pfam	5	1132.45
Bilateria_gain	GO:0036312 | phosphatidylinositol 3-kinase regulatory...	0.00184	MF	2	28.5714
Bilateria_gain	GO:0099525 | presynaptic dense core vesicle exocytosi...	0.00187	BP	2	28.5714
Bilateria_gain	GO:1903286 | regulation of potassium ion import	0.00187	BP	2	28.5714
Bilateria_gain	GO:1903204 | negative regulation of oxidative stress-...	0.00187	BP	2	28.5714
Bilateria_gain	GO:1990416 | cellular response to brain-derived neuro...	0.00187	BP	2	28.5714
Bilateria_gain	GO:0008021 | synaptic vesicle	0.00188	CC	6	4.58015
Bilateria_gain	GO:0060079 | excitatory postsynaptic potential	0.00191	BP	6	11.5385
Bilateria_gain	GO:0030516 | regulation of axon extension	0.00201	BP	4	7.40741
Bilateria_gain	RRM_1	0.00204224	Pfam	6	899.753
Bilateria_gain	GO:0005794 | Golgi apparatus	0.00205	CC	15	2.24888
Bilateria_gain	GO:2000463 | positive regulation of excitatory postsy...	0.00213	BP	3	11.5385
Bilateria_gain	GO:0005834 | heterotrimeric G-protein complex	0.00217	CC	3	11.5385
Bilateria_gain	GO:0099174 | regulation of presynapse organization	0.00228	BP	4	14.2857
Bilateria_gain	GO:0033270 | paranode region of axon	0.00233	CC	2	28.5714
Bilateria_gain	GO:0045334 | clathrin-coated endocytic vesicle	0.00233	CC	2	28.5714
Bilateria_gain	GO:0043268 | positive regulation of potassium ion tra...	0.00243	BP	5	16.6667
Bilateria_gain	GO:0016185 | synaptic vesicle budding from presynapti...	0.00248	BP	2	25
Bilateria_gain	GO:0001771 | immunological synapse formation	0.00248	BP	2	25
Bilateria_gain	GO:0006376 | mRNA splice site selection	0.00248	BP	2	25
Bilateria_gain	EGF_2	0.0026206	Pfam	2	5052.46
Bilateria_gain	zf-C4	0.00275814	Pfam	3	2096.23
Bilateria_gain	GO:0001578 | microtubule bundle formation	0.0029	BP	3	10.3448
Bilateria_gain	GO:0007268 | chemical synaptic transmission	0.00292	BP	22	4.97738
Bilateria_gain	GO:1990498 | mitotic spindle microtubule	0.00297	CC	2	25
Bilateria_gain	Hormone_recep	0.0031068	Pfam	3	2010.67
Bilateria_gain	GO:0098919 | structural constituent of postsynaptic d...	0.00311	MF	2	22.2222
Bilateria_gain	GO:0008574 | plus-end-directed microtubule motor acti...	0.00311	MF	2	22.2222
Bilateria_gain	GO:0042043 | neurexin family protein binding	0.00311	MF	2	22.2222
Bilateria_gain	GO:0005813 | centrosome	0.00314	CC	7	3.60825
Bilateria_gain	GO:0060022 | hard palate development	0.00317	BP	2	22.2222
Bilateria_gain	GO:0033572 | transferrin transport	0.00317	BP	2	22.2222
Bilateria_gain	GO:0051968 | positive regulation of synaptic transmis...	0.00319	BP	3	10
Bilateria_gain	GO:0044304 | main axon	0.00324	CC	5	10.6383
Bilateria_gain	CUB	0.0032908	Pfam	3	1970.46
Bilateria_gain	Dynamin_N	0.00350029	Pfam	2	4378.8
Bilateria_gain	MORN	0.00350029	Pfam	2	4378.8
Bilateria_gain	GO:1990635 | proximal dendrite	0.00369	CC	2	22.2222
Bilateria_gain	Sushi	0.00388234	Pfam	3	1858.92
Bilateria_gain	GO:0030953 | astral microtubule organization	0.00393	BP	2	20
Bilateria_gain	GO:0098911 | regulation of ventricular cardiac muscle...	0.00393	BP	2	20
Bilateria_gain	GO:1903753 | negative regulation of p38MAPK cascade	0.00393	BP	2	20
Bilateria_gain	GO:2000310 | regulation of NMDA receptor activity	0.00393	BP	2	20
Bilateria_gain	GO:0043005 | neuron projection	0.00413	CC	36	4.24028
Bilateria_gain	GO:0099645 | neurotransmitter receptor localization t...	0.00416	BP	3	9.09091
Bilateria_gain	GO:0097418 | neurofibrillary tangle	0.00449	CC	2	20
Bilateria_gain	GO:0032147 | activation of protein kinase activity	0.00452	BP	3	8.82353
Bilateria_gain	GO:1904861 | excitatory synapse assembly	0.00452	BP	4	28.5714
Bilateria_gain	GO:0050839 | cell adhesion molecule binding	0.00466	MF	6	3.82166
Bilateria_gain	GO:0106222 | long noncoding RNA binding	0.0047	MF	2	18.1818
Bilateria_gain	GO:0043015 | gamma-tubulin binding	0.0047	MF	2	18.1818
Bilateria_gain	GO:0016188 | synaptic vesicle maturation	0.00478	BP	2	18.1818
Bilateria_gain	GO:0098690 | glycinergic synapse	0.00535	CC	2	18.1818
Bilateria_gain	GO:0048306 | calcium-dependent protein binding	0.00536	MF	4	5.6338
Bilateria_gain	GO:0050998 | nitric-oxide synthase binding	0.0056	MF	2	18.1818
Bilateria_gain	GO:0030432 | peristalsis	0.0057	BP	2	16.6667
Bilateria_gain	GO:0005254 | chloride channel activity	0.00581	MF	9	16.9811
Bilateria_gain	MAP1B_neuraxin	0.0059377	Pfam	1	32841
Bilateria_gain	MAP2_projctn	0.0059377	Pfam	1	32841
Bilateria_gain	RHS_repeat	0.0059377	Pfam	1	32841
Bilateria_gain	SH3_3	0.0059377	Pfam	1	32841
Bilateria_gain	GO:0045202 | synapse	0.00626	CC	33	3.6626
Bilateria_gain	GO:0043113 | receptor clustering	0.00653	BP	5	11.9048
Bilateria_gain	GO:0070373 | negative regulation of ERK1 and ERK2 cas...	0.00659	BP	3	7.69231
Bilateria_gain	GO:0030534 | adult behavior	0.00664	BP	8	10.8108
Bilateria_gain	GO:0006890 | retrograde vesicle-mediated transport, G...	0.00669	BP	2	15.3846
Bilateria_gain	GO:0002087 | regulation of respiratory gaseous exchan...	0.00669	BP	2	15.3846
Bilateria_gain	GO:0002031 | G protein-coupled receptor internalizati...	0.00669	BP	2	15.3846
Bilateria_gain	GO:1903358 | regulation of Golgi organization	0.00669	BP	2	15.3846
Bilateria_gain	GO:1901379 | regulation of potassium ion transmembran...	0.0069	BP	7	13.2075
Bilateria_gain	GO:0048488 | synaptic vesicle endocytosis	0.00691	BP	7	12.5
Bilateria_gain	GO:0007052 | mitotic spindle organization	0.00707	BP	3	7.5
Bilateria_gain	GO:0099568 | cytoplasmic region	0.00708	CC	4	5.19481
Bilateria_gain	GO:0009898 | cytoplasmic side of plasma membrane	0.00718	CC	8	7.40741
Bilateria_gain	GO:0001891 | phagocytic cup	0.00729	CC	2	15.3846
Bilateria_gain	GO:0046847 | filopodium assembly	0.00756	BP	3	7.31707
Bilateria_gain	GO:0098858 | actin-based cell projection	0.00764	CC	5	4.06504
Bilateria_gain	GO:0098793 | presynapse	0.00768	CC	16	3.84615
Bilateria_gain	GO:0060080 | inhibitory postsynaptic potential	0.00776	BP	2	14.2857
Bilateria_gain	GO:0033268 | node of Ranvier	0.00836	CC	2	14.2857
Bilateria_gain	GO:0051965 | positive regulation of synapse assembly	0.0086	BP	3	7.14286
Bilateria_gain	GO:0048487 | beta-tubulin binding	0.00875	MF	2	14.2857
Bilateria_gain	GO:0120283 | protein serine/threonine kinase binding	0.00875	MF	2	14.2857
Bilateria_gain	GO:0050811 | GABA receptor binding	0.00875	MF	2	14.2857
Bilateria_gain	GO:0099558 | maintenance of synapse structure	0.00889	BP	2	14.2857
Bilateria_gain	GO:0071625 | vocalization behavior	0.00889	BP	2	14.2857
Bilateria_gain	GO:0150014 | apical distal dendrite	0.00935	CC	1	100
Bilateria_gain	GO:0045298 | tubulin complex	0.00935	CC	1	100
Bilateria_gain	GO:0097356 | perinucleolar compartment	0.00935	CC	1	100
Bilateria_gain	GO:1990780 | cytoplasmic side of dendritic spine plas...	0.00935	CC	1	100
Bilateria_gain	GO:0098698 | postsynaptic specialization assembly	0.00957	BP	4	21.0526
Bilateria_gain	GO:0043183 | vascular endothelial growth factor recep...	0.00957	MF	1	100
Bilateria_gain	GO:0033130 | acetylcholine receptor binding	0.00957	MF	1	100
Bilateria_gain	GO:0042835 | BRE binding	0.00957	MF	1	100
Bilateria_gain	Guanylate_kin	0.00961896	Pfam	2	2627.28
Bilateria_gain	GO:0070495 | negative regulation of thrombin-activate...	0.00965	BP	1	100
Bilateria_gain	GO:1900022 | regulation of D-erythro-sphingosine kina...	0.00965	BP	1	100
Bilateria_gain	GO:1904372 | positive regulation of protein localizat...	0.00965	BP	1	100
Bilateria_gain	GO:0042297 | vocal learning	0.00965	BP	1	100
Bilateria_gain	GO:1903744 | positive regulation of anterograde synap...	0.00965	BP	1	100
Bilateria_gain	GO:1903748 | negative regulation of establishment of ...	0.00965	BP	1	100
Bilateria_gain	GO:0097474 | retinal cone cell apoptotic process	0.00965	BP	1	100
Bilateria_gain	GO:0090126 | protein-containing complex assembly invo...	0.00965	BP	1	100
Bilateria_gain	GO:0097115 | neurexin clustering involved in presynap...	0.00965	BP	1	100
Bilateria_gain	GO:0097117 | guanylate kinase-associated protein clus...	0.00965	BP	1	100
Bilateria_gain	GO:0071315 | cellular response to morphine	0.00965	BP	1	100
Bilateria_gain	GO:1905520 | positive regulation of presynaptic activ...	0.00965	BP	1	100
Bilateria_gain	GO:0010841 | positive regulation of circadian sleep/w...	0.00965	BP	1	100
Bilateria_gain	GO:0048789 | cytoskeletal matrix organization at acti...	0.00965	BP	1	100
Bilateria_gain	GO:1903385 | regulation of homophilic cell adhesion	0.00965	BP	1	100
Bilateria_gain	GO:1901898 | negative regulation of relaxation of car...	0.00965	BP	1	100
Bilateria_gain	GO:0097753 | membrane bending	0.00965	BP	1	100
Bilateria_gain	GO:1902963 | negative regulation of metalloendopeptid...	0.00965	BP	1	100
Bilateria_gain	GO:0005516 | calmodulin binding	0.00981	MF	5	3.81679
Bilateria_gain	GO:0036002 | pre-mRNA binding	0.00994	MF	2	13.3333
Bilateria_gain	GO:0031434 | mitogen-activated protein kinase kinase ...	0.00994	MF	2	13.3333
CniBil_gain	Lig_chan	1e-12	Pfam	8	14596
CniBil_gain	Lig_chan-Glu_bd	1e-12	Pfam	8	14596
CniBil_gain	GO:0098978 | glutamatergic synapse	1.2e-12	CC	23	5.86735
CniBil_gain	GO:0099507 | ligand-gated ion channel activity involv...	1.1e-09	MF	7	31.8182
CniBil_gain	GO:0048787 | presynaptic active zone membrane	1.9e-09	CC	9	16.9811
CniBil_gain	Bravo_FIGEY	1.9241e-09	Pfam	4	32841
CniBil_gain	GO:0043195 | terminal bouton	8e-09	CC	8	18.6047
CniBil_gain	Cation_ATPase_C	3.58279e-08	Pfam	5	10947
CniBil_gain	GO:0008076 | voltage-gated potassium channel complex	4.2e-08	CC	8	15.0943
CniBil_gain	GO:0008091 | spectrin	8.2e-08	CC	4	80
CniBil_gain	Cation_ATPase_N	1.00568e-07	Pfam	5	9122.5
CniBil_gain	GO:0005952 | cAMP-dependent protein kinase complex	1.9e-07	CC	4	66.6667
CniBil_gain	GO:0030506 | ankyrin binding	3.2e-07	MF	5	31.25
CniBil_gain	GO:0032983 | kainate selective glutamate receptor com...	3.8e-07	CC	4	57.1429
CniBil_gain	GO:0030315 | T-tubule	3.8e-07	CC	7	14.5833
CniBil_gain	GO:0098839 | postsynaptic density membrane	5.5e-07	CC	8	10.9589
CniBil_gain	GO:0031997 | N-terminal myristoylation domain binding	6.1e-07	MF	3	100
CniBil_gain	GO:0035403 | histone kinase activity (H3-T6 specific)	6.1e-07	MF	3	100
CniBil_gain	GO:0031800 | type 3 metabotropic glutamate receptor b...	6.1e-07	MF	3	100
CniBil_gain	GO:0031432 | titin binding	6.1e-07	MF	3	100
CniBil_gain	Ion_trans	6.36545e-07	Pfam	8	2455.4
CniBil_gain	Cation_ATPase	7.39256e-07	Pfam	5	6315.58
CniBil_gain	ATP_Ca_trans_C	1.1643e-06	Pfam	3	24630.8
CniBil_gain	Reticulon	1.1643e-06	Pfam	3	24630.8
CniBil_gain	GO:0002026 | regulation of the force of heart contrac...	1.9e-06	BP	5	22.7273
CniBil_gain	GO:0004971 | AMPA glutamate receptor activity	2.4e-06	MF	3	100
CniBil_gain	E1-E2_ATPase	2.5678e-06	Pfam	5	4975.91
CniBil_gain	GO:0014802 | terminal cisterna	2.6e-06	CC	3	75
CniBil_gain	Na_trans_cytopl	5.76421e-06	Pfam	3	16420.5
CniBil_gain	GO:0032809 | neuronal cell body membrane	6.5e-06	CC	5	18.5185
CniBil_gain	GO:0014704 | intercalated disc	6.5e-06	CC	5	18.5185
CniBil_gain	GO:0100001 | regulation of skeletal muscle contractio...	6.8e-06	BP	3	75
CniBil_gain	GO:0051343 | positive regulation of cyclic-nucleotide...	6.8e-06	BP	3	75
CniBil_gain	GO:1904315 | transmitter-gated ion channel activity i...	6.8e-06	MF	6	12.766
CniBil_gain	GO:0051968 | positive regulation of synaptic transmis...	7.1e-06	BP	5	17.8571
CniBil_gain	GO:0030673 | axolemma	9.3e-06	CC	4	28.5714
CniBil_gain	GO:0098686 | hippocampal mossy fiber to CA3 synapse	1e-05	CC	5	16.6667
CniBil_gain	Ig_3	1.13063e-05	Pfam	7	2034.4
CniBil_gain	GO:0004972 | NMDA glutamate receptor activity	1.2e-05	MF	3	60
CniBil_gain	GO:0010856 | adenylate cyclase activator activity	1.2e-05	MF	3	60
CniBil_gain	GO:0051481 | negative regulation of cytosolic calcium...	1.3e-05	BP	4	26.6667
CniBil_gain	GO:0032516 | positive regulation of phosphoprotein ph...	1.4e-05	BP	3	60
CniBil_gain	GO:0060316 | positive regulation of ryanodine-sensiti...	1.4e-05	BP	3	60
CniBil_gain	GO:0010880 | regulation of release of sequestered cal...	1.6e-05	BP	4	25
CniBil_gain	ANF_receptor	1.75644e-05	Pfam	8	1573.22
CniBil_gain	GO:0005516 | calmodulin binding	2e-05	MF	8	6.77966
CniBil_gain	GO:1990034 | calcium ion export across plasma membran...	2.2e-05	BP	4	57.1429
CniBil_gain	GO:0017146 | NMDA selective glutamate receptor comple...	2.2e-05	CC	3	50
CniBil_gain	GO:0036376 | sodium ion export across plasma membrane	2.4e-05	BP	3	50
CniBil_gain	EF-hand_7	2.47515e-05	Pfam	6	2291.23
CniBil_gain	GO:0030424 | axon	2.6e-05	CC	27	6.92308
CniBil_gain	GO:0043197 | dendritic spine	2.8e-05	CC	10	7.5188
CniBil_gain	GO:0030017 | sarcomere	3.1e-05	CC	11	9.48276
CniBil_gain	Na_trans_assoc	3.39087e-05	Pfam	3	9852.3
CniBil_gain	fn3	3.75456e-05	Pfam	7	1690.35
CniBil_gain	CDK5_activator	4.42671e-05	Pfam	2	32841
CniBil_gain	GO:0055117 | regulation of cardiac muscle contraction	4.6e-05	BP	7	14
CniBil_gain	GO:0030672 | synaptic vesicle membrane	4.6e-05	CC	8	10.2564
CniBil_gain	GO:0042165 | neurotransmitter binding	5e-05	MF	3	37.5
CniBil_gain	GO:0034765 | regulation of ion transmembrane transpor...	5.4e-05	BP	21	7.58123
CniBil_gain	GO:0045822 | negative regulation of heart contraction	5.5e-05	BP	4	18.1818
CniBil_gain	GO:0043025 | neuronal cell body	5.5e-05	CC	17	4.61957
CniBil_gain	GO:0015871 | choline transport	5.6e-05	BP	3	37.5
CniBil_gain	GO:0005513 | detection of calcium ion	5.6e-05	BP	3	37.5
CniBil_gain	GO:0005251 | delayed rectifier potassium channel acti...	5.6e-05	MF	4	18.1818
CniBil_gain	I-set	5.64573e-05	Pfam	7	1585.43
CniBil_gain	GO:2000300 | regulation of synaptic vesicle exocytosi...	5.7e-05	BP	5	11.9048
CniBil_gain	GO:0043209 | myelin sheath	6.2e-05	CC	7	6.93069
CniBil_gain	GO:0071322 | cellular response to carbohydrate stimul...	6.7e-05	BP	7	9.85915
CniBil_gain	GO:0030235 | nitric-oxide synthase regulator activity	7e-05	MF	3	33.3333
CniBil_gain	GO:0086080 | protein binding involved in heterotypic ...	7.3e-05	MF	2	100
CniBil_gain	GO:0004691 | cAMP-dependent protein kinase activity	7.3e-05	MF	2	100
CniBil_gain	GO:0099523 | presynaptic cytosol	7.5e-05	CC	3	33.3333
CniBil_gain	GO:1901621 | negative regulation of smoothened signal...	7.9e-05	BP	2	100
CniBil_gain	GO:2000707 | positive regulation of dense core granul...	7.9e-05	BP	2	100
CniBil_gain	GO:0045162 | clustering of voltage-gated sodium chann...	7.9e-05	BP	2	100
CniBil_gain	GO:0044325 | transmembrane transporter binding	8.3e-05	MF	6	8.21918
CniBil_gain	GO:0008179 | adenylate cyclase binding	9.6e-05	MF	3	33.3333
CniBil_gain	GO:0030018 | Z disc	0.0001	CC	6	7.89474
CniBil_gain	GO:0001518 | voltage-gated sodium channel complex	0.0001	CC	3	30
CniBil_gain	GO:0034392 | negative regulation of smooth muscle cel...	0.00011	BP	3	30
CniBil_gain	GO:0070593 | dendrite self-avoidance	0.00011	BP	3	30
CniBil_gain	GO:0050998 | nitric-oxide synthase binding	0.00013	MF	3	30
CniBil_gain	GO:0043548 | phosphatidylinositol 3-kinase binding	0.00013	MF	4	14.8148
CniBil_gain	NMDAR2_C	0.000132216	Pfam	2	21894
CniBil_gain	Synapsin	0.000132216	Pfam	2	21894
CniBil_gain	Synapsin_C	0.000132216	Pfam	2	21894
CniBil_gain	Synapsin_N	0.000132216	Pfam	2	21894
CniBil_gain	GO:0035235 | ionotropic glutamate receptor signaling ...	0.00014	BP	3	27.2727
CniBil_gain	GO:0098685 | Schaffer collateral - CA1 synapse	0.00018	CC	6	7.14286
CniBil_gain	C2	0.000182366	Pfam	6	1602
CniBil_gain	GO:1902430 | negative regulation of amyloid-beta form...	0.00019	BP	3	25
CniBil_gain	GO:0051693 | actin filament capping	0.0002	BP	4	13.3333
CniBil_gain	GO:0045121 | membrane raft	0.00021	CC	11	5.39216
CniBil_gain	GO:0098794 | postsynapse	0.00022	CC	28	5.7971
CniBil_gain	GO:1990917 | ooplasm	0.00023	CC	2	66.6667
CniBil_gain	GO:0005955 | calcineurin complex	0.00023	CC	2	66.6667
CniBil_gain	GO:0010360 | negative regulation of anion channel act...	0.00024	BP	2	66.6667
CniBil_gain	GO:1905949 | negative regulation of calcium ion impor...	0.00024	BP	2	66.6667
CniBil_gain	GO:0036289 | peptidyl-serine autophosphorylation	0.00024	BP	2	66.6667
CniBil_gain	GO:0050930 | induction of positive chemotaxis	0.00024	BP	2	66.6667
CniBil_gain	GO:0005886 | plasma membrane	0.00024	CC	56	2.25624
CniBil_gain	GO:0004698 | calcium-dependent protein kinase C activ...	0.00026	MF	3	23.0769
CniBil_gain	Hydrolase	0.000261932	Pfam	3	5185.42
CniBil_gain	4_1_CTD	0.000263268	Pfam	2	16420.5
CniBil_gain	SAB	0.000263268	Pfam	2	16420.5
CniBil_gain	GO:0002027 | regulation of heart rate	0.00027	BP	5	8.62069
CniBil_gain	GO:0006883 | cellular sodium ion homeostasis	0.00029	BP	3	23.0769
CniBil_gain	GO:0072542 | protein phosphatase activator activity	0.00032	MF	3	21.4286
CniBil_gain	GO:0086010 | membrane depolarization during action po...	0.00036	BP	3	21.4286
CniBil_gain	GO:0048306 | calcium-dependent protein binding	0.00042	MF	5	7.8125
CniBil_gain	GO:0005391 | P-type sodium:potassium-exchanging trans...	0.00043	MF	2	66.6667
CniBil_gain	GO:0022849 | glutamate-gated calcium ion channel acti...	0.00043	MF	2	66.6667
CniBil_gain	Rad60-SLD	0.000436849	Pfam	2	13136.4
CniBil_gain	GO:0120199 | cone photoreceptor outer segment	0.00045	CC	2	50
CniBil_gain	GO:0035866 | alphav-beta3 integrin-PKCalpha complex	0.00045	CC	2	50
CniBil_gain	GO:0035925 | mRNA 3'-UTR AU-rich region binding	0.00046	MF	3	18.75
CniBil_gain	GO:0005248 | voltage-gated sodium channel activity	0.00046	MF	3	18.75
CniBil_gain	Spectrin	0.000469396	Pfam	3	4283.61
CniBil_gain	GO:0031666 | positive regulation of lipopolysaccharid...	0.00047	BP	2	50
CniBil_gain	GO:0002159 | desmosome assembly	0.00047	BP	2	50
CniBil_gain	GO:0038060 | nitric oxide-cGMP-mediated signaling pat...	0.00047	BP	2	50
CniBil_gain	GO:1903818 | positive regulation of voltage-gated pot...	0.00047	BP	2	50
CniBil_gain	GO:2000480 | negative regulation of cAMP-dependent pr...	0.00047	BP	2	50
CniBil_gain	GO:1903416 | response to glycoside	0.00047	BP	2	50
CniBil_gain	GO:0010613 | positive regulation of cardiac muscle hy...	0.00051	BP	3	18.75
CniBil_gain	GO:0032281 | AMPA glutamate receptor complex	0.00057	CC	3	17.6471
CniBil_gain	GO:0042734 | presynaptic membrane	0.00064	CC	15	8.57143
CniBil_gain	RIIa	0.000652392	Pfam	2	10947
CniBil_gain	GO:0001508 | action potential	0.00066	BP	11	12.5
CniBil_gain	GO:0043687 | post-translational protein modification	0.00071	BP	3	16.6667
CniBil_gain	GO:0014059 | regulation of dopamine secretion	0.00071	BP	3	16.6667
CniBil_gain	GO:0033192 | calmodulin-dependent protein phosphatase...	0.00072	MF	2	50
CniBil_gain	GO:1901386 | negative regulation of voltage-gated cal...	0.00073	BP	4	44.4444
CniBil_gain	GO:0098684 | photoreceptor ribbon synapse	0.00075	CC	2	50
CniBil_gain	GO:0014069 | postsynaptic density	0.00076	CC	15	6.12245
CniBil_gain	GO:0030007 | cellular potassium ion homeostasis	0.00078	BP	2	50
CniBil_gain	GO:0070886 | positive regulation of calcineurin-NFAT ...	0.00078	BP	2	50
CniBil_gain	GO:1904778 | positive regulation of protein localizat...	0.00078	BP	2	50
CniBil_gain	GO:1901842 | negative regulation of high voltage-gate...	0.00078	BP	2	50
CniBil_gain	GO:0097718 | disordered domain specific binding	0.00084	MF	3	15.7895
CniBil_gain	GO:0099565 | chemical synaptic transmission, postsyna...	0.00085	BP	7	10.1449
CniBil_gain	GO:0007156 | homophilic cell adhesion via plasma memb...	0.00092	BP	4	9.09091
CniBil_gain	GO:0065002 | intracellular protein transmembrane tran...	0.00094	BP	3	15
CniBil_gain	GO:0098982 | GABA-ergic synapse	0.00097	CC	5	6.49351
CniBil_gain	GO:0044305 | calyx of Held	0.00102	CC	3	15
CniBil_gain	cNMP_binding	0.00103973	Pfam	3	3284.1
CniBil_gain	Pkinase_C	0.00103973	Pfam	3	3284.1
CniBil_gain	GO:0005388 | P-type calcium transporter activity	0.00104	MF	3	50
CniBil_gain	GO:0046627 | negative regulation of insulin receptor ...	0.00107	BP	3	14.2857
CniBil_gain	GO:1990239 | steroid hormone binding	0.00107	MF	2	40
CniBil_gain	GO:0034351 | negative regulation of glial cell apopto...	0.00116	BP	2	40
CniBil_gain	GO:0071805 | potassium ion transmembrane transport	0.00123	BP	10	7.87402
CniBil_gain	GO:0032024 | positive regulation of insulin secretion	0.00133	BP	4	8.33333
CniBil_gain	GO:0051930 | regulation of sensory perception of pain	0.00138	BP	3	13.6364
CniBil_gain	GO:0006813 | potassium ion transport	0.0014	BP	13	8.49673
CniBil_gain	GO:0005244 | voltage-gated ion channel activity	0.0014	MF	12	9.7561
CniBil_gain	GO:0046324 | regulation of glucose import	0.00142	BP	5	16.129
CniBil_gain	GO:0001772 | immunological synapse	0.00147	CC	3	13.0435
CniBil_gain	GO:0031402 | sodium ion binding	0.0015	MF	2	33.3333
CniBil_gain	GO:0031386 | protein tag	0.0015	MF	2	33.3333
CniBil_gain	GO:0016595 | glutamate binding	0.0015	MF	2	33.3333
CniBil_gain	GO:0004862 | cAMP-dependent protein kinase inhibitor ...	0.0015	MF	2	33.3333
CniBil_gain	GO:0007611 | learning or memory	0.00152	BP	6	4.7619
CniBil_gain	DCX	0.00154519	Pfam	2	7298
CniBil_gain	PH_9	0.00154519	Pfam	2	7298
CniBil_gain	GO:0032591 | dendritic spine membrane	0.00156	CC	2	33.3333
CniBil_gain	GO:0032437 | cuticular plate	0.00156	CC	2	33.3333
CniBil_gain	GO:0051447 | negative regulation of meiotic cell cycl...	0.00162	BP	2	33.3333
CniBil_gain	GO:0098693 | regulation of synaptic vesicle cycle	0.00162	BP	2	33.3333
CniBil_gain	GO:0071260 | cellular response to mechanical stimulus	0.00173	BP	3	12.5
CniBil_gain	GO:2000463 | positive regulation of excitatory postsy...	0.00173	BP	3	12.5
CniBil_gain	GO:0042731 | PH domain binding	0.00198	MF	2	28.5714
CniBil_gain	GO:0005890 | sodium:potassium-exchanging ATPase compl...	0.00207	CC	2	28.5714
CniBil_gain	GO:0060078 | regulation of postsynaptic membrane pote...	0.00214	BP	7	8.53659
CniBil_gain	GO:0047484 | regulation of response to osmotic stress	0.00214	BP	2	28.5714
CniBil_gain	GO:0046006 | regulation of activated T cell prolifera...	0.00214	BP	2	28.5714
CniBil_gain	GO:0046325 | negative regulation of glucose import	0.00214	BP	2	28.5714
CniBil_gain	GO:0006874 | cellular calcium ion homeostasis	0.00219	BP	16	6.25
CniBil_gain	GO:0005813 | centrosome	0.00224	CC	7	3.82514
CniBil_gain	GO:0019228 | neuronal action potential	0.00236	BP	3	11.1111
CniBil_gain	GO:0019901 | protein kinase binding	0.00237	MF	12	3.21716
CniBil_gain	GO:0004679 | AMP-activated protein kinase activity	0.00254	MF	2	25
CniBil_gain	GO:0032590 | dendrite membrane	0.00271	CC	5	14.2857
CniBil_gain	GO:0045651 | positive regulation of macrophage differ...	0.00274	BP	2	25
CniBil_gain	GO:0051291 | protein heterooligomerization	0.00274	BP	2	25
CniBil_gain	GO:0050966 | detection of mechanical stimulus involve...	0.00274	BP	2	25
CniBil_gain	GO:0030501 | positive regulation of bone mineralizati...	0.00284	BP	3	10.3448
CniBil_gain	GO:0086004 | regulation of cardiac muscle cell contra...	0.00284	BP	3	10.3448
CniBil_gain	GO:0050804 | modulation of chemical synaptic transmis...	0.00299	BP	17	5.64784
CniBil_gain	GO:0005876 | spindle microtubule	0.00322	CC	3	10
CniBil_gain	FA	0.00328958	Pfam	2	5052.46
CniBil_gain	GO:0071333 | cellular response to glucose stimulus	0.0033	BP	4	6.45161
CniBil_gain	GO:0019227 | neuronal action potential propagation	0.00341	BP	2	22.2222
CniBil_gain	GO:0045177 | apical part of cell	0.00374	CC	8	3.125
CniBil_gain	GO:0034236 | protein kinase A catalytic subunit bindi...	0.00383	MF	2	22.2222
CniBil_gain	GO:0071732 | cellular response to nitric oxide	0.00414	BP	2	20
CniBil_gain	GO:0045780 | positive regulation of bone resorption	0.00414	BP	2	20
CniBil_gain	GO:0003056 | regulation of vascular associated smooth...	0.00414	BP	2	20
CniBil_gain	GO:0099171 | presynaptic modulation of chemical synap...	0.00431	BP	3	9.09091
CniBil_gain	GO:0032465 | regulation of cytokinesis	0.00431	BP	3	9.09091
CniBil_gain	GO:0048168 | regulation of neuronal synaptic plastici...	0.00446	BP	4	11.4286
CniBil_gain	C1_1	0.00455184	Pfam	3	1970.46
CniBil_gain	GO:0031625 | ubiquitin protein ligase binding	0.00462	MF	5	4.54545
CniBil_gain	GO:0000922 | spindle pole	0.00477	CC	3	8.82353
CniBil_gain	GO:0031588 | nucleotide-activated protein kinase comp...	0.00477	CC	2	18.1818
CniBil_gain	GO:0098850 | extrinsic component of synaptic vesicle ...	0.00477	CC	2	18.1818
CniBil_gain	BTB_2	0.00481282	Pfam	3	1931.82
CniBil_gain	GO:0030534 | adult behavior	0.0049	BP	4	5.7971
CniBil_gain	GO:0030425 | dendrite	0.00499	CC	20	4.80769
CniBil_gain	GO:0015079 | potassium ion transmembrane transporter ...	0.00508	MF	10	9.80392
CniBil_gain	GO:0055001 | muscle cell development	0.00511	BP	5	4.46429
CniBil_gain	GO:2001258 | negative regulation of cation channel ac...	0.00515	BP	6	28.5714
CniBil_gain	GO:0030165 | PDZ domain binding	0.00556	MF	4	5.55556
CniBil_gain	GO:0097546 | ciliary base	0.00561	CC	2	18.1818
CniBil_gain	GO:1990573 | potassium ion import across plasma membr...	0.00577	BP	3	8.10811
CniBil_gain	GO:0010737 | protein kinase A signaling	0.0058	BP	2	16.6667
CniBil_gain	GO:0097091 | synaptic vesicle clustering	0.0058	BP	2	16.6667
CniBil_gain	GO:0051260 | protein homooligomerization	0.00586	BP	4	5.47945
CniBil_gain	GO:0098900 | regulation of action potential	0.00617	BP	3	7.89474
CniBil_gain	GO:0034704 | calcium channel complex	0.00628	CC	3	7.89474
CniBil_gain	GO:0016323 | basolateral plasma membrane	0.00634	CC	6	3.59281
CniBil_gain	GO:0044853 | plasma membrane raft	0.00653	CC	4	5.33333
CniBil_gain	CaM_bdg_C0	0.00666849	Pfam	1	32841
CniBil_gain	CNRIP1	0.00666849	Pfam	1	32841
CniBil_gain	KCNQ2_u3	0.00666849	Pfam	1	32841
CniBil_gain	GO:0030100 | regulation of endocytosis	0.00683	BP	6	4.87805
CniBil_gain	GO:0032880 | regulation of protein localization	0.00686	BP	15	3.48837
CniBil_gain	GO:0030955 | potassium ion binding	0.00716	MF	2	15.3846
CniBil_gain	GO:0006836 | neurotransmitter transport	0.00723	BP	10	7.87402
CniBil_gain	GO:0033268 | node of Ranvier	0.00746	CC	2	15.3846
CniBil_gain	GO:0005856 | cytoskeleton	0.0075	CC	22	2.61905
CniBil_gain	GO:0150034 | distal axon	0.00762	CC	16	7.84314
CniBil_gain	GO:1901387 | positive regulation of voltage-gated cal...	0.00772	BP	2	15.3846
CniBil_gain	EF-hand_1	0.00777101	Pfam	2	3284.1
CniBil_gain	Ion_trans_2	0.00777101	Pfam	2	3284.1
CniBil_gain	GO:0030593 | neutrophil chemotaxis	0.00795	BP	3	7.31707
CniBil_gain	GO:0001505 | regulation of neurotransmitter levels	0.00806	BP	10	7.69231
CniBil_gain	GO:0099508 | voltage-gated ion channel activity invol...	0.00813	MF	2	14.2857
CniBil_gain	GO:0030346 | protein phosphatase 2B binding	0.00863	MF	1	100
CniBil_gain	GO:1905056 | P-type calcium transporter activity invo...	0.00863	MF	1	100
CniBil_gain	GO:0033604 | negative regulation of catecholamine sec...	0.00877	BP	2	14.2857
CniBil_gain	GO:0099189 | postsynaptic spectrin-associated cytoske...	0.00881	CC	1	100
CniBil_gain	GO:1905414 | negative regulation of dense core granul...	0.00897	BP	1	100
CniBil_gain	GO:1905415 | positive regulation of dense core granul...	0.00897	BP	1	100
CniBil_gain	GO:1905433 | negative regulation of retrograde trans-...	0.00897	BP	1	100
CniBil_gain	GO:1905162 | regulation of phagosome maturation	0.00897	BP	1	100
CniBil_gain	GO:1905154 | negative regulation of membrane invagina...	0.00897	BP	1	100
CniBil_gain	GO:1990927 | calcium ion regulated lysosome exocytosi...	0.00897	BP	1	100
CniBil_gain	GO:1903280 | negative regulation of calcium:sodium an...	0.00897	BP	1	100
CniBil_gain	GO:1905913 | negative regulation of calcium ion expor...	0.00897	BP	1	100
CniBil_gain	GO:0150044 | regulation of postsynaptic dense core ve...	0.00897	BP	1	100
CniBil_gain	GO:0150035 | regulation of trans-synaptic signaling b...	0.00897	BP	1	100
CniBil_gain	GO:0021989 | olfactory cortex development	0.00897	BP	1	100
CniBil_gain	GO:0048174 | negative regulation of short-term neuron...	0.00897	BP	1	100
CniBil_gain	GO:0048792 | spontaneous exocytosis of neurotransmitt...	0.00897	BP	1	100
CniBil_gain	GO:0061782 | vesicle fusion with vesicle	0.00897	BP	1	100
CniBil_gain	GO:1900243 | negative regulation of synaptic vesicle ...	0.00897	BP	1	100
CniBil_gain	GO:1905469 | negative regulation of clathrin-coated p...	0.00897	BP	1	100
CniBil_gain	GO:0051015 | actin filament binding	0.009	MF	5	3.87597
CniBil_gain	GO:0032559 | adenyl ribonucleotide binding	0.00903	MF	13	2.04724
CniBil_gain	GO:0048471 | perinuclear region of cytoplasm	0.00927	CC	8	2.68456
CniBil_gain	GO:0008180 | COP9 signalosome	0.00956	CC	2	13.3333
CniBil_gain	GO:0031290 | retinal ganglion cell axon guidance	0.00989	BP	2	13.3333
CniBil_gain	GO:1905665 | positive regulation of calcium ion impor...	0.00989	BP	2	13.3333
PlacCniBil_gain	CaMKII_AD	8.15619e-10	Pfam	4	32841
PlacCniBil_gain	GO:0005891 | voltage-gated calcium channel complex	2.9e-09	CC	7	29.1667
PlacCniBil_gain	GO:0098978 | glutamatergic synapse	7.4e-09	CC	18	4.95868
PlacCniBil_gain	GO:0005954 | calcium- and calmodulin-dependent protei...	2e-08	CC	4	100
PlacCniBil_gain	Ion_trans	1.25725e-07	Pfam	8	2455.4
PlacCniBil_gain	APP_amyloid	1.53927e-07	Pfam	3	32841
PlacCniBil_gain	APP_Cu_bd	1.53927e-07	Pfam	3	32841
PlacCniBil_gain	APP_E2	1.53927e-07	Pfam	3	32841
PlacCniBil_gain	APP_N	1.53927e-07	Pfam	3	32841
PlacCniBil_gain	BTB_2	3.31548e-07	Pfam	6	3863.65
PlacCniBil_gain	C2	3.69232e-07	Pfam	8	2136
PlacCniBil_gain	GO:0002030 | inhibitory G protein-coupled receptor ph...	5.4e-07	BP	3	150
PlacCniBil_gain	VGCC_alpha2	6.13261e-07	Pfam	3	24630.8
PlacCniBil_gain	GO:0008331 | high voltage-gated calcium channel activ...	1.1e-06	MF	4	44.4444
PlacCniBil_gain	G-alpha	1.41112e-06	Pfam	4	8210.25
PlacCniBil_gain	VWA_N	1.52706e-06	Pfam	3	19704.6
PlacCniBil_gain	GO:0099502 | calcium-dependent activation of synaptic...	1.9e-06	BP	6	75
PlacCniBil_gain	GO:0060466 | activation of meiosis involved in egg ac...	2.2e-06	BP	3	100
PlacCniBil_gain	GO:0098973 | structural constituent of postsynaptic a...	4.7e-06	MF	3	75
PlacCniBil_gain	GO:0005544 | calcium-dependent phospholipid binding	6.2e-06	MF	5	18.5185
PlacCniBil_gain	GO:0030672 | synaptic vesicle membrane	6.8e-06	CC	7	9.58904
PlacCniBil_gain	GO:0150037 | regulation of calcium-dependent activati...	1.1e-05	BP	3	60
PlacCniBil_gain	GO:0061669 | spontaneous neurotransmitter secretion	1.1e-05	BP	3	60
PlacCniBil_gain	GO:0032222 | regulation of synaptic transmission, cho...	1.1e-05	BP	3	60
PlacCniBil_gain	GO:0090129 | positive regulation of synapse maturatio...	1.1e-05	BP	3	60
PlacCniBil_gain	GO:0032430 | positive regulation of phospholipase A2 ...	1.1e-05	BP	3	60
PlacCniBil_gain	GO:0004683 | calmodulin-dependent protein kinase acti...	1.6e-05	MF	4	25
PlacCniBil_gain	GO:2000821 | regulation of grooming behavior	1.9e-05	BP	3	50
PlacCniBil_gain	DUF1154	2.88846e-05	Pfam	2	32841
PlacCniBil_gain	GO:0042734 | presynaptic membrane	2.9e-05	CC	9	5.55556
PlacCniBil_gain	GO:0016529 | sarcoplasmic reticulum	3.6e-05	CC	5	13.1579
PlacCniBil_gain	Laminin_G_2	3.7476e-05	Pfam	4	3753.26
PlacCniBil_gain	GO:0005251 | delayed rectifier potassium channel acti...	4e-05	MF	4	20
PlacCniBil_gain	GO:0009931 | calcium-dependent protein serine/threoni...	4e-05	MF	4	20
PlacCniBil_gain	GO:0099505 | regulation of presynaptic membrane poten...	4.4e-05	BP	3	42.8571
PlacCniBil_gain	GO:0034765 | regulation of ion transmembrane transpor...	5e-05	BP	15	5.85938
PlacCniBil_gain	GO:0000082 | G1/S transition of mitotic cell cycle	5.4e-05	BP	7	7
PlacCniBil_gain	GO:0061003 | positive regulation of dendritic spine m...	6.2e-05	BP	3	37.5
PlacCniBil_gain	GO:0031695 | alpha-2B adrenergic receptor binding	6.2e-05	MF	2	100
PlacCniBil_gain	GO:2001222 | regulation of neuron migration	6.5e-05	BP	4	18.1818
PlacCniBil_gain	GO:0051951 | positive regulation of glutamate uptake ...	6.8e-05	BP	2	100
PlacCniBil_gain	GO:0098746 | fast, calcium ion-dependent exocytosis o...	6.8e-05	BP	2	100
PlacCniBil_gain	GO:0071911 | synchronous neurotransmitter secretion	6.8e-05	BP	2	100
PlacCniBil_gain	GO:0051631 | regulation of acetylcholine uptake	6.8e-05	BP	2	100
PlacCniBil_gain	GO:1903235 | positive regulation of calcium ion-depen...	6.8e-05	BP	2	100
PlacCniBil_gain	GO:0071874 | cellular response to norepinephrine stim...	6.8e-05	BP	2	100
PlacCniBil_gain	GO:0043198 | dendritic shaft	7.1e-05	CC	5	11.3636
PlacCniBil_gain	GO:0001786 | phosphatidylserine binding	7.4e-05	MF	4	17.3913
PlacCniBil_gain	GO:0099626 | voltage-gated calcium channel activity i...	7.5e-05	MF	3	33.3333
PlacCniBil_gain	GO:0048791 | calcium ion-regulated exocytosis of neur...	7.7e-05	BP	5	45.4545
PlacCniBil_gain	ODC_AZ	8.6346e-05	Pfam	2	21894
PlacCniBil_gain	GO:0005516 | calmodulin binding	9.6e-05	MF	7	6.42202
PlacCniBil_gain	GO:0032225 | regulation of synaptic transmission, dop...	0.00011	BP	3	30
PlacCniBil_gain	GO:0031045 | dense core granule	0.00011	CC	4	16
PlacCniBil_gain	GO:0008076 | voltage-gated potassium channel complex	0.00012	CC	5	10.2041
PlacCniBil_gain	GO:0050885 | neuromuscular process controlling balanc...	0.00013	BP	4	14.8148
PlacCniBil_gain	GO:0043274 | phospholipase binding	0.00013	MF	3	30
PlacCniBil_gain	GO:1903076 | regulation of protein localization to pl...	0.00017	BP	5	9.43396
PlacCniBil_gain	Atg8	0.000172079	Pfam	2	16420.5
PlacCniBil_gain	FOXP-CC	0.000172079	Pfam	2	16420.5
PlacCniBil_gain	PH_14	0.000172079	Pfam	2	16420.5
PlacCniBil_gain	VGCC_beta4Aa_N	0.000172079	Pfam	2	16420.5
PlacCniBil_gain	GO:1904645 | response to amyloid-beta	0.00019	BP	4	28.5714
PlacCniBil_gain	GO:0008073 | ornithine decarboxylase inhibitor activi...	0.00019	MF	2	100
PlacCniBil_gain	GO:0030348 | syntaxin-3 binding	0.00019	MF	2	100
PlacCniBil_gain	GO:0061891 | calcium ion sensor activity	0.00019	MF	2	100
PlacCniBil_gain	GO:1990030 | pericellular basket	0.00019	CC	2	100
PlacCniBil_gain	GO:0097451 | glial limiting end-foot	0.00019	CC	2	100
PlacCniBil_gain	GO:1902268 | negative regulation of polyamine transme...	0.0002	BP	2	100
PlacCniBil_gain	GO:0033603 | positive regulation of dopamine secretio...	0.0002	BP	2	100
PlacCniBil_gain	GO:0030955 | potassium ion binding	0.0002	MF	3	25
PlacCniBil_gain	F5_F8_type_C	0.000219811	Pfam	3	4478.32
PlacCniBil_gain	GO:0051233 | spindle midzone	0.00022	CC	3	25
PlacCniBil_gain	GO:0099508 | voltage-gated ion channel activity invol...	0.00025	MF	3	23.0769
PlacCniBil_gain	GO:0030276 | clathrin binding	0.00027	MF	4	12.5
PlacCniBil_gain	GO:0019905 | syntaxin binding	0.00027	MF	5	20
PlacCniBil_gain	GO:0006816 | calcium ion transport	0.00032	BP	11	5.44554
PlacCniBil_gain	GO:0031696 | alpha-2C adrenergic receptor binding	0.00037	MF	2	66.6667
PlacCniBil_gain	GO:0030165 | PDZ domain binding	0.00048	MF	5	7.57576
PlacCniBil_gain	GO:0051260 | protein homooligomerization	0.00052	BP	5	7.46269
PlacCniBil_gain	GO:0043194 | axon initial segment	0.00053	CC	3	18.75
PlacCniBil_gain	GO:0043204 | perikaryon	0.00054	CC	5	7.35294
PlacCniBil_gain	GO:0048169 | regulation of long-term neuronal synapti...	0.00056	BP	3	17.6471
PlacCniBil_gain	GO:0005546 | phosphatidylinositol-4,5-bisphosphate bi...	0.00059	MF	4	10.2564
PlacCniBil_gain	Ca_chan_IQ	0.000595887	Pfam	2	9383.14
PlacCniBil_gain	GPHH	0.000595887	Pfam	2	9383.14
PlacCniBil_gain	RPEL	0.000595887	Pfam	2	9383.14
PlacCniBil_gain	GO:0031694 | alpha-2A adrenergic receptor binding	0.00061	MF	2	50
PlacCniBil_gain	GO:0030425 | dendrite	0.00061	CC	19	4.93506
PlacCniBil_gain	GO:0097440 | apical dendrite	0.00062	CC	3	17.6471
PlacCniBil_gain	GO:0031683 | G-protein beta/gamma-subunit complex bin...	0.00066	MF	3	17.6471
PlacCniBil_gain	GO:0098700 | neurotransmitter loading into synaptic v...	0.00067	BP	2	50
PlacCniBil_gain	GO:0106072 | negative regulation of adenylate cyclase...	0.00067	BP	2	50
PlacCniBil_gain	GO:0071277 | cellular response to calcium ion	0.00074	BP	4	9.7561
PlacCniBil_gain	GO:0050803 | regulation of synapse structure or activ...	0.00074	BP	9	7.14286
PlacCniBil_gain	RGS	0.000814504	Pfam	3	2897.74
PlacCniBil_gain	GO:0006596 | polyamine biosynthetic process	0.00099	BP	2	40
PlacCniBil_gain	GO:0060076 | excitatory synapse	0.001	CC	4	8.88889
PlacCniBil_gain	GO:0035249 | synaptic transmission, glutamatergic	0.00104	BP	5	6.41026
PlacCniBil_gain	GO:0032228 | regulation of synaptic transmission, GAB...	0.00123	BP	3	13.6364
PlacCniBil_gain	GO:0046686 | response to cadmium ion	0.00123	BP	3	13.6364
PlacCniBil_gain	GO:0005436 | sodium:phosphate symporter activity	0.00127	MF	2	33.3333
PlacCniBil_gain	GO:0097441 | basal dendrite	0.00134	CC	2	33.3333
PlacCniBil_gain	GO:0043197 | dendritic spine	0.00136	CC	6	4.87805
PlacCniBil_gain	GO:1902514 | regulation of calcium ion transmembrane ...	0.00138	BP	2	33.3333
PlacCniBil_gain	GO:0033574 | response to testosterone	0.00138	BP	2	33.3333
PlacCniBil_gain	GO:0005834 | heterotrimeric G-protein complex	0.00146	CC	3	13.0435
PlacCniBil_gain	R3H	0.00153866	Pfam	2	5971.09
PlacCniBil_gain	GO:0060203 | clathrin-sculpted glutamate transport ve...	0.00177	CC	2	28.5714
PlacCniBil_gain	GO:0006378 | mRNA polyadenylation	0.00183	BP	2	28.5714
PlacCniBil_gain	EF-hand_like	0.00183985	Pfam	2	5473.5
PlacCniBil_gain	GO:0032279 | asymmetric synapse	0.00208	CC	9	3.78151
PlacCniBil_gain	GO:0005513 | detection of calcium ion	0.00235	BP	2	28.5714
PlacCniBil_gain	GO:0051291 | protein heterooligomerization	0.00235	BP	2	28.5714
PlacCniBil_gain	GO:0048541 | Peyer's patch development	0.00235	BP	2	28.5714
PlacCniBil_gain	GO:0046982 | protein heterodimerization activity	0.00239	MF	6	4.34783
PlacCniBil_gain	GO:0099523 | presynaptic cytosol	0.00282	CC	2	25
PlacCniBil_gain	GO:0008022 | protein C-terminus binding	0.00283	MF	5	5.10204
PlacCniBil_gain	PI-PLC-X	0.0028961	Pfam	2	4378.8
PlacCniBil_gain	PI-PLC-Y	0.0028961	Pfam	2	4378.8
PlacCniBil_gain	GO:0005326 | neurotransmitter transmembrane transport...	0.00327	MF	2	22.2222
PlacCniBil_gain	GO:0005313 | L-glutamate transmembrane transporter ac...	0.00327	MF	2	22.2222
PlacCniBil_gain	GO:0043025 | neuronal cell body	0.00343	CC	13	3.81232
PlacCniBil_gain	GO:0005509 | calcium ion binding	0.00353	MF	10	3.7594
PlacCniBil_gain	GO:0007528 | neuromuscular junction development	0.00372	BP	3	9.375
PlacCniBil_gain	GO:0043679 | axon terminus	0.00374	CC	5	4.80769
PlacCniBil_gain	GO:0050750 | low-density lipoprotein particle recepto...	0.0039	MF	2	20
PlacCniBil_gain	GO:0044306 | neuron projection terminus	0.0042	CC	7	6.08696
PlacCniBil_gain	GO:0045732 | positive regulation of protein catabolic...	0.00483	BP	4	5.7971
PlacCniBil_gain	GO:0050908 | detection of light stimulus involved in ...	0.00498	BP	2	18.1818
PlacCniBil_gain	Kunitz_BPTI	0.00514871	Pfam	2	3284.1
PlacCniBil_gain	GO:0005245 | voltage-gated calcium channel activity	0.00516	MF	7	28
PlacCniBil_gain	GO:0046928 | regulation of neurotransmitter secretion	0.00532	BP	7	13.4615
PlacCniBil_gain	GO:0017075 | syntaxin-1 binding	0.00532	MF	2	18.1818
PlacCniBil_gain	GO:0098982 | GABA-ergic synapse	0.00536	CC	4	5.6338
PlacCniBil_gain	Beta-APP	0.0053896	Pfam	1	32841
PlacCniBil_gain	DUF3432	0.0053896	Pfam	1	32841
PlacCniBil_gain	GBR2_CC	0.0053896	Pfam	1	32841
PlacCniBil_gain	IFT20	0.0053896	Pfam	1	32841
PlacCniBil_gain	NPDC1	0.0053896	Pfam	1	32841
PlacCniBil_gain	Zf_RING	0.0053896	Pfam	1	32841
PlacCniBil_gain	SNF	0.00567062	Pfam	2	3127.71
PlacCniBil_gain	GO:1904646 | cellular response to amyloid-beta	0.00577	BP	2	16.6667
PlacCniBil_gain	GO:0001956 | positive regulation of neurotransmitter ...	0.00621	BP	4	28.5714
PlacCniBil_gain	GO:0071805 | potassium ion transmembrane transport	0.00625	BP	5	4.23729
PlacCniBil_gain	GO:0007191 | adenylate cyclase-activating dopamine re...	0.00663	BP	2	16.6667
PlacCniBil_gain	GO:1901387 | positive regulation of voltage-gated cal...	0.00663	BP	2	16.6667
PlacCniBil_gain	GO:0032794 | GTPase activating protein binding	0.00695	MF	2	15.3846
PlacCniBil_gain	GO:0098655 | cation transmembrane transport	0.00697	BP	15	3.86598
PlacCniBil_gain	GO:0035254 | glutamate receptor binding	0.00719	MF	3	7.5
PlacCniBil_gain	GO:0098984 | neuron to neuron synapse	0.00728	CC	11	4.34783
PlacCniBil_gain	GO:1903861 | positive regulation of dendrite extensio...	0.00753	BP	2	15.3846
PlacCniBil_gain	GO:0070644 | vitamin D response element binding	0.00795	MF	1	100
PlacCniBil_gain	GO:0086057 | voltage-gated calcium channel activity i...	0.00795	MF	1	100
PlacCniBil_gain	GO:0005295 | neutral amino acid:sodium symporter acti...	0.00795	MF	1	100
PlacCniBil_gain	GO:0015657 | branched-chain amino acid:sodium symport...	0.00795	MF	1	100
PlacCniBil_gain	GO:0051430 | corticotropin-releasing hormone receptor...	0.00795	MF	1	100
PlacCniBil_gain	GO:0045956 | positive regulation of calcium ion-depen...	0.00797	BP	4	25
PlacCniBil_gain	GO:0014059 | regulation of dopamine secretion	0.00797	BP	4	23.5294
PlacCniBil_gain	Guanylate_kin	0.00798738	Pfam	2	2627.28
PlacCniBil_gain	GO:0099573 | glutamatergic postsynaptic density	0.00815	CC	1	100
PlacCniBil_gain	GO:0060024 | rhythmic synaptic transmission	0.00829	BP	1	100
PlacCniBil_gain	GO:0002851 | positive regulation of peripheral T cell...	0.00829	BP	1	100
PlacCniBil_gain	GO:0099148 | regulation of synaptic vesicle docking	0.00829	BP	1	100
PlacCniBil_gain	GO:0032714 | negative regulation of interleukin-5 pro...	0.00829	BP	1	100
PlacCniBil_gain	GO:1902163 | negative regulation of DNA damage respon...	0.00829	BP	1	100
PlacCniBil_gain	GO:2000124 | regulation of endocannabinoid signaling ...	0.00829	BP	1	100
PlacCniBil_gain	GO:0086048 | membrane depolarization during bundle of...	0.00829	BP	1	100
PlacCniBil_gain	GO:0002677 | negative regulation of chronic inflammat...	0.00829	BP	1	100
PlacCniBil_gain	GO:0039532 | negative regulation of viral-induced cyt...	0.00829	BP	1	100
PlacCniBil_gain	GO:0040032 | post-embryonic body morphogenesis	0.00829	BP	1	100
PlacCniBil_gain	GO:1990443 | peptidyl-threonine autophosphorylation	0.00829	BP	1	100
PlacCniBil_gain	GO:0035020 | regulation of Rac protein signal transdu...	0.00849	BP	2	14.2857
PlacCniBil_gain	GO:0055062 | phosphate ion homeostasis	0.00849	BP	2	14.2857
PlacCniBil_gain	GO:0060291 | long-term synaptic potentiation	0.00852	BP	3	7.14286
PlacCniBil_gain	GO:0048786 | presynaptic active zone	0.00873	CC	4	4.93827
PlacCniBil_gain	GO:0048168 | regulation of neuronal synaptic plastici...	0.00964	BP	5	15.625
PlacCniBil_gain	RasGEF	0.0099583	Pfam	2	2345.79
PlacCniBil_gain	GO:0032024 | positive regulation of insulin secretion	0.00997	BP	3	6.66667
Metazoa_gain	Tubulin_C	1e-12	Pfam	7	12099.3
Metazoa_gain	Tubulin	1e-12	Pfam	7	10947
Metazoa_gain	GAIN	1.19139e-10	Pfam	5	14927.7
Metazoa_gain	SPARC_Ca_bdg	3.04736e-09	Pfam	4	18766.3
Metazoa_gain	GPS	2.43047e-08	Pfam	5	5864.46
Metazoa_gain	7tm_2	3.24298e-07	Pfam	5	3569.67
Metazoa_gain	GO:1904009 | cellular response to monosodium glutamat...	1.3e-05	BP	2	200
Metazoa_gain	GO:0031283 | negative regulation of guanylate cyclase...	1.3e-05	BP	2	200
Metazoa_gain	Thyroglobulin_1	1.91632e-05	Pfam	3	5795.47
Metazoa_gain	PDEase_I_N	2.85983e-05	Pfam	2	21894
Metazoa_gain	GO:0004705 | JUN kinase activity	3.5e-05	MF	2	200
Metazoa_gain	GO:0048101 | calcium- and calmodulin-regulated 3',5'-...	3.5e-05	MF	2	200
Metazoa_gain	GO:0004117 | calmodulin-dependent cyclic-nucleotide p...	3.5e-05	MF	2	200
Metazoa_gain	HRM	3.71439e-05	Pfam	3	4691.57
Metazoa_gain	GO:0061833 | protein localization to tricellular tigh...	3.9e-05	BP	2	200
Metazoa_gain	GO:1901485 | positive regulation of transcription fac...	3.9e-05	BP	2	200
Metazoa_gain	GO:0032839 | dendrite cytoplasm	5.3e-05	CC	3	37.5
Metazoa_gain	GO:0007258 | JUN phosphorylation	7.7e-05	BP	2	200
Metazoa_gain	GO:0031584 | activation of phospholipase D activity	0.00013	BP	2	100
Metazoa_gain	EF-hand_8	0.000148302	Pfam	3	2985.55
Metazoa_gain	EF-hand_7	0.000153168	Pfam	4	1527.49
Metazoa_gain	Kazal_2	0.000177103	Pfam	3	2814.94
Metazoa_gain	GO:0071803 | positive regulation of podosome assembly	0.00019	BP	2	100
Metazoa_gain	GO:0043204 | perikaryon	0.0002	CC	4	13.3333
Metazoa_gain	Syntaxin	0.000264221	Pfam	2	8210.25
Metazoa_gain	GO:0098685 | Schaffer collateral - CA1 synapse	0.00034	CC	4	11.7647
Metazoa_gain	GO:0005484 | SNAP receptor activity	0.00042	MF	2	66.6667
Metazoa_gain	SNARE	0.000422922	Pfam	2	6568.2
Metazoa_gain	GO:0001764 | neuron migration	0.00043	BP	4	11.1111
Metazoa_gain	GO:0051965 | positive regulation of synapse assembly	0.00053	BP	3	18.75
Metazoa_gain	GO:0045762 | positive regulation of adenylate cyclase...	0.00057	BP	2	50
Metazoa_gain	GO:0016525 | negative regulation of angiogenesis	0.0006	BP	3	17.6471
Metazoa_gain	TSP_1	0.000643068	Pfam	3	1824.5
Metazoa_gain	GO:0044327 | dendritic spine head	0.00068	CC	2	50
Metazoa_gain	GO:0090314 | positive regulation of protein targeting...	0.0007	BP	2	50
Metazoa_gain	GO:0007189 | adenylate cyclase-activating G protein-c...	0.00075	BP	4	9.52381
Metazoa_gain	GO:0031201 | SNARE complex	0.00081	CC	2	50
Metazoa_gain	GO:0004115 | 3',5'-cyclic-AMP phosphodiesterase activ...	0.00121	MF	2	40
Metazoa_gain	GO:0008092 | cytoskeletal protein binding	0.00168	MF	7	3.82514
Metazoa_gain	GO:0031629 | synaptic vesicle fusion to presynaptic a...	0.00191	BP	2	28.5714
Metazoa_gain	PDEase_I	0.00211886	Pfam	2	2985.55
Metazoa_gain	MARVEL	0.0025214	Pfam	2	2736.75
Metazoa_gain	GO:0099149 | regulation of postsynaptic neurotransmit...	0.00261	BP	2	25
Metazoa_gain	GO:0071276 | cellular response to cadmium ion	0.00286	BP	2	25
Metazoa_gain	GO:0033173 | calcineurin-NFAT signaling cascade	0.00313	BP	2	25
Metazoa_gain	GO:0048278 | vesicle docking	0.00341	BP	2	22.2222
Metazoa_gain	GO:1902595 | regulation of DNA replication origin bin...	0.00367	BP	1	Inf
Metazoa_gain	GO:1903575 | cornified envelope assembly	0.00367	BP	1	Inf
Metazoa_gain	GO:1902669 | positive regulation of axon guidance	0.00367	BP	1	Inf
Metazoa_gain	GO:0034352 | positive regulation of glial cell apopto...	0.00367	BP	1	Inf
Metazoa_gain	GO:0030672 | synaptic vesicle membrane	0.00386	CC	3	9.375
Metazoa_gain	GO:0004712 | protein serine/threonine/tyrosine kinase...	0.00422	MF	2	20
Metazoa_gain	GO:0030424 | axon	0.00423	CC	6	3.75
Metazoa_gain	GO:1901385 | regulation of voltage-gated calcium chan...	0.00496	BP	2	18.1818
Metazoa_gain	GO:0005509 | calcium ion binding	0.00541	MF	5	4.2735
Metazoa_gain	GO:0032809 | neuronal cell body membrane	0.00546	CC	2	18.1818
Metazoa_gain	GO:0019900 | kinase binding	0.00549	MF	6	3.5503
Metazoa_gain	LEDGF	0.0062022	Pfam	1	16420.5
Metazoa_gain	TRIC	0.0062022	Pfam	1	16420.5
Metazoa_gain	GO:0050804 | modulation of chemical synaptic transmis...	0.00671	BP	5	4.06504
Metazoa_gain	GO:0048499 | synaptic vesicle membrane organization	0.0068	BP	3	42.8571
Metazoa_gain	GO:0007422 | peripheral nervous system development	0.00716	BP	2	15.3846
Metazoa_gain	GO:0090251 | protein localization involved in establi...	0.00733	BP	1	100
Metazoa_gain	GO:0061033 | secretion by lung epithelial cell involv...	0.00733	BP	1	100
Metazoa_gain	GO:0005488 | binding	0.00764	MF	26	1.32721
Metazoa_gain	Ras	0.00832788	Pfam	3	740.774
Metazoa_gain	GO:0021987 | cerebral cortex development	0.00841	BP	2	14.2857
Metazoa_gain	GO:0048839 | inner ear development	0.00848	BP	3	6.97674
Metazoa_gain	GO:0004930 | G protein-coupled receptor activity	0.00877	MF	5	3.81679
Metazoa_gain	GO:0032590 | dendrite membrane	0.00898	CC	2	14.2857
Metazoa_gain	DUF3361	0.00928899	Pfam	1	10947
Metazoa_gain	Latrophilin	0.00928899	Pfam	1	10947
Metazoa_gain	Rho_GDI	0.00928899	Pfam	1	10947
Metazoa_gain	UPA_2	0.00928899	Pfam	1	10947
Placozoa_gain	bZIP_1	1.9367e-05	Pfam	3	5614.12
Placozoa_gain	DUF4735	5.61777e-05	Pfam	3	4083
Placozoa_gain	GO:0000981 | DNA-binding transcription factor activit...	6.7e-05	MF	7	6.79612
[truncated: 73 more rows]
