# Supplementary material for: Stepwise emergence of the neuronal gene expression program in early animal evolution
Source: Cell. 2023 Oct 12;186(21):4676–4693.e29. doi: 10.1016/j.cell.2023.08.027 (PMC10580291; doi:10.1016/j.cell.2023.08.027)
Supplement: Table S4. Comparative genomic analyses, related to Figures 3, 5, and 7 — (A) Taxon sampling and data sources of the 37 metazoan genomes and transcriptomes used in the comparative genomic analyses. (B) List of Pfam domains associated with transcription factor families, which were used to retrieve metazoan homologs of each family and to perform dedicated phylogenetic analyses. Gene-family-specific MCL inflation and HMM scoring parameters are provided. Lists of Pfam domains corresponding to RNA-binding proteins, chromatin regulators, and ion channels are also included. (C) Orthology groups produced for the four placozoan species, including putative gene names derived from homology to human genes or dedicated transcription factor annotations, if available. (D) Likewise, for the metazoan species used in the reconstruction of the pan-neural gene module (the four placozoans, Nematostella vectensis, Stylophora pistillata, Hydra vulgaris, Mus musculus, Drosophila melanogaster, Mnemiopsis leidyi, Spongilla lacustris, and Amphimedon queenslandica). (E) Orthology pairs for the four-species placozoan orthology dataset. (F) Phylogeny-informed classification of placozoan transcription factors. (G) List of neural-like genes identified in placozoans (using Trichoplax sp. H2 as a reference), associated to three categories: the pre-synaptic scaffold, the post-synaptic scaffold, and various genes associated with neural progenitors in other species. Orthologs were obtained from the metazoan-wide set of orthologs, using known M. musculus and D. melanogaster genes as queries. (H) Phylogeny-informed classification of placozoan GPCRs, naming orthology groups with human gene names if available, and including the peptide sequence. [file mmc4.xlsx]

## Sheet: a) Taxon sampling
Species short name	Species name	Genome / Transcriptome	Data source	Taxonomy
Hsap	Homo sapiens	1	Ensembl 102	Metazoa, Bilateria, Deuterostomia, Chordata, Vertebrata, Mammalia
Mmus	Mus musculus	1	Ensembl 102	Metazoa, Bilateria, Deuterostomia, Chordata, Vertebrata, Mammalia
Drer	Danio rerio	1	Ensembl 102	Metazoa, Bilateria, Deuterostomia, Chordata, Vertebrata, Actinopterygii
Cint	Ciona intestinalis	1	Ensembl 102	Metazoa, Bilateria, Deuterostomia, Chordata, Tunicata, Ascidiacea
Bralan	Branchiostoma lanceolatum	1	NCBI GCA_927797965.1; v3, chromosomal assembly from Manuel Irimia	Metazoa, Bilateria, Deuterostomia, Chordata, Cephalochordata
Skow	Saccoglossus kowalevskii	1	NCBI GCA_000003605.1 Skow_1.1	Metazoa, Bilateria, Deuterostomia, Ambulacraria, Hemichordata
Spur	Strongylocentrotus purpuratus	1	NCBI GCA_000002235.4 Spur_5.0	Metazoa, Bilateria, Deuterostomia, Ambulacraria, Echinodermata
Dmel	Drosophila melanogaster	1	Ensembl Metazoa 49 BDGP6.28	Metazoa, Bilateria, Protostomia, Ecdysozoa, Arthropoda, Insecta, Diptera
Tcas	Tribolium castaneum	1	Ensembl Metazoa 49, Tcas5.2	Metazoa, Bilateria, Protostomia, Ecdysozoa, Arthropoda, Insecta, Coleoptera
Ctel	Capitella teleta	1	NCBI GCA_000328365.1_Capca1	Metazoa, Bilateria, Protostomia, Lophotrochozoa, Annelida
Cgig	Crassostrea gigas	1	NCBI GCF_902806645.1_cgigas_uk_roslin_v1	Metazoa, Bilateria, Protostomia, Lophotrochozoa, Mollusca, Bivalvia
Exapal	Exaiptasia diaphana	1	NCBI GCF_001417965.1_Aiptasia_genome_1.1	Metazoa, Cnidaria, Anthozoa, Hexacorallia, Actiniaria
Nvec	Nematostella vectensis	1	Combined JGI + Vienna annotation. https://doi.org/10.1016/j.cell.2018.05.019	Metazoa, Cnidaria, Anthozoa, Hexacorallia, Actiniaria
Adig	Acropora digitifera	1	NCBI, GCF_000222465	Metazoa, Cnidaria, Anthozoa, Hexacorallia, Scleractinia
Spis	Stylophora pistillata	1	Combination: NCBI GCA_002571385.1 Stylophora pistillata v1 + reefgenomics (see Methods from Levy et al Cell 2021)	Metazoa, Cnidaria, Anthozoa, Hexacorallia, Scleractinia
Dgig	Dendronephthya gigantea	1	NCBI GCF_004324835.1_DenGig_1.0	Metazoa, Cnidaria, Anthozoa, Octocorallia
Hvul	Hydra vulgaris	1	NIH https://research.nhgri.nih.gov/hydra/	Metazoa, Cnidaria, Hydrozoa
Nemnom	Nemopilema nomurai	1	Jellyfish Genome DB http://www.jellyfishgenome.com/%27%27Nemopilema_nomurai%27%27_genome	Metazoa, Cnidaria, Scyphozoa
Morvir	Morbakka virulenta	1	OIST MOR05 https://marinegenomics.oist.jp/morbakka_virulenta/	Metazoa, Cnidaria, Cubozoa
Hhon	Hoilungia hongkongensis H13	1	Bitbucket: https://bitbucket.org/molpalmuc/hoilungia-genome/src/master/	Metazoa, Placozoa
HoiH23	Hoilungia sp. H23	1	Bitbucket: https://bitbucket.org/molpalmuc/hoilungia-genome/src/master/	Metazoa, Placozoa
Tadh	Trichoplax adhaerens H1	1	Ensembl Metazoa 49	Metazoa, Placozoa
TrH2	Trichoplax sp. H2	1	NCBI GCA_003344405.1_TrispH2_1.0	Metazoa, Placozoa
Mlei	Mnemiopsis leidyi	1	NIH https://research.nhgri.nih.gov/mnemiopsis/, version 2.3	Metazoa, Ctenophora, Tentaculata, Lobata
Horcal	Hormiphora californensis	1	BEWARE, misformatted GFF! Copying peptides manually; Genome v1, annotation v93; https://github.com/conchoecia/hormiphora/releases/tag/Hcv1.av93zen	Metazoa, Ctenophora, Tentaculata, Lobata
Bolinf	Bolinopsis infundibulum	0	Neurobase (Moroz 2014)	Metazoa, Ctenophora, Tentaculata, Lobata
Vmul	Vallicula multiformis	0	Neurobase (Moroz 2014) & Simion 2017 https://neurobase.rc.ufl.edu/pleurobrachia/download	Metazoa, Ctenophora, Tentaculata, Platyctenida
Coemet	Coeloplana meteoris	0	Simion et al 2017 PMID 28318975	Metazoa, Ctenophora, Tentaculata, Platyctenida
Lampan	Lampea pancerina	0	Simion et al 2017 PMID 28318975	Metazoa, Ctenophora, Tentaculata, Cydippida
Beraby	Beroe abyssicola	0	Neurobase (Moroz 2014)	Metazoa, Ctenophora, Nuda, Beroida
Aque	Amphimedon queenslandica	1	Assembly Ensembl Metazoa 39 v1, annotation Bernie Degnan Aqu2.1	Metazoa, Porifera, Demospongiae, Heteroscleromorpha
Emue	Ephydatia muelleri	1	Ephybase database: https://spaces.facsci.ualberta.ca/ephybase/resources/	Metazoa, Porifera, Demospongiae, Heteroscleromorpha
Tetwil	Tethya wilhelma	1	Francis et al 2017, https://bitbucket.org/molpalmuc/tethya_wilhelma-genome/src/master/	Metazoa, Porifera, Demospongiae, Heteroscleromorpha
Scil	Sycon ciliatum	1	Fortunato 2014, DRYAD: https://datadryad.org/stash/dataset/doi:10.5061/dryad.tn0f3	Metazoa, Porifera, Calcarea
Gracom	Grantia compressa	0	Simion et al 2017 PMID 28318975	Metazoa, Porifera, Calcarea
Ocar	Oscarella carmela	1	COMPAGEN Nichols et al. 2012, http://www.compagen.org/datasets/OCAR_WGA_120614	Metazoa, Porifera, Homoscleromorpha
Plajan	Plakina jani	0	Simion et al 2017 PMID 28318975	Metazoa, Porifera, Homoscleromorpha
		1 = Genome
		0 = Transcriptome

## Sheet: b) Gene family homology search
TF class	Pfam domains	MCL inflation parameter	HMMsearch threshold
ABF1	BAF1_ABF1	1.1	GA
AF-4	AF-4	1.1	GA
AFT	AFT	1.1	GA
Androgen_receptor	Androgen_recep	1.1	GA
AP-2	TF_AP-2	1.1	GA
AP2	AP2	1.1	GA
APSES	KilA-N	1.1	GA
ARID_BRIGHT	ARID	1.1	GA
AT_hook	AT_hook	1.1	GA
B3	B3	1.1	GA
BBR_GAGA	GAGA_bind	1.1	GA
BES1_BZR	BES1_N	1.1	GA
Brinker	BrkDBD	1.1	GA
bZIP	bZIP_1,bZIP_2,bZIP_Maf,Jun,PAP1	1.2	GA
CG-1	CG-1	1.1	GA
Copper-fist	Copper-fist	1.1	GA
CSD	CSD	1.1	GA
DBD_Tnp_MULE	DBD_Tnp_Mut	1.1	GA
Doublesex_DM	DM,Dmrt1	1.1	GA
E2F_TDP	DP,E2F_CC-MB,E2F_TDP	1.1	GA
EIN3	EIN3	1.1	GA
Ets	Ets,ETS_PEA3_N	1.1	GA
FAR_FHY3	FAR1	1.1	GA
Fez1	Fez1	1.1	GA
FLO_LFY	C_LFY_FLO	1.1	GA
Forkhead	Forkhead	1.1	GA
Fungal_ZF	Fungal_trans,Zn_clus	1.1	GA
GATA	GATA	1.1	GA
GCM	GCM	1.1	GA
GCR1	GCR1_C	1.1	GA
Grainyhead_LSF	CP2	1.1	GA
GRAS	GRAS	1.1	GA
GTF2-like	GTF2I	1.1	GA
HLH	COE1_DBD,COE1_HLH,Hairy_orange,HLH,Neuro_bHLH	1.1	GA
HMGbox_Sox	HMG_box,HMG_box_2,HMG_box_5,MATalpha_HMGbox	1.1	GA
Homeodomains	Homeobox_KN,Homeodomain,HPD,HNF-1_N,Pou,CUT,PAX,OAR	1.2	GA
HSF	HSF_DNA-bind	1.1	GA
IBD	IBD	1.1	GA
ICP4	Herpes_ICP4_C	1.1	GA
IRF	IRF	1.1	GA
LAG1_CSL	BTD,LAG1-DNAbind	1.1	GA
LOB	LOB	1.1	GA
MADS-box_SRF	SRF-TF	1.1	GA
MBD	MBD	1.1	GA
mTERF	mTERF	1.1	GA
Myb	MADF_DNA_bdg,Myb_DNA-bind_2,Myb_DNA-bind_3,Myb_DNA-bind_4,Myb_DNA-bind_5,Myb_DNA-bind_6,Myb_DNA-bind_7,Myb_DNA-binding,SANT_DAMP1_like	1.1	GA
NAM_NAC	NAM	1.1	GA
Ndt80_PhoG	NDT80_PhoG	1.1	GA
NFX1_ZF	zf-NF-X1	1.1	GA
NFYA	CBFB_NFYA	1.1	GA
NFYB_NFYC	CBFD_NFYB_HMF	1.1	GA
NRF1	Nrf1_DNA-bind	1.1	GA
P53	CEP1-DNA_bind,P53	1.1	GA
Pipsqueak	HTH_psq	1.1	GA
PLATZ	PLATZ	1.1	GA
RFX	RFX_DNA_binding	1.1	GA
RHD_Rel	RHD_DNA_bind	1.1	GA
Runt_Runx	Runt	1.1	GA
RWP-RK	RWP-RK	1.1	GA
S1FA	S1FA	1.1	GA
SAND	SAND	1.1	GA
SBP	SBP	1.1	GA
SMAD_MH1	MH1	1.1	GA
STAT	Dict-STAT-coil,STAT_bind	1.1	GA
STE	STE	1.1	GA
Storekeeper	DUF573	1.1	GA
T-box	T-box	1.1	GA
TBP	TBP	1.1	GA
TCP	TCP	1.1	GA
TEA	TEA	1.1	GA
Tesmin_TSO1-like	TCR	1.1	GA
TFIIA	TFIIA	1.1	GA
TFIIB	TFIIB	1.1	GA
THAP_finger	THAP	1.2	GA
TSC22	TSC22	1.1	GA
Tub	Tub	1.1	GA
Vhr1	Vhr1	1.1	GA
Whirly	Whirly	1.1	GA
WRC_GRF	WRC	1.1	GA
WRKY	WRKY	1.1	GA
YABBY	YABBY	1.1	GA
YL1	YL1	1.1	GA
zf-BED	zf-BED	1.1	GA
zf-C4_Nuclear_receptors	zf-C4	1.1	GA
zf-Dof	zf-Dof	1.1	GA
zf-met	zf-met	1.6	GA
zf-MIZ	zf-MIZ	1.1	GA
zf-C2H2	FLYWCH,MYT1,WT1,zf-C2H2,zf-C2H2_11,zf-C2H2_2,zf-C2H2_4,zf-C2H2_6,zf-C2HC,Zfx_Zfy_act	1.6	GA
zf-CXXC	zf-CXXC	1.1	GA
RNA binding protein class	Pfam domains
RRM	RRM,RRM_1,RRM_2,RRM_3,RRM_4,RRM_5,RRM_7,RRM_8,RRM_9,BRAP2,DbpA,Nup35_RRM,Nup35_RRM_2,RL,RNA_bind,RRM_occluded,RRM_Rrp7,RSRP,YlmH_RBD
KH	KH_1,KH_2,KH_4,KH_5,KH_6,KH_7,KH_8,KH_9,MOEP19
RNAb	RNA_binding
zf-CCCH	zf-CCCH,zf-CCCH_2,zf-CCCH_3,zf-CCCH_4,Torus
PUA	PUA,PUA_2,PUA_3
S1	S1
SURP	Surp
Pumilio	PUF
LSM	LSM,LSM14
AXH	AXH
DCP2	DCP2
Exosome	EXOSC1
CSD	CSD
La	La
YTH	YTH
THUMP	THUMP
PWI	PWI
SAM	SAM_1,SAM_2,SAM_3,SAM_PNT,SAM_Ste50p
TROVE	TROVE
DEAD	DEAD
zf-nanos	zf-nanos
Piwi	Piwi
Chromatin regulators	Pfam domains
Acetyltransf_1	Acetyltransf_1
GNAT_acetyltr_2	GNAT_acetyltr_2
Hat1_N	Hat1_N
KAT11	KAT11
MOZ_SAS	MOZ_SAS
Hist_deacetyl	Hist_deacetyl
SIR2	SIR2
DOT1	DOT1
SET	SET
SWIRM	SWIRM
CupinJmjC	Cupin_4,Cupin_8,JmjC
Histone	Histone,CBFD_NFYB_HMF,CENP-T_C
LinkerHistone	Linker_histone
ASF1_hist_chap	ASF1_hist_chap
CAF1A	CAF1A
CHZ	CHZ
Daxx	Daxx
Hira	Hira
HJURP_mid	HJURP_mid
NAP	NAP
Rtt106	Rtt106
SPT16	SPT16
SSrecog	SSrecog
zf-CCHH	zf-CCHH
ADD_ATRX	ADD_ATRX
ADD_DNMT3	ADD_DNMT3
BAH	BAH
BIR	BIR
Bromodomain	Bromodomain
Chromo	Chromo
ING	ING
MBT	MBT
MRG	MRG
PHD	PHD,PHD_2,PHD_3,PHD_4
PWWP	PWWP
SAWADEE	SAWADEE
TTD	TTD
TUDOR	TUDOR
zf-CW	zf-CW
YEATS	YEATS
SNF2_N	SNF2_N
Ion channels	Pfam domains
ASC	ASC
Ion_trans	Ion_trans
IRK	IRK
Lig_chan	Lig_chan
Na_Ca_ex	Na_Ca_ex
Neur_chan_memb	Neur_chan_memb
P2X_receptor	P2X_receptor
PKD_channel	PKD_channel
SK_channel	SK_channel
VGCC_alpha2	VGCC_alpha2

## Sheet: c) Placozoan orthology groups
Orthogroup	Transcript	Gene	Species	Gene name		Gene names are obtained from homology to human proteins or dedicated phylogenies (in the case of TFs)
OG_1	TrH2_TrispH2_004461-RA	TrH2_TrispH2_004461	TrH2	zinc_finger_BED_type_containing_6
OG_1	Tadh_wf_g7100.t1	Tadh_wf_g7100	Tadh	zinc_finger_BED_type_containing_6
OG_1	HoiH23_PlH23_009112-RA	HoiH23_PlH23_009112	HoiH23	zinc_finger_BED_type_containing_6
OG_1	Hhon_g00001.t1	Hhon_g00001.t1	Hhon	zinc_finger_BED_type_containing_6
OG_2	TrH2_TrispH2_004460-RA	TrH2_TrispH2_004460	TrH2
OG_2	HoiH23_PlH23_009111-RA	HoiH23_PlH23_009111	HoiH23
OG_2	Tadh_TriadT58222	Tadh_TriadG58222	Tadh
OG_2	Hhon_g00002.t1	Hhon_g00002.t1	Hhon
OG_3	Hhon_g00003.t1	Hhon_g00003.t1	Hhon
OG_3	HoiH23_PlH23_009110-RA	HoiH23_PlH23_009110	HoiH23
OG_3	TrH2_TrispH2_004459-RA	TrH2_TrispH2_004459	TrH2
OG_3	Tadh_TriadT58221	Tadh_TriadG58221	Tadh
OG_4	Hhon_g00004.t1	Hhon_g00004.t1	Hhon
OG_4	HoiH23_PlH23_009109-RA	HoiH23_PlH23_009109	HoiH23
OG_4	Tadh_TriadT58220	Tadh_TriadG58220	Tadh
OG_4	TrH2_TrispH2_004458-RA	TrH2_TrispH2_004458	TrH2
OG_5	HoiH23_PlH23_009108-RA	HoiH23_PlH23_009108	HoiH23
OG_5	Hhon_g00005.t1	Hhon_g00005.t1	Hhon
OG_5	TrH2_TrispH2_004457-RA	TrH2_TrispH2_004457	TrH2
OG_5	Tadh_TriadT58219	Tadh_TriadG58219	Tadh
OG_6	Hhon_g00012.t1	Hhon_g00012.t1	Hhon
OG_6	HoiH23_PlH23_008531-RA	HoiH23_PlH23_008531	HoiH23
OG_6	TrH2_TrispH2_000679-RA	TrH2_TrispH2_000679	TrH2
OG_6	Tadh_TriadT58215	Tadh_TriadG58215	Tadh
OG_7	HoiH23_PlH23_008528-RA	HoiH23_PlH23_008528	HoiH23
OG_7	TrH2_TrispH2_000677-RA	TrH2_TrispH2_000677	TrH2
OG_7	Hhon_g00014.t1	Hhon_g00014.t1	Hhon
OG_7	Tadh_TriadT58213	Tadh_TriadG58213	Tadh
OG_8	TrH2_TrispH2_000676-RA	TrH2_TrispH2_000676	TrH2
OG_8	Tadh_TriadT58212	Tadh_TriadG58212	Tadh
OG_8	Hhon_g00015.t1	Hhon_g00015.t1	Hhon
OG_8	HoiH23_PlH23_008527-RA	HoiH23_PlH23_008527	HoiH23
OG_9	Hhon_g00020.t1	Hhon_g00020.t1	Hhon	N_6_adenine_specific_DNA_methyltransferase_1
OG_9	TrH2_TrispH2_000671-RA	TrH2_TrispH2_000671	TrH2	N_6_adenine_specific_DNA_methyltransferase_1
OG_9	HoiH23_PlH23_008521-RA	HoiH23_PlH23_008521	HoiH23	N_6_adenine_specific_DNA_methyltransferase_1
OG_9	Tadh_TriadT50516	Tadh_TriadG50516	Tadh	N_6_adenine_specific_DNA_methyltransferase_1
OG_10	HoiH23_PlH23_008520-RA	HoiH23_PlH23_008520	HoiH23
OG_10	Hhon_g00021.t1	Hhon_g00021.t1	Hhon
OG_10	TrH2_TrispH2_000670-RA	TrH2_TrispH2_000670	TrH2
OG_10	Tadh_wf_g7082.t1	Tadh_wf_g7082	Tadh
OG_11	Tadh_TriadT36227	Tadh_TriadG36227	Tadh	ATPase_H_transporting_V1_subunit_H
OG_11	HoiH23_PlH23_008515-RA	HoiH23_PlH23_008515	HoiH23	ATPase_H_transporting_V1_subunit_H
OG_11	TrH2_TrispH2_000665-RA	TrH2_TrispH2_000665	TrH2	ATPase_H_transporting_V1_subunit_H
OG_11	Hhon_g00026.t1	Hhon_g00026.t1	Hhon	ATPase_H_transporting_V1_subunit_H
OG_12	Hhon_g00027.t1	Hhon_g00027.t1	Hhon	LKAAEAR_motif_containing_1
OG_12	HoiH23_PlH23_008514-RA	HoiH23_PlH23_008514	HoiH23	LKAAEAR_motif_containing_1
OG_12	Tadh_TriadT58198	Tadh_TriadG58198	Tadh	LKAAEAR_motif_containing_1
OG_12	TrH2_TrispH2_000664-RA	TrH2_TrispH2_000664	TrH2	LKAAEAR_motif_containing_1
OG_13	HoiH23_PlH23_009604-RA	HoiH23_PlH23_009604	HoiH23	RAD52_motif_containing_1
OG_13	Tadh_TriadT58188	Tadh_TriadG58188	Tadh	RAD52_motif_containing_1
OG_13	TrH2_TrispH2_000656-RA	TrH2_TrispH2_000656	TrH2	RAD52_motif_containing_1
OG_13	Hhon_g00034.t1	Hhon_g00034.t1	Hhon	RAD52_motif_containing_1
OG_14	Hhon_g00035.t1	Hhon_g00035.t1	Hhon	apolipoprotein_O
OG_14	HoiH23_PlH23_009603-RA	HoiH23_PlH23_009603	HoiH23	apolipoprotein_O
OG_14	TrH2_TrispH2_000655-RA	TrH2_TrispH2_000655	TrH2	apolipoprotein_O_like
OG_14	Tadh_TriadT58187	Tadh_TriadG58187	Tadh	apolipoprotein_O_like
OG_15	TrH2_TrispH2_000652-RA	TrH2_TrispH2_000652	TrH2
OG_15	Hhon_g00038.t1	Hhon_g00038.t1	Hhon
OG_15	HoiH23_PlH23_009600-RA	HoiH23_PlH23_009600	HoiH23
OG_15	Tadh_wf_g7057.t1	Tadh_wf_g7057	Tadh
OG_16	HoiH23_PlH23_005222-RA	HoiH23_PlH23_005222	HoiH23	cyclase_associated_actin_cytoskeleton_regulatory_protein_2
OG_16	Tadh_TriadT63338	Tadh_TriadG63338	Tadh	cyclase_associated_actin_cytoskeleton_regulatory_protein_2
OG_16	Hhon_g00050.t1	Hhon_g00050.t1	Hhon	cyclase_associated_actin_cytoskeleton_regulatory_protein_2
OG_16	TrH2_TrispH2_000642-RA	TrH2_TrispH2_000642	TrH2	cyclase_associated_actin_cytoskeleton_regulatory_protein_2
OG_17	Tadh_wf_g7045.t1	Tadh_wf_g7045	Tadh
OG_17	Hhon_g00052.t1	Hhon_g00052.t1	Hhon
OG_17	HoiH23_PlH23_005224-RA	HoiH23_PlH23_005224	HoiH23
OG_17	TrH2_TrispH2_000640-RA	TrH2_TrispH2_000640	TrH2	MORN_repeat_containing_2
OG_18	Hhon_g00056.t1	Hhon_g00056.t1	Hhon
OG_18	TrH2_TrispH2_000637-RA	TrH2_TrispH2_000637	TrH2
OG_18	Tadh_TriadT58170	Tadh_TriadG58170	Tadh
OG_18	HoiH23_PlH23_005227-RA	HoiH23_PlH23_005227	HoiH23
OG_19	Tadh_TriadT27926	Tadh_TriadG27926	Tadh	glycine_decarboxylase
OG_19	Hhon_g00061.t1	Hhon_g00061.t1	Hhon	glycine_decarboxylase
OG_19	HoiH23_PlH23_005232-RA	HoiH23_PlH23_005232	HoiH23	glycine_decarboxylase
OG_19	TrH2_TrispH2_000632-RA	TrH2_TrispH2_000632	TrH2	glycine_decarboxylase
OG_20	Hhon_g00064.t1	Hhon_g00064.t1	Hhon	COBW_domain_containing_1
OG_20	TrH2_TrispH2_000630-RA	TrH2_TrispH2_000630	TrH2	COBW_domain_containing_1
OG_20	HoiH23_PlH23_005234-RA	HoiH23_PlH23_005234	HoiH23	COBW_domain_containing_1
OG_20	Tadh_TriadT58162	Tadh_TriadG58162	Tadh	COBW_domain_containing_1
OG_21	TrH2_TrispH2_000627-RA	TrH2_TrispH2_000627	TrH2	SAS_6_centriolar_assembly_protein
OG_21	Tadh_wf_g7031.t1	Tadh_wf_g7031	Tadh	SAS_6_centriolar_assembly_protein
OG_21	HoiH23_PlH23_005237-RA	HoiH23_PlH23_005237	HoiH23	SAS_6_centriolar_assembly_protein
OG_21	Hhon_g00067.t1	Hhon_g00067.t1	Hhon	SAS_6_centriolar_assembly_protein
OG_22	Tadh_TriadT58157	Tadh_TriadG58157	Tadh
OG_22	Hhon_g00069.t1	Hhon_g00069.t1	Hhon
OG_22	HoiH23_PlH23_005239-RA	HoiH23_PlH23_005239	HoiH23	arylformamidase
OG_22	TrH2_TrispH2_000625-RA	TrH2_TrispH2_000625	TrH2
OG_23	HoiH23_PlH23_005240-RA	HoiH23_PlH23_005240	HoiH23
OG_23	TrH2_TrispH2_000624-RA	TrH2_TrispH2_000624	TrH2
OG_23	Hhon_g00070.t1	Hhon_g00070.t1	Hhon
OG_23	Tadh_TriadT58156	Tadh_TriadG58156	Tadh
OG_24	Hhon_g00071.t1	Hhon_g00071.t1	Hhon
OG_24	TrH2_TrispH2_000623-RA	TrH2_TrispH2_000623	TrH2
OG_24	Tadh_TriadT58155	Tadh_TriadG58155	Tadh	NADH_ubiquinone_oxidoreductase_subunit_A11
OG_24	HoiH23_PlH23_005241-RA	HoiH23_PlH23_005241	HoiH23
OG_25	TrH2_TrispH2_000619-RA	TrH2_TrispH2_000619	TrH2	SSX_family_member_2_interacting_protein
OG_25	Hhon_g00074.t1	Hhon_g00074.t1	Hhon	SSX_family_member_2_interacting_protein
OG_25	Tadh_TriadT58152	Tadh_TriadG58152	Tadh	SSX_family_member_2_interacting_protein
OG_25	HoiH23_PlH23_005244-RA	HoiH23_PlH23_005244	HoiH23
OG_26	HoiH23_PlH23_005255-RA	HoiH23_PlH23_005255	HoiH23	elongation_factor_1_homolog
OG_26	TrH2_TrispH2_000607-RA	TrH2_TrispH2_000607	TrH2	elongation_factor_1_homolog
OG_26	Tadh_TriadT49494	Tadh_TriadG49494	Tadh	elongation_factor_1_homolog
OG_26	Hhon_g00082.t1	Hhon_g00082.t1	Hhon	elongation_factor_1_homolog
OG_27	Hhon_g00086.t1	Hhon_g00086.t1	Hhon	DDB1_and_CUL4_associated_factor_15
OG_27	HoiH23_PlH23_010769-RA	HoiH23_PlH23_010769	HoiH23	DDB1_and_CUL4_associated_factor_15
OG_27	Tadh_TriadT58134	Tadh_TriadG58134	Tadh	DDB1_and_CUL4_associated_factor_15
OG_27	TrH2_TrispH2_000602-RA	TrH2_TrispH2_000602	TrH2	DDB1_and_CUL4_associated_factor_15
OG_28	Hhon_g00091.t1	Hhon_g00091.t1	Hhon	heat_shock_protein_family_B_small_member_11
OG_28	Tadh_TriadT58129	Tadh_TriadG58129	Tadh	heat_shock_protein_family_B_small_member_11
OG_28	TrH2_TrispH2_000597-RA	TrH2_TrispH2_000597	TrH2	heat_shock_protein_family_B_small_member_11
OG_28	HoiH23_PlH23_002813-RA	HoiH23_PlH23_002813	HoiH23	heat_shock_protein_family_B_small_member_11
OG_29	Tadh_TriadT64084	Tadh_TriadG64084	Tadh	bZIP.HG1.9:JUN/JUNB/JUND
OG_29	TrH2_TrispH2_000596-RA	TrH2_TrispH2_000596	TrH2	bZIP.HG1.9:JUN/JUNB/JUND
OG_29	Hhon_g00092.t1	Hhon_g00092.t1	Hhon	bZIP.HG1.9:JUN/JUNB/JUND
OG_29	HoiH23_PlH23_002814-RA	HoiH23_PlH23_002814	HoiH23	bZIP.HG1.9:JUN/JUNB/JUND
OG_30	HoiH23_PlH23_002816-RA	HoiH23_PlH23_002816	HoiH23	thyroid_hormone_receptor_interactor_4
OG_30	Hhon_g00094.t1	Hhon_g00094.t1	Hhon	thyroid_hormone_receptor_interactor_4
OG_30	Tadh_TriadT58126	Tadh_TriadG58126	Tadh	thyroid_hormone_receptor_interactor_4
OG_30	TrH2_TrispH2_000594-RA	TrH2_TrispH2_000594	TrH2	thyroid_hormone_receptor_interactor_4
OG_31	HoiH23_PlH23_002817-RA	HoiH23_PlH23_002817	HoiH23	thioredoxin_domain_containing_15
OG_31	Hhon_g00095.t1	Hhon_g00095.t1	Hhon	thioredoxin_domain_containing_15
OG_31	Tadh_TriadT58125	Tadh_TriadG58125	Tadh	thioredoxin_domain_containing_15
OG_31	TrH2_TrispH2_000593-RA	TrH2_TrispH2_000593	TrH2	thioredoxin_domain_containing_15
OG_32	HoiH23_PlH23_003332-RA	HoiH23_PlH23_003332	HoiH23	tonsoku_like_DNA_repair_protein
OG_32	TrH2_TrispH2_001565-RA	TrH2_TrispH2_001565	TrH2	tonsoku_like_DNA_repair_protein
OG_32	Hhon_g02599.t1	Hhon_g02599.t1	Hhon	tonsoku_like_DNA_repair_protein
OG_32	Tadh_TriadT55679	Tadh_TriadG55679	Tadh	tonsoku_like_DNA_repair_protein
OG_32	Tadh_TriadT55680	Tadh_TriadG55680	Tadh	tonsoku_like_DNA_repair_protein
OG_33	HoiH23_PlH23_004648-RA	HoiH23_PlH23_004648	HoiH23	NLR_family_pyrin_domain_containing_3
OG_33	Hhon_g03402.t1	Hhon_g03402.t1	Hhon	NLR_family_pyrin_domain_containing_3
OG_33	Tadh_TriadT61828	Tadh_TriadG61828	Tadh
OG_33	TrH2_TrispH2_005547-RA	TrH2_TrispH2_005547	TrH2
OG_34	Tadh_TriadT58124	Tadh_TriadG58124	Tadh
OG_34	TrH2_TrispH2_000592-RA	TrH2_TrispH2_000592	TrH2
OG_34	Hhon_g00096.t1	Hhon_g00096.t1	Hhon	NLR_family_pyrin_domain_containing_8
OG_34	HoiH23_PlH23_002818-RA	HoiH23_PlH23_002818	HoiH23
OG_35	Tadh_TriadT36212	Tadh_TriadG36212	Tadh	ribosomal_protein_S12
OG_35	TrH2_TrispH2_000590-RA	TrH2_TrispH2_000590	TrH2	ribosomal_protein_S12
OG_35	HoiH23_PlH23_002820-RA	HoiH23_PlH23_002820	HoiH23	ribosomal_protein_S12
OG_35	Hhon_g00098.t1	Hhon_g00098.t1	Hhon	ribosomal_protein_S12
OG_36	HoiH23_PlH23_002825-RA	HoiH23_PlH23_002825	HoiH23	oxidative_stress_responsive_serine_rich_1
OG_36	Hhon_g00103.t1	Hhon_g00103.t1	Hhon	oxidative_stress_responsive_serine_rich_1
OG_36	Tadh_TriadT58117	Tadh_TriadG58117	Tadh	oxidative_stress_responsive_serine_rich_1
OG_36	TrH2_TrispH2_000585-RA	TrH2_TrispH2_000585	TrH2	oxidative_stress_responsive_serine_rich_1
OG_37	Tadh_TriadT58113	Tadh_TriadG58113	Tadh	family_with_sequence_similarity_135_member_A
OG_37	TrH2_TrispH2_000582-RA	TrH2_TrispH2_000582	TrH2	family_with_sequence_similarity_135_member_A
OG_37	Hhon_g00106.t1	Hhon_g00106.t1	Hhon	family_with_sequence_similarity_135_member_A
OG_37	HoiH23_PlH23_002829-RA	HoiH23_PlH23_002829	HoiH23	family_with_sequence_similarity_135_member_A
OG_38	HoiH23_PlH23_002834-RA	HoiH23_PlH23_002834	HoiH23	transmembrane_protein_14C
OG_38	Hhon_g00111.t1	Hhon_g00111.t1	Hhon	transmembrane_protein_14C
OG_38	TrH2_TrispH2_000577-RA	TrH2_TrispH2_000577	TrH2	transmembrane_protein_14C
OG_38	Tadh_TriadT58108	Tadh_TriadG58108	Tadh	transmembrane_protein_14C
OG_39	TrH2_TrispH2_000564-RA	TrH2_TrispH2_000564	TrH2	EYA_transcriptional_coactivator_and_phosphatase_4
OG_39	Tadh_TriadT58093	Tadh_TriadG58093	Tadh	EYA_transcriptional_coactivator_and_phosphatase_4
OG_39	HoiH23_PlH23_002848-RA	HoiH23_PlH23_002848	HoiH23	EYA_transcriptional_coactivator_and_phosphatase_4
OG_39	Hhon_g00125.t1	Hhon_g00125.t1	Hhon	EYA_transcriptional_coactivator_and_phosphatase_4
OG_40	HoiH23_PlH23_008863-RA	HoiH23_PlH23_008863	HoiH23	replication_termination_factor_2
OG_40	Hhon_g00132.t1	Hhon_g00132.t1	Hhon	replication_termination_factor_2
OG_40	TrH2_TrispH2_000558-RA	TrH2_TrispH2_000558	TrH2	replication_termination_factor_2
OG_40	Tadh_TriadT58086	Tadh_TriadG58086	Tadh	replication_termination_factor_2
OG_41	Tadh_TriadT58082	Tadh_TriadG58082	Tadh
OG_41	HoiH23_PlH23_008858-RA	HoiH23_PlH23_008858	HoiH23
OG_41	TrH2_TrispH2_000554-RA	TrH2_TrispH2_000554	TrH2
OG_41	Hhon_g00137.t1	Hhon_g00137.t1	Hhon
OG_42	Tadh_TriadT58081	Tadh_TriadG58081	Tadh	transmembrane_protein_65
OG_42	TrH2_TrispH2_000553-RA	TrH2_TrispH2_000553	TrH2	transmembrane_protein_65
OG_42	Hhon_g00138.t1	Hhon_g00138.t1	Hhon	transmembrane_protein_65
OG_43	TrH2_TrispH2_000550-RA	TrH2_TrispH2_000550	TrH2	NADH_ubiquinone_oxidoreductase_subunit_S5
OG_43	Hhon_g00141.t1	Hhon_g00141.t1	Hhon
OG_44	Tadh_TriadT58077	Tadh_TriadG58077	Tadh	radial_spoke_head_10_homolog_B2
OG_44	Hhon_g00143.t1	Hhon_g00143.t1	Hhon	radial_spoke_head_10_homolog_B2
OG_44	HoiH23_PlH23_009032-RA	HoiH23_PlH23_009032	HoiH23	radial_spoke_head_10_homolog_B2
OG_44	TrH2_TrispH2_000547-RA	TrH2_TrispH2_000547	TrH2	radial_spoke_head_10_homolog_B2
OG_45	HoiH23_PlH23_007755-RA	HoiH23_PlH23_007755	HoiH23
OG_45	TrH2_TrispH2_000542-RA	TrH2_TrispH2_000542	TrH2
OG_45	Tadh_TriadT58070	Tadh_TriadG58070	Tadh
OG_45	Hhon_g00149.t1	Hhon_g00149.t1	Hhon
OG_46	Tadh_TriadT58067	Tadh_TriadG58067	Tadh	LTV1_ribosome_biogenesis_factor
OG_46	HoiH23_PlH23_007758-RA	HoiH23_PlH23_007758	HoiH23	LTV1_ribosome_biogenesis_factor
OG_46	Hhon_g00152.t1	Hhon_g00152.t1	Hhon	LTV1_ribosome_biogenesis_factor
OG_46	TrH2_TrispH2_000539-RA	TrH2_TrispH2_000539	TrH2	LTV1_ribosome_biogenesis_factor
OG_47	Tadh_TriadT64079	Tadh_TriadG64079	Tadh	NKAP_domain_containing_1
OG_47	Hhon_g00155.t1	Hhon_g00155.t1	Hhon	NKAP_domain_containing_1
OG_47	HoiH23_PlH23_007761-RA	HoiH23_PlH23_007761	HoiH23	NKAP_domain_containing_1
OG_47	TrH2_TrispH2_000535-RA	TrH2_TrispH2_000535	TrH2	NKAP_domain_containing_1
OG_48	TrH2_TrispH2_000528-RA	TrH2_TrispH2_000528	TrH2	PET100_cytochrome_c_oxidase_chaperone
OG_48	Hhon_g00162.t1	Hhon_g00162.t1	Hhon	PET100_cytochrome_c_oxidase_chaperone
OG_49	Hhon_g00164.t1	Hhon_g00164.t1	Hhon	iron_sulfur_cluster_assembly_1
OG_49	TrH2_TrispH2_000526-RA	TrH2_TrispH2_000526	TrH2	iron_sulfur_cluster_assembly_1
OG_49	HoiH23_PlH23_007769-RA	HoiH23_PlH23_007769	HoiH23	iron_sulfur_cluster_assembly_1
OG_49	Tadh_TriadT58057	Tadh_TriadG58057	Tadh	iron_sulfur_cluster_assembly_1
OG_50	HoiH23_PlH23_007773-RA	HoiH23_PlH23_007773	HoiH23	nuclear_factor_I_B
OG_50	Hhon_g00167.t1	Hhon_g00167.t1	Hhon	nuclear_factor_I_B
OG_50	Tadh_TriadT58053	Tadh_TriadG58053	Tadh	nuclear_factor_I_B
OG_50	TrH2_TrispH2_000522-RA	TrH2_TrispH2_000522	TrH2	nuclear_factor_I_B
OG_51	Tadh_TriadT58052	Tadh_TriadG58052	Tadh	DOT1_like_histone_lysine_methyltransferase
OG_51	Hhon_g00168.t1	Hhon_g00168.t1	Hhon	DOT1_like_histone_lysine_methyltransferase
OG_51	HoiH23_PlH23_010059-RA	HoiH23_PlH23_010059	HoiH23	DOT1_like_histone_lysine_methyltransferase
OG_51	TrH2_TrispH2_000521-RA	TrH2_TrispH2_000521	TrH2	DOT1_like_histone_lysine_methyltransferase
OG_52	Tadh_TriadT58051	Tadh_TriadG58051	Tadh	RIC1_homolog_RAB6A_GEF_complex_partner_1
OG_52	TrH2_TrispH2_000520-RA	TrH2_TrispH2_000520	TrH2	RIC1_homolog_RAB6A_GEF_complex_partner_1
OG_52	HoiH23_PlH23_010060-RA	HoiH23_PlH23_010060	HoiH23	RIC1_homolog_RAB6A_GEF_complex_partner_1
OG_52	Hhon_g00169.t1	Hhon_g00169.t1	Hhon	RIC1_homolog_RAB6A_GEF_complex_partner_1
OG_53	HoiH23_PlH23_009959-RA	HoiH23_PlH23_009959	HoiH23
OG_53	TrH2_TrispH2_000511-RA	TrH2_TrispH2_000511	TrH2
OG_53	Hhon_g00176.t1	Hhon_g00176.t1	Hhon
OG_53	Tadh_wf_g6913.t1	Tadh_wf_g6913	Tadh
OG_54	TrH2_TrispH2_000508-RA	TrH2_TrispH2_000508	TrH2
OG_54	HoiH23_PlH23_009962-RA	HoiH23_PlH23_009962	HoiH23
OG_54	Tadh_TriadT58040	Tadh_TriadG58040	Tadh
OG_54	Hhon_g00179.t1	Hhon_g00179.t1	Hhon
OG_55	Tadh_TriadT58032	Tadh_TriadG58032	Tadh	centromere_protein_C
OG_55	TrH2_TrispH2_000502-RA	TrH2_TrispH2_000502	TrH2	centromere_protein_C
OG_55	HoiH23_PlH23_003157-RA	HoiH23_PlH23_003157	HoiH23	centromere_protein_C
OG_55	Hhon_g00186.t1	Hhon_g00186.t1	Hhon	centromere_protein_C
OG_56	Hhon_g00187.t1	Hhon_g00187.t1	Hhon	ATP_synthase_F1_subunit_delta
OG_56	TrH2_TrispH2_000501-RA	TrH2_TrispH2_000501	TrH2	ATP_synthase_F1_subunit_delta
OG_56	Tadh_TriadT64074	Tadh_TriadG64074	Tadh	ATP_synthase_F1_subunit_delta
OG_56	HoiH23_PlH23_003158-RA	HoiH23_PlH23_003158	HoiH23	ATP_synthase_F1_subunit_delta
OG_57	TrH2_TrispH2_000500-RA	TrH2_TrispH2_000500	TrH2
OG_57	Hhon_g00188.t1	Hhon_g00188.t1	Hhon
OG_57	Tadh_TriadT58030	Tadh_TriadG58030	Tadh
OG_57	HoiH23_PlH23_003159-RA	HoiH23_PlH23_003159	HoiH23
OG_58	Tadh_TriadT58019	Tadh_TriadG58019	Tadh
OG_58	HoiH23_PlH23_003169-RA	HoiH23_PlH23_003169	HoiH23
OG_58	Hhon_g00197.t1	Hhon_g00197.t1	Hhon
OG_58	TrH2_TrispH2_000488-RA	TrH2_TrispH2_000488	TrH2
OG_59	TrH2_TrispH2_000485-RA	TrH2_TrispH2_000485	TrH2	RPTOR_independent_companion_of_MTOR_complex_2
OG_59	HoiH23_PlH23_003171-RA	HoiH23_PlH23_003171	HoiH23	RPTOR_independent_companion_of_MTOR_complex_2
OG_59	Hhon_g00199.t1	Hhon_g00199.t1	Hhon	RPTOR_independent_companion_of_MTOR_complex_2
OG_59	Tadh_TriadT58016	Tadh_TriadG58016	Tadh	RPTOR_independent_companion_of_MTOR_complex_2
OG_60	TrH2_TrispH2_000484-RA	TrH2_TrispH2_000484	TrH2	ketohexokinase
OG_60	Tadh_TriadT58015	Tadh_TriadG58015	Tadh	ketohexokinase
OG_60	HoiH23_PlH23_003172-RA	HoiH23_PlH23_003172	HoiH23	ketohexokinase
OG_60	Hhon_g00200.t1	Hhon_g00200.t1	Hhon	ketohexokinase
OG_61	Hhon_g00201.t1	Hhon_g00201.t1	Hhon	trafficking_protein_particle_complex_5
OG_61	Tadh_TriadT27645	Tadh_TriadG27645	Tadh	trafficking_protein_particle_complex_5
OG_61	HoiH23_PlH23_003173-RA	HoiH23_PlH23_003173	HoiH23	trafficking_protein_particle_complex_5
OG_61	TrH2_TrispH2_000482-RA	TrH2_TrispH2_000482	TrH2	trafficking_protein_particle_complex_5
OG_62	Tadh_TriadT58013	Tadh_TriadG58013	Tadh
OG_62	Hhon_g00202.t1	Hhon_g00202.t1	Hhon
OG_62	HoiH23_PlH23_003174-RA	HoiH23_PlH23_003174	HoiH23
OG_62	TrH2_TrispH2_000483-RA	TrH2_TrispH2_000483	TrH2
OG_63	Hhon_g00203.t1	Hhon_g00203.t1	Hhon	endoplasmic_reticulum_metallopeptidase_1
OG_63	Tadh_TriadT28009	Tadh_TriadG28009	Tadh	endoplasmic_reticulum_metallopeptidase_1
OG_63	TrH2_TrispH2_000481-RA	TrH2_TrispH2_000481	TrH2	endoplasmic_reticulum_metallopeptidase_1
OG_63	HoiH23_PlH23_003175-RA	HoiH23_PlH23_003175	HoiH23	endoplasmic_reticulum_metallopeptidase_1
OG_64	Hhon_g00211.t1	Hhon_g00211.t1	Hhon
OG_64	Tadh_TriadT58005	Tadh_TriadG58005	Tadh
OG_64	TrH2_TrispH2_000474-RA	TrH2_TrispH2_000474	TrH2
OG_64	HoiH23_PlH23_003183-RA	HoiH23_PlH23_003183	HoiH23
OG_65	Tadh_TriadT58003	Tadh_TriadG58003	Tadh	general_transcription_factor_IIIC_subunit_3
OG_65	HoiH23_PlH23_003186-RA	HoiH23_PlH23_003186	HoiH23	general_transcription_factor_IIIC_subunit_3
OG_65	Hhon_g00214.t1	Hhon_g00214.t1	Hhon	general_transcription_factor_IIIC_subunit_3
OG_65	TrH2_TrispH2_000472-RA	TrH2_TrispH2_000472	TrH2	general_transcription_factor_IIIC_subunit_3
OG_66	TrH2_TrispH2_000470-RA	TrH2_TrispH2_000470	TrH2
OG_66	HoiH23_PlH23_003189-RA	HoiH23_PlH23_003189	HoiH23
OG_66	Tadh_TriadT58001	Tadh_TriadG58001	Tadh
OG_66	Hhon_g00218.t1	Hhon_g00218.t1	Hhon
OG_67	TrH2_TrispH2_000468-RA	TrH2_TrispH2_000468	TrH2	coiled_coil_domain_containing_178
OG_67	Hhon_g00219.t1	Hhon_g00219.t1	Hhon	coiled_coil_domain_containing_178
OG_67	Tadh_wf_g6870.t1	Tadh_wf_g6870	Tadh	coiled_coil_domain_containing_178
OG_67	HoiH23_PlH23_003190-RA	HoiH23_PlH23_003190	HoiH23	coiled_coil_domain_containing_178
OG_68	Hhon_g00225.t1	Hhon_g00225.t1	Hhon
OG_68	TrH2_TrispH2_006472-RA	TrH2_TrispH2_006472	TrH2
OG_68	HoiH23_PlH23_003196-RA	HoiH23_PlH23_003196	HoiH23
OG_68	Tadh_TriadT57993	Tadh_TriadG57993	Tadh
OG_69	TrH2_TrispH2_006477-RA	TrH2_TrispH2_006477	TrH2	protein_phosphatase_1_regulatory_subunit_42
OG_69	HoiH23_PlH23_003201-RA	HoiH23_PlH23_003201	HoiH23	protein_phosphatase_1_regulatory_subunit_42
OG_69	Tadh_TriadT27741	Tadh_TriadG27741	Tadh	protein_phosphatase_1_regulatory_subunit_42
OG_69	Hhon_g00230.t1	Hhon_g00230.t1	Hhon	protein_phosphatase_1_regulatory_subunit_42
OG_70	TrH2_TrispH2_006479-RA	TrH2_TrispH2_006479	TrH2	coiled_coil_and_C2_domain_containing_1A
OG_70	HoiH23_PlH23_003202-RA	HoiH23_PlH23_003202	HoiH23	coiled_coil_and_C2_domain_containing_1A
OG_70	Hhon_g00232.t1	Hhon_g00232.t1	Hhon	coiled_coil_and_C2_domain_containing_1A
OG_70	Tadh_TriadT57985	Tadh_TriadG57985	Tadh	coiled_coil_and_C2_domain_containing_1A
OG_71	Tadh_TriadT57981	Tadh_TriadG57981	Tadh	NSE1_homolog_SMC5_SMC6_complex_component
OG_71	Hhon_g00234.t1	Hhon_g00234.t1	Hhon
OG_71	TrH2_TrispH2_006482-RA	TrH2_TrispH2_006482	TrH2	NSE1_homolog_SMC5_SMC6_complex_component
OG_71	HoiH23_PlH23_003204-RA	HoiH23_PlH23_003204	HoiH23	NSE1_homolog_SMC5_SMC6_complex_component
OG_72	TrH2_TrispH2_006484-RA	TrH2_TrispH2_006484	TrH2	lysosomal_protein_transmembrane_4_beta
OG_72	Hhon_g00236.t1	Hhon_g00236.t1	Hhon	lysosomal_protein_transmembrane_4_beta
OG_72	HoiH23_PlH23_003206-RA	HoiH23_PlH23_003206	HoiH23	lysosomal_protein_transmembrane_4_beta
OG_72	Tadh_TriadT57979	Tadh_TriadG57979	Tadh	lysosomal_protein_transmembrane_4_beta
OG_73	HoiH23_PlH23_006137-RA	HoiH23_PlH23_006137	HoiH23	CYFIP_related_Rac1_interactor_B
OG_73	TrH2_TrispH2_006485-RA	TrH2_TrispH2_006485	TrH2	CYFIP_related_Rac1_interactor_B
OG_73	Hhon_g00237.t1	Hhon_g00237.t1	Hhon	CYFIP_related_Rac1_interactor_B
OG_73	Tadh_TriadT57978	Tadh_TriadG57978	Tadh	CYFIP_related_Rac1_interactor_B
OG_74	Hhon_g00239.t1	Hhon_g00239.t1	Hhon	family_with_sequence_similarity_91_member_A1
OG_74	TrH2_TrispH2_006487-RA	TrH2_TrispH2_006487	TrH2	family_with_sequence_similarity_91_member_A1
OG_74	Tadh_TriadT57976	Tadh_TriadG57976	Tadh	family_with_sequence_similarity_91_member_A1
OG_74	HoiH23_PlH23_006135-RA	HoiH23_PlH23_006135	HoiH23	family_with_sequence_similarity_91_member_A1
OG_75	Hhon_g00240.t1	Hhon_g00240.t1	Hhon	transmembrane_protein_86A
OG_75	Tadh_TriadT57975	Tadh_TriadG57975	Tadh	transmembrane_protein_86A
OG_75	TrH2_TrispH2_006488-RA	TrH2_TrispH2_006488	TrH2	transmembrane_protein_86A
OG_75	HoiH23_PlH23_006134-RA	HoiH23_PlH23_006134	HoiH23	transmembrane_protein_86A
OG_76	Tadh_TriadT28071	Tadh_TriadG28071	Tadh	coiled_coil_and_C2_domain_containing_2A
OG_76	HoiH23_PlH23_006132-RA	HoiH23_PlH23_006132	HoiH23	coiled_coil_and_C2_domain_containing_2A
OG_76	TrH2_TrispH2_006490-RA	TrH2_TrispH2_006490	TrH2	coiled_coil_and_C2_domain_containing_2A
OG_76	Hhon_g00242.t1	Hhon_g00242.t1	Hhon	coiled_coil_and_C2_domain_containing_2A
OG_77	TrH2_TrispH2_006492-RA	TrH2_TrispH2_006492	TrH2	nudix_hydrolase_3
OG_77	Hhon_g00243.t1	Hhon_g00243.t1	Hhon	nudix_hydrolase_3
OG_77	HoiH23_PlH23_006131-RA	HoiH23_PlH23_006131	HoiH23	nudix_hydrolase_3
OG_77	Tadh_TriadT57972	Tadh_TriadG57972	Tadh	nudix_hydrolase_3
OG_78	HoiH23_PlH23_006129-RA	HoiH23_PlH23_006129	HoiH23	EFR3_homolog_B
OG_78	TrH2_TrispH2_006494-RA	TrH2_TrispH2_006494	TrH2	EFR3_homolog_B
OG_78	Tadh_TriadT27697	Tadh_TriadG27697	Tadh	EFR3_homolog_B
OG_78	Hhon_g00245.t1	Hhon_g00245.t1	Hhon	EFR3_homolog_B
OG_79	Hhon_g00247.t1	Hhon_g00247.t1	Hhon	Sad1_and_UNC84_domain_containing_1
OG_79	TrH2_TrispH2_006496-RA	TrH2_TrispH2_006496	TrH2	Sad1_and_UNC84_domain_containing_1
OG_79	Tadh_TriadT57968	Tadh_TriadG57968	Tadh	Sad1_and_UNC84_domain_containing_1
OG_79	HoiH23_PlH23_006127-RA	HoiH23_PlH23_006127	HoiH23	Sad1_and_UNC84_domain_containing_1
OG_80	HoiH23_PlH23_006121-RA	HoiH23_PlH23_006121	HoiH23
OG_80	Hhon_g00252.t1	Hhon_g00252.t1	Hhon
OG_80	TrH2_TrispH2_006502-RA	TrH2_TrispH2_006502	TrH2
OG_80	Tadh_TriadT57963	Tadh_TriadG57963	Tadh
OG_81	Hhon_g00253.t1	Hhon_g00253.t1	Hhon	trafficking_protein_particle_complex_12
OG_81	TrH2_TrispH2_006503-RA	TrH2_TrispH2_006503	TrH2	trafficking_protein_particle_complex_12
OG_81	Tadh_TriadT57962	Tadh_TriadG57962	Tadh	trafficking_protein_particle_complex_12
OG_81	HoiH23_PlH23_006120-RA	HoiH23_PlH23_006120	HoiH23	trafficking_protein_particle_complex_12
OG_82	Hhon_g00254.t1	Hhon_g00254.t1	Hhon	POP1_homolog_ribonuclease_P_MRP_subunit
OG_82	Tadh_TriadT57961	Tadh_TriadG57961	Tadh	POP1_homolog_ribonuclease_P_MRP_subunit
OG_82	HoiH23_PlH23_006119-RA	HoiH23_PlH23_006119	HoiH23	POP1_homolog_ribonuclease_P_MRP_subunit
OG_82	TrH2_TrispH2_006504-RA	TrH2_TrispH2_006504	TrH2	POP1_homolog_ribonuclease_P_MRP_subunit
OG_83	Tadh_TriadT57959	Tadh_TriadG57959	Tadh
OG_83	HoiH23_PlH23_006117-RA	HoiH23_PlH23_006117	HoiH23
OG_83	Hhon_g00256.t1	Hhon_g00256.t1	Hhon
OG_83	TrH2_TrispH2_006506-RA	TrH2_TrispH2_006506	TrH2
OG_84	HoiH23_PlH23_001117-RA	HoiH23_PlH23_001117	HoiH23	mediator_complex_subunit_23
OG_84	TrH2_TrispH2_006510-RA	TrH2_TrispH2_006510	TrH2	mediator_complex_subunit_23
OG_84	Hhon_g00259.t1	Hhon_g00259.t1	Hhon	mediator_complex_subunit_23
OG_84	Tadh_TriadT28077	Tadh_TriadG28077	Tadh	mediator_complex_subunit_23
OG_85	TrH2_TrispH2_001492-RA	TrH2_TrispH2_001492	TrH2	cytochrome_c_oxidase_subunit_5B
OG_85	Tadh_TriadT64068	Tadh_TriadG64068	Tadh	cytochrome_c_oxidase_subunit_5B
OG_85	HoiH23_PlH23_001115-RA	HoiH23_PlH23_001115	HoiH23	cytochrome_c_oxidase_subunit_5B
OG_85	Hhon_g00261.t1	Hhon_g00261.t1	Hhon	cytochrome_c_oxidase_subunit_5B
OG_86	TrH2_TrispH2_001491-RA	TrH2_TrispH2_001491	TrH2
OG_86	Tadh_TriadT57950	Tadh_TriadG57950	Tadh
OG_86	Hhon_g00262.t1	Hhon_g00262.t1	Hhon
OG_86	HoiH23_PlH23_001114-RA	HoiH23_PlH23_001114	HoiH23
OG_87	Tadh_TriadT57948	Tadh_TriadG57948	Tadh	peroxisomal_biogenesis_factor_3
OG_87	HoiH23_PlH23_001112-RA	HoiH23_PlH23_001112	HoiH23	peroxisomal_biogenesis_factor_3
OG_87	Hhon_g00263.t1	Hhon_g00263.t1	Hhon	peroxisomal_biogenesis_factor_3
OG_87	TrH2_TrispH2_001489-RA	TrH2_TrispH2_001489	TrH2	peroxisomal_biogenesis_factor_3
OG_88	Tadh_TriadT57940	Tadh_TriadG57940	Tadh
OG_88	HoiH23_PlH23_001104-RA	HoiH23_PlH23_001104	HoiH23
OG_88	Hhon_g00271.t1	Hhon_g00271.t1	Hhon
OG_88	TrH2_TrispH2_001481-RA	TrH2_TrispH2_001481	TrH2
OG_89	HoiH23_PlH23_001103-RA	HoiH23_PlH23_001103	HoiH23	eukaryotic_translation_initiation_factor_3_subunit_E
OG_89	Hhon_g00272.t1	Hhon_g00272.t1	Hhon	eukaryotic_translation_initiation_factor_3_subunit_E
OG_89	TrH2_TrispH2_001480-RA	TrH2_TrispH2_001480	TrH2	eukaryotic_translation_initiation_factor_3_subunit_E
OG_89	Tadh_TriadT50473	Tadh_TriadG50473	Tadh	eukaryotic_translation_initiation_factor_3_subunit_E
OG_90	TrH2_TrispH2_001472-RA	TrH2_TrispH2_001472	TrH2
OG_90	Hhon_g00282.t1	Hhon_g00282.t1	Hhon
OG_91	Hhon_g00283.t1	Hhon_g00283.t1	Hhon	ASXL_transcriptional_regulator_2
OG_91	HoiH23_PlH23_001094-RA	HoiH23_PlH23_001094	HoiH23	ASXL_transcriptional_regulator_2
OG_91	Tadh_TriadT57928	Tadh_TriadG57928	Tadh	ASXL_transcriptional_regulator_1
OG_91	TrH2_TrispH2_001470-RA	TrH2_TrispH2_001470	TrH2	ASXL_transcriptional_regulator_2
OG_92	HoiH23_PlH23_001093-RA	HoiH23_PlH23_001093	HoiH23	DNA_primase_subunit_2
OG_92	Hhon_g00284.t1	Hhon_g00284.t1	Hhon	DNA_primase_subunit_2
OG_92	TrH2_TrispH2_001468-RA	TrH2_TrispH2_001468	TrH2	DNA_primase_subunit_2
OG_92	Tadh_TriadT57927	Tadh_TriadG57927	Tadh	DNA_primase_subunit_2
OG_93	Tadh_TriadT51212	Tadh_TriadG51212	Tadh	ribonuclease_H2_subunit_A
OG_93	HoiH23_PlH23_008711-RA	HoiH23_PlH23_008711	HoiH23	ribonuclease_H2_subunit_A
OG_93	Hhon_g00297.t1	Hhon_g00297.t1	Hhon	ribonuclease_H2_subunit_A
OG_93	TrH2_TrispH2_011444-RA	TrH2_TrispH2_011444	TrH2	ribonuclease_H2_subunit_A
OG_94	HoiH23_PlH23_008710-RA	HoiH23_PlH23_008710	HoiH23	mediator_complex_subunit_7
OG_94	Hhon_g00298.t1	Hhon_g00298.t1	Hhon	mediator_complex_subunit_7
OG_94	TrH2_TrispH2_011443-RA	TrH2_TrispH2_011443	TrH2	mediator_complex_subunit_7
OG_94	Tadh_TriadT62378	Tadh_TriadG62378	Tadh	mediator_complex_subunit_7
OG_95	HoiH23_PlH23_008704-RA	HoiH23_PlH23_008704	HoiH23	trans_golgi_network_vesicle_protein_23_homolog_B
OG_95	TrH2_TrispH2_009378-RA	TrH2_TrispH2_009378	TrH2	trans_golgi_network_vesicle_protein_23_homolog_B
OG_95	Tadh_TriadT20691	Tadh_TriadG20691	Tadh	trans_golgi_network_vesicle_protein_23_homolog_B
OG_95	Hhon_g00304.t1	Hhon_g00304.t1	Hhon	trans_golgi_network_vesicle_protein_23_homolog_A
OG_96	HoiH23_PlH23_008701-RA	HoiH23_PlH23_008701	HoiH23	oxidoreductase_like_domain_containing_1
OG_96	TrH2_TrispH2_009376-RA	TrH2_TrispH2_009376	TrH2	oxidoreductase_like_domain_containing_1
OG_96	Tadh_TriadT53986	Tadh_TriadG53986	Tadh	oxidoreductase_like_domain_containing_1
OG_96	Hhon_g00306.t1	Hhon_g00306.t1	Hhon	oxidoreductase_like_domain_containing_1
OG_97	Tadh_TriadT53983	Tadh_TriadG53983	Tadh
OG_97	Hhon_g00308.t1	Hhon_g00308.t1	Hhon
OG_97	HoiH23_PlH23_008699-RA	HoiH23_PlH23_008699	HoiH23
OG_97	TrH2_TrispH2_009373-RA	TrH2_TrispH2_009373	TrH2
OG_98	Tadh_TriadT20514	Tadh_TriadG20514	Tadh	N_acetyltransferase_9_putative
OG_98	Hhon_g00310.t1	Hhon_g00310.t1	Hhon	N_acetyltransferase_9_putative
OG_98	TrH2_TrispH2_009371-RA	TrH2_TrispH2_009371	TrH2	N_acetyltransferase_9_putative
OG_98	HoiH23_PlH23_011227-RA	HoiH23_PlH23_011227	HoiH23	N_acetyltransferase_9_putative
OG_99	HoiH23_PlH23_010102-RA	HoiH23_PlH23_010102	HoiH23	IQ_motif_containing_K
OG_99	Tadh_TriadT53977	Tadh_TriadG53977	Tadh	IQ_motif_containing_K
OG_99	Hhon_g00312.t1	Hhon_g00312.t1	Hhon	IQ_motif_containing_K
OG_99	TrH2_TrispH2_009614-RA	TrH2_TrispH2_009614	TrH2	IQ_motif_containing_K
OG_100	HoiH23_PlH23_010101-RA	HoiH23_PlH23_010101	HoiH23
OG_100	TrH2_TrispH2_009612-RA	TrH2_TrispH2_009612	TrH2
OG_100	Hhon_g00313.t1	Hhon_g00313.t1	Hhon
OG_100	Tadh_TriadT53975	Tadh_TriadG53975	Tadh
OG_101	HoiH23_PlH23_009488-RA	HoiH23_PlH23_009488	HoiH23	mitochondrial_ribosomal_protein_S22
OG_101	Hhon_g00321.t1	Hhon_g00321.t1	Hhon	mitochondrial_ribosomal_protein_S22
OG_101	TrH2_TrispH2_009604-RA	TrH2_TrispH2_009604	TrH2	mitochondrial_ribosomal_protein_S22
OG_101	Tadh_TriadT15952	Tadh_TriadG15952	Tadh	mitochondrial_ribosomal_protein_S22
OG_102	Hhon_g00322.t1	Hhon_g00322.t1	Hhon	NADH_ubiquinone_oxidoreductase_subunit_B10
OG_102	TrH2_TrispH2_009603-RA	TrH2_TrispH2_009603	TrH2	NADH_ubiquinone_oxidoreductase_subunit_B10
OG_102	Tadh_TriadT53964	Tadh_TriadG53964	Tadh
OG_102	HoiH23_PlH23_009487-RA	HoiH23_PlH23_009487	HoiH23	NADH_ubiquinone_oxidoreductase_subunit_B10
OG_103	Hhon_g00324.t1	Hhon_g00324.t1	Hhon
OG_103	TrH2_TrispH2_009601-RA	TrH2_TrispH2_009601	TrH2
OG_103	Tadh_TriadT53962	Tadh_TriadG53962	Tadh
OG_103	HoiH23_PlH23_009485-RA	HoiH23_PlH23_009485	HoiH23
OG_104	TrH2_TrispH2_009600-RA	TrH2_TrispH2_009600	TrH2	ribosomal_protein_L3
OG_104	Hhon_g00325.t1	Hhon_g00325.t1	Hhon	ribosomal_protein_L3
OG_104	HoiH23_PlH23_009484-RA	HoiH23_PlH23_009484	HoiH23	ribosomal_protein_L3
OG_104	Tadh_TriadT63703	Tadh_TriadG63703	Tadh	ribosomal_protein_L3
OG_105	TrH2_TrispH2_009599-RA	TrH2_TrispH2_009599	TrH2	calcineurin_like_phosphoesterase_domain_containing_1
OG_105	Tadh_TriadT21553	Tadh_TriadG21553	Tadh	calcineurin_like_phosphoesterase_domain_containing_1
OG_105	HoiH23_PlH23_009483-RA	HoiH23_PlH23_009483	HoiH23	calcineurin_like_phosphoesterase_domain_containing_1
OG_105	Hhon_g00326.t1	Hhon_g00326.t1	Hhon	calcineurin_like_phosphoesterase_domain_containing_1
OG_106	Hhon_g00332.t1	Hhon_g00332.t1	Hhon	cytochrome_c_oxidase_subunit_6B1
OG_106	TrH2_TrispH2_010980-RA	TrH2_TrispH2_010980	TrH2	cytochrome_c_oxidase_subunit_6B1
OG_106	Tadh_TriadT21297	Tadh_TriadG21297	Tadh	cytochrome_c_oxidase_subunit_6B1
OG_106	HoiH23_PlH23_010833-RA	HoiH23_PlH23_010833	HoiH23	cytochrome_c_oxidase_subunit_6B1
OG_107	Hhon_g00333.t1	Hhon_g00333.t1	Hhon	leukocyte_receptor_cluster_member_8
OG_107	TrH2_TrispH2_010981-RA	TrH2_TrispH2_010981	TrH2	leukocyte_receptor_cluster_member_8
OG_107	HoiH23_PlH23_010832-RA	HoiH23_PlH23_010832	HoiH23	leukocyte_receptor_cluster_member_8
OG_107	Tadh_TriadT21840	Tadh_TriadG21840	Tadh	leukocyte_receptor_cluster_member_8
OG_108	Tadh_TriadT53952	Tadh_TriadG53952	Tadh	centriolar_coiled_coil_protein_110
OG_108	HoiH23_PlH23_010830-RA	HoiH23_PlH23_010830	HoiH23	centriolar_coiled_coil_protein_110
OG_108	Hhon_g00336.t1	Hhon_g00336.t1	Hhon	centriolar_coiled_coil_protein_110
OG_108	TrH2_TrispH2_010983-RA	TrH2_TrispH2_010983	TrH2	centriolar_coiled_coil_protein_110
OG_109	Tadh_TriadT53950	Tadh_TriadG53950	Tadh	tRNA_splicing_endonuclease_subunit_54
OG_109	HoiH23_PlH23_010661-RA	HoiH23_PlH23_010661	HoiH23	tRNA_splicing_endonuclease_subunit_54
OG_109	TrH2_TrispH2_005700-RA	TrH2_TrispH2_005700	TrH2	tRNA_splicing_endonuclease_subunit_54
OG_109	Hhon_g00338.t1	Hhon_g00338.t1	Hhon	tRNA_splicing_endonuclease_subunit_54
OG_110	HoiH23_PlH23_003742-RA	HoiH23_PlH23_003742	HoiH23	signal_transducer_and_activator_of_transcription_1
OG_110	Hhon_g00341.t1	Hhon_g00341.t1	Hhon
OG_110	Hhon_g00344.t1	Hhon_g00344.t1	Hhon	signal_transducer_and_activator_of_transcription_4
OG_110	TrH2_TrispH2_005698-RA	TrH2_TrispH2_005698	TrH2	signal_transducer_and_activator_of_transcription_1
OG_110	Tadh_TriadT53947	Tadh_TriadG53947	Tadh
OG_111	Hhon_g00347.t1	Hhon_g00347.t1	Hhon	chromosome_7_open_reading_frame_50
OG_111	Tadh_TriadT53944	Tadh_TriadG53944	Tadh	chromosome_7_open_reading_frame_50
OG_111	HoiH23_PlH23_003739-RA	HoiH23_PlH23_003739	HoiH23	chromosome_7_open_reading_frame_50
OG_111	TrH2_TrispH2_005695-RA	TrH2_TrispH2_005695	TrH2	chromosome_7_open_reading_frame_50
OG_112	Hhon_g00349.t1	Hhon_g00349.t1	Hhon	FYVE_and_coiled_coil_domain_autophagy_adaptor_1
OG_112	TrH2_TrispH2_005693-RA	TrH2_TrispH2_005693	TrH2	RUN_and_FYVE_domain_containing_4
OG_112	HoiH23_PlH23_003737-RA	HoiH23_PlH23_003737	HoiH23	FYVE_and_coiled_coil_domain_autophagy_adaptor_1
OG_112	Tadh_TriadT53941	Tadh_TriadG53941	Tadh	RUN_and_FYVE_domain_containing_4
OG_113	TrH2_TrispH2_005692-RA	TrH2_TrispH2_005692	TrH2	NPL4_homolog_ubiquitin_recognition_factor
OG_113	Hhon_g00350.t1	Hhon_g00350.t1	Hhon	NPL4_homolog_ubiquitin_recognition_factor
OG_113	HoiH23_PlH23_003736-RA	HoiH23_PlH23_003736	HoiH23	NPL4_homolog_ubiquitin_recognition_factor
OG_113	Tadh_TriadT63700	Tadh_TriadG63700	Tadh	NPL4_homolog_ubiquitin_recognition_factor
OG_114	TrH2_TrispH2_005690-RA	TrH2_TrispH2_005690	TrH2	WW_domain_binding_protein_2
OG_114	Hhon_g00352.t1	Hhon_g00352.t1	Hhon	WW_domain_binding_protein_2
OG_114	HoiH23_PlH23_003734-RA	HoiH23_PlH23_003734	HoiH23	WW_domain_binding_protein_2
OG_114	Tadh_TriadT63698	Tadh_TriadG63698	Tadh	WW_domain_binding_protein_2
OG_115	Hhon_g00357.t1	Hhon_g00357.t1	Hhon
OG_115	HoiH23_PlH23_003729-RA	HoiH23_PlH23_003729	HoiH23
OG_115	TrH2_TrispH2_005686-RA	TrH2_TrispH2_005686	TrH2
OG_115	Tadh_wf_g2701.t1	Tadh_wf_g2701	Tadh
OG_116	Tadh_TriadT53928	Tadh_TriadG53928	Tadh	mediator_complex_subunit_8
OG_116	HoiH23_PlH23_003723-RA	HoiH23_PlH23_003723	HoiH23	mediator_complex_subunit_8
OG_116	TrH2_TrispH2_005680-RA	TrH2_TrispH2_005680	TrH2	mediator_complex_subunit_8
OG_116	Hhon_g00362.t1	Hhon_g00362.t1	Hhon	mediator_complex_subunit_8
OG_117	Hhon_g00371.t1	Hhon_g00371.t1	Hhon
OG_117	HoiH23_PlH23_003714-RA	HoiH23_PlH23_003714	HoiH23
OG_117	Tadh_TriadT21266	Tadh_TriadG21266	Tadh
OG_117	TrH2_TrispH2_005673-RA	TrH2_TrispH2_005673	TrH2
OG_118	Hhon_g00372.t1	Hhon_g00372.t1	Hhon	ataxin_10
OG_118	HoiH23_PlH23_003713-RA	HoiH23_PlH23_003713	HoiH23	ataxin_10
OG_118	Tadh_TriadT53916	Tadh_TriadG53916	Tadh	ataxin_10
OG_118	TrH2_TrispH2_005671-RA	TrH2_TrispH2_005671	TrH2	ataxin_10
OG_119	Hhon_g00373.t1	Hhon_g00373.t1	Hhon	aspartyl_aminopeptidase
OG_119	Tadh_TriadT37272	Tadh_TriadG37272	Tadh	aspartyl_aminopeptidase
OG_119	TrH2_TrispH2_005670-RA	TrH2_TrispH2_005670	TrH2	aspartyl_aminopeptidase
OG_119	HoiH23_PlH23_003712-RA	HoiH23_PlH23_003712	HoiH23	aspartyl_aminopeptidase
OG_120	Tadh_TriadT63696	Tadh_TriadG63696	Tadh	non_SMC_condensin_II_complex_subunit_G2
OG_120	Hhon_g00389.t1	Hhon_g00389.t1	Hhon	non_SMC_condensin_II_complex_subunit_G2
OG_120	TrH2_TrispH2_002797-RA	TrH2_TrispH2_002797	TrH2	non_SMC_condensin_II_complex_subunit_G2
OG_120	HoiH23_PlH23_001765-RA	HoiH23_PlH23_001765	HoiH23	non_SMC_condensin_II_complex_subunit_G2
OG_121	Tadh_TriadT63695	Tadh_TriadG63695	Tadh	TRAF3_interacting_protein_1
OG_121	HoiH23_PlH23_001768-RA	HoiH23_PlH23_001768	HoiH23	TRAF3_interacting_protein_1
OG_121	TrH2_TrispH2_002796-RA	TrH2_TrispH2_002796	TrH2	TRAF3_interacting_protein_1
OG_121	Hhon_g00391.t1	Hhon_g00391.t1	Hhon	TRAF3_interacting_protein_1
OG_122	HoiH23_PlH23_001769-RA	HoiH23_PlH23_001769	HoiH23	NADH_ubiquinone_oxidoreductase_subunit_A8
OG_122	TrH2_TrispH2_002795-RA	TrH2_TrispH2_002795	TrH2	NADH_ubiquinone_oxidoreductase_subunit_A8
OG_122	Hhon_g00392.t1	Hhon_g00392.t1	Hhon	NADH_ubiquinone_oxidoreductase_subunit_A8
OG_122	Tadh_TriadT7491	Tadh_TriadG7491	Tadh	NADH_ubiquinone_oxidoreductase_subunit_A8
OG_123	Hhon_g00397.t1	Hhon_g00397.t1	Hhon	rhomboid_domain_containing_1
OG_123	Tadh_TriadT53891	Tadh_TriadG53891	Tadh	rhomboid_domain_containing_1
OG_123	HoiH23_PlH23_001772-RA	HoiH23_PlH23_001772	HoiH23	rhomboid_domain_containing_1
OG_123	TrH2_TrispH2_002791-RA	TrH2_TrispH2_002791	TrH2	rhomboid_domain_containing_1
OG_124	Tadh_TriadT21703	Tadh_TriadG21703	Tadh	phosphopantothenoylcysteine_synthetase
OG_124	Hhon_g00399.t1	Hhon_g00399.t1	Hhon	phosphopantothenoylcysteine_synthetase
OG_124	TrH2_TrispH2_002789-RA	TrH2_TrispH2_002789	TrH2	phosphopantothenoylcysteine_synthetase
OG_124	HoiH23_PlH23_001774-RA	HoiH23_PlH23_001774	HoiH23	phosphopantothenoylcysteine_synthetase
OG_125	HoiH23_PlH23_001776-RA	HoiH23_PlH23_001776	HoiH23
OG_125	TrH2_TrispH2_002787-RA	TrH2_TrispH2_002787	TrH2	formation_of_mitochondrial_complex_V_assembly_factor_1_homolog
OG_125	Hhon_g00401.t1	Hhon_g00401.t1	Hhon	formation_of_mitochondrial_complex_V_assembly_factor_1_homolog
OG_126	Hhon_g00403.t1	Hhon_g00403.t1	Hhon	ATPase_H_transporting_V1_subunit_F
OG_126	TrH2_TrispH2_002785-RA	TrH2_TrispH2_002785	TrH2	ATPase_H_transporting_V1_subunit_F
OG_126	HoiH23_PlH23_001778-RA	HoiH23_PlH23_001778	HoiH23	ATPase_H_transporting_V1_subunit_F
OG_126	Tadh_TriadT37267	Tadh_TriadG37267	Tadh	ATPase_H_transporting_V1_subunit_F
OG_127	HoiH23_PlH23_001783-RA	HoiH23_PlH23_001783	HoiH23	HUS1_checkpoint_clamp_component
OG_127	Tadh_TriadT53881	Tadh_TriadG53881	Tadh	HUS1_checkpoint_clamp_component
OG_127	TrH2_TrispH2_002780-RA	TrH2_TrispH2_002780	TrH2	HUS1_checkpoint_clamp_component
OG_127	Hhon_g00408.t1	Hhon_g00408.t1	Hhon	HUS1_checkpoint_clamp_component
OG_128	TrH2_TrispH2_002775-RA	TrH2_TrispH2_002775	TrH2	VPS16_core_subunit_of_CORVET_and_HOPS_complexes
OG_128	Hhon_g00411.t1	Hhon_g00411.t1	Hhon	VPS16_core_subunit_of_CORVET_and_HOPS_complexes
OG_128	HoiH23_PlH23_001787-RA	HoiH23_PlH23_001787	HoiH23	VPS16_core_subunit_of_CORVET_and_HOPS_complexes
OG_128	Tadh_TriadT20725	Tadh_TriadG20725	Tadh	VPS16_core_subunit_of_CORVET_and_HOPS_complexes
OG_129	HoiH23_PlH23_001788-RA	HoiH23_PlH23_001788	HoiH23	ring_finger_protein_32
OG_129	Hhon_g00412.t1	Hhon_g00412.t1	Hhon	ring_finger_protein_32
OG_129	Tadh_TriadT20747	Tadh_TriadG20747	Tadh	ring_finger_protein_32
OG_129	TrH2_TrispH2_002774-RA	TrH2_TrispH2_002774	TrH2	ring_finger_protein_32
OG_130	Hhon_g00413.t1	Hhon_g00413.t1	Hhon	translin
OG_130	Tadh_TriadT20923	Tadh_TriadG20923	Tadh	translin
OG_130	HoiH23_PlH23_001789-RA	HoiH23_PlH23_001789	HoiH23	translin
OG_130	TrH2_TrispH2_002773-RA	TrH2_TrispH2_002773	TrH2	translin
OG_131	Tadh_TriadT53874	Tadh_TriadG53874	Tadh	sclerostin_domain_containing_1
OG_131	TrH2_TrispH2_002771-RA	TrH2_TrispH2_002771	TrH2	sclerostin_domain_containing_1
OG_131	Hhon_g00415.t1	Hhon_g00415.t1	Hhon	sclerostin_domain_containing_1
OG_131	HoiH23_PlH23_001791-RA	HoiH23_PlH23_001791	HoiH23	sclerostin_domain_containing_1
OG_132	Hhon_g00420.t1	Hhon_g00420.t1	Hhon	CDP_L_ribitol_pyrophosphorylase_A
OG_132	Tadh_TriadT21810	Tadh_TriadG21810	Tadh	CDP_L_ribitol_pyrophosphorylase_A
OG_132	HoiH23_PlH23_001796-RA	HoiH23_PlH23_001796	HoiH23	CDP_L_ribitol_pyrophosphorylase_A
OG_132	TrH2_TrispH2_002766-RA	TrH2_TrispH2_002766	TrH2	CDP_L_ribitol_pyrophosphorylase_A
OG_133	Hhon_g00421.t1	Hhon_g00421.t1	Hhon	prefoldin_subunit_5
OG_133	Tadh_TriadT53868	Tadh_TriadG53868	Tadh	prefoldin_subunit_5
OG_133	HoiH23_PlH23_001797-RA	HoiH23_PlH23_001797	HoiH23	prefoldin_subunit_5
OG_133	TrH2_TrispH2_002765-RA	TrH2_TrispH2_002765	TrH2	prefoldin_subunit_5
OG_134	Tadh_TriadT63691	Tadh_TriadG63691	Tadh
OG_134	Hhon_g00422.t1	Hhon_g00422.t1	Hhon
OG_134	TrH2_TrispH2_002764-RA	TrH2_TrispH2_002764	TrH2
OG_134	HoiH23_PlH23_001798-RA	HoiH23_PlH23_001798	HoiH23
OG_135	Tadh_TriadT53866	Tadh_TriadG53866	Tadh	succinate_dehydrogenase_complex_assembly_factor_3
OG_135	TrH2_TrispH2_002763-RA	TrH2_TrispH2_002763	TrH2	succinate_dehydrogenase_complex_assembly_factor_3
OG_135	Hhon_g00423.t1	Hhon_g00423.t1	Hhon	succinate_dehydrogenase_complex_assembly_factor_3
OG_135	HoiH23_PlH23_001799-RA	HoiH23_PlH23_001799	HoiH23	succinate_dehydrogenase_complex_assembly_factor_3
OG_136	HoiH23_PlH23_001801-RA	HoiH23_PlH23_001801	HoiH23
OG_136	TrH2_TrispH2_002761-RA	TrH2_TrispH2_002761	TrH2
OG_136	Hhon_g00425.t1	Hhon_g00425.t1	Hhon
OG_136	Tadh_TriadT53863	Tadh_TriadG53863	Tadh
OG_137	Hhon_g00429.t1	Hhon_g00429.t1	Hhon
OG_137	Tadh_TriadT53859	Tadh_TriadG53859	Tadh	alsin_Rho_guanine_nucleotide_exchange_factor_ALS2
OG_137	HoiH23_PlH23_001805-RA	HoiH23_PlH23_001805	HoiH23
OG_137	TrH2_TrispH2_002757-RA	TrH2_TrispH2_002757	TrH2	alsin_Rho_guanine_nucleotide_exchange_factor_ALS2
OG_138	HoiH23_PlH23_009556-RA	HoiH23_PlH23_009556	HoiH23	single_pass_membrane_protein_with_aspartate_rich_tail_1
OG_138	TrH2_TrispH2_002747-RA	TrH2_TrispH2_002747	TrH2	single_pass_membrane_protein_with_aspartate_rich_tail_1
OG_138	Hhon_g00448.t1	Hhon_g00448.t1	Hhon	single_pass_membrane_protein_with_aspartate_rich_tail_1
OG_138	Tadh_wf_g2614.t1	Tadh_wf_g2614	Tadh	single_pass_membrane_protein_with_aspartate_rich_tail_1
OG_139	TrH2_TrispH2_002743-RA	TrH2_TrispH2_002743	TrH2	ankyrin_repeat_and_fibronectin_type_III_domain_containing_1
OG_139	Hhon_g00452.t1	Hhon_g00452.t1	Hhon	ankyrin_repeat_and_fibronectin_type_III_domain_containing_1
OG_139	Tadh_TriadT53843	Tadh_TriadG53843	Tadh	ankyrin_repeat_and_fibronectin_type_III_domain_containing_1
OG_139	HoiH23_PlH23_009552-RA	HoiH23_PlH23_009552	HoiH23	ankyrin_repeat_and_fibronectin_type_III_domain_containing_1
OG_140	TrH2_TrispH2_002738-RA	TrH2_TrispH2_002738	TrH2	HID1_domain_containing
OG_140	Hhon_g00456.t1	Hhon_g00456.t1	Hhon	HID1_domain_containing
OG_140	Tadh_TriadT21464	Tadh_TriadG21464	Tadh	HID1_domain_containing
OG_140	HoiH23_PlH23_005312-RA	HoiH23_PlH23_005312	HoiH23	HID1_domain_containing
OG_141	Hhon_g00457.t1	Hhon_g00457.t1	Hhon	coiled_coil_domain_containing_40
OG_141	TrH2_TrispH2_002737-RA	TrH2_TrispH2_002737	TrH2	coiled_coil_domain_containing_40
OG_141	HoiH23_PlH23_005311-RA	HoiH23_PlH23_005311	HoiH23	coiled_coil_domain_containing_40
OG_141	Tadh_wf_g2603.t1	Tadh_wf_g2603	Tadh	coiled_coil_domain_containing_40
OG_142	HoiH23_PlH23_005307-RA	HoiH23_PlH23_005307	HoiH23
OG_142	Hhon_g00461.t1	Hhon_g00461.t1	Hhon	activating_transcription_factor_7_interacting_protein_2
OG_142	TrH2_TrispH2_002732-RA	TrH2_TrispH2_002732	TrH2
OG_142	Tadh_TriadT53832	Tadh_TriadG53832	Tadh
OG_143	HoiH23_PlH23_005306-RA	HoiH23_PlH23_005306	HoiH23	centrosomal_protein_131
OG_143	TrH2_TrispH2_002731-RA	TrH2_TrispH2_002731	TrH2	centrosomal_protein_131
OG_143	Tadh_TriadT53830	Tadh_TriadG53830	Tadh
OG_143	Hhon_g00463.t1	Hhon_g00463.t1	Hhon	centrosomal_protein_131
OG_144	TrH2_TrispH2_002729-RA	TrH2_TrispH2_002729	TrH2	H1.0_linker_histone
OG_144	Tadh_TriadT53828	Tadh_TriadG53828	Tadh	H1.0_linker_histone
OG_144	HoiH23_PlH23_005304-RA	HoiH23_PlH23_005304	HoiH23	H1.0_linker_histone
OG_144	Hhon_g00465.t1	Hhon_g00465.t1	Hhon	H1.0_linker_histone
OG_145	Hhon_g00467.t1	Hhon_g00467.t1	Hhon	C_X9_C_motif_containing_2
OG_145	TrH2_TrispH2_002728-RA	TrH2_TrispH2_002728	TrH2	C_X9_C_motif_containing_2
OG_145	Tadh_wf_g2594.t1	Tadh_wf_g2594	Tadh	C_X9_C_motif_containing_2
OG_146	TrH2_TrispH2_002727-RA	TrH2_TrispH2_002727	TrH2
OG_146	Hhon_g00468.t1	Hhon_g00468.t1	Hhon
OG_146	Tadh_wf_g2593.t1	Tadh_wf_g2593	Tadh
OG_146	HoiH23_PlH23_005301-RA	HoiH23_PlH23_005301	HoiH23
OG_147	Tadh_TriadT53824	Tadh_TriadG53824	Tadh	pentatricopeptide_repeat_domain_1
OG_147	TrH2_TrispH2_002723-RA	TrH2_TrispH2_002723	TrH2	pentatricopeptide_repeat_domain_1
OG_147	Hhon_g00472.t1	Hhon_g00472.t1	Hhon	pentatricopeptide_repeat_domain_1
OG_147	HoiH23_PlH23_005297-RA	HoiH23_PlH23_005297	HoiH23	pentatricopeptide_repeat_domain_1
OG_148	TrH2_TrispH2_002711-RA	TrH2_TrispH2_002711	TrH2	gamma_glutamylamine_cyclotransferase
OG_148	Tadh_TriadT17273	Tadh_TriadG17273	Tadh	gamma_glutamylamine_cyclotransferase
OG_148	HoiH23_PlH23_006580-RA	HoiH23_PlH23_006580	HoiH23	gamma_glutamylamine_cyclotransferase
OG_148	Hhon_g00487.t1	Hhon_g00487.t1	Hhon	gamma_glutamylamine_cyclotransferase
OG_149	TrH2_TrispH2_002710-RA	TrH2_TrispH2_002710	TrH2
OG_149	HoiH23_PlH23_006581-RA	HoiH23_PlH23_006581	HoiH23
OG_149	Hhon_g00488.t1	Hhon_g00488.t1	Hhon	non_homologous_end_joining_factor_1
OG_149	Tadh_TriadT53808	Tadh_TriadG53808	Tadh
OG_150	HoiH23_PlH23_006582-RA	HoiH23_PlH23_006582	HoiH23	chromosome_7_open_reading_frame_31
OG_150	TrH2_TrispH2_002709-RA	TrH2_TrispH2_002709	TrH2	chromosome_7_open_reading_frame_31
OG_150	Hhon_g00489.t1	Hhon_g00489.t1	Hhon	chromosome_7_open_reading_frame_31
OG_150	Tadh_TriadT53807	Tadh_TriadG53807	Tadh	chromosome_7_open_reading_frame_31
OG_151	Hhon_g00492.t1	Hhon_g00492.t1	Hhon
OG_151	Tadh_TriadT53805	Tadh_TriadG53805	Tadh	transmembrane_and_ubiquitin_like_domain_containing_2
OG_151	TrH2_TrispH2_002707-RA	TrH2_TrispH2_002707	TrH2
OG_151	HoiH23_PlH23_006585-RA	HoiH23_PlH23_006585	HoiH23
OG_152	TrH2_TrispH2_002540-RA	TrH2_TrispH2_002540	TrH2	junction_plakoglobin
OG_152	Hhon_g00533.t1	Hhon_g00533.t1	Hhon	junction_plakoglobin
OG_152	HoiH23_PlH23_001160-RA	HoiH23_PlH23_001160	HoiH23	junction_plakoglobin
OG_152	Tadh_TriadT22780	Tadh_TriadG22780	Tadh	junction_plakoglobin
OG_153	HoiH23_PlH23_001153-RA	HoiH23_PlH23_001153	HoiH23	sulfite_oxidase
OG_153	Tadh_TriadT22538	Tadh_TriadG22538	Tadh	sulfite_oxidase
OG_153	TrH2_TrispH2_002543-RA	TrH2_TrispH2_002543	TrH2	sulfite_oxidase
OG_153	Hhon_g00538.t1	Hhon_g00538.t1	Hhon	sulfite_oxidase
OG_154	HoiH23_PlH23_001145-RA	HoiH23_PlH23_001145	HoiH23	armadillo_repeat_containing_8
OG_154	Tadh_TriadT54171	Tadh_TriadG54171	Tadh	armadillo_repeat_containing_8
OG_154	TrH2_TrispH2_002553-RA	TrH2_TrispH2_002553	TrH2	armadillo_repeat_containing_8
OG_154	Hhon_g00546.t1	Hhon_g00546.t1	Hhon	armadillo_repeat_containing_8
OG_155	Hhon_g00547.t1	Hhon_g00547.t1	Hhon	matrix_AAA_peptidase_interacting_protein_1
OG_155	HoiH23_PlH23_001144-RA	HoiH23_PlH23_001144	HoiH23	matrix_AAA_peptidase_interacting_protein_1
OG_155	Tadh_TriadT54172	Tadh_TriadG54172	Tadh
OG_155	TrH2_TrispH2_002554-RA	TrH2_TrispH2_002554	TrH2	matrix_AAA_peptidase_interacting_protein_1
OG_156	TrH2_TrispH2_002555-RA	TrH2_TrispH2_002555	TrH2	family_with_sequence_similarity_172_member_A
OG_156	Hhon_g00548.t1	Hhon_g00548.t1	Hhon	family_with_sequence_similarity_172_member_A
OG_156	HoiH23_PlH23_001143-RA	HoiH23_PlH23_001143	HoiH23	family_with_sequence_similarity_172_member_A
OG_156	Tadh_TriadT22252	Tadh_TriadG22252	Tadh	family_with_sequence_similarity_172_member_A
OG_157	Tadh_TriadT54176	Tadh_TriadG54176	Tadh	COMM_domain_containing_10
OG_157	TrH2_TrispH2_002558-RA	TrH2_TrispH2_002558	TrH2	COMM_domain_containing_10
OG_157	Hhon_g00550.t1	Hhon_g00550.t1	Hhon	COMM_domain_containing_10
OG_157	HoiH23_PlH23_001140-RA	HoiH23_PlH23_001140	HoiH23	COMM_domain_containing_10
OG_158	Tadh_wf_g2949.t1	Tadh_wf_g2949	Tadh	chromosome_1_open_reading_frame_189
OG_158	TrH2_TrispH2_002559-RA	TrH2_TrispH2_002559	TrH2	chromosome_1_open_reading_frame_189
OG_158	Hhon_g00551.t1	Hhon_g00551.t1	Hhon	chromosome_1_open_reading_frame_189
OG_158	HoiH23_PlH23_001139-RA	HoiH23_PlH23_001139	HoiH23	chromosome_1_open_reading_frame_189
OG_159	Tadh_TriadT54177	Tadh_TriadG54177	Tadh
OG_159	TrH2_TrispH2_002560-RA	TrH2_TrispH2_002560	TrH2
OG_159	HoiH23_PlH23_001138-RA	HoiH23_PlH23_001138	HoiH23
OG_159	Hhon_g00552.t1	Hhon_g00552.t1	Hhon
OG_160	Tadh_TriadT54178	Tadh_TriadG54178	Tadh	KIAA0825
OG_160	HoiH23_PlH23_001137-RA	HoiH23_PlH23_001137	HoiH23	KIAA0825
OG_160	TrH2_TrispH2_002561-RA	TrH2_TrispH2_002561	TrH2	KIAA0825
OG_160	Hhon_g00553.t1	Hhon_g00553.t1	Hhon	KIAA0825
OG_161	HoiH23_PlH23_001133-RA	HoiH23_PlH23_001133	HoiH23	adenosine_deaminase_tRNA_specific_3
OG_161	TrH2_TrispH2_002566-RA	TrH2_TrispH2_002566	TrH2	adenosine_deaminase_tRNA_specific_3
OG_161	Hhon_g00556.t1	Hhon_g00556.t1	Hhon	adenosine_deaminase_tRNA_specific_3
OG_161	Tadh_TriadT54182	Tadh_TriadG54182	Tadh	adenosine_deaminase_tRNA_specific_3
OG_162	Hhon_g00557.t1	Hhon_g00557.t1	Hhon	negative_regulator_of_ubiquitin_like_proteins_1
OG_162	Tadh_TriadT54183	Tadh_TriadG54183	Tadh	negative_regulator_of_ubiquitin_like_proteins_1
OG_162	TrH2_TrispH2_002567-RA	TrH2_TrispH2_002567	TrH2	negative_regulator_of_ubiquitin_like_proteins_1
OG_162	HoiH23_PlH23_001132-RA	HoiH23_PlH23_001132	HoiH23	negative_regulator_of_ubiquitin_like_proteins_1
OG_163	Tadh_TriadT63724	Tadh_TriadG63724	Tadh	histone_H3_associated_protein_kinase
OG_163	TrH2_TrispH2_002568-RA	TrH2_TrispH2_002568	TrH2	histone_H3_associated_protein_kinase
OG_163	Hhon_g00558.t1	Hhon_g00558.t1	Hhon	histone_H3_associated_protein_kinase
OG_163	HoiH23_PlH23_001131-RA	HoiH23_PlH23_001131	HoiH23	histone_H3_associated_protein_kinase
OG_164	HoiH23_PlH23_001128-RA	HoiH23_PlH23_001128	HoiH23	RWD_domain_containing_2B
OG_164	Hhon_g00561.t1	Hhon_g00561.t1	Hhon	RWD_domain_containing_2B
OG_164	Tadh_TriadT54187	Tadh_TriadG54187	Tadh	RWD_domain_containing_2B
OG_164	TrH2_TrispH2_002571-RA	TrH2_TrispH2_002571	TrH2	RWD_domain_containing_2B
OG_165	TrH2_TrispH2_002573-RA	TrH2_TrispH2_002573	TrH2	molybdenum_cofactor_synthesis_2
OG_165	HoiH23_PlH23_001126-RA	HoiH23_PlH23_001126	HoiH23	molybdenum_cofactor_synthesis_2
OG_165	Hhon_g00564.t1	Hhon_g00564.t1	Hhon	molybdenum_cofactor_synthesis_2
OG_165	Tadh_TriadT23075	Tadh_TriadG23075	Tadh	molybdenum_cofactor_synthesis_2
OG_166	HoiH23_PlH23_001125-RA	HoiH23_PlH23_001125	HoiH23	RNA_polymerase_III_subunit_C
OG_166	TrH2_TrispH2_002574-RA	TrH2_TrispH2_002574	TrH2	RNA_polymerase_III_subunit_C
OG_166	Hhon_g00565.t1	Hhon_g00565.t1	Hhon	RNA_polymerase_III_subunit_C
OG_166	Tadh_TriadT54190	Tadh_TriadG54190	Tadh	RNA_polymerase_III_subunit_C
OG_167	TrH2_TrispH2_002576-RA	TrH2_TrispH2_002576	TrH2	ADP_dependent_glucokinase
OG_167	Hhon_g00567.t1	Hhon_g00567.t1	Hhon	ADP_dependent_glucokinase
OG_167	Tadh_TriadT54192	Tadh_TriadG54192	Tadh	ADP_dependent_glucokinase
OG_167	HoiH23_PlH23_001123-RA	HoiH23_PlH23_001123	HoiH23	ADP_dependent_glucokinase
OG_168	Tadh_TriadT54193	Tadh_TriadG54193	Tadh	cysteine_rich_transmembrane_BMP_regulator_1
OG_168	HoiH23_PlH23_001122-RA	HoiH23_PlH23_001122	HoiH23	cysteine_rich_transmembrane_BMP_regulator_1
OG_168	TrH2_TrispH2_002577-RA	TrH2_TrispH2_002577	TrH2	cysteine_rich_transmembrane_BMP_regulator_1
OG_168	Hhon_g00568.t1	Hhon_g00568.t1	Hhon	cysteine_rich_transmembrane_BMP_regulator_1
OG_169	HoiH23_PlH23_001120-RA	HoiH23_PlH23_001120	HoiH23	establishment_of_sister_chromatid_cohesion_N_acetyltransferase_1
OG_169	Tadh_TriadT15482	Tadh_TriadG15482	Tadh	establishment_of_sister_chromatid_cohesion_N_acetyltransferase_1
OG_169	TrH2_TrispH2_002579-RA	TrH2_TrispH2_002579	TrH2	establishment_of_sister_chromatid_cohesion_N_acetyltransferase_1
OG_169	Hhon_g00570.t1	Hhon_g00570.t1	Hhon	establishment_of_sister_chromatid_cohesion_N_acetyltransferase_1
OG_170	TrH2_TrispH2_002582-RA	TrH2_TrispH2_002582	TrH2	protein_phosphatase_1_regulatory_subunit_32
OG_170	Hhon_g00573.t1	Hhon_g00573.t1	Hhon	protein_phosphatase_1_regulatory_subunit_32
OG_170	Tadh_TriadT54198	Tadh_TriadG54198	Tadh	protein_phosphatase_1_regulatory_subunit_32
OG_170	HoiH23_PlH23_010338-RA	HoiH23_PlH23_010338	HoiH23	protein_phosphatase_1_regulatory_subunit_32
OG_171	Hhon_g00581.t1	Hhon_g00581.t1	Hhon	SEC61_translocon_subunit_beta
OG_171	TrH2_TrispH2_010363-RA	TrH2_TrispH2_010363	TrH2	SEC61_translocon_subunit_beta
OG_171	HoiH23_PlH23_010620-RA	HoiH23_PlH23_010620	HoiH23	SEC61_translocon_subunit_beta
OG_171	Tadh_TriadT35611	Tadh_TriadG35611	Tadh	SEC61_translocon_subunit_beta
OG_172	Hhon_g00583.t1	Hhon_g00583.t1	Hhon	syntaxin_17
OG_172	TrH2_TrispH2_010366-RA	TrH2_TrispH2_010366	TrH2	syntaxin_17
OG_172	Tadh_TriadT54205	Tadh_TriadG54205	Tadh	syntaxin_17
OG_172	HoiH23_PlH23_010618-RA	HoiH23_PlH23_010618	HoiH23	syntaxin_17
OG_173	Tadh_TriadT22495	Tadh_TriadG22495	Tadh	crystallin_mu
OG_173	TrH2_TrispH2_010367-RA	TrH2_TrispH2_010367	TrH2	crystallin_mu
OG_173	HoiH23_PlH23_009884-RA	HoiH23_PlH23_009884	HoiH23	crystallin_mu
OG_173	Hhon_g00584.t1	Hhon_g00584.t1	Hhon	crystallin_mu
OG_174	Hhon_g00588.t1	Hhon_g00588.t1	Hhon	family_with_sequence_similarity_78_member_A
OG_174	HoiH23_PlH23_009880-RA	HoiH23_PlH23_009880	HoiH23	family_with_sequence_similarity_78_member_A
OG_174	Tadh_TriadT16229	Tadh_TriadG16229	Tadh	family_with_sequence_similarity_78_member_A
OG_174	TrH2_TrispH2_010372-RA	TrH2_TrispH2_010372	TrH2	family_with_sequence_similarity_78_member_A
OG_175	Hhon_g00597.t1	Hhon_g00597.t1	Hhon
OG_175	HoiH23_PlH23_006097-RA	HoiH23_PlH23_006097	HoiH23
OG_175	TrH2_TrispH2_009698-RA	TrH2_TrispH2_009698	TrH2
OG_175	Tadh_TriadT54217	Tadh_TriadG54217	Tadh
OG_176	HoiH23_PlH23_006098-RA	HoiH23_PlH23_006098	HoiH23	armadillo_repeat_containing_4
OG_176	TrH2_TrispH2_009699-RA	TrH2_TrispH2_009699	TrH2	armadillo_repeat_containing_4
OG_176	Hhon_g00598.t1	Hhon_g00598.t1	Hhon	armadillo_repeat_containing_4
OG_176	Tadh_TriadT63243	Tadh_TriadG63243	Tadh	armadillo_repeat_containing_4
OG_177	Tadh_wf_g2996.t1	Tadh_wf_g2996	Tadh	centrosomal_protein_83
OG_177	Hhon_g00599.t1	Hhon_g00599.t1	Hhon	centrosomal_protein_83
OG_177	HoiH23_PlH23_006099-RA	HoiH23_PlH23_006099	HoiH23	centrosomal_protein_83
OG_177	TrH2_TrispH2_009700-RA	TrH2_TrispH2_009700	TrH2	centrosomal_protein_83
OG_178	TrH2_TrispH2_009703-RA	TrH2_TrispH2_009703	TrH2	inversin
OG_178	Tadh_wf_g2999.t1	Tadh_wf_g2999	Tadh	inversin
OG_178	HoiH23_PlH23_006101-RA	HoiH23_PlH23_006101	HoiH23	inversin
OG_178	Hhon_g00601.t1	Hhon_g00601.t1	Hhon	inversin
OG_179	TrH2_TrispH2_009704-RA	TrH2_TrispH2_009704	TrH2	CWC25_spliceosome_associated_protein_homolog
OG_179	Tadh_TriadT54223	Tadh_TriadG54223	Tadh	CWC25_spliceosome_associated_protein_homolog
OG_179	HoiH23_PlH23_006102-RA	HoiH23_PlH23_006102	HoiH23	CWC25_spliceosome_associated_protein_homolog
OG_179	Hhon_g00602.t1	Hhon_g00602.t1	Hhon	CWC25_spliceosome_associated_protein_homolog
OG_180	HoiH23_PlH23_006103-RA	HoiH23_PlH23_006103	HoiH23	golgi_reassembly_stacking_protein_2
OG_180	Hhon_g00603.t1	Hhon_g00603.t1	Hhon	golgi_reassembly_stacking_protein_2
OG_180	TrH2_TrispH2_009705-RA	TrH2_TrispH2_009705	TrH2	golgi_reassembly_stacking_protein_2
OG_180	Tadh_TriadT23196	Tadh_TriadG23196	Tadh	golgi_reassembly_stacking_protein_2
OG_181	HoiH23_PlH23_006104-RA	HoiH23_PlH23_006104	HoiH23	chromosome_7_open_reading_frame_57
OG_181	TrH2_TrispH2_009706-RA	TrH2_TrispH2_009706	TrH2	chromosome_7_open_reading_frame_57
OG_181	Hhon_g00604.t1	Hhon_g00604.t1	Hhon	chromosome_7_open_reading_frame_57
OG_181	Tadh_TriadT54225	Tadh_TriadG54225	Tadh	chromosome_7_open_reading_frame_57
OG_182	HoiH23_PlH23_006105-RA	HoiH23_PlH23_006105	HoiH23	Bardet_Biedl_syndrome_9
OG_182	Hhon_g00605.t1	Hhon_g00605.t1	Hhon	Bardet_Biedl_syndrome_9
OG_182	TrH2_TrispH2_009707-RA	TrH2_TrispH2_009707	TrH2	Bardet_Biedl_syndrome_9
OG_182	Tadh_TriadT22294	Tadh_TriadG22294	Tadh	Bardet_Biedl_syndrome_9
OG_183	Tadh_TriadT63244	Tadh_TriadG63244	Tadh	eukaryotic_translation_initiation_factor_1B
OG_183	HoiH23_PlH23_006106-RA	HoiH23_PlH23_006106	HoiH23	eukaryotic_translation_initiation_factor_1
OG_183	TrH2_TrispH2_009708-RA	TrH2_TrispH2_009708	TrH2	eukaryotic_translation_initiation_factor_1
OG_183	Hhon_g00606.t1	Hhon_g00606.t1	Hhon	eukaryotic_translation_initiation_factor_1B
OG_184	TrH2_TrispH2_010307-RA	TrH2_TrispH2_010307	TrH2
OG_184	Hhon_g00611.t1	Hhon_g00611.t1	Hhon
OG_184	HoiH23_PlH23_006112-RA	HoiH23_PlH23_006112	HoiH23
OG_184	Tadh_TriadT54232	Tadh_TriadG54232	Tadh
OG_185	Tadh_TriadT54236	Tadh_TriadG54236	Tadh	phosphatidylinositol_glycan_anchor_biosynthesis_class_Z
OG_185	TrH2_TrispH2_010303-RA	TrH2_TrispH2_010303	TrH2	phosphatidylinositol_glycan_anchor_biosynthesis_class_Z
OG_185	Hhon_g00615.t1	Hhon_g00615.t1	Hhon	phosphatidylinositol_glycan_anchor_biosynthesis_class_Z
OG_185	HoiH23_PlH23_006116-RA	HoiH23_PlH23_006116	HoiH23	phosphatidylinositol_glycan_anchor_biosynthesis_class_Z
OG_186	TrH2_TrispH2_007753-RA	TrH2_TrispH2_007753	TrH2	calcium_voltage_gated_channel_auxiliary_subunit_beta_1
OG_186	HoiH23_PlH23_000883-RA	HoiH23_PlH23_000883	HoiH23	calcium_voltage_gated_channel_auxiliary_subunit_beta_1
OG_186	Tadh_TriadT22195	Tadh_TriadG22195	Tadh	calcium_voltage_gated_channel_auxiliary_subunit_beta_4
OG_186	Hhon_g00617.t1	Hhon_g00617.t1	Hhon	calcium_voltage_gated_channel_auxiliary_subunit_beta_2
OG_187	TrH2_TrispH2_007754-RA	TrH2_TrispH2_007754	TrH2	ESF1_nucleolar_pre_rRNA_processing_protein_homolog
OG_187	Hhon_g00618.t1	Hhon_g00618.t1	Hhon	ESF1_nucleolar_pre_rRNA_processing_protein_homolog
OG_187	HoiH23_PlH23_000884-RA	HoiH23_PlH23_000884	HoiH23	ESF1_nucleolar_pre_rRNA_processing_protein_homolog
OG_187	Tadh_wf_g3019.t1	Tadh_wf_g3019	Tadh	ESF1_nucleolar_pre_rRNA_processing_protein_homolog
OG_188	Hhon_g00619.t1	Hhon_g00619.t1	Hhon	8_oxoguanine_DNA_glycosylase
OG_188	TrH2_TrispH2_007755-RA	TrH2_TrispH2_007755	TrH2	8_oxoguanine_DNA_glycosylase
OG_188	HoiH23_PlH23_000885-RA	HoiH23_PlH23_000885	HoiH23	8_oxoguanine_DNA_glycosylase
OG_188	Tadh_TriadT5178	Tadh_TriadG5178	Tadh	8_oxoguanine_DNA_glycosylase
OG_189	TrH2_TrispH2_007761-RA	TrH2_TrispH2_007761	TrH2
OG_189	HoiH23_PlH23_000892-RA	HoiH23_PlH23_000892	HoiH23
OG_189	Tadh_TriadT54246	Tadh_TriadG54246	Tadh
OG_189	Hhon_g00625.t1	Hhon_g00625.t1	Hhon
OG_190	HoiH23_PlH23_000896-RA	HoiH23_PlH23_000896	HoiH23
OG_190	Tadh_wf_g3030.t1	Tadh_wf_g3030	Tadh	CASC3_exon_junction_complex_subunit
OG_190	Hhon_g00629.t1	Hhon_g00629.t1	Hhon
OG_190	TrH2_TrispH2_007765-RA	TrH2_TrispH2_007765	TrH2	CASC3_exon_junction_complex_subunit
OG_191	TrH2_TrispH2_007770-RA	TrH2_TrispH2_007770	TrH2	DET1_and_DDB1_associated_1
OG_191	Hhon_g00634.t1	Hhon_g00634.t1	Hhon	DET1_and_DDB1_associated_1
OG_191	HoiH23_PlH23_000901-RA	HoiH23_PlH23_000901	HoiH23
OG_191	Tadh_TriadT54255	Tadh_TriadG54255	Tadh
OG_192	Hhon_g00635.t1	Hhon_g00635.t1	Hhon
OG_192	TrH2_TrispH2_007771-RA	TrH2_TrispH2_007771	TrH2
OG_192	Tadh_TriadT54256	Tadh_TriadG54256	Tadh
OG_192	HoiH23_PlH23_000902-RA	HoiH23_PlH23_000902	HoiH23
OG_193	HoiH23_PlH23_000903-RA	HoiH23_PlH23_000903	HoiH23	VPS28_subunit_of_ESCRT_I
OG_193	Tadh_TriadT22070	Tadh_TriadG22070	Tadh	VPS28_subunit_of_ESCRT_I
OG_193	Hhon_g00637.t1	Hhon_g00637.t1	Hhon	VPS28_subunit_of_ESCRT_I
OG_193	TrH2_TrispH2_007773-RA	TrH2_TrispH2_007773	TrH2	VPS28_subunit_of_ESCRT_I
OG_194	Hhon_g00643.t1	Hhon_g00643.t1	Hhon	calcium_responsive_transcription_factor
OG_194	Tadh_TriadT54263	Tadh_TriadG54263	Tadh	calcium_responsive_transcription_factor
OG_194	TrH2_TrispH2_007779-RA	TrH2_TrispH2_007779	TrH2	calcium_responsive_transcription_factor
OG_194	HoiH23_PlH23_000909-RA	HoiH23_PlH23_000909	HoiH23	calcium_responsive_transcription_factor
OG_195	Tadh_TriadT54284	Tadh_TriadG54284	Tadh	secretory_carrier_membrane_protein_3
OG_195	TrH2_TrispH2_007997-RA	TrH2_TrispH2_007997	TrH2	secretory_carrier_membrane_protein_1
OG_195	HoiH23_PlH23_000925-RA	HoiH23_PlH23_000925	HoiH23	secretory_carrier_membrane_protein_1
OG_195	Hhon_g00658.t1	Hhon_g00658.t1	Hhon	secretory_carrier_membrane_protein_2
OG_196	Tadh_TriadT22704	Tadh_TriadG22704	Tadh	adenylate_kinase_6
OG_196	HoiH23_PlH23_000929-RA	HoiH23_PlH23_000929	HoiH23	adenylate_kinase_6
OG_196	Hhon_g00662.t1	Hhon_g00662.t1	Hhon	adenylate_kinase_6
OG_196	TrH2_TrispH2_008000-RA	TrH2_TrispH2_008000	TrH2	adenylate_kinase_6
OG_197	HoiH23_PlH23_000936-RA	HoiH23_PlH23_000936	HoiH23
OG_197	Tadh_TriadT63737	Tadh_TriadG63737	Tadh
OG_197	TrH2_TrispH2_008007-RA	TrH2_TrispH2_008007	TrH2
OG_197	Hhon_g00668.t1	Hhon_g00668.t1	Hhon
OG_198	Hhon_g00680.t1	Hhon_g00680.t1	Hhon	TMEM9_domain_family_member_B
OG_198	Tadh_TriadT63739	Tadh_TriadG63739	Tadh
OG_198	TrH2_TrispH2_009803-RA	TrH2_TrispH2_009803	TrH2
OG_198	HoiH23_PlH23_000956-RA	HoiH23_PlH23_000956	HoiH23	TMEM9_domain_family_member_B
OG_199	TrH2_TrispH2_003876-RA	TrH2_TrispH2_003876	TrH2	39S_ribosomal_protein_L23_mitochondrial
OG_199	Hhon_g00689.t1	Hhon_g00689.t1	Hhon	39S_ribosomal_protein_L23_mitochondrial
OG_199	Tadh_wf_g3093.t1	Tadh_wf_g3093	Tadh	39S_ribosomal_protein_L23_mitochondrial
OG_199	HoiH23_PlH23_000965-RA	HoiH23_PlH23_000965	HoiH23	39S_ribosomal_protein_L23_mitochondrial
OG_200	HoiH23_PlH23_000967-RA	HoiH23_PlH23_000967	HoiH23
OG_200	TrH2_TrispH2_003878-RA	TrH2_TrispH2_003878	TrH2
OG_200	Hhon_g00691.t1	Hhon_g00691.t1	Hhon
OG_200	Tadh_TriadT54317	Tadh_TriadG54317	Tadh
OG_201	Tadh_TriadT63741	Tadh_TriadG63741	Tadh	ATP_synthase_peripheral_stalk_membrane_subunit_b
OG_201	HoiH23_PlH23_000968-RA	HoiH23_PlH23_000968	HoiH23	ATP_synthase_peripheral_stalk_membrane_subunit_b
OG_201	TrH2_TrispH2_003879-RA	TrH2_TrispH2_003879	TrH2	ATP_synthase_peripheral_stalk_membrane_subunit_b
OG_201	Hhon_g00692.t1	Hhon_g00692.t1	Hhon	ATP_synthase_peripheral_stalk_membrane_subunit_b
OG_202	Tadh_TriadT59271	Tadh_TriadG59271	Tadh	tRNA_methyltransferase_2_homolog_A
OG_202	Hhon_g00703.t1	Hhon_g00703.t1	Hhon	tRNA_methyltransferase_2_homolog_A
OG_202	TrH2_TrispH2_002061-RA	TrH2_TrispH2_002061	TrH2	tRNA_methyltransferase_2_homolog_A
OG_202	HoiH23_PlH23_005951-RA	HoiH23_PlH23_005951	HoiH23	tRNA_methyltransferase_2_homolog_A
OG_203	TrH2_TrispH2_002056-RA	TrH2_TrispH2_002056	TrH2	ess_2_splicing_factor_homolog
OG_203	HoiH23_PlH23_009790-RA	HoiH23_PlH23_009790	HoiH23	ess_2_splicing_factor_homolog
OG_203	Hhon_g00710.t1	Hhon_g00710.t1	Hhon	ess_2_splicing_factor_homolog
OG_203	Tadh_TriadT29258	Tadh_TriadG29258	Tadh	ess_2_splicing_factor_homolog
OG_204	HoiH23_PlH23_009788-RA	HoiH23_PlH23_009788	HoiH23	coiled_coil_domain_containing_89
OG_204	Hhon_g00712.t1	Hhon_g00712.t1	Hhon	coiled_coil_domain_containing_89
OG_204	Tadh_wf_g8158.t1	Tadh_wf_g8158	Tadh	coiled_coil_domain_containing_89
OG_204	TrH2_TrispH2_002054-RA	TrH2_TrispH2_002054	TrH2	coiled_coil_domain_containing_89
OG_205	TrH2_TrispH2_002048-RA	TrH2_TrispH2_002048	TrH2	RNA_pseudouridine_synthase_D4
OG_205	HoiH23_PlH23_010235-RA	HoiH23_PlH23_010235	HoiH23	RNA_pseudouridine_synthase_D4
OG_205	Tadh_TriadT64176	Tadh_TriadG64176	Tadh	RNA_pseudouridine_synthase_D4
OG_205	Hhon_g00719.t1	Hhon_g00719.t1	Hhon	RNA_pseudouridine_synthase_D4
OG_206	TrH2_TrispH2_002046-RA	TrH2_TrispH2_002046	TrH2	transmembrane_protein_256
OG_206	HoiH23_PlH23_010233-RA	HoiH23_PlH23_010233	HoiH23	transmembrane_protein_256
OG_206	Tadh_TriadT8347	Tadh_TriadG8347	Tadh	transmembrane_protein_256
OG_206	Hhon_g00721.t1	Hhon_g00721.t1	Hhon	transmembrane_protein_256
OG_207	HoiH23_PlH23_010231-RA	HoiH23_PlH23_010231	HoiH23
OG_207	Hhon_g00723.t1	Hhon_g00723.t1	Hhon
OG_207	TrH2_TrispH2_002044-RA	TrH2_TrispH2_002044	TrH2
OG_208	Hhon_g00731.t1	Hhon_g00731.t1	Hhon	elongin_B
OG_208	Tadh_TriadT59247	Tadh_TriadG59247	Tadh	elongin_B
OG_208	TrH2_TrispH2_002037-RA	TrH2_TrispH2_002037	TrH2	elongin_B
OG_208	HoiH23_PlH23_010377-RA	HoiH23_PlH23_010377	HoiH23	elongin_B
OG_209	Tadh_TriadT29175	Tadh_TriadG29175	Tadh	mediator_complex_subunit_13L
OG_209	TrH2_TrispH2_002033-RA	TrH2_TrispH2_002033	TrH2	mediator_complex_subunit_13
OG_209	HoiH23_PlH23_010381-RA	HoiH23_PlH23_010381	HoiH23	mediator_complex_subunit_13L
OG_209	Hhon_g00735.t1	Hhon_g00735.t1	Hhon	mediator_complex_subunit_13L
OG_210	HoiH23_PlH23_010237-RA	HoiH23_PlH23_010237	HoiH23	chromosome_9_open_reading_frame_78
OG_210	Tadh_TriadT50676	Tadh_TriadG50676	Tadh	chromosome_9_open_reading_frame_78
OG_210	Hhon_g00737.t1	Hhon_g00737.t1	Hhon	chromosome_9_open_reading_frame_78
OG_210	TrH2_TrispH2_002031-RA	TrH2_TrispH2_002031	TrH2	chromosome_9_open_reading_frame_78
OG_211	Tadh_TriadT29056	Tadh_TriadG29056	Tadh	iron_sulfur_cluster_assembly_2
OG_211	HoiH23_PlH23_010238-RA	HoiH23_PlH23_010238	HoiH23	iron_sulfur_cluster_assembly_2
OG_211	TrH2_TrispH2_002030-RA	TrH2_TrispH2_002030	TrH2	iron_sulfur_cluster_assembly_2
OG_211	Hhon_g00738.t1	Hhon_g00738.t1	Hhon	iron_sulfur_cluster_assembly_2
OG_212	Hhon_g00740.t1	Hhon_g00740.t1	Hhon	phosphatidylinositol_glycan_anchor_biosynthesis_class_F
OG_212	Tadh_TriadT59237	Tadh_TriadG59237	Tadh	phosphatidylinositol_glycan_anchor_biosynthesis_class_F
OG_212	TrH2_TrispH2_002028-RA	TrH2_TrispH2_002028	TrH2	phosphatidylinositol_glycan_anchor_biosynthesis_class_F
OG_212	HoiH23_PlH23_010240-RA	HoiH23_PlH23_010240	HoiH23	phosphatidylinositol_glycan_anchor_biosynthesis_class_F
OG_213	HoiH23_PlH23_010241-RA	HoiH23_PlH23_010241	HoiH23	BSCL2_lipid_droplet_biogenesis_associated_seipin
OG_213	Tadh_TriadT59236	Tadh_TriadG59236	Tadh	BSCL2_lipid_droplet_biogenesis_associated_seipin
OG_213	Hhon_g00741.t1	Hhon_g00741.t1	Hhon	BSCL2_lipid_droplet_biogenesis_associated_seipin
OG_213	TrH2_TrispH2_002027-RA	TrH2_TrispH2_002027	TrH2	BSCL2_lipid_droplet_biogenesis_associated_seipin
OG_214	Tadh_TriadT38096	Tadh_TriadG38096	Tadh	amidohydrolase_domain_containing_1
OG_214	Hhon_g00749.t1	Hhon_g00749.t1	Hhon	amidohydrolase_domain_containing_1
OG_214	HoiH23_PlH23_006815-RA	HoiH23_PlH23_006815	HoiH23	amidohydrolase_domain_containing_1
OG_214	TrH2_TrispH2_002020-RA	TrH2_TrispH2_002020	TrH2	amidohydrolase_domain_containing_1
OG_215	TrH2_TrispH2_002016-RA	TrH2_TrispH2_002016	TrH2
OG_215	Tadh_TriadT59224	Tadh_TriadG59224	Tadh
OG_215	Hhon_g00753.t1	Hhon_g00753.t1	Hhon
OG_215	HoiH23_PlH23_006819-RA	HoiH23_PlH23_006819	HoiH23
OG_216	Hhon_g00755.t1	Hhon_g00755.t1	Hhon
OG_216	Tadh_TriadT59221	Tadh_TriadG59221	Tadh
OG_216	HoiH23_PlH23_006822-RA	HoiH23_PlH23_006822	HoiH23
OG_216	TrH2_TrispH2_002013-RA	TrH2_TrispH2_002013	TrH2
OG_217	TrH2_TrispH2_002008-RA	TrH2_TrispH2_002008	TrH2	C9orf72_SMCR8_complex_subunit
OG_217	Tadh_TriadT59216	Tadh_TriadG59216	Tadh	C9orf72_SMCR8_complex_subunit
OG_217	Hhon_g00760.t1	Hhon_g00760.t1	Hhon	C9orf72_SMCR8_complex_subunit
OG_217	HoiH23_PlH23_006827-RA	HoiH23_PlH23_006827	HoiH23	C9orf72_SMCR8_complex_subunit
OG_218	HoiH23_PlH23_006828-RA	HoiH23_PlH23_006828	HoiH23	general_transcription_factor_IIF_subunit_1
OG_218	Tadh_TriadT59215	Tadh_TriadG59215	Tadh	general_transcription_factor_IIF_subunit_1
OG_218	Hhon_g00761.t1	Hhon_g00761.t1	Hhon	general_transcription_factor_IIF_subunit_1
OG_218	TrH2_TrispH2_002007-RA	TrH2_TrispH2_002007	TrH2	general_transcription_factor_IIF_subunit_1
OG_219	Hhon_g00770.t1	Hhon_g00770.t1	Hhon	arginine_and_serine_rich_coiled_coil_2
OG_219	HoiH23_PlH23_008632-RA	HoiH23_PlH23_008632	HoiH23	arginine_and_serine_rich_coiled_coil_2
OG_219	Tadh_TriadT59207	Tadh_TriadG59207	Tadh	arginine_and_serine_rich_coiled_coil_2
OG_219	TrH2_TrispH2_001997-RA	TrH2_TrispH2_001997	TrH2	arginine_and_serine_rich_coiled_coil_2
OG_220	Hhon_g00771.t1	Hhon_g00771.t1	Hhon	pescadillo_ribosomal_biogenesis_factor_1
OG_220	HoiH23_PlH23_008631-RA	HoiH23_PlH23_008631	HoiH23	pescadillo_ribosomal_biogenesis_factor_1
OG_220	Tadh_TriadT29327	Tadh_TriadG29327	Tadh	pescadillo_ribosomal_biogenesis_factor_1
OG_220	TrH2_TrispH2_001996-RA	TrH2_TrispH2_001996	TrH2	pescadillo_ribosomal_biogenesis_factor_1
OG_221	HoiH23_PlH23_008630-RA	HoiH23_PlH23_008630	HoiH23	golgi_SNAP_receptor_complex_member_1
OG_221	Tadh_TriadT50669	Tadh_TriadG50669	Tadh	golgi_SNAP_receptor_complex_member_1
OG_221	TrH2_TrispH2_001995-RA	TrH2_TrispH2_001995	TrH2	golgi_SNAP_receptor_complex_member_1
OG_221	Hhon_g00772.t1	Hhon_g00772.t1	Hhon	golgi_SNAP_receptor_complex_member_1
OG_222	Tadh_TriadT59183	Tadh_TriadG59183	Tadh
OG_222	TrH2_TrispH2_001972-RA	TrH2_TrispH2_001972	TrH2
OG_222	Hhon_g00799.t1	Hhon_g00799.t1	Hhon
OG_222	HoiH23_PlH23_005865-RA	HoiH23_PlH23_005865	HoiH23
OG_223	Hhon_g00804.t1	Hhon_g00804.t1	Hhon
OG_223	Tadh_TriadT59177	Tadh_TriadG59177	Tadh
OG_223	HoiH23_PlH23_005871-RA	HoiH23_PlH23_005871	HoiH23
OG_223	TrH2_TrispH2_001966-RA	TrH2_TrispH2_001966	TrH2
OG_224	Tadh_TriadT59175	Tadh_TriadG59175	Tadh	zinc_finger_matrin_type_5
OG_224	TrH2_TrispH2_001964-RA	TrH2_TrispH2_001964	TrH2	zinc_finger_matrin_type_5
OG_224	Hhon_g00807.t1	Hhon_g00807.t1	Hhon	zinc_finger_matrin_type_5
OG_224	HoiH23_PlH23_005873-RA	HoiH23_PlH23_005873	HoiH23	zinc_finger_matrin_type_5
OG_225	HoiH23_PlH23_005881-RA	HoiH23_PlH23_005881	HoiH23
OG_225	Hhon_g00813.t1	Hhon_g00813.t1	Hhon
OG_225	Tadh_wf_g8064.t1	Tadh_wf_g8064	Tadh
OG_225	TrH2_TrispH2_001958-RA	TrH2_TrispH2_001958	TrH2
OG_226	Hhon_g00814.t1	Hhon_g00814.t1	Hhon
OG_226	Tadh_TriadT59168	Tadh_TriadG59168	Tadh
OG_226	TrH2_TrispH2_001957-RA	TrH2_TrispH2_001957	TrH2
OG_226	HoiH23_PlH23_005882-RA	HoiH23_PlH23_005882	HoiH23
OG_227	Tadh_TriadT50659	Tadh_TriadG50659	Tadh	meiotic_nuclear_divisions_1
OG_227	TrH2_TrispH2_001954-RA	TrH2_TrispH2_001954	TrH2	meiotic_nuclear_divisions_1
OG_227	HoiH23_PlH23_005885-RA	HoiH23_PlH23_005885	HoiH23	meiotic_nuclear_divisions_1
OG_227	Hhon_g00817.t1	Hhon_g00817.t1	Hhon	meiotic_nuclear_divisions_1
OG_228	Hhon_g00831.t1	Hhon_g00831.t1	Hhon	CDK2_associated_cullin_domain_1
OG_228	HoiH23_PlH23_007638-RA	HoiH23_PlH23_007638	HoiH23	CDK2_associated_cullin_domain_1
OG_228	Tadh_TriadT58586	Tadh_TriadG58586	Tadh	CDK2_associated_cullin_domain_1
OG_228	TrH2_TrispH2_006614-RA	TrH2_TrispH2_006614	TrH2	CDK2_associated_cullin_domain_1
OG_229	Hhon_g00851.t1	Hhon_g00851.t1	Hhon	ribose_5_phosphate_isomerase_A
OG_229	HoiH23_PlH23_007624-RA	HoiH23_PlH23_007624	HoiH23	ribose_5_phosphate_isomerase_A
OG_229	Tadh_TriadT58573	Tadh_TriadG58573	Tadh	ribose_5_phosphate_isomerase_A
OG_229	TrH2_TrispH2_006598-RA	TrH2_TrispH2_006598	TrH2	ribose_5_phosphate_isomerase_A
OG_230	Hhon_g00852.t1	Hhon_g00852.t1	Hhon	HLH.HG3.0:EBF1/EBF2/EBF3/EBF4
OG_230	Tadh_TriadT28406	Tadh_TriadG28406	Tadh	HLH.HG3.0:EBF1/EBF2/EBF3/EBF4
OG_230	TrH2_TrispH2_006597-RA	TrH2_TrispH2_006597	TrH2	HLH.HG3.0:EBF1/EBF2/EBF3/EBF4
OG_230	HoiH23_PlH23_007623-RA	HoiH23_PlH23_007623	HoiH23	HLH.HG3.0:EBF1/EBF2/EBF3/EBF4
OG_231	HoiH23_PlH23_007622-RA	HoiH23_PlH23_007622	HoiH23
OG_231	Tadh_TriadT58571	Tadh_TriadG58571	Tadh
OG_231	TrH2_TrispH2_006596-RA	TrH2_TrispH2_006596	TrH2
OG_231	Hhon_g00853.t1	Hhon_g00853.t1	Hhon
OG_232	Tadh_TriadT58568	Tadh_TriadG58568	Tadh	protein_regulator_of_cytokinesis_1
OG_232	Hhon_g00856.t1	Hhon_g00856.t1	Hhon	protein_regulator_of_cytokinesis_1
OG_232	HoiH23_PlH23_007619-RA	HoiH23_PlH23_007619	HoiH23	protein_regulator_of_cytokinesis_1
OG_232	TrH2_TrispH2_006592-RA	TrH2_TrispH2_006592	TrH2	protein_regulator_of_cytokinesis_1
OG_233	Tadh_TriadT28351	Tadh_TriadG28351	Tadh	galactosylceramidase
OG_233	HoiH23_PlH23_007618-RA	HoiH23_PlH23_007618	HoiH23	galactosylceramidase
OG_233	TrH2_TrispH2_006591-RA	TrH2_TrispH2_006591	TrH2	galactosylceramidase
OG_233	Hhon_g00857.t1	Hhon_g00857.t1	Hhon	galactosylceramidase
OG_234	Hhon_g00859.t1	Hhon_g00859.t1	Hhon
OG_234	TrH2_TrispH2_006589-RA	TrH2_TrispH2_006589	TrH2
OG_234	Tadh_TriadT58564	Tadh_TriadG58564	Tadh
OG_235	Hhon_g00860.t1	Hhon_g00860.t1	Hhon	quinoid_dihydropteridine_reductase
OG_235	TrH2_TrispH2_006588-RA	TrH2_TrispH2_006588	TrH2	quinoid_dihydropteridine_reductase
OG_235	HoiH23_PlH23_003450-RA	HoiH23_PlH23_003450	HoiH23	quinoid_dihydropteridine_reductase
OG_235	Tadh_TriadT28401	Tadh_TriadG28401	Tadh	quinoid_dihydropteridine_reductase
OG_236	HoiH23_PlH23_003451-RA	HoiH23_PlH23_003451	HoiH23	nucleoporin_107
OG_236	TrH2_TrispH2_006587-RA	TrH2_TrispH2_006587	TrH2	nucleoporin_107
OG_236	Hhon_g00861.t1	Hhon_g00861.t1	Hhon	nucleoporin_107
OG_236	Tadh_TriadT28194	Tadh_TriadG28194	Tadh	nucleoporin_107
OG_237	Tadh_TriadT58554	Tadh_TriadG58554	Tadh	family_with_sequence_similarity_136_member_A
OG_237	TrH2_TrispH2_006580-RA	TrH2_TrispH2_006580	TrH2	family_with_sequence_similarity_136_member_A
OG_237	HoiH23_PlH23_003460-RA	HoiH23_PlH23_003460	HoiH23	family_with_sequence_similarity_136_member_A
OG_237	Hhon_g00869.t1	Hhon_g00869.t1	Hhon	family_with_sequence_similarity_136_member_A
OG_238	HoiH23_PlH23_003462-RA	HoiH23_PlH23_003462	HoiH23	mediator_complex_subunit_24
OG_238	TrH2_TrispH2_006578-RA	TrH2_TrispH2_006578	TrH2	mediator_complex_subunit_24
OG_238	Tadh_TriadT58552	Tadh_TriadG58552	Tadh	mediator_complex_subunit_24
OG_238	Hhon_g00871.t1	Hhon_g00871.t1	Hhon	mediator_complex_subunit_24
OG_239	Tadh_TriadT58546	Tadh_TriadG58546	Tadh	zinc_finger_FYVE_type_containing_27
OG_239	TrH2_TrispH2_006572-RA	TrH2_TrispH2_006572	TrH2	zinc_finger_FYVE_type_containing_27
OG_239	Hhon_g00878.t1	Hhon_g00878.t1	Hhon	zinc_finger_FYVE_type_containing_27
OG_239	HoiH23_PlH23_003468-RA	HoiH23_PlH23_003468	HoiH23	zinc_finger_FYVE_type_containing_27
OG_240	Tadh_TriadT55867	Tadh_TriadG55867	Tadh
OG_240	TrH2_TrispH2_006676-RA	TrH2_TrispH2_006676	TrH2
OG_240	Hhon_g00892.t1	Hhon_g00892.t1	Hhon
OG_240	HoiH23_PlH23_006795-RA	HoiH23_PlH23_006795	HoiH23
OG_241	Tadh_TriadT55866	Tadh_TriadG55866	Tadh	coiled_coil_domain_containing_171
OG_241	TrH2_TrispH2_006675-RA	TrH2_TrispH2_006675	TrH2	coiled_coil_domain_containing_171
OG_241	Hhon_g00893.t1	Hhon_g00893.t1	Hhon	coiled_coil_domain_containing_171
OG_241	HoiH23_PlH23_006794-RA	HoiH23_PlH23_006794	HoiH23	coiled_coil_domain_containing_171
OG_242	TrH2_TrispH2_006674-RA	TrH2_TrispH2_006674	TrH2
OG_242	HoiH23_PlH23_011771-RA	HoiH23_PlH23_011771	HoiH23
OG_242	Hhon_g00894.t1	Hhon_g00894.t1	Hhon
OG_242	Tadh_TriadT55865	Tadh_TriadG55865	Tadh
OG_243	HoiH23_PlH23_009419-RA	HoiH23_PlH23_009419	HoiH23	WAPL_cohesin_release_factor
OG_243	Hhon_g00895.t1	Hhon_g00895.t1	Hhon	WAPL_cohesin_release_factor
OG_243	Tadh_TriadT55864	Tadh_TriadG55864	Tadh	WAPL_cohesin_release_factor
OG_243	TrH2_TrispH2_006673-RA	TrH2_TrispH2_006673	TrH2	WAPL_cohesin_release_factor
OG_244	TrH2_TrispH2_006671-RA	TrH2_TrispH2_006671	TrH2	chromosome_10_open_reading_frame_53
OG_244	Hhon_g00897.t1	Hhon_g00897.t1	Hhon	chromosome_10_open_reading_frame_53
OG_245	HoiH23_PlH23_008076-RA	HoiH23_PlH23_008076	HoiH23
OG_245	TrH2_TrispH2_010474-RA	TrH2_TrispH2_010474	TrH2
OG_245	Tadh_TriadT55847	Tadh_TriadG55847	Tadh
OG_245	Hhon_g00912.t1	Hhon_g00912.t1	Hhon
OG_246	Tadh_TriadT55844	Tadh_TriadG55844	Tadh	folliculin_interacting_protein_2
OG_246	Hhon_g00916.t1	Hhon_g00916.t1	Hhon	folliculin_interacting_protein_2
OG_246	HoiH23_PlH23_008072-RA	HoiH23_PlH23_008072	HoiH23	folliculin_interacting_protein_2
OG_246	TrH2_TrispH2_010470-RA	TrH2_TrispH2_010470	TrH2	folliculin_interacting_protein_1
OG_247	Tadh_TriadT63891	Tadh_TriadG63891	Tadh	inorganic_pyrophosphatase_1
OG_247	Hhon_g00917.t1	Hhon_g00917.t1	Hhon	inorganic_pyrophosphatase_2
OG_247	HoiH23_PlH23_008071-RA	HoiH23_PlH23_008071	HoiH23	inorganic_pyrophosphatase_1
OG_247	TrH2_TrispH2_010469-RA	TrH2_TrispH2_010469	TrH2	inorganic_pyrophosphatase_1
OG_248	Hhon_g00924.t1	Hhon_g00924.t1	Hhon
OG_248	TrH2_TrispH2_005389-RA	TrH2_TrispH2_005389	TrH2
OG_248	HoiH23_PlH23_008064-RA	HoiH23_PlH23_008064	HoiH23
OG_248	Tadh_TriadT23956	Tadh_TriadG23956	Tadh
OG_249	HoiH23_PlH23_008062-RA	HoiH23_PlH23_008062	HoiH23	scaffold_protein_involved_in_DNA_repair
OG_249	Tadh_TriadT63887	Tadh_TriadG63887	Tadh
OG_249	Hhon_g00926.t1	Hhon_g00926.t1	Hhon
OG_249	TrH2_TrispH2_005386-RA	TrH2_TrispH2_005386	TrH2
OG_250	Tadh_TriadT55831	Tadh_TriadG55831	Tadh
OG_250	Hhon_g00927.t1	Hhon_g00927.t1	Hhon	scaffold_protein_involved_in_DNA_repair
OG_250	TrH2_TrispH2_005385-RA	TrH2_TrispH2_005385	TrH2
OG_250	HoiH23_PlH23_008062-RA	HoiH23_PlH23_008062	HoiH23	scaffold_protein_involved_in_DNA_repair
OG_251	Hhon_g00928.t1	Hhon_g00928.t1	Hhon
OG_251	Tadh_TriadT55830	Tadh_TriadG55830	Tadh
OG_251	TrH2_TrispH2_005384-RA	TrH2_TrispH2_005384	TrH2
OG_251	HoiH23_PlH23_008061-RA	HoiH23_PlH23_008061	HoiH23
OG_252	Hhon_g00930.t1	Hhon_g00930.t1	Hhon
OG_252	TrH2_TrispH2_005382-RA	TrH2_TrispH2_005382	TrH2
OG_252	Tadh_TriadT63886	Tadh_TriadG63886	Tadh
OG_252	HoiH23_PlH23_008059-RA	HoiH23_PlH23_008059	HoiH23
OG_253	Hhon_g00931.t1	Hhon_g00931.t1	Hhon
OG_253	TrH2_TrispH2_005381-RA	TrH2_TrispH2_005381	TrH2	triple_QxxK_R_motif_containing
OG_253	Tadh_wf_g4626.t1	Tadh_wf_g4626	Tadh
OG_254	TrH2_TrispH2_005380-RA	TrH2_TrispH2_005380	TrH2	cytokine_induced_apoptosis_inhibitor_1
OG_254	HoiH23_PlH23_011504-RA	HoiH23_PlH23_011504	HoiH23	cytokine_induced_apoptosis_inhibitor_1
OG_254	Hhon_g00932.t1	Hhon_g00932.t1	Hhon	cytokine_induced_apoptosis_inhibitor_1
OG_254	Tadh_TriadT55827	Tadh_TriadG55827	Tadh	cytokine_induced_apoptosis_inhibitor_1
OG_255	TrH2_TrispH2_005378-RA	TrH2_TrispH2_005378	TrH2	defender_against_cell_death_1
OG_255	HoiH23_PlH23_001676-RA	HoiH23_PlH23_001676	HoiH23	defender_against_cell_death_1
OG_255	Tadh_TriadT55825	Tadh_TriadG55825	Tadh	defender_against_cell_death_1
OG_255	Hhon_g00934.t1	Hhon_g00934.t1	Hhon	defender_against_cell_death_1
OG_256	Tadh_TriadT24572	Tadh_TriadG24572	Tadh	GINS_complex_subunit_3
OG_256	HoiH23_PlH23_001675-RA	HoiH23_PlH23_001675	HoiH23	GINS_complex_subunit_3
OG_256	Hhon_g00935.t1	Hhon_g00935.t1	Hhon	GINS_complex_subunit_3
OG_256	TrH2_TrispH2_005377-RA	TrH2_TrispH2_005377	TrH2	GINS_complex_subunit_3
OG_257	TrH2_TrispH2_005370-RA	TrH2_TrispH2_005370	TrH2
OG_257	HoiH23_PlH23_001670-RA	HoiH23_PlH23_001670	HoiH23
OG_257	Hhon_g00941.t1	Hhon_g00941.t1	Hhon
OG_257	Tadh_TriadT55818	Tadh_TriadG55818	Tadh
OG_258	HoiH23_PlH23_001669-RA	HoiH23_PlH23_001669	HoiH23	TPX2_microtubule_nucleation_factor
OG_258	Tadh_TriadT55817	Tadh_TriadG55817	Tadh	TPX2_microtubule_nucleation_factor
OG_258	Hhon_g00942.t1	Hhon_g00942.t1	Hhon	TPX2_microtubule_nucleation_factor
OG_258	TrH2_TrispH2_005369-RA	TrH2_TrispH2_005369	TrH2	TPX2_microtubule_nucleation_factor
OG_259	Hhon_g00946.t1	Hhon_g00946.t1	Hhon
OG_259	TrH2_TrispH2_005365-RA	TrH2_TrispH2_005365	TrH2	monoamine_oxidase_A
OG_259	HoiH23_PlH23_001665-RA	HoiH23_PlH23_001665	HoiH23
OG_259	Tadh_TriadT55813	Tadh_TriadG55813	Tadh	monoamine_oxidase_A
OG_260	TrH2_TrispH2_005362-RA	TrH2_TrispH2_005362	TrH2	URI1_prefoldin_like_chaperone
OG_260	HoiH23_PlH23_001662-RA	HoiH23_PlH23_001662	HoiH23	URI1_prefoldin_like_chaperone
OG_260	Hhon_g00949.t1	Hhon_g00949.t1	Hhon	URI1_prefoldin_like_chaperone
OG_260	Tadh_TriadT55810	Tadh_TriadG55810	Tadh	URI1_prefoldin_like_chaperone
OG_261	HoiH23_PlH23_001661-RA	HoiH23_PlH23_001661	HoiH23	NADH_ubiquinone_oxidoreductase_core_subunit_V2
OG_261	Tadh_TriadT24589	Tadh_TriadG24589	Tadh	NADH_ubiquinone_oxidoreductase_core_subunit_V2
OG_261	Hhon_g00950.t1	Hhon_g00950.t1	Hhon	NADH_ubiquinone_oxidoreductase_core_subunit_V2
OG_261	TrH2_TrispH2_005361-RA	TrH2_TrispH2_005361	TrH2	NADH_ubiquinone_oxidoreductase_core_subunit_V2
OG_262	TrH2_TrispH2_005354-RA	TrH2_TrispH2_005354	TrH2	glutathione_peroxidase_1
OG_262	HoiH23_PlH23_001654-RA	HoiH23_PlH23_001654	HoiH23	glutathione_peroxidase_1
OG_262	Tadh_TriadT63884	Tadh_TriadG63884	Tadh	glutathione_peroxidase_1
OG_262	Hhon_g00959.t1	Hhon_g00959.t1	Hhon	glutathione_peroxidase_1
OG_263	HoiH23_PlH23_001653-RA	HoiH23_PlH23_001653	HoiH23
OG_263	Tadh_TriadT55801	Tadh_TriadG55801	Tadh
OG_263	Hhon_g00960.t1	Hhon_g00960.t1	Hhon
OG_263	TrH2_TrispH2_005353-RA	TrH2_TrispH2_005353	TrH2
OG_264	Hhon_g00962.t1	Hhon_g00962.t1	Hhon	FA_core_complex_associated_protein_24
OG_264	HoiH23_PlH23_001652-RA	HoiH23_PlH23_001652	HoiH23	FA_core_complex_associated_protein_24
OG_264	Tadh_TriadT55800	Tadh_TriadG55800	Tadh	FA_core_complex_associated_protein_24
OG_264	TrH2_TrispH2_005352-RA	TrH2_TrispH2_005352	TrH2	FA_core_complex_associated_protein_24
OG_265	Hhon_g00973.t1	Hhon_g00973.t1	Hhon	apoptotic_chromatin_condensation_inducer_1
OG_265	TrH2_TrispH2_005340-RA	TrH2_TrispH2_005340	TrH2	apoptotic_chromatin_condensation_inducer_1
OG_265	Tadh_TriadT55789	Tadh_TriadG55789	Tadh	apoptotic_chromatin_condensation_inducer_1
OG_265	HoiH23_PlH23_001642-RA	HoiH23_PlH23_001642	HoiH23	apoptotic_chromatin_condensation_inducer_1
OG_266	TrH2_TrispH2_005339-RA	TrH2_TrispH2_005339	TrH2	phosphatidylinositol_4_5_bisphosphate_4_phosphatase_2
OG_266	Tadh_wf_g4585.t1	Tadh_wf_g4585	Tadh	phosphatidylinositol_4_5_bisphosphate_4_phosphatase_2
OG_266	Hhon_g00974.t1	Hhon_g00974.t1	Hhon	phosphatidylinositol_4_5_bisphosphate_4_phosphatase_2
OG_266	HoiH23_PlH23_001641-RA	HoiH23_PlH23_001641	HoiH23	phosphatidylinositol_4_5_bisphosphate_4_phosphatase_2
OG_267	Hhon_g00978.t1	Hhon_g00978.t1	Hhon	RPGRIP1_like
OG_267	HoiH23_PlH23_001637-RA	HoiH23_PlH23_001637	HoiH23	RPGRIP1_like
OG_267	TrH2_TrispH2_005334-RA	TrH2_TrispH2_005334	TrH2	RPGRIP1_like
OG_267	Tadh_wf_g4581.t1	Tadh_wf_g4581	Tadh	RPGRIP1_like
OG_268	TrH2_TrispH2_005330-RA	TrH2_TrispH2_005330	TrH2	transmembrane_protein_143
OG_268	Tadh_TriadT55781	Tadh_TriadG55781	Tadh	transmembrane_protein_143
OG_268	Hhon_g00982.t1	Hhon_g00982.t1	Hhon	transmembrane_protein_143
OG_268	HoiH23_PlH23_001633-RA	HoiH23_PlH23_001633	HoiH23	transmembrane_protein_143
OG_269	Hhon_g00987.t1	Hhon_g00987.t1	Hhon
OG_269	HoiH23_PlH23_001629-RA	HoiH23_PlH23_001629	HoiH23
OG_269	Tadh_TriadT55772	Tadh_TriadG55772	Tadh
OG_269	TrH2_TrispH2_001665-RA	TrH2_TrispH2_001665	TrH2
OG_270	HoiH23_PlH23_001628-RA	HoiH23_PlH23_001628	HoiH23	GINS_complex_subunit_2
OG_270	Hhon_g00988.t1	Hhon_g00988.t1	Hhon	GINS_complex_subunit_2
OG_270	Tadh_TriadT55771	Tadh_TriadG55771	Tadh	GINS_complex_subunit_2
OG_270	TrH2_TrispH2_001664-RA	TrH2_TrispH2_001664	TrH2	GINS_complex_subunit_2
OG_271	TrH2_TrispH2_001651-RA	TrH2_TrispH2_001651	TrH2	biogenesis_of_lysosomal_organelles_complex_1_subunit_2
OG_271	HoiH23_PlH23_001614-RA	HoiH23_PlH23_001614	HoiH23	biogenesis_of_lysosomal_organelles_complex_1_subunit_2
OG_271	Tadh_TriadT55758	Tadh_TriadG55758	Tadh	biogenesis_of_lysosomal_organelles_complex_1_subunit_2
OG_271	Hhon_g01010.t1	Hhon_g01010.t1	Hhon	biogenesis_of_lysosomal_organelles_complex_1_subunit_2
OG_272	Hhon_g01019.t1	Hhon_g01019.t1	Hhon
OG_272	Tadh_TriadT55749	Tadh_TriadG55749	Tadh
OG_272	HoiH23_PlH23_011184-RA	HoiH23_PlH23_011184	HoiH23
OG_272	TrH2_TrispH2_001641-RA	TrH2_TrispH2_001641	TrH2
OG_273	Hhon_g01020.t1	Hhon_g01020.t1	Hhon	geranylgeranyl_diphosphate_synthase_1
OG_273	Tadh_TriadT24460	Tadh_TriadG24460	Tadh	geranylgeranyl_diphosphate_synthase_1
OG_273	HoiH23_PlH23_011027-RA	HoiH23_PlH23_011027	HoiH23	geranylgeranyl_diphosphate_synthase_1
OG_273	TrH2_TrispH2_001640-RA	TrH2_TrispH2_001640	TrH2	geranylgeranyl_diphosphate_synthase_1
OG_274	HoiH23_PlH23_011028-RA	HoiH23_PlH23_011028	HoiH23
OG_274	TrH2_TrispH2_001639-RA	TrH2_TrispH2_001639	TrH2
OG_274	Hhon_g01021.t1	Hhon_g01021.t1	Hhon
OG_275	Tadh_TriadT55747	Tadh_TriadG55747	Tadh
OG_275	TrH2_TrispH2_001638-RA	TrH2_TrispH2_001638	TrH2
OG_275	Hhon_g01022.t1	Hhon_g01022.t1	Hhon
OG_275	HoiH23_PlH23_011029-RA	HoiH23_PlH23_011029	HoiH23
OG_276	Tadh_TriadT55746	Tadh_TriadG55746	Tadh
OG_276	TrH2_TrispH2_001637-RA	TrH2_TrispH2_001637	TrH2
OG_276	HoiH23_PlH23_011030-RA	HoiH23_PlH23_011030	HoiH23
OG_276	Hhon_g01023.t1	Hhon_g01023.t1	Hhon
OG_277	TrH2_TrispH2_001635-RA	TrH2_TrispH2_001635	TrH2	ribosomal_protein_L34
OG_277	HoiH23_PlH23_002751-RA	HoiH23_PlH23_002751	HoiH23	ribosomal_protein_L34
OG_277	Tadh_TriadT63108	Tadh_TriadG63108	Tadh	ribosomal_protein_L34
OG_277	Hhon_g01025.t1	Hhon_g01025.t1	Hhon	ribosomal_protein_L34
OG_278	Hhon_g01027.t1	Hhon_g01027.t1	Hhon	chromosome_4_open_reading_frame_47
OG_278	HoiH23_PlH23_002753-RA	HoiH23_PlH23_002753	HoiH23	chromosome_4_open_reading_frame_47
OG_278	Tadh_TriadT55742	Tadh_TriadG55742	Tadh	chromosome_4_open_reading_frame_47
OG_278	TrH2_TrispH2_001633-RA	TrH2_TrispH2_001633	TrH2	chromosome_4_open_reading_frame_47
OG_279	Hhon_g01028.t1	Hhon_g01028.t1	Hhon	GAR1_ribonucleoprotein
OG_279	Tadh_TriadT55741	Tadh_TriadG55741	Tadh	GAR1_ribonucleoprotein
OG_279	HoiH23_PlH23_002754-RA	HoiH23_PlH23_002754	HoiH23	GAR1_ribonucleoprotein
OG_279	TrH2_TrispH2_001632-RA	TrH2_TrispH2_001632	TrH2	GAR1_ribonucleoprotein
OG_280	Tadh_TriadT55740	Tadh_TriadG55740	Tadh
OG_280	Hhon_g01029.t1	Hhon_g01029.t1	Hhon
OG_280	TrH2_TrispH2_001631-RA	TrH2_TrispH2_001631	TrH2
OG_280	HoiH23_PlH23_002755-RA	HoiH23_PlH23_002755	HoiH23
OG_281	Hhon_g01036.t1	Hhon_g01036.t1	Hhon	NFU1_iron_sulfur_cluster_scaffold
OG_281	HoiH23_PlH23_002761-RA	HoiH23_PlH23_002761	HoiH23	NFU1_iron_sulfur_cluster_scaffold
OG_281	Tadh_TriadT55734	Tadh_TriadG55734	Tadh	NFU1_iron_sulfur_cluster_scaffold
OG_281	TrH2_TrispH2_001625-RA	TrH2_TrispH2_001625	TrH2	NFU1_iron_sulfur_cluster_scaffold
OG_282	Tadh_TriadT55725	Tadh_TriadG55725	Tadh	HAUS_augmin_like_complex_subunit_4
OG_282	HoiH23_PlH23_002769-RA	HoiH23_PlH23_002769	HoiH23	HAUS_augmin_like_complex_subunit_4
OG_282	Hhon_g01048.t1	Hhon_g01048.t1	Hhon
OG_282	TrH2_TrispH2_001617-RA	TrH2_TrispH2_001617	TrH2	HAUS_augmin_like_complex_subunit_4
OG_283	Tadh_TriadT55724	Tadh_TriadG55724	Tadh	translocase_of_inner_mitochondrial_membrane_21
OG_283	HoiH23_PlH23_002770-RA	HoiH23_PlH23_002770	HoiH23	translocase_of_inner_mitochondrial_membrane_21
OG_283	TrH2_TrispH2_001616-RA	TrH2_TrispH2_001616	TrH2	translocase_of_inner_mitochondrial_membrane_21
OG_283	Hhon_g01049.t1	Hhon_g01049.t1	Hhon	translocase_of_inner_mitochondrial_membrane_21
OG_284	Hhon_g01050.t1	Hhon_g01050.t1	Hhon
OG_284	Tadh_TriadT55723	Tadh_TriadG55723	Tadh
OG_284	TrH2_TrispH2_001615-RA	TrH2_TrispH2_001615	TrH2
OG_284	HoiH23_PlH23_002771-RA	HoiH23_PlH23_002771	HoiH23
OG_285	Hhon_g01052.t1	Hhon_g01052.t1	Hhon	ribosomal_protein_L14
OG_285	TrH2_TrispH2_001613-RA	TrH2_TrispH2_001613	TrH2	ribosomal_protein_L14
OG_285	Tadh_TriadT37572	Tadh_TriadG37572	Tadh	ribosomal_protein_L14
OG_285	HoiH23_PlH23_002773-RA	HoiH23_PlH23_002773	HoiH23	ribosomal_protein_L14
OG_286	HoiH23_PlH23_002774-RA	HoiH23_PlH23_002774	HoiH23	peptidase_D
OG_286	TrH2_TrispH2_001612-RA	TrH2_TrispH2_001612	TrH2	peptidase_D
OG_286	Hhon_g01053.t1	Hhon_g01053.t1	Hhon	peptidase_D
OG_286	Hhon_g08190.t1	Hhon_g08190.t1	Hhon	peptidase_D
OG_286	Tadh_TriadT23568	Tadh_TriadG23568	Tadh	peptidase_D
OG_287	Tadh_TriadT58427	Tadh_TriadG58427	Tadh
OG_287	TrH2_TrispH2_008551-RA	TrH2_TrispH2_008551	TrH2
OG_287	HoiH23_PlH23_008194-RA	HoiH23_PlH23_008194	HoiH23
OG_287	Hhon_g01055.t1	Hhon_g01055.t1	Hhon
OG_288	Tadh_TriadT58428	Tadh_TriadG58428	Tadh
OG_288	HoiH23_PlH23_008193-RA	HoiH23_PlH23_008193	HoiH23
OG_288	TrH2_TrispH2_008552-RA	TrH2_TrispH2_008552	TrH2
OG_288	Hhon_g01056.t1	Hhon_g01056.t1	Hhon
OG_289	HoiH23_PlH23_008190-RA	HoiH23_PlH23_008190	HoiH23	MAGE_family_member_D2
OG_289	Hhon_g01059.t1	Hhon_g01059.t1	Hhon	NSE3_homolog_SMC5_SMC6_complex_component
OG_289	Tadh_TriadT58431	Tadh_TriadG58431	Tadh	NSE3_homolog_SMC5_SMC6_complex_component
OG_289	TrH2_TrispH2_008555-RA	TrH2_TrispH2_008555	TrH2	NSE3_homolog_SMC5_SMC6_complex_component
OG_290	Tadh_TriadT58437	Tadh_TriadG58437	Tadh	chromosome_12_open_reading_frame_66
OG_290	HoiH23_PlH23_008185-RA	HoiH23_PlH23_008185	HoiH23	chromosome_12_open_reading_frame_66
OG_290	Hhon_g01064.t1	Hhon_g01064.t1	Hhon	chromosome_12_open_reading_frame_66
OG_290	TrH2_TrispH2_011514-RA	TrH2_TrispH2_011514	TrH2	chromosome_12_open_reading_frame_66
OG_291	TrH2_TrispH2_008563-RA	TrH2_TrispH2_008563	TrH2	acyl_CoA_oxidase_1
OG_291	Tadh_TriadT27529	Tadh_TriadG27529	Tadh	acyl_CoA_oxidase_1
OG_291	HoiH23_PlH23_008181-RA	HoiH23_PlH23_008181	HoiH23	DNA_polymerase_epsilon_2_accessory_subunit
OG_291	Hhon_g01068.t1	Hhon_g01068.t1	Hhon	DNA_polymerase_epsilon_2_accessory_subunit
OG_291	Hhon_g01069.t1	Hhon_g01069.t1	Hhon	acyl_CoA_oxidase_1
OG_291	Tadh_TriadT27613	Tadh_TriadG27613	Tadh	DNA_polymerase_epsilon_2_accessory_subunit
OG_292	TrH2_TrispH2_008565-RA	TrH2_TrispH2_008565	TrH2
OG_292	Tadh_TriadT58445	Tadh_TriadG58445	Tadh
OG_292	Hhon_g01071.t1	Hhon_g01071.t1	Hhon
OG_292	HoiH23_PlH23_009940-RA	HoiH23_PlH23_009940	HoiH23
OG_293	TrH2_TrispH2_008566-RA	TrH2_TrispH2_008566	TrH2	RNA_guanylyltransferase_and_5_phosphatase
OG_293	Tadh_TriadT58446	Tadh_TriadG58446	Tadh	RNA_guanylyltransferase_and_5_phosphatase
OG_293	Hhon_g01072.t1	Hhon_g01072.t1	Hhon	RNA_guanylyltransferase_and_5_phosphatase
OG_293	HoiH23_PlH23_009939-RA	HoiH23_PlH23_009939	HoiH23	RNA_guanylyltransferase_and_5_phosphatase
OG_294	TrH2_TrispH2_008567-RA	TrH2_TrispH2_008567	TrH2	survival_motor_neuron_domain_containing_1
OG_294	Tadh_TriadT5809	Tadh_TriadG5809	Tadh	survival_motor_neuron_domain_containing_1
OG_294	HoiH23_PlH23_009938-RA	HoiH23_PlH23_009938	HoiH23	survival_motor_neuron_domain_containing_1
OG_294	Hhon_g01073.t1	Hhon_g01073.t1	Hhon	survival_motor_neuron_domain_containing_1
OG_295	Hhon_g01079.t1	Hhon_g01079.t1	Hhon	trafficking_protein_particle_complex_9
OG_295	HoiH23_PlH23_011051-RA	HoiH23_PlH23_011051	HoiH23	trafficking_protein_particle_complex_9
OG_295	Tadh_TriadT31873	Tadh_TriadG31873	Tadh	trafficking_protein_particle_complex_9
OG_295	TrH2_TrispH2_009176-RA	TrH2_TrispH2_009176	TrH2	trafficking_protein_particle_complex_9
OG_296	Tadh_TriadT61049	Tadh_TriadG61049	Tadh	biogenesis_of_lysosomal_organelles_complex_1_subunit_5
OG_296	Hhon_g01084.t1	Hhon_g01084.t1	Hhon	biogenesis_of_lysosomal_organelles_complex_1_subunit_5
OG_296	HoiH23_PlH23_005128-RA	HoiH23_PlH23_005128	HoiH23	biogenesis_of_lysosomal_organelles_complex_1_subunit_5
OG_296	TrH2_TrispH2_009181-RA	TrH2_TrispH2_009181	TrH2	biogenesis_of_lysosomal_organelles_complex_1_subunit_5
OG_297	Tadh_TriadT50979	Tadh_TriadG50979	Tadh	adenosine_deaminase_tRNA_specific_2
OG_297	HoiH23_PlH23_005127-RA	HoiH23_PlH23_005127	HoiH23	adenosine_deaminase_tRNA_specific_2
OG_297	Hhon_g01085.t1	Hhon_g01085.t1	Hhon	adenosine_deaminase_tRNA_specific_2
OG_297	TrH2_TrispH2_009182-RA	TrH2_TrispH2_009182	TrH2	adenosine_deaminase_tRNA_specific_2
OG_298	HoiH23_PlH23_005126-RA	HoiH23_PlH23_005126	HoiH23	short_coiled_coil_protein
OG_298	Tadh_TriadT18006	Tadh_TriadG18006	Tadh	short_coiled_coil_protein
OG_298	Hhon_g01086.t1	Hhon_g01086.t1	Hhon	short_coiled_coil_protein
OG_298	TrH2_TrispH2_009183-RA	TrH2_TrispH2_009183	TrH2	short_coiled_coil_protein
OG_299	Hhon_g01090.t1	Hhon_g01090.t1	Hhon
OG_299	TrH2_TrispH2_009187-RA	TrH2_TrispH2_009187	TrH2
OG_299	HoiH23_PlH23_005121-RA	HoiH23_PlH23_005121	HoiH23
OG_299	Tadh_TriadT64314	Tadh_TriadG64314	Tadh
OG_300	HoiH23_PlH23_005117-RA	HoiH23_PlH23_005117	HoiH23	bZIP.HG2.0:CREBL2
OG_300	Tadh_TriadT61059	Tadh_TriadG61059	Tadh	cAMP_responsive_element_binding_protein_like_2
OG_300	Hhon_g01094.t1	Hhon_g01094.t1	Hhon	bZIP.HG2.0:CREBL2
OG_300	TrH2_TrispH2_009191-RA	TrH2_TrispH2_009191	TrH2	cAMP_responsive_element_binding_protein_like_2
OG_301	Hhon_g01098.t1	Hhon_g01098.t1	Hhon	TATA_box_binding_protein_associated_factor_12
OG_301	TrH2_TrispH2_009195-RA	TrH2_TrispH2_009195	TrH2	TATA_box_binding_protein_associated_factor_12
OG_301	HoiH23_PlH23_005113-RA	HoiH23_PlH23_005113	HoiH23	TATA_box_binding_protein_associated_factor_12
OG_301	Tadh_TriadT31979	Tadh_TriadG31979	Tadh	TATA_box_binding_protein_associated_factor_12
OG_302	Tadh_TriadT50982	Tadh_TriadG50982	Tadh	trafficking_protein_particle_complex_3
OG_302	Hhon_g01099.t1	Hhon_g01099.t1	Hhon	trafficking_protein_particle_complex_3
OG_302	TrH2_TrispH2_009196-RA	TrH2_TrispH2_009196	TrH2	trafficking_protein_particle_complex_3
OG_302	HoiH23_PlH23_005112-RA	HoiH23_PlH23_005112	HoiH23	trafficking_protein_particle_complex_3
OG_303	HoiH23_PlH23_005110-RA	HoiH23_PlH23_005110	HoiH23	stromal_cell_derived_factor_2
OG_303	Tadh_TriadT32080	Tadh_TriadG32080	Tadh	stromal_cell_derived_factor_2
OG_303	Hhon_g01101.t1	Hhon_g01101.t1	Hhon	stromal_cell_derived_factor_2
OG_303	TrH2_TrispH2_009198-RA	TrH2_TrispH2_009198	TrH2	stromal_cell_derived_factor_2
OG_304	HoiH23_PlH23_005109-RA	HoiH23_PlH23_005109	HoiH23	calmodulin_regulated_spectrin_associated_protein_1
OG_304	Tadh_wf_g10098.t1	Tadh_wf_g10098	Tadh	calmodulin_regulated_spectrin_associated_protein_family_member_2
OG_304	Hhon_g01102.t1	Hhon_g01102.t1	Hhon	calmodulin_regulated_spectrin_associated_protein_family_member_2
OG_304	TrH2_TrispH2_009199-RA	TrH2_TrispH2_009199	TrH2	calmodulin_regulated_spectrin_associated_protein_family_member_3
OG_305	HoiH23_PlH23_005101-RA	HoiH23_PlH23_005101	HoiH23	adaptor_related_protein_complex_5_subunit_sigma_1
OG_305	TrH2_TrispH2_007921-RA	TrH2_TrispH2_007921	TrH2	adaptor_related_protein_complex_5_subunit_sigma_1
OG_305	Hhon_g01110.t1	Hhon_g01110.t1	Hhon	adaptor_related_protein_complex_5_subunit_sigma_1
OG_305	Tadh_TriadT61078	Tadh_TriadG61078	Tadh	adaptor_related_protein_complex_5_subunit_sigma_1
OG_306	Hhon_g01123.t1	Hhon_g01123.t1	Hhon	lin_37_DREAM_MuvB_core_complex_component
OG_306	Tadh_TriadT61090	Tadh_TriadG61090	Tadh	lin_37_DREAM_MuvB_core_complex_component
OG_306	TrH2_TrispH2_007933-RA	TrH2_TrispH2_007933	TrH2	lin_37_DREAM_MuvB_core_complex_component
OG_306	HoiH23_PlH23_008931-RA	HoiH23_PlH23_008931	HoiH23	lin_37_DREAM_MuvB_core_complex_component
OG_307	Tadh_TriadT61091	Tadh_TriadG61091	Tadh
OG_307	Hhon_g01124.t1	Hhon_g01124.t1	Hhon
OG_307	HoiH23_PlH23_008930-RA	HoiH23_PlH23_008930	HoiH23
OG_307	TrH2_TrispH2_007934-RA	TrH2_TrispH2_007934	TrH2
OG_308	Hhon_g01125.t1	Hhon_g01125.t1	Hhon
OG_308	HoiH23_PlH23_008929-RA	HoiH23_PlH23_008929	HoiH23
OG_308	Tadh_wf_g10125.t1	Tadh_wf_g10125	Tadh
OG_308	TrH2_TrispH2_007935-RA	TrH2_TrispH2_007935	TrH2
OG_309	Tadh_TriadT61093	Tadh_TriadG61093	Tadh	elongator_acetyltransferase_complex_subunit_6
OG_309	TrH2_TrispH2_007937-RA	TrH2_TrispH2_007937	TrH2	elongator_acetyltransferase_complex_subunit_6
OG_309	HoiH23_PlH23_008927-RA	HoiH23_PlH23_008927	HoiH23	elongator_acetyltransferase_complex_subunit_6
OG_309	Hhon_g01127.t1	Hhon_g01127.t1	Hhon	elongator_acetyltransferase_complex_subunit_6
OG_310	HoiH23_PlH23_008926-RA	HoiH23_PlH23_008926	HoiH23	coiled_coil_domain_containing_60
OG_310	TrH2_TrispH2_007938-RA	TrH2_TrispH2_007938	TrH2	coiled_coil_domain_containing_60
OG_310	Tadh_TriadT61094	Tadh_TriadG61094	Tadh	coiled_coil_domain_containing_60
OG_310	Hhon_g01128.t1	Hhon_g01128.t1	Hhon	coiled_coil_domain_containing_60
OG_311	HoiH23_PlH23_009803-RA	HoiH23_PlH23_009803	HoiH23	nucleolar_protein_6
OG_311	Hhon_g01132.t1	Hhon_g01132.t1	Hhon	nucleolar_protein_6
OG_311	Tadh_TriadT32058	Tadh_TriadG32058	Tadh	nucleolar_protein_6
OG_311	TrH2_TrispH2_007942-RA	TrH2_TrispH2_007942	TrH2	nucleolar_protein_6
OG_312	TrH2_TrispH2_007944-RA	TrH2_TrispH2_007944	TrH2	zinc_finger_protein_706
OG_312	Hhon_g01134.t1	Hhon_g01134.t1	Hhon	zinc_finger_protein_706
OG_312	HoiH23_PlH23_009801-RA	HoiH23_PlH23_009801	HoiH23	zinc_finger_protein_706
OG_312	Tadh_TriadT38381	Tadh_TriadG38381	Tadh	zinc_finger_protein_706
OG_313	Tadh_TriadT32098	Tadh_TriadG32098	Tadh	ribosomal_protein_S8
OG_313	TrH2_TrispH2_007945-RA	TrH2_TrispH2_007945	TrH2	ribosomal_protein_S8
OG_313	HoiH23_PlH23_009800-RA	HoiH23_PlH23_009800	HoiH23	ribosomal_protein_S8
OG_313	Hhon_g01135.t1	Hhon_g01135.t1	Hhon	ribosomal_protein_S8
OG_314	Hhon_g01138.t1	Hhon_g01138.t1	Hhon	C_X9_C_motif_containing_1
OG_314	HoiH23_PlH23_009797-RA	HoiH23_PlH23_009797	HoiH23	C_X9_C_motif_containing_1
OG_314	Tadh_TriadT61103	Tadh_TriadG61103	Tadh	C_X9_C_motif_containing_1
OG_314	TrH2_TrispH2_007948-RA	TrH2_TrispH2_007948	TrH2	C_X9_C_motif_containing_1
OG_315	Hhon_g01154.t1	Hhon_g01154.t1	Hhon	chitinase_domain_containing_1
OG_315	TrH2_TrispH2_010571-RA	TrH2_TrispH2_010571	TrH2	chitinase_domain_containing_1
OG_315	HoiH23_PlH23_010956-RA	HoiH23_PlH23_010956	HoiH23	chitinase_domain_containing_1
OG_315	Tadh_TriadT31888	Tadh_TriadG31888	Tadh	chitinase_domain_containing_1
OG_316	HoiH23_PlH23_007476-RA	HoiH23_PlH23_007476	HoiH23	lipin_3
OG_316	Hhon_g01165.t1	Hhon_g01165.t1	Hhon	lipin_3
OG_316	TrH2_TrispH2_010581-RA	TrH2_TrispH2_010581	TrH2	lipin_2
OG_316	Tadh_TriadT64321	Tadh_TriadG64321	Tadh	lipin_2
OG_317	Hhon_g06644.t1	Hhon_g06644.t1	Hhon	transmembrane_and_coiled_coil_domain_family_2
OG_317	Hhon_g01166.t1	Hhon_g01166.t1	Hhon
OG_317	HoiH23_PlH23_007475-RA	HoiH23_PlH23_007475	HoiH23	transmembrane_and_coiled_coil_domain_family_3
OG_317	Tadh_TriadT61125	Tadh_TriadG61125	Tadh	transmembrane_and_coiled_coil_domain_family_3
OG_317	TrH2_TrispH2_010735-RA	TrH2_TrispH2_010735	TrH2	transmembrane_and_coiled_coil_domain_family_3
OG_318	Tadh_wf_g3443.t1	Tadh_wf_g3443	Tadh	centlein
OG_318	TrH2_TrispH2_006778-RA	TrH2_TrispH2_006778	TrH2	centlein
OG_318	HoiH23_PlH23_004796-RA	HoiH23_PlH23_004796	HoiH23	centlein
OG_318	Hhon_g01168.t1	Hhon_g01168.t1	Hhon	centlein
OG_319	TrH2_TrispH2_011326-RA	TrH2_TrispH2_011326	TrH2	solute_carrier_family_6_member_7
OG_319	Hhon_g01174.t1	Hhon_g01174.t1	Hhon	solute_carrier_family_6_member_8
OG_319	Hhon_g01175.t1	Hhon_g01175.t1	Hhon	solute_carrier_family_6_member_6
OG_319	Hhon_g01177.t1	Hhon_g01177.t1	Hhon
OG_319	HoiH23_PlH23_004790-RA	HoiH23_PlH23_004790	HoiH23
OG_319	HoiH23_PlH23_004792-RA	HoiH23_PlH23_004792	HoiH23	solute_carrier_family_6_member_12
OG_319	Tadh_TriadT54649	Tadh_TriadG54649	Tadh
OG_320	Tadh_TriadT54647	Tadh_TriadG54647	Tadh
OG_320	HoiH23_PlH23_000479-RA	HoiH23_PlH23_000479	HoiH23
OG_320	TrH2_TrispH2_009870-RA	TrH2_TrispH2_009870	TrH2
OG_320	Hhon_g01185.t1	Hhon_g01185.t1	Hhon
OG_321	Hhon_g01186.t1	Hhon_g01186.t1	Hhon	unconventional_SNARE_in_the_ER_1
OG_321	HoiH23_PlH23_000480-RA	HoiH23_PlH23_000480	HoiH23	unconventional_SNARE_in_the_ER_1
OG_321	TrH2_TrispH2_009871-RA	TrH2_TrispH2_009871	TrH2	unconventional_SNARE_in_the_ER_1
OG_321	Tadh_TriadT54646	Tadh_TriadG54646	Tadh	unconventional_SNARE_in_the_ER_1
OG_322	TrH2_TrispH2_009872-RA	TrH2_TrispH2_009872	TrH2	immediate_early_response_3_interacting_protein_1
OG_322	Hhon_g01187.t1	Hhon_g01187.t1	Hhon	novel_transcript
OG_322	Tadh_TriadT54645	Tadh_TriadG54645	Tadh	immediate_early_response_3_interacting_protein_1
OG_323	Tadh_TriadT54634	Tadh_TriadG54634	Tadh	leucine_rich_repeat_containing_61
OG_323	Hhon_g01196.t1	Hhon_g01196.t1	Hhon	leucine_rich_repeat_containing_61
OG_323	HoiH23_PlH23_000489-RA	HoiH23_PlH23_000489	HoiH23	leucine_rich_repeat_containing_61
OG_323	TrH2_TrispH2_001360-RA	TrH2_TrispH2_001360	TrH2	leucine_rich_repeat_containing_61
OG_324	Hhon_g01197.t1	Hhon_g01197.t1	Hhon	TATA_box_binding_protein_associated_factor_RNA_polymerase_I_subunit_C
OG_324	Tadh_TriadT54633	Tadh_TriadG54633	Tadh	TATA_box_binding_protein_associated_factor_RNA_polymerase_I_subunit_C
OG_324	HoiH23_PlH23_000490-RA	HoiH23_PlH23_000490	HoiH23	TATA_box_binding_protein_associated_factor_RNA_polymerase_I_subunit_C
OG_324	TrH2_TrispH2_001359-RA	TrH2_TrispH2_001359	TrH2	TATA_box_binding_protein_associated_factor_RNA_polymerase_I_subunit_C
OG_325	Tadh_TriadT37385	Tadh_TriadG37385	Tadh	fructose_bisphosphatase_2
OG_325	HoiH23_PlH23_000494-RA	HoiH23_PlH23_000494	HoiH23	fructose_bisphosphatase_2
OG_325	TrH2_TrispH2_001357-RA	TrH2_TrispH2_001357	TrH2	fructose_bisphosphatase_2
OG_325	Hhon_g01200.t1	Hhon_g01200.t1	Hhon	fructose_bisphosphatase_2
OG_326	TrH2_TrispH2_001354-RA	TrH2_TrispH2_001354	TrH2	ribosomal_protein_S6
OG_326	Hhon_g01204.t1	Hhon_g01204.t1	Hhon	ribosomal_protein_S6
OG_326	HoiH23_PlH23_000498-RA	HoiH23_PlH23_000498	HoiH23	ribosomal_protein_S6
OG_326	Tadh_TriadT63768	Tadh_TriadG63768	Tadh	ribosomal_protein_S6
OG_327	Hhon_g01205.t1	Hhon_g01205.t1	Hhon	tumor_protein_p53_binding_protein_1
OG_327	Tadh_TriadT54626	Tadh_TriadG54626	Tadh	tumor_protein_p53_binding_protein_1
OG_327	HoiH23_PlH23_000499-RA	HoiH23_PlH23_000499	HoiH23	tumor_protein_p53_binding_protein_1
OG_327	TrH2_TrispH2_001353-RA	TrH2_TrispH2_001353	TrH2	tumor_protein_p53_binding_protein_1
OG_328	HoiH23_PlH23_000503-RA	HoiH23_PlH23_000503	HoiH23	IDNK_gluconokinase
OG_328	TrH2_TrispH2_001349-RA	TrH2_TrispH2_001349	TrH2	IDNK_gluconokinase
OG_328	Hhon_g01209.t1	Hhon_g01209.t1	Hhon	IDNK_gluconokinase
OG_328	Tadh_TriadT54621	Tadh_TriadG54621	Tadh	IDNK_gluconokinase
OG_329	Hhon_g01210.t1	Hhon_g01210.t1	Hhon	NSA2_ribosome_biogenesis_factor
OG_329	TrH2_TrispH2_001348-RA	TrH2_TrispH2_001348	TrH2	NSA2_ribosome_biogenesis_factor
OG_329	HoiH23_PlH23_000504-RA	HoiH23_PlH23_000504	HoiH23	NSA2_ribosome_biogenesis_factor
OG_329	Tadh_TriadT54620	Tadh_TriadG54620	Tadh	NSA2_ribosome_biogenesis_factor
OG_330	Tadh_TriadT54619	Tadh_TriadG54619	Tadh	leucine_rich_repeat_containing_49
OG_330	Hhon_g01211.t1	Hhon_g01211.t1	Hhon	leucine_rich_repeat_containing_49
OG_330	HoiH23_PlH23_000505-RA	HoiH23_PlH23_000505	HoiH23	leucine_rich_repeat_containing_49
OG_330	TrH2_TrispH2_001347-RA	TrH2_TrispH2_001347	TrH2	leucine_rich_repeat_containing_49
OG_331	HoiH23_PlH23_000510-RA	HoiH23_PlH23_000510	HoiH23
OG_331	TrH2_TrispH2_001343-RA	TrH2_TrispH2_001343	TrH2
OG_331	Tadh_TriadT54614	Tadh_TriadG54614	Tadh
OG_331	Hhon_g01215.t1	Hhon_g01215.t1	Hhon
OG_332	Hhon_g01221.t1	Hhon_g01221.t1	Hhon	TOPBP1_interacting_checkpoint_and_replication_regulator
OG_332	TrH2_TrispH2_001337-RA	TrH2_TrispH2_001337	TrH2	TOPBP1_interacting_checkpoint_and_replication_regulator
OG_332	Tadh_TriadT54609	Tadh_TriadG54609	Tadh	TOPBP1_interacting_checkpoint_and_replication_regulator
OG_332	HoiH23_PlH23_000516-RA	HoiH23_PlH23_000516	HoiH23	TOPBP1_interacting_checkpoint_and_replication_regulator
OG_333	HoiH23_PlH23_000517-RA	HoiH23_PlH23_000517	HoiH23
OG_333	Tadh_TriadT54608	Tadh_TriadG54608	Tadh
OG_333	Hhon_g01222.t1	Hhon_g01222.t1	Hhon
OG_333	TrH2_TrispH2_001336-RA	TrH2_TrispH2_001336	TrH2
OG_334	TrH2_TrispH2_001333-RA	TrH2_TrispH2_001333	TrH2	NBAS_subunit_of_NRZ_tethering_complex
OG_334	HoiH23_PlH23_000520-RA	HoiH23_PlH23_000520	HoiH23	NBAS_subunit_of_NRZ_tethering_complex
OG_334	Hhon_g01225.t1	Hhon_g01225.t1	Hhon	NBAS_subunit_of_NRZ_tethering_complex
OG_334	Tadh_TriadT54605	Tadh_TriadG54605	Tadh	NBAS_subunit_of_NRZ_tethering_complex
OG_335	Hhon_g01226.t1	Hhon_g01226.t1	Hhon	mitotic_arrest_deficient_2_like_1
OG_335	TrH2_TrispH2_001332-RA	TrH2_TrispH2_001332	TrH2	mitotic_arrest_deficient_2_like_1
OG_335	HoiH23_PlH23_000521-RA	HoiH23_PlH23_000521	HoiH23	mitotic_arrest_deficient_2_like_1
OG_335	Tadh_TriadT23206	Tadh_TriadG23206	Tadh	mitotic_arrest_deficient_2_like_1
OG_336	Tadh_TriadT54603	Tadh_TriadG54603	Tadh	translation_machinery_associated_16_homolog
OG_336	Hhon_g01227.t1	Hhon_g01227.t1	Hhon	translation_machinery_associated_16_homolog
OG_336	HoiH23_PlH23_000522-RA	HoiH23_PlH23_000522	HoiH23	translation_machinery_associated_16_homolog
OG_336	TrH2_TrispH2_001331-RA	TrH2_TrispH2_001331	TrH2	translation_machinery_associated_16_homolog
OG_337	TrH2_TrispH2_001330-RA	TrH2_TrispH2_001330	TrH2	HAUS_augmin_like_complex_subunit_6
OG_337	Hhon_g01228.t1	Hhon_g01228.t1	Hhon	HAUS_augmin_like_complex_subunit_6
OG_337	Tadh_TriadT54602	Tadh_TriadG54602	Tadh
OG_337	HoiH23_PlH23_000523-RA	HoiH23_PlH23_000523	HoiH23	HAUS_augmin_like_complex_subunit_6
OG_338	TrH2_TrispH2_001327-RA	TrH2_TrispH2_001327	TrH2	phosphodiesterase_3A
OG_338	Tadh_TriadT22319	Tadh_TriadG22319	Tadh	phosphodiesterase_3A
OG_338	HoiH23_PlH23_000526-RA	HoiH23_PlH23_000526	HoiH23
OG_338	Tadh_TriadT54599	Tadh_TriadG54599	Tadh
OG_338	HoiH23_PlH23_000527-RA	HoiH23_PlH23_000527	HoiH23	phosphodiesterase_3A
OG_338	Hhon_g01231.t1	Hhon_g01231.t1	Hhon
OG_338	Hhon_g01232.t1	Hhon_g01232.t1	Hhon	phosphodiesterase_3A
OG_339	HoiH23_PlH23_000012-RA	HoiH23_PlH23_000012	HoiH23	xenotropic_and_polytropic_retrovirus_receptor_1
OG_339	Hhon_g01243.t1	Hhon_g01243.t1	Hhon	xenotropic_and_polytropic_retrovirus_receptor_1
OG_339	TrH2_TrispH2_003057-RA	TrH2_TrispH2_003057	TrH2	xenotropic_and_polytropic_retrovirus_receptor_1
OG_339	Tadh_wf_g1889.t1	Tadh_wf_g1889	Tadh	xenotropic_and_polytropic_retrovirus_receptor_1
OG_340	TrH2_TrispH2_003063-RA	TrH2_TrispH2_003063	TrH2	sec1_family_domain_containing_2
OG_340	Tadh_TriadT53138	Tadh_TriadG53138	Tadh	sec1_family_domain_containing_2
OG_340	HoiH23_PlH23_000007-RA	HoiH23_PlH23_000007	HoiH23	sec1_family_domain_containing_2
OG_340	Hhon_g01248.t1	Hhon_g01248.t1	Hhon	sec1_family_domain_containing_2
OG_341	Hhon_g01253.t1	Hhon_g01253.t1	Hhon	calcium_channel_flower_domain_containing_1
OG_341	Tadh_TriadT53141	Tadh_TriadG53141	Tadh	calcium_channel_flower_domain_containing_1
OG_341	TrH2_TrispH2_003066-RA	TrH2_TrispH2_003066	TrH2	calcium_channel_flower_domain_containing_1
OG_341	HoiH23_PlH23_000002-RA	HoiH23_PlH23_000002	HoiH23	calcium_channel_flower_domain_containing_1
OG_342	Hhon_g01254.t1	Hhon_g01254.t1	Hhon	transmembrane_and_coiled_coil_domains_1
OG_342	TrH2_TrispH2_003067-RA	TrH2_TrispH2_003067	TrH2	transmembrane_and_coiled_coil_domains_1
OG_342	HoiH23_PlH23_000001-RA	HoiH23_PlH23_000001	HoiH23	transmembrane_and_coiled_coil_domains_1
OG_342	Tadh_TriadT20690	Tadh_TriadG20690	Tadh	transmembrane_and_coiled_coil_domains_1
OG_343	Tadh_wf_g1907.t1	Tadh_wf_g1907	Tadh
OG_343	HoiH23_PlH23_009869-RA	HoiH23_PlH23_009869	HoiH23
OG_343	TrH2_TrispH2_003075-RA	TrH2_TrispH2_003075	TrH2
OG_343	Hhon_g01263.t1	Hhon_g01263.t1	Hhon
OG_344	HoiH23_PlH23_009868-RA	HoiH23_PlH23_009868	HoiH23	ribosomal_protein_L5
OG_344	Hhon_g01265.t1	Hhon_g01265.t1	Hhon	ribosomal_protein_L5
OG_344	TrH2_TrispH2_003076-RA	TrH2_TrispH2_003076	TrH2	ribosomal_protein_L5
OG_344	Tadh_TriadT37180	Tadh_TriadG37180	Tadh	ribosomal_protein_L5
OG_345	Tadh_TriadT53153	Tadh_TriadG53153	Tadh
OG_345	Hhon_g01268.t1	Hhon_g01268.t1	Hhon
OG_345	HoiH23_PlH23_009866-RA	HoiH23_PlH23_009866	HoiH23
OG_345	TrH2_TrispH2_003078-RA	TrH2_TrispH2_003078	TrH2
OG_346	TrH2_TrispH2_003079-RA	TrH2_TrispH2_003079	TrH2
OG_346	Hhon_g01269.t1	Hhon_g01269.t1	Hhon
OG_346	Tadh_wf_g1911.t1	Tadh_wf_g1911	Tadh
OG_347	TrH2_TrispH2_003080-RA	TrH2_TrispH2_003080	TrH2	cilia_and_flagella_associated_protein_77
OG_347	Tadh_TriadT53154	Tadh_TriadG53154	Tadh	cilia_and_flagella_associated_protein_77
OG_347	Hhon_g01270.t1	Hhon_g01270.t1	Hhon	cilia_and_flagella_associated_protein_77
OG_347	HoiH23_PlH23_009865-RA	HoiH23_PlH23_009865	HoiH23	cilia_and_flagella_associated_protein_77
OG_348	TrH2_TrispH2_003081-RA	TrH2_TrispH2_003081	TrH2	G_protein_coupled_receptor_107
OG_348	HoiH23_PlH23_009864-RA	HoiH23_PlH23_009864	HoiH23	G_protein_coupled_receptor_107
OG_348	Hhon_g01271.t1	Hhon_g01271.t1	Hhon	G_protein_coupled_receptor_107
OG_348	Tadh_TriadT20602	Tadh_TriadG20602	Tadh	G_protein_coupled_receptor_107
OG_349	Hhon_g01275.t1	Hhon_g01275.t1	Hhon	negative_elongation_factor_complex_member_B
OG_349	HoiH23_PlH23_010189-RA	HoiH23_PlH23_010189	HoiH23	negative_elongation_factor_complex_member_B
OG_349	TrH2_TrispH2_003085-RA	TrH2_TrispH2_003085	TrH2	negative_elongation_factor_complex_member_B
OG_349	Tadh_TriadT13686	Tadh_TriadG13686	Tadh	negative_elongation_factor_complex_member_B
OG_350	HoiH23_PlH23_005646-RA	HoiH23_PlH23_005646	HoiH23	chromosome_1_open_reading_frame_112
OG_350	Hhon_g01285.t1	Hhon_g01285.t1	Hhon	chromosome_1_open_reading_frame_112
OG_350	TrH2_TrispH2_003092-RA	TrH2_TrispH2_003092	TrH2	chromosome_1_open_reading_frame_112
OG_350	Tadh_TriadT53168	Tadh_TriadG53168	Tadh	chromosome_1_open_reading_frame_112
OG_351	Tadh_TriadT6027	Tadh_TriadG6027	Tadh
OG_351	HoiH23_PlH23_005643-RA	HoiH23_PlH23_005643	HoiH23
OG_351	Hhon_g01288.t1	Hhon_g01288.t1	Hhon
OG_351	TrH2_TrispH2_003094-RA	TrH2_TrispH2_003094	TrH2
OG_352	Hhon_g01290.t1	Hhon_g01290.t1	Hhon	endothelial_differentiation_related_factor_1
OG_352	TrH2_TrispH2_003096-RA	TrH2_TrispH2_003096	TrH2	endothelial_differentiation_related_factor_1
OG_352	Tadh_TriadT63634	Tadh_TriadG63634	Tadh	endothelial_differentiation_related_factor_1
OG_352	HoiH23_PlH23_005641-RA	HoiH23_PlH23_005641	HoiH23	endothelial_differentiation_related_factor_1
OG_353	Hhon_g01291.t1	Hhon_g01291.t1	Hhon	autophagy_related_5
OG_353	TrH2_TrispH2_003097-RA	TrH2_TrispH2_003097	TrH2	autophagy_related_5
OG_353	Tadh_TriadT53173	Tadh_TriadG53173	Tadh	autophagy_related_5
OG_353	HoiH23_PlH23_005640-RA	HoiH23_PlH23_005640	HoiH23	autophagy_related_5
OG_354	Hhon_g01292.t1	Hhon_g01292.t1	Hhon	deoxyhypusine_synthase
OG_354	TrH2_TrispH2_003098-RA	TrH2_TrispH2_003098	TrH2	deoxyhypusine_synthase
OG_354	Tadh_TriadT20912	Tadh_TriadG20912	Tadh	deoxyhypusine_synthase
OG_354	HoiH23_PlH23_005639-RA	HoiH23_PlH23_005639	HoiH23	deoxyhypusine_synthase
OG_355	HoiH23_PlH23_005638-RA	HoiH23_PlH23_005638	HoiH23	coenzyme_Q4
OG_355	Hhon_g01293.t1	Hhon_g01293.t1	Hhon	coenzyme_Q4
OG_355	TrH2_TrispH2_003099-RA	TrH2_TrispH2_003099	TrH2	coenzyme_Q4
OG_355	Tadh_TriadT20604	Tadh_TriadG20604	Tadh	coenzyme_Q4
OG_356	Tadh_TriadT53177	Tadh_TriadG53177	Tadh
OG_356	TrH2_TrispH2_003100-RA	TrH2_TrispH2_003100	TrH2
OG_356	Hhon_g01296.t1	Hhon_g01296.t1	Hhon	GRB2_associated_binding_protein_3
OG_356	HoiH23_PlH23_005635-RA	HoiH23_PlH23_005635	HoiH23	GRB2_associated_binding_protein_1
OG_357	TrH2_TrispH2_003103-RA	TrH2_TrispH2_003103	TrH2	glycosylated_lysosomal_membrane_protein
OG_357	Tadh_TriadT53179	Tadh_TriadG53179	Tadh	glycosylated_lysosomal_membrane_protein
OG_357	HoiH23_PlH23_005633-RA	HoiH23_PlH23_005633	HoiH23	glycosylated_lysosomal_membrane_protein
OG_357	Hhon_g01298.t1	Hhon_g01298.t1	Hhon	glycosylated_lysosomal_membrane_protein
OG_358	Hhon_g01299.t1	Hhon_g01299.t1	Hhon	cell_division_cycle_73
OG_358	Tadh_TriadT53180	Tadh_TriadG53180	Tadh	cell_division_cycle_73
OG_358	HoiH23_PlH23_005632-RA	HoiH23_PlH23_005632	HoiH23	cell_division_cycle_73
OG_358	TrH2_TrispH2_003102-RA	TrH2_TrispH2_003102	TrH2	cell_division_cycle_73
OG_359	Tadh_TriadT53185	Tadh_TriadG53185	Tadh
OG_359	TrH2_TrispH2_003108-RA	TrH2_TrispH2_003108	TrH2
OG_359	Hhon_g01304.t1	Hhon_g01304.t1	Hhon
OG_359	HoiH23_PlH23_005627-RA	HoiH23_PlH23_005627	HoiH23
OG_360	TrH2_TrispH2_010293-RA	TrH2_TrispH2_010293	TrH2	F_box_protein_41
OG_360	Hhon_g01317.t1	Hhon_g01317.t1	Hhon	F_box_protein_41
OG_360	HoiH23_PlH23_007517-RA	HoiH23_PlH23_007517	HoiH23	F_box_protein_41
OG_360	Tadh_TriadT58703	Tadh_TriadG58703	Tadh	F_box_protein_41
OG_361	Tadh_wf_g7591.t1	Tadh_wf_g7591	Tadh	NDUFA4_mitochondrial_complex_associated
OG_361	TrH2_TrispH2_010295-RA	TrH2_TrispH2_010295	TrH2	NDUFA4_mitochondrial_complex_associated
OG_361	Hhon_g01319.t1	Hhon_g01319.t1	Hhon	NDUFA4_mitochondrial_complex_associated
OG_362	HoiH23_PlH23_009219-RA	HoiH23_PlH23_009219	HoiH23	protein_phosphatase_2_regulatory_subunit_Bdelta
OG_362	TrH2_TrispH2_010298-RA	TrH2_TrispH2_010298	TrH2	kinesin_family_member_C1
OG_362	TrH2_TrispH2_010299-RA	TrH2_TrispH2_010299	TrH2	protein_phosphatase_2_regulatory_subunit_Bdelta
OG_362	Hhon_g01323.t1	Hhon_g01323.t1	Hhon	kinesin_family_member_C1
OG_362	Hhon_g01324.t1	Hhon_g01324.t1	Hhon	protein_phosphatase_2_regulatory_subunit_Bdelta
OG_362	Tadh_TriadT28367	Tadh_TriadG28367	Tadh	kinesin_family_member_C1
OG_362	Tadh_TriadT50614	Tadh_TriadG50614	Tadh	protein_phosphatase_2_regulatory_subunit_Bdelta
OG_363	TrH2_TrispH2_010300-RA	TrH2_TrispH2_010300	TrH2
OG_363	Hhon_g01325.t1	Hhon_g01325.t1	Hhon
OG_363	Tadh_TriadT58710	Tadh_TriadG58710	Tadh
OG_363	HoiH23_PlH23_009218-RA	HoiH23_PlH23_009218	HoiH23
OG_364	TrH2_TrispH2_010301-RA	TrH2_TrispH2_010301	TrH2
OG_364	Tadh_TriadT58711	Tadh_TriadG58711	Tadh
OG_364	Hhon_g01326.t1	Hhon_g01326.t1	Hhon
OG_364	HoiH23_PlH23_009217-RA	HoiH23_PlH23_009217	HoiH23
OG_365	Hhon_g01330.t1	Hhon_g01330.t1	Hhon	StAR_related_lipid_transfer_domain_containing_7
OG_365	HoiH23_PlH23_009213-RA	HoiH23_PlH23_009213	HoiH23	StAR_related_lipid_transfer_domain_containing_7
OG_365	Tadh_TriadT58714	Tadh_TriadG58714	Tadh	StAR_related_lipid_transfer_domain_containing_7
OG_365	TrH2_TrispH2_006514-RA	TrH2_TrispH2_006514	TrH2	StAR_related_lipid_transfer_domain_containing_7
OG_366	HoiH23_PlH23_009211-RA	HoiH23_PlH23_009211	HoiH23	ribonuclease_P_MRP_subunit_p30
OG_366	Hhon_g01332.t1	Hhon_g01332.t1	Hhon	ribonuclease_P_MRP_subunit_p30
OG_366	TrH2_TrispH2_006516-RA	TrH2_TrispH2_006516	TrH2	ribonuclease_P_MRP_subunit_p30
OG_366	Tadh_TriadT58716	Tadh_TriadG58716	Tadh	ribonuclease_P_MRP_subunit_p30
OG_367	TrH2_TrispH2_006528-RA	TrH2_TrispH2_006528	TrH2
OG_367	HoiH23_PlH23_008253-RA	HoiH23_PlH23_008253	HoiH23
OG_367	Tadh_TriadT58726	Tadh_TriadG58726	Tadh
OG_367	Hhon_g01345.t1	Hhon_g01345.t1	Hhon
OG_368	Hhon_g01346.t1	Hhon_g01346.t1	Hhon
OG_368	TrH2_TrispH2_006529-RA	TrH2_TrispH2_006529	TrH2
OG_368	Tadh_TriadT58727	Tadh_TriadG58727	Tadh
OG_368	HoiH23_PlH23_008254-RA	HoiH23_PlH23_008254	HoiH23
OG_369	HoiH23_PlH23_008257-RA	HoiH23_PlH23_008257	HoiH23	polysaccharide_biosynthesis_domain_containing_1
OG_369	Hhon_g01351.t1	Hhon_g01351.t1	Hhon	polysaccharide_biosynthesis_domain_containing_1
OG_369	TrH2_TrispH2_006534-RA	TrH2_TrispH2_006534	TrH2	polysaccharide_biosynthesis_domain_containing_1
OG_369	Tadh_TriadT58731	Tadh_TriadG58731	Tadh	polysaccharide_biosynthesis_domain_containing_1
OG_370	HoiH23_PlH23_008261-RA	HoiH23_PlH23_008261	HoiH23	nanos_C2HC_type_zinc_finger_1
OG_370	Hhon_g01355.t1	Hhon_g01355.t1	Hhon	nanos_C2HC_type_zinc_finger_1
OG_370	TrH2_TrispH2_006538-RA	TrH2_TrispH2_006538	TrH2	nanos_C2HC_type_zinc_finger_1
OG_370	Tadh_TriadT9546	Tadh_TriadG9546	Tadh	nanos_C2HC_type_zinc_finger_1
OG_371	HoiH23_PlH23_007396-RA	HoiH23_PlH23_007396	HoiH23	N_acetylglucosamine_kinase
OG_371	TrH2_TrispH2_006543-RA	TrH2_TrispH2_006543	TrH2	N_acetylglucosamine_kinase
OG_371	Tadh_TriadT58741	Tadh_TriadG58741	Tadh	N_acetylglucosamine_kinase
OG_371	Hhon_g01361.t1	Hhon_g01361.t1	Hhon	N_acetylglucosamine_kinase
OG_372	TrH2_TrispH2_006549-RA	TrH2_TrispH2_006549	TrH2	transcription_factor_25
OG_372	Hhon_g01369.t1	Hhon_g01369.t1	Hhon	transcription_factor_25
OG_372	Tadh_TriadT58748	Tadh_TriadG58748	Tadh	transcription_factor_25
OG_372	HoiH23_PlH23_007403-RA	HoiH23_PlH23_007403	HoiH23	transcription_factor_25
OG_373	TrH2_TrispH2_006552-RA	TrH2_TrispH2_006552	TrH2	zinc_finger_CCHC_type_containing_4
OG_373	HoiH23_PlH23_007406-RA	HoiH23_PlH23_007406	HoiH23	zinc_finger_CCHC_type_containing_4
OG_373	Hhon_g01372.t1	Hhon_g01372.t1	Hhon	zinc_finger_CCHC_type_containing_4
OG_373	Tadh_TriadT28284	Tadh_TriadG28284	Tadh	zinc_finger_CCHC_type_containing_4
OG_374	HoiH23_PlH23_007413-RA	HoiH23_PlH23_007413	HoiH23	rhotekin_2
OG_374	Tadh_TriadT58753	Tadh_TriadG58753	Tadh	rhotekin_2
OG_374	TrH2_TrispH2_006554-RA	TrH2_TrispH2_006554	TrH2	rhotekin_2
OG_374	Hhon_g01375.t1	Hhon_g01375.t1	Hhon	rhotekin_2
OG_375	Hhon_g01378.t1	Hhon_g01378.t1	Hhon
OG_375	Tadh_TriadT58755	Tadh_TriadG58755	Tadh
OG_375	TrH2_TrispH2_006556-RA	TrH2_TrispH2_006556	TrH2
OG_376	TrH2_TrispH2_004093-RA	TrH2_TrispH2_004093	TrH2	mitochondrial_ribosomal_protein_S33
OG_376	Hhon_g01390.t1	Hhon_g01390.t1	Hhon	mitochondrial_ribosomal_protein_S33
OG_376	Tadh_TriadT63642	Tadh_TriadG63642	Tadh	mitochondrial_ribosomal_protein_S33
OG_376	HoiH23_PlH23_008824-RA	HoiH23_PlH23_008824	HoiH23	mitochondrial_ribosomal_protein_S33
OG_377	TrH2_TrispH2_004099-RA	TrH2_TrispH2_004099	TrH2
OG_377	Hhon_g01396.t1	Hhon_g01396.t1	Hhon
OG_377	Tadh_TriadT53329	Tadh_TriadG53329	Tadh
OG_377	HoiH23_PlH23_008830-RA	HoiH23_PlH23_008830	HoiH23
OG_378	Tadh_TriadT20929	Tadh_TriadG20929	Tadh	novel_protein
OG_378	HoiH23_PlH23_002892-RA	HoiH23_PlH23_002892	HoiH23	novel_protein
OG_378	Hhon_g01408.t1	Hhon_g01408.t1	Hhon	novel_protein
OG_378	TrH2_TrispH2_010057-RA	TrH2_TrispH2_010057	TrH2	novel_protein
OG_379	Hhon_g01410.t1	Hhon_g01410.t1	Hhon	GTP_binding_protein_3_mitochondrial
OG_379	Tadh_TriadT53723	Tadh_TriadG53723	Tadh	GTP_binding_protein_3_mitochondrial
OG_379	TrH2_TrispH2_010055-RA	TrH2_TrispH2_010055	TrH2	GTP_binding_protein_3_mitochondrial
OG_379	HoiH23_PlH23_002895-RA	HoiH23_PlH23_002895	HoiH23	GTP_binding_protein_3_mitochondrial
OG_380	HoiH23_PlH23_002897-RA	HoiH23_PlH23_002897	HoiH23	desumoylating_isopeptidase_1
OG_380	Hhon_g01412.t1	Hhon_g01412.t1	Hhon	desumoylating_isopeptidase_1
OG_380	TrH2_TrispH2_009306-RA	TrH2_TrispH2_009306	TrH2	desumoylating_isopeptidase_1
OG_380	Tadh_TriadT17307	Tadh_TriadG17307	Tadh	desumoylating_isopeptidase_1
OG_381	HoiH23_PlH23_002898-RA	HoiH23_PlH23_002898	HoiH23	GID_complex_subunit_4_homolog
OG_381	TrH2_TrispH2_009305-RA	TrH2_TrispH2_009305	TrH2	GID_complex_subunit_4_homolog
OG_381	Hhon_g01413.t1	Hhon_g01413.t1	Hhon	GID_complex_subunit_4_homolog
OG_381	Tadh_TriadT53720	Tadh_TriadG53720	Tadh	GID_complex_subunit_4_homolog
OG_382	TrH2_TrispH2_009303-RA	TrH2_TrispH2_009303	TrH2	eukaryotic_translation_initiation_factor_3_subunit_D
OG_382	Tadh_TriadT20515	Tadh_TriadG20515	Tadh	eukaryotic_translation_initiation_factor_3_subunit_D
OG_382	HoiH23_PlH23_002900-RA	HoiH23_PlH23_002900	HoiH23	eukaryotic_translation_initiation_factor_3_subunit_D
OG_382	Hhon_g01415.t1	Hhon_g01415.t1	Hhon	eukaryotic_translation_initiation_factor_3_subunit_D
OG_383	HoiH23_PlH23_002905-RA	HoiH23_PlH23_002905	HoiH23	eukaryotic_translation_initiation_factor_3_subunit_L
OG_383	Hhon_g01420.t1	Hhon_g01420.t1	Hhon	eukaryotic_translation_initiation_factor_3_subunit_L
OG_383	TrH2_TrispH2_009298-RA	TrH2_TrispH2_009298	TrH2	eukaryotic_translation_initiation_factor_3_subunit_L
OG_383	Tadh_TriadT63682	Tadh_TriadG63682	Tadh	eukaryotic_translation_initiation_factor_3_subunit_L
OG_384	Tadh_wf_g2470.t1	Tadh_wf_g2470	Tadh
OG_384	Hhon_g01427.t1	Hhon_g01427.t1	Hhon
OG_384	TrH2_TrispH2_009291-RA	TrH2_TrispH2_009291	TrH2
OG_384	HoiH23_PlH23_002913-RA	HoiH23_PlH23_002913	HoiH23
OG_385	TrH2_TrispH2_006016-RA	TrH2_TrispH2_006016	TrH2	growth_factor_augmenter_of_liver_regeneration
OG_385	Hhon_g01429.t1	Hhon_g01429.t1	Hhon	growth_factor_augmenter_of_liver_regeneration
OG_385	Tadh_TriadT21000	Tadh_TriadG21000	Tadh	growth_factor_augmenter_of_liver_regeneration
OG_385	HoiH23_PlH23_002915-RA	HoiH23_PlH23_002915	HoiH23	growth_factor_augmenter_of_liver_regeneration
OG_386	Hhon_g01434.t1	Hhon_g01434.t1	Hhon	ribosomal_protein_SA
OG_386	Tadh_TriadT49917	Tadh_TriadG49917	Tadh	ribosomal_protein_SA
OG_386	TrH2_TrispH2_006011-RA	TrH2_TrispH2_006011	TrH2	ribosomal_protein_SA
OG_386	HoiH23_PlH23_002920-RA	HoiH23_PlH23_002920	HoiH23	ribosomal_protein_SA
OG_387	Tadh_TriadT53698	Tadh_TriadG53698	Tadh	ECSIT_signaling_integrator
OG_387	HoiH23_PlH23_002921-RA	HoiH23_PlH23_002921	HoiH23	ECSIT_signaling_integrator
OG_387	Hhon_g01436.t1	Hhon_g01436.t1	Hhon	ECSIT_signaling_integrator
OG_387	TrH2_TrispH2_006010-RA	TrH2_TrispH2_006010	TrH2	ECSIT_signaling_integrator
OG_388	TrH2_TrispH2_006007-RA	TrH2_TrispH2_006007	TrH2	zinc_finger_protein_598_E3_ubiquitin_ligase
OG_388	HoiH23_PlH23_002924-RA	HoiH23_PlH23_002924	HoiH23	zinc_finger_protein_598_E3_ubiquitin_ligase
OG_388	Hhon_g01439.t1	Hhon_g01439.t1	Hhon	zinc_finger_protein_598_E3_ubiquitin_ligase
OG_388	Tadh_TriadT21250	Tadh_TriadG21250	Tadh	zinc_finger_protein_598_E3_ubiquitin_ligase
OG_389	Hhon_g01442.t1	Hhon_g01442.t1	Hhon	tRNA_methyltransferase_1
OG_389	Tadh_TriadT53693	Tadh_TriadG53693	Tadh	tRNA_methyltransferase_1
OG_389	TrH2_TrispH2_006004-RA	TrH2_TrispH2_006004	TrH2	tRNA_methyltransferase_1
OG_389	HoiH23_PlH23_002927-RA	HoiH23_PlH23_002927	HoiH23	tRNA_methyltransferase_1
OG_390	TrH2_TrispH2_006001-RA	TrH2_TrispH2_006001	TrH2	splicing_factor_3b_subunit_5
OG_390	HoiH23_PlH23_002930-RA	HoiH23_PlH23_002930	HoiH23	splicing_factor_3b_subunit_5
OG_390	Hhon_g01446.t1	Hhon_g01446.t1	Hhon	splicing_factor_3b_subunit_5
OG_390	Tadh_TriadT20490	Tadh_TriadG20490	Tadh	splicing_factor_3b_subunit_5
OG_391	TrH2_TrispH2_006000-RA	TrH2_TrispH2_006000	TrH2
OG_391	HoiH23_PlH23_002931-RA	HoiH23_PlH23_002931	HoiH23
OG_391	Hhon_g01447.t1	Hhon_g01447.t1	Hhon
OG_391	Tadh_wf_g2452.t1	Tadh_wf_g2452	Tadh
OG_392	Hhon_g01450.t1	Hhon_g01450.t1	Hhon	endonuclease_V
OG_392	Tadh_TriadT53685	Tadh_TriadG53685	Tadh	endonuclease_V
OG_392	TrH2_TrispH2_005997-RA	TrH2_TrispH2_005997	TrH2	endonuclease_V
OG_392	HoiH23_PlH23_002934-RA	HoiH23_PlH23_002934	HoiH23	endonuclease_V
OG_393	Hhon_g01451.t1	Hhon_g01451.t1	Hhon	BAR_IMD_domain_containing_adaptor_protein_2
OG_393	Tadh_TriadT53684	Tadh_TriadG53684	Tadh	BAR_IMD_domain_containing_adaptor_protein_2
OG_393	TrH2_TrispH2_005996-RA	TrH2_TrispH2_005996	TrH2	BAR_IMD_domain_containing_adaptor_protein_2
OG_393	HoiH23_PlH23_002935-RA	HoiH23_PlH23_002935	HoiH23	BAR_IMD_domain_containing_adaptor_protein_2
OG_394	HoiH23_PlH23_001988-RA	HoiH23_PlH23_001988	HoiH23	phosphatidylinositol_glycan_anchor_biosynthesis_class_Q
OG_394	Tadh_TriadT53680	Tadh_TriadG53680	Tadh	phosphatidylinositol_glycan_anchor_biosynthesis_class_Q
OG_394	Hhon_g01456.t1	Hhon_g01456.t1	Hhon	phosphatidylinositol_glycan_anchor_biosynthesis_class_Q
OG_394	TrH2_TrispH2_005990-RA	TrH2_TrispH2_005990	TrH2	phosphatidylinositol_glycan_anchor_biosynthesis_class_Q
OG_395	Hhon_g01458.t1	Hhon_g01458.t1	Hhon	guided_entry_of_tail_anchored_proteins_factor_4
OG_395	TrH2_TrispH2_005987-RA	TrH2_TrispH2_005987	TrH2	guided_entry_of_tail_anchored_proteins_factor_4
OG_395	HoiH23_PlH23_001986-RA	HoiH23_PlH23_001986	HoiH23	guided_entry_of_tail_anchored_proteins_factor_4
OG_395	Tadh_TriadT53676	Tadh_TriadG53676	Tadh	guided_entry_of_tail_anchored_proteins_factor_4
OG_396	Tadh_TriadT63677	Tadh_TriadG63677	Tadh	RB_binding_protein_6_ubiquitin_ligase
OG_396	Hhon_g01459.t1	Hhon_g01459.t1	Hhon	RB_binding_protein_6_ubiquitin_ligase
OG_396	TrH2_TrispH2_005986-RA	TrH2_TrispH2_005986	TrH2	RB_binding_protein_6_ubiquitin_ligase
OG_396	HoiH23_PlH23_001985-RA	HoiH23_PlH23_001985	HoiH23	RB_binding_protein_6_ubiquitin_ligase
OG_397	TrH2_TrispH2_005983-RA	TrH2_TrispH2_005983	TrH2
OG_397	Hhon_g01462.t1	Hhon_g01462.t1	Hhon	NFYB_NFYC.HG6.0:NA
OG_398	Tadh_wf_g2432.t1	Tadh_wf_g2432	Tadh	NADH_ubiquinone_oxidoreductase_subunit_A3
OG_398	TrH2_TrispH2_005980-RA	TrH2_TrispH2_005980	TrH2	NADH_ubiquinone_oxidoreductase_subunit_A3
OG_398	Hhon_g01465.t1	Hhon_g01465.t1	Hhon	NADH_ubiquinone_oxidoreductase_subunit_A3
OG_399	Tadh_TriadT53661	Tadh_TriadG53661	Tadh	armadillo_repeat_containing_7
OG_399	HoiH23_PlH23_001973-RA	HoiH23_PlH23_001973	HoiH23	armadillo_repeat_containing_7
OG_399	TrH2_TrispH2_005972-RA	TrH2_TrispH2_005972	TrH2	armadillo_repeat_containing_7
OG_399	Hhon_g01473.t1	Hhon_g01473.t1	Hhon	armadillo_repeat_containing_7
OG_400	Hhon_g01474.t1	Hhon_g01474.t1	Hhon	RUNX1_partner_transcriptional_co_repressor_1
OG_400	HoiH23_PlH23_001972-RA	HoiH23_PlH23_001972	HoiH23	CBFA2_RUNX1_partner_transcriptional_co_repressor_2
OG_400	TrH2_TrispH2_005971-RA	TrH2_TrispH2_005971	TrH2	CBFA2_RUNX1_partner_transcriptional_co_repressor_2
OG_400	Tadh_TriadT53660	Tadh_TriadG53660	Tadh	CBFA2_RUNX1_partner_transcriptional_co_repressor_2
OG_401	HoiH23_PlH23_001970-RA	HoiH23_PlH23_001970	HoiH23	phosphatidylglycerophosphate_synthase_1
OG_401	TrH2_TrispH2_005968-RA	TrH2_TrispH2_005968	TrH2	phosphatidylglycerophosphate_synthase_1
OG_401	Hhon_g01476.t1	Hhon_g01476.t1	Hhon	phosphatidylglycerophosphate_synthase_1
OG_401	Tadh_TriadT53658	Tadh_TriadG53658	Tadh	phosphatidylglycerophosphate_synthase_1
OG_402	TrH2_TrispH2_002360-RA	TrH2_TrispH2_002360	TrH2	microtubule_associated_monooxygenase_calponin_and_LIM_domain_containing_2
OG_402	Tadh_TriadT53655	Tadh_TriadG53655	Tadh	microtubule_associated_monooxygenase_calponin_and_LIM_domain_containing_2
OG_402	Hhon_g01479.t1	Hhon_g01479.t1	Hhon
OG_402	HoiH23_PlH23_001967-RA	HoiH23_PlH23_001967	HoiH23	microtubule_associated_monooxygenase_calponin_and_LIM_domain_containing_2
OG_403	TrH2_TrispH2_002359-RA	TrH2_TrispH2_002359	TrH2	chromosome_22_open_reading_frame_23
OG_403	Tadh_TriadT53654	Tadh_TriadG53654	Tadh	chromosome_22_open_reading_frame_23
OG_403	HoiH23_PlH23_001966-RA	HoiH23_PlH23_001966	HoiH23	chromosome_22_open_reading_frame_23
OG_403	Hhon_g01480.t1	Hhon_g01480.t1	Hhon	chromosome_22_open_reading_frame_23
OG_404	Hhon_g01482.t1	Hhon_g01482.t1	Hhon	mediator_complex_subunit_11
OG_404	HoiH23_PlH23_001964-RA	HoiH23_PlH23_001964	HoiH23	mediator_complex_subunit_11
OG_404	TrH2_TrispH2_002357-RA	TrH2_TrispH2_002357	TrH2	mediator_complex_subunit_11
OG_404	Tadh_TriadT53652	Tadh_TriadG53652	Tadh	mediator_complex_subunit_11
OG_405	Hhon_g01485.t1	Hhon_g01485.t1	Hhon
OG_405	TrH2_TrispH2_002354-RA	TrH2_TrispH2_002354	TrH2
OG_405	Tadh_TriadT53649	Tadh_TriadG53649	Tadh
OG_405	HoiH23_PlH23_001961-RA	HoiH23_PlH23_001961	HoiH23
OG_406	TrH2_TrispH2_002353-RA	TrH2_TrispH2_002353	TrH2	Josephin_domain_containing_1
OG_406	Tadh_TriadT21661	Tadh_TriadG21661	Tadh	Josephin_domain_containing_1
OG_406	Hhon_g01486.t1	Hhon_g01486.t1	Hhon	Josephin_domain_containing_1
OG_406	HoiH23_PlH23_001960-RA	HoiH23_PlH23_001960	HoiH23	Josephin_domain_containing_1
OG_407	TrH2_TrispH2_002352-RA	TrH2_TrispH2_002352	TrH2
OG_407	Tadh_TriadT53647	Tadh_TriadG53647	Tadh
OG_407	HoiH23_PlH23_001958-RA	HoiH23_PlH23_001958	HoiH23
OG_407	Hhon_g01488.t1	Hhon_g01488.t1	Hhon
OG_408	Tadh_TriadT53646	Tadh_TriadG53646	Tadh
OG_408	HoiH23_PlH23_001957-RA	HoiH23_PlH23_001957	HoiH23
OG_408	Hhon_g01489.t1	Hhon_g01489.t1	Hhon
OG_408	TrH2_TrispH2_002350-RA	TrH2_TrispH2_002350	TrH2
OG_409	Hhon_g01491.t1	Hhon_g01491.t1	Hhon	BUD31_homolog
OG_409	TrH2_TrispH2_002348-RA	TrH2_TrispH2_002348	TrH2	BUD31_homolog
OG_409	Tadh_TriadT21240	Tadh_TriadG21240	Tadh	BUD31_homolog
OG_409	HoiH23_PlH23_001955-RA	HoiH23_PlH23_001955	HoiH23	BUD31_homolog
OG_410	Hhon_g01493.t1	Hhon_g01493.t1	Hhon	cleavage_and_polyadenylation_specific_factor_4
OG_410	TrH2_TrispH2_002346-RA	TrH2_TrispH2_002346	TrH2	cleavage_and_polyadenylation_specific_factor_4
OG_410	Tadh_TriadT53642	Tadh_TriadG53642	Tadh	cleavage_and_polyadenylation_specific_factor_4
OG_410	HoiH23_PlH23_001953-RA	HoiH23_PlH23_001953	HoiH23	cleavage_and_polyadenylation_specific_factor_4
OG_411	TrH2_TrispH2_002345-RA	TrH2_TrispH2_002345	TrH2	PDGFA_associated_protein_1
OG_411	Tadh_TriadT53641	Tadh_TriadG53641	Tadh	PDGFA_associated_protein_1
OG_411	Hhon_g01494.t1	Hhon_g01494.t1	Hhon	PDGFA_associated_protein_1
OG_411	HoiH23_PlH23_001952-RA	HoiH23_PlH23_001952	HoiH23	PDGFA_associated_protein_1
OG_412	TrH2_TrispH2_002344-RA	TrH2_TrispH2_002344	TrH2	nth_like_DNA_glycosylase_1
OG_412	Tadh_TriadT21050	Tadh_TriadG21050	Tadh	nth_like_DNA_glycosylase_1
OG_412	Hhon_g01495.t1	Hhon_g01495.t1	Hhon	nth_like_DNA_glycosylase_1
OG_412	HoiH23_PlH23_001951-RA	HoiH23_PlH23_001951	HoiH23	nth_like_DNA_glycosylase_1
OG_413	TrH2_TrispH2_002343-RA	TrH2_TrispH2_002343	TrH2
OG_413	Tadh_TriadT53639	Tadh_TriadG53639	Tadh
OG_413	HoiH23_PlH23_001950-RA	HoiH23_PlH23_001950	HoiH23
OG_413	Hhon_g01496.t1	Hhon_g01496.t1	Hhon
OG_414	Tadh_TriadT53638	Tadh_TriadG53638	Tadh	phosphatidylinositol_glycan_anchor_biosynthesis_class_X
OG_414	HoiH23_PlH23_001949-RA	HoiH23_PlH23_001949	HoiH23	phosphatidylinositol_glycan_anchor_biosynthesis_class_X
OG_414	Hhon_g01497.t1	Hhon_g01497.t1	Hhon
OG_414	TrH2_TrispH2_002342-RA	TrH2_TrispH2_002342	TrH2	phosphatidylinositol_glycan_anchor_biosynthesis_class_X
OG_415	Hhon_g01498.t1	Hhon_g01498.t1	Hhon	dynactin_subunit_5
OG_415	HoiH23_PlH23_001948-RA	HoiH23_PlH23_001948	HoiH23	dynactin_subunit_5
OG_415	TrH2_TrispH2_002341-RA	TrH2_TrispH2_002341	TrH2	dynactin_subunit_5
OG_415	Tadh_TriadT20522	Tadh_TriadG20522	Tadh	dynactin_subunit_5
OG_416	HoiH23_PlH23_001946-RA	HoiH23_PlH23_001946	HoiH23
OG_416	Hhon_g01500.t1	Hhon_g01500.t1	Hhon
OG_416	TrH2_TrispH2_002339-RA	TrH2_TrispH2_002339	TrH2
OG_416	Tadh_TriadT53635	Tadh_TriadG53635	Tadh
OG_417	Hhon_g01501.t1	Hhon_g01501.t1	Hhon
OG_417	TrH2_TrispH2_002338-RA	TrH2_TrispH2_002338	TrH2	tubulin_epsilon_and_delta_complex_2
OG_417	Tadh_TriadT53634	Tadh_TriadG53634	Tadh
OG_417	HoiH23_PlH23_001945-RA	HoiH23_PlH23_001945	HoiH23
OG_418	TrH2_TrispH2_002337-RA	TrH2_TrispH2_002337	TrH2
OG_418	Tadh_TriadT21078	Tadh_TriadG21078	Tadh
OG_418	Hhon_g01502.t1	Hhon_g01502.t1	Hhon
OG_418	HoiH23_PlH23_001944-RA	HoiH23_PlH23_001944	HoiH23
OG_419	Hhon_g01507.t1	Hhon_g01507.t1	Hhon	IQ_motif_containing_B1
OG_419	Tadh_TriadT53628	Tadh_TriadG53628	Tadh	IQ_motif_containing_B1
OG_419	TrH2_TrispH2_002333-RA	TrH2_TrispH2_002333	TrH2	IQ_motif_containing_B1
OG_419	HoiH23_PlH23_001939-RA	HoiH23_PlH23_001939	HoiH23	IQ_motif_containing_B1
OG_420	Hhon_g01515.t1	Hhon_g01515.t1	Hhon	coilin
OG_420	Tadh_TriadT53621	Tadh_TriadG53621	Tadh	coilin
OG_420	TrH2_TrispH2_002325-RA	TrH2_TrispH2_002325	TrH2	coilin
OG_420	HoiH23_PlH23_001932-RA	HoiH23_PlH23_001932	HoiH23	coilin
OG_421	HoiH23_PlH23_010198-RA	HoiH23_PlH23_010198	HoiH23	clusterin_associated_protein_1
OG_421	Hhon_g01524.t1	Hhon_g01524.t1	Hhon	clusterin_associated_protein_1
OG_421	TrH2_TrispH2_002315-RA	TrH2_TrispH2_002315	TrH2	clusterin_associated_protein_1
OG_421	Tadh_TriadT20699	Tadh_TriadG20699	Tadh	clusterin_associated_protein_1
OG_422	TrH2_TrispH2_002314-RA	TrH2_TrispH2_002314	TrH2	NDC80_kinetochore_complex_component
OG_422	Hhon_g01525.t1	Hhon_g01525.t1	Hhon	NDC80_kinetochore_complex_component
OG_422	Tadh_TriadT53609	Tadh_TriadG53609	Tadh	NDC80_kinetochore_complex_component
OG_422	HoiH23_PlH23_010197-RA	HoiH23_PlH23_010197	HoiH23	NDC80_kinetochore_complex_component
OG_423	Hhon_g01534.t1	Hhon_g01534.t1	Hhon	coiled_coil_domain_containing_12
OG_423	TrH2_TrispH2_002306-RA	TrH2_TrispH2_002306	TrH2	coiled_coil_domain_containing_12
OG_423	HoiH23_PlH23_001047-RA	HoiH23_PlH23_001047	HoiH23	coiled_coil_domain_containing_12
OG_423	Tadh_TriadT53602	Tadh_TriadG53602	Tadh	coiled_coil_domain_containing_12
OG_424	TrH2_TrispH2_002304-RA	TrH2_TrispH2_002304	TrH2	phytanoyl_CoA_dioxygenase_domain_containing_1
OG_424	HoiH23_PlH23_001045-RA	HoiH23_PlH23_001045	HoiH23	phytanoyl_CoA_dioxygenase_domain_containing_1
OG_424	Tadh_TriadT21825	Tadh_TriadG21825	Tadh	phytanoyl_CoA_dioxygenase_domain_containing_1
OG_424	Hhon_g01536.t1	Hhon_g01536.t1	Hhon	phytanoyl_CoA_dioxygenase_domain_containing_1
OG_425	Hhon_g01547.t1	Hhon_g01547.t1	Hhon	zyg_11_related_cell_cycle_regulator
OG_425	Tadh_TriadT53463	Tadh_TriadG53463	Tadh	zyg_11_related_cell_cycle_regulator
OG_425	TrH2_TrispH2_002642-RA	TrH2_TrispH2_002642	TrH2	zyg_11_related_cell_cycle_regulator
OG_425	HoiH23_PlH23_002546-RA	HoiH23_PlH23_002546	HoiH23	zyg_11_related_cell_cycle_regulator
OG_426	Tadh_wf_g2233.t1	Tadh_wf_g2233	Tadh	chromosome_12_open_reading_frame_57
OG_426	HoiH23_PlH23_002535-RA	HoiH23_PlH23_002535	HoiH23	chromosome_12_open_reading_frame_57
OG_426	Hhon_g01557.t1	Hhon_g01557.t1	Hhon	chromosome_12_open_reading_frame_57
OG_426	TrH2_TrispH2_002652-RA	TrH2_TrispH2_002652	TrH2	chromosome_12_open_reading_frame_57
OG_427	Tadh_TriadT53475	Tadh_TriadG53475	Tadh	SPOUT_domain_containing_methyltransferase_1
OG_427	HoiH23_PlH23_002534-RA	HoiH23_PlH23_002534	HoiH23	SPOUT_domain_containing_methyltransferase_1
OG_427	Hhon_g01558.t1	Hhon_g01558.t1	Hhon	SPOUT_domain_containing_methyltransferase_1
OG_427	TrH2_TrispH2_002653-RA	TrH2_TrispH2_002653	TrH2	SPOUT_domain_containing_methyltransferase_1
OG_428	TrH2_TrispH2_002656-RA	TrH2_TrispH2_002656	TrH2	protein_phosphatase_2_phosphatase_activator
OG_428	Tadh_TriadT53478	Tadh_TriadG53478	Tadh	protein_phosphatase_2_phosphatase_activator
OG_428	HoiH23_PlH23_002531-RA	HoiH23_PlH23_002531	HoiH23	protein_phosphatase_2_phosphatase_activator
OG_428	Hhon_g01561.t1	Hhon_g01561.t1	Hhon	protein_phosphatase_2_phosphatase_activator
OG_429	Hhon_g01563.t1	Hhon_g01563.t1	Hhon	Myb.HG4.2:like:AC069544.2/MSANTD1/MSANTD2/UTF1/ZKSCAN2/ZSCAN20/ZSCAN29/ZSCAN32
OG_429	TrH2_TrispH2_002658-RA	TrH2_TrispH2_002658	TrH2
OG_429	Tadh_TriadT53480	Tadh_TriadG53480	Tadh
OG_430	TrH2_TrispH2_002663-RA	TrH2_TrispH2_002663	TrH2	folliculin
OG_430	Tadh_TriadT53485	Tadh_TriadG53485	Tadh	folliculin
OG_430	Hhon_g01569.t1	Hhon_g01569.t1	Hhon	folliculin
OG_430	HoiH23_PlH23_002524-RA	HoiH23_PlH23_002524	HoiH23	folliculin
OG_431	Hhon_g01570.t1	Hhon_g01570.t1	Hhon	actin_related_protein_2_3_complex_subunit_5
OG_431	TrH2_TrispH2_002665-RA	TrH2_TrispH2_002665	TrH2	actin_related_protein_2_3_complex_subunit_5
OG_431	Tadh_TriadT53486	Tadh_TriadG53486	Tadh	actin_related_protein_2_3_complex_subunit_5
OG_431	HoiH23_PlH23_002523-RA	HoiH23_PlH23_002523	HoiH23	actin_related_protein_2_3_complex_subunit_5
OG_432	TrH2_TrispH2_002666-RA	TrH2_TrispH2_002666	TrH2	Rap_guanine_nucleotide_exchange_factor_1
OG_432	Tadh_TriadT20966	Tadh_TriadG20966	Tadh	Rap_guanine_nucleotide_exchange_factor_1
OG_432	Hhon_g01572.t1	Hhon_g01572.t1	Hhon	Rap_guanine_nucleotide_exchange_factor_1
OG_432	HoiH23_PlH23_002520-RA	HoiH23_PlH23_002520	HoiH23	Rap_guanine_nucleotide_exchange_factor_1
OG_432	HoiH23_PlH23_002521-RA	HoiH23_PlH23_002521	HoiH23	Rap_guanine_nucleotide_exchange_factor_1
OG_432	Hhon_g01573.t1	Hhon_g01573.t1	Hhon	Rap_guanine_nucleotide_exchange_factor_1
OG_433	Tadh_TriadT53489	Tadh_TriadG53489	Tadh	transcriptional_adaptor_1
OG_433	HoiH23_PlH23_002519-RA	HoiH23_PlH23_002519	HoiH23	transcriptional_adaptor_1
OG_433	TrH2_TrispH2_002667-RA	TrH2_TrispH2_002667	TrH2	transcriptional_adaptor_1
OG_433	Hhon_g01575.t1	Hhon_g01575.t1	Hhon	transcriptional_adaptor_1
OG_434	HoiH23_PlH23_002517-RA	HoiH23_PlH23_002517	HoiH23
OG_434	Tadh_TriadT53490	Tadh_TriadG53490	Tadh
OG_434	Hhon_g01577.t1	Hhon_g01577.t1	Hhon
OG_434	TrH2_TrispH2_002669-RA	TrH2_TrispH2_002669	TrH2
OG_435	TrH2_TrispH2_002671-RA	TrH2_TrispH2_002671	TrH2	zf-C2H2.HG1.107:GFI1/GFI1B;zf-met.HG1.75:like:GFI1/MAZ/PATZ1/SALL1/SALL2/SALL3/SALL4/ZBTB14/ZBTB49/ZNF236/ZNF384/ZNF426/ZNF524/ZNF559-ZNF177/ZNF628/ZNF883
OG_435	Hhon_g01580.t1	Hhon_g01580.t1	Hhon	zf-C2H2.HG1.107:GFI1/GFI1B
OG_435	Tadh_TriadT63664	Tadh_TriadG63664	Tadh	zf-C2H2.HG1.107:GFI1/GFI1B;zf-met.HG1.75:like:GFI1/MAZ/PATZ1/SALL1/SALL2/SALL3/SALL4/ZBTB14/ZBTB49/ZNF236/ZNF384/ZNF426/ZNF524/ZNF559-ZNF177/ZNF628/ZNF883
OG_435	HoiH23_PlH23_002514-RA	HoiH23_PlH23_002514	HoiH23	zf-C2H2.HG1.107:GFI1/GFI1B;zf-met.HG1.75:like:GFI1/MAZ/PATZ1/SALL1/SALL2/SALL3/SALL4/ZBTB14/ZBTB49/ZNF236/ZNF384/ZNF426/ZNF524/ZNF559-ZNF177/ZNF628/ZNF883
OG_436	TrH2_TrispH2_002672-RA	TrH2_TrispH2_002672	TrH2	RNA_polymerase_II_associated_protein_2
OG_436	Hhon_g01581.t1	Hhon_g01581.t1	Hhon	RNA_polymerase_II_associated_protein_2
OG_436	HoiH23_PlH23_002513-RA	HoiH23_PlH23_002513	HoiH23	RNA_polymerase_II_associated_protein_2
OG_436	Tadh_TriadT53493	Tadh_TriadG53493	Tadh	RNA_polymerase_II_associated_protein_2
OG_437	HoiH23_PlH23_002511-RA	HoiH23_PlH23_002511	HoiH23	pappalysin_1
OG_437	TrH2_TrispH2_002674-RA	TrH2_TrispH2_002674	TrH2	pappalysin_1
OG_437	Hhon_g01583.t1	Hhon_g01583.t1	Hhon	pappalysin_1
OG_437	Tadh_TriadT53495	Tadh_TriadG53495	Tadh	pappalysin_1
OG_438	Hhon_g01586.t1	Hhon_g01586.t1	Hhon	outer_dense_fiber_of_sperm_tails_2
OG_438	Tadh_wf_g2258.t1	Tadh_wf_g2258	Tadh	outer_dense_fiber_of_sperm_tails_2
OG_438	HoiH23_PlH23_002508-RA	HoiH23_PlH23_002508	HoiH23	outer_dense_fiber_of_sperm_tails_2
OG_438	TrH2_TrispH2_002677-RA	TrH2_TrispH2_002677	TrH2	outer_dense_fiber_of_sperm_tails_2
OG_439	TrH2_TrispH2_002680-RA	TrH2_TrispH2_002680	TrH2
OG_439	Hhon_g01589.t1	Hhon_g01589.t1	Hhon
OG_439	HoiH23_PlH23_002505-RA	HoiH23_PlH23_002505	HoiH23
OG_439	Tadh_TriadT53501	Tadh_TriadG53501	Tadh
OG_440	Hhon_g01590.t1	Hhon_g01590.t1	Hhon	surfeit_4
OG_440	TrH2_TrispH2_002681-RA	TrH2_TrispH2_002681	TrH2	surfeit_4
OG_440	HoiH23_PlH23_002504-RA	HoiH23_PlH23_002504	HoiH23	surfeit_4
OG_440	Tadh_TriadT20615	Tadh_TriadG20615	Tadh	surfeit_4
OG_441	HoiH23_PlH23_002503-RA	HoiH23_PlH23_002503	HoiH23	axonemal_dynein_light_chain_domain_containing_1
OG_441	TrH2_TrispH2_002682-RA	TrH2_TrispH2_002682	TrH2	axonemal_dynein_light_chain_domain_containing_1
OG_441	Hhon_g01591.t1	Hhon_g01591.t1	Hhon	axonemal_dynein_light_chain_domain_containing_1
OG_441	Tadh_TriadT53503	Tadh_TriadG53503	Tadh	axonemal_dynein_light_chain_domain_containing_1
OG_442	TrH2_TrispH2_002687-RA	TrH2_TrispH2_002687	TrH2
OG_442	Hhon_g01596.t1	Hhon_g01596.t1	Hhon
OG_442	Tadh_TriadT53508	Tadh_TriadG53508	Tadh
OG_442	HoiH23_PlH23_002498-RA	HoiH23_PlH23_002498	HoiH23
OG_443	Hhon_g01602.t1	Hhon_g01602.t1	Hhon
OG_443	HoiH23_PlH23_002492-RA	HoiH23_PlH23_002492	HoiH23
OG_444	TrH2_TrispH2_002695-RA	TrH2_TrispH2_002695	TrH2	RNA_terminal_phosphate_cyclase_like_1
OG_444	Hhon_g01604.t1	Hhon_g01604.t1	Hhon	RNA_terminal_phosphate_cyclase_like_1
OG_444	Tadh_TriadT21493	Tadh_TriadG21493	Tadh	RNA_terminal_phosphate_cyclase_like_1
OG_444	HoiH23_PlH23_002490-RA	HoiH23_PlH23_002490	HoiH23	RNA_terminal_phosphate_cyclase_like_1
OG_445	Hhon_g01614.t1	Hhon_g01614.t1	Hhon
OG_445	TrH2_TrispH2_002699-RA	TrH2_TrispH2_002699	TrH2
OG_445	HoiH23_PlH23_002483-RA	HoiH23_PlH23_002483	HoiH23
OG_445	Tadh_TriadT7408	Tadh_TriadG7408	Tadh
OG_446	Tadh_TriadT53522	Tadh_TriadG53522	Tadh
OG_446	HoiH23_PlH23_002480-RA	HoiH23_PlH23_002480	HoiH23
OG_446	TrH2_TrispH2_008206-RA	TrH2_TrispH2_008206	TrH2
OG_446	Hhon_g01617.t1	Hhon_g01617.t1	Hhon
OG_447	TrH2_TrispH2_002247-RA	TrH2_TrispH2_002247	TrH2	telomere_maintenance_2
OG_447	Tadh_TriadT53547	Tadh_TriadG53547	Tadh	telomere_maintenance_2
OG_447	HoiH23_PlH23_000988-RA	HoiH23_PlH23_000988	HoiH23	telomere_maintenance_2
OG_447	Hhon_g01637.t1	Hhon_g01637.t1	Hhon	telomere_maintenance_2
OG_448	TrH2_TrispH2_002248-RA	TrH2_TrispH2_002248	TrH2	transmembrane_protein_186
OG_448	Tadh_TriadT53548	Tadh_TriadG53548	Tadh	transmembrane_protein_186
OG_448	Hhon_g01638.t1	Hhon_g01638.t1	Hhon	transmembrane_protein_186
OG_448	HoiH23_PlH23_000989-RA	HoiH23_PlH23_000989	HoiH23	transmembrane_protein_186
OG_449	TrH2_TrispH2_002251-RA	TrH2_TrispH2_002251	TrH2	chromosome_17_open_reading_frame_98
OG_449	Tadh_TriadT53550	Tadh_TriadG53550	Tadh	chromosome_17_open_reading_frame_98
OG_449	HoiH23_PlH23_000993-RA	HoiH23_PlH23_000993	HoiH23	chromosome_17_open_reading_frame_98
OG_449	Hhon_g01641.t1	Hhon_g01641.t1	Hhon	chromosome_17_open_reading_frame_98
OG_450	Hhon_g01642.t1	Hhon_g01642.t1	Hhon	ATP_synthase_c_subunit_lysine_N_methyltransferase
OG_450	TrH2_TrispH2_002252-RA	TrH2_TrispH2_002252	TrH2	ATP_synthase_c_subunit_lysine_N_methyltransferase
OG_450	Tadh_TriadT20586	Tadh_TriadG20586	Tadh	ATP_synthase_c_subunit_lysine_N_methyltransferase
OG_450	HoiH23_PlH23_000994-RA	HoiH23_PlH23_000994	HoiH23	ATP_synthase_c_subunit_lysine_N_methyltransferase
OG_451	HoiH23_PlH23_000995-RA	HoiH23_PlH23_000995	HoiH23	leucine_zipper_transcription_factor_like_1
OG_451	Hhon_g01643.t1	Hhon_g01643.t1	Hhon	leucine_zipper_transcription_factor_like_1
OG_451	TrH2_TrispH2_002253-RA	TrH2_TrispH2_002253	TrH2	leucine_zipper_transcription_factor_like_1
OG_451	Tadh_TriadT53552	Tadh_TriadG53552	Tadh	leucine_zipper_transcription_factor_like_1
OG_452	Tadh_TriadT53553	Tadh_TriadG53553	Tadh
OG_452	HoiH23_PlH23_000996-RA	HoiH23_PlH23_000996	HoiH23
OG_452	Hhon_g01644.t1	Hhon_g01644.t1	Hhon
OG_452	TrH2_TrispH2_002254-RA	TrH2_TrispH2_002254	TrH2
OG_453	Hhon_g01650.t1	Hhon_g01650.t1	Hhon	timeless_circadian_regulator
OG_453	TrH2_TrispH2_002260-RA	TrH2_TrispH2_002260	TrH2	timeless_circadian_regulator
OG_453	Tadh_TriadT53559	Tadh_TriadG53559	Tadh	timeless_circadian_regulator
OG_453	HoiH23_PlH23_001002-RA	HoiH23_PlH23_001002	HoiH23	timeless_circadian_regulator
OG_454	TrH2_TrispH2_004119-RA	TrH2_TrispH2_004119	TrH2	neutrophil_cytosolic_factor_2
OG_454	Tadh_TriadT53351	Tadh_TriadG53351	Tadh	neutrophil_cytosolic_factor_2
OG_454	HoiH23_PlH23_005328-RA	HoiH23_PlH23_005328	HoiH23	neutrophil_cytosolic_factor_2
OG_454	Hhon_g01667.t1	Hhon_g01667.t1	Hhon	neutrophil_cytosolic_factor_2
OG_455	Hhon_g01670.t1	Hhon_g01670.t1	Hhon	prefoldin_subunit_6
OG_455	Tadh_TriadT53348	Tadh_TriadG53348	Tadh	prefoldin_subunit_6
OG_455	TrH2_TrispH2_004116-RA	TrH2_TrispH2_004116	TrH2	prefoldin_subunit_6
OG_455	HoiH23_PlH23_005331-RA	HoiH23_PlH23_005331	HoiH23	prefoldin_subunit_6
OG_456	HoiH23_PlH23_005334-RA	HoiH23_PlH23_005334	HoiH23	exosome_component_2
OG_456	Hhon_g01671.t1	Hhon_g01671.t1	Hhon	exosome_component_2
OG_456	TrH2_TrispH2_004114-RA	TrH2_TrispH2_004114	TrH2	exosome_component_2
OG_456	Tadh_TriadT21452	Tadh_TriadG21452	Tadh	exosome_component_2
OG_457	HoiH23_PlH23_005335-RA	HoiH23_PlH23_005335	HoiH23	component_of_oligomeric_golgi_complex_7
OG_457	Tadh_TriadT53345	Tadh_TriadG53345	Tadh	component_of_oligomeric_golgi_complex_7
OG_457	Hhon_g01673.t1	Hhon_g01673.t1	Hhon	component_of_oligomeric_golgi_complex_7
OG_457	Hhon_g01674.t1	Hhon_g01674.t1	Hhon	component_of_oligomeric_golgi_complex_7
OG_457	TrH2_TrispH2_004113-RA	TrH2_TrispH2_004113	TrH2	component_of_oligomeric_golgi_complex_7
OG_458	TrH2_TrispH2_004143-RA	TrH2_TrispH2_004143	TrH2	pyridoxamine_5_phosphate_oxidase
OG_458	Hhon_g01676.t1	Hhon_g01676.t1	Hhon	pyridoxamine_5_phosphate_oxidase
OG_458	HoiH23_PlH23_003631-RA	HoiH23_PlH23_003631	HoiH23	pyridoxamine_5_phosphate_oxidase
OG_458	Tadh_TriadT53373	Tadh_TriadG53373	Tadh	pyridoxamine_5_phosphate_oxidase
OG_459	Tadh_wf_g2128.t1	Tadh_wf_g2128	Tadh	selenoprotein_F
OG_459	Hhon_g01678.t1	Hhon_g01678.t1	Hhon	selenoprotein_F
OG_459	HoiH23_PlH23_003633-RA	HoiH23_PlH23_003633	HoiH23	selenoprotein_F
OG_459	TrH2_TrispH2_004141-RA	TrH2_TrispH2_004141	TrH2	selenoprotein_F
OG_460	Tadh_TriadT35487	Tadh_TriadG35487	Tadh	ribosomal_protein_L35
OG_460	Hhon_g01679.t1	Hhon_g01679.t1	Hhon	ribosomal_protein_L35
OG_460	TrH2_TrispH2_004140-RA	TrH2_TrispH2_004140	TrH2	ribosomal_protein_L35
OG_460	HoiH23_PlH23_003634-RA	HoiH23_PlH23_003634	HoiH23	ribosomal_protein_L35
OG_461	HoiH23_PlH23_005316-RA	HoiH23_PlH23_005316	HoiH23	transmembrane_protein_115
OG_461	TrH2_TrispH2_004135-RA	TrH2_TrispH2_004135	TrH2	transmembrane_protein_115
OG_461	Hhon_g01684.t1	Hhon_g01684.t1	Hhon	transmembrane_protein_115
OG_461	Tadh_TriadT53366	Tadh_TriadG53366	Tadh	transmembrane_protein_115
OG_462	Tadh_TriadT18652	Tadh_TriadG18652	Tadh	decapping_enzyme_scavenger
OG_462	HoiH23_PlH23_002325-RA	HoiH23_PlH23_002325	HoiH23	decapping_enzyme_scavenger
OG_462	TrH2_TrispH2_011345-RA	TrH2_TrispH2_011345	TrH2	decapping_enzyme_scavenger
OG_462	Hhon_g01689.t1	Hhon_g01689.t1	Hhon	decapping_enzyme_scavenger
OG_463	TrH2_TrispH2_011550-RA	TrH2_TrispH2_011550	TrH2	metabolism_of_cobalamin_associated_A
OG_463	Hhon_g01690.t1	Hhon_g01690.t1	Hhon	metabolism_of_cobalamin_associated_A
OG_463	HoiH23_PlH23_002326-RA	HoiH23_PlH23_002326	HoiH23	metabolism_of_cobalamin_associated_A
OG_463	Tadh_TriadT19400	Tadh_TriadG19400	Tadh	metabolism_of_cobalamin_associated_A
OG_464	HoiH23_PlH23_002331-RA	HoiH23_PlH23_002331	HoiH23	centrosomal_AT_AC_splicing_factor
OG_464	TrH2_TrispH2_010905-RA	TrH2_TrispH2_010905	TrH2	centrosomal_AT_AC_splicing_factor
OG_464	Hhon_g01696.t1	Hhon_g01696.t1	Hhon	centrosomal_AT_AC_splicing_factor
OG_464	Tadh_TriadT51376	Tadh_TriadG51376	Tadh	centrosomal_AT_AC_splicing_factor
OG_465	Hhon_g01701.t1	Hhon_g01701.t1	Hhon	junctional_cadherin_complex_regulator
OG_465	Tadh_TriadT51381	Tadh_TriadG51381	Tadh
OG_465	HoiH23_PlH23_002336-RA	HoiH23_PlH23_002336	HoiH23
OG_465	TrH2_TrispH2_010909-RA	TrH2_TrispH2_010909	TrH2
OG_466	Tadh_wf_g128.t1	Tadh_wf_g128	Tadh	Sin3A_associated_protein_130
OG_466	HoiH23_PlH23_002339-RA	HoiH23_PlH23_002339	HoiH23	Sin3A_associated_protein_130
OG_466	Hhon_g01704.t1	Hhon_g01704.t1	Hhon	Sin3A_associated_protein_130
OG_466	TrH2_TrispH2_011558-RA	TrH2_TrispH2_011558	TrH2	Sin3A_associated_protein_130
OG_467	Hhon_g01706.t1	Hhon_g01706.t1	Hhon
OG_467	TrH2_TrispH2_011556-RA	TrH2_TrispH2_011556	TrH2
OG_468	Tadh_TriadT51386	Tadh_TriadG51386	Tadh
OG_468	HoiH23_PlH23_002341-RA	HoiH23_PlH23_002341	HoiH23
OG_468	TrH2_TrispH2_011290-RA	TrH2_TrispH2_011290	TrH2
OG_468	Hhon_g01709.t1	Hhon_g01709.t1	Hhon
OG_469	Hhon_g01722.t1	Hhon_g01722.t1	Hhon	signal_sequence_receptor_subunit_3
OG_469	TrH2_TrispH2_009443-RA	TrH2_TrispH2_009443	TrH2	signal_sequence_receptor_subunit_3
OG_469	Tadh_TriadT57750	Tadh_TriadG57750	Tadh	signal_sequence_receptor_subunit_3
OG_469	HoiH23_PlH23_006374-RA	HoiH23_PlH23_006374	HoiH23	signal_sequence_receptor_subunit_3
OG_470	Tadh_TriadT26378	Tadh_TriadG26378	Tadh	SSU72_homolog_RNA_polymerase_II_CTD_phosphatase
OG_470	Hhon_g01724.t1	Hhon_g01724.t1	Hhon	SSU72_homolog_RNA_polymerase_II_CTD_phosphatase
OG_470	TrH2_TrispH2_009441-RA	TrH2_TrispH2_009441	TrH2	SSU72_homolog_RNA_polymerase_II_CTD_phosphatase
OG_470	HoiH23_PlH23_006376-RA	HoiH23_PlH23_006376	HoiH23	SSU72_homolog_RNA_polymerase_II_CTD_phosphatase
OG_471	HoiH23_PlH23_006377-RA	HoiH23_PlH23_006377	HoiH23	phosphogluconate_dehydrogenase
OG_471	TrH2_TrispH2_009440-RA	TrH2_TrispH2_009440	TrH2	phosphogluconate_dehydrogenase
OG_471	Hhon_g01725.t1	Hhon_g01725.t1	Hhon	phosphogluconate_dehydrogenase
OG_471	Tadh_TriadT64046	Tadh_TriadG64046	Tadh	phosphogluconate_dehydrogenase
OG_472	HoiH23_PlH23_006378-RA	HoiH23_PlH23_006378	HoiH23
OG_472	TrH2_TrispH2_009439-RA	TrH2_TrispH2_009439	TrH2
OG_472	Tadh_wf_g6626.t1	Tadh_wf_g6626	Tadh
OG_472	Hhon_g01726.t1	Hhon_g01726.t1	Hhon
OG_473	TrH2_TrispH2_010868-RA	TrH2_TrispH2_010868	TrH2	shieldin_complex_subunit_3
OG_473	Tadh_TriadT57743	Tadh_TriadG57743	Tadh	shieldin_complex_subunit_3
OG_473	HoiH23_PlH23_006380-RA	HoiH23_PlH23_006380	HoiH23
OG_473	Hhon_g01728.t1	Hhon_g01728.t1	Hhon	shieldin_complex_subunit_3
OG_474	Hhon_g01730.t1	Hhon_g01730.t1	Hhon	dolichyl_diphosphooligosaccharide_protein_glycosyltransferase_non_catalytic_subunit
OG_474	TrH2_TrispH2_010866-RA	TrH2_TrispH2_010866	TrH2	dolichyl_diphosphooligosaccharide_protein_glycosyltransferase_non_catalytic_subunit
OG_474	HoiH23_PlH23_006382-RA	HoiH23_PlH23_006382	HoiH23	dolichyl_diphosphooligosaccharide_protein_glycosyltransferase_non_catalytic_subunit
OG_474	Tadh_TriadT37905	Tadh_TriadG37905	Tadh	dolichyl_diphosphooligosaccharide_protein_glycosyltransferase_non_catalytic_subunit
OG_475	HoiH23_PlH23_006387-RA	HoiH23_PlH23_006387	HoiH23	methylenetetrahydrofolate_reductase
OG_475	Hhon_g01733.t1	Hhon_g01733.t1	Hhon	methylenetetrahydrofolate_reductase
OG_475	TrH2_TrispH2_010861-RA	TrH2_TrispH2_010861	TrH2	methylenetetrahydrofolate_reductase
OG_475	Tadh_TriadT26971	Tadh_TriadG26971	Tadh	methylenetetrahydrofolate_reductase
OG_476	TrH2_TrispH2_010860-RA	TrH2_TrispH2_010860	TrH2	signal_peptidase_complex_subunit_1
OG_476	Tadh_TriadT57735	Tadh_TriadG57735	Tadh	signal_peptidase_complex_subunit_1
OG_476	HoiH23_PlH23_006388-RA	HoiH23_PlH23_006388	HoiH23	signal_peptidase_complex_subunit_1
OG_476	Hhon_g01734.t1	Hhon_g01734.t1	Hhon	signal_peptidase_complex_subunit_1
OG_477	TrH2_TrispH2_008462-RA	TrH2_TrispH2_008462	TrH2	asteroid_homolog_1
OG_477	Tadh_TriadT57734	Tadh_TriadG57734	Tadh	asteroid_homolog_1
OG_477	HoiH23_PlH23_006389-RA	HoiH23_PlH23_006389	HoiH23	asteroid_homolog_1
OG_477	Hhon_g01735.t1	Hhon_g01735.t1	Hhon	asteroid_homolog_1
OG_478	TrH2_TrispH2_008461-RA	TrH2_TrispH2_008461	TrH2	non_SMC_condensin_I_complex_subunit_D2
OG_478	Tadh_TriadT57733	Tadh_TriadG57733	Tadh	non_SMC_condensin_I_complex_subunit_D2
OG_478	HoiH23_PlH23_006390-RA	HoiH23_PlH23_006390	HoiH23	non_SMC_condensin_I_complex_subunit_D2
OG_478	Hhon_g01736.t1	Hhon_g01736.t1	Hhon	non_SMC_condensin_I_complex_subunit_D2
OG_479	Hhon_g01738.t1	Hhon_g01738.t1	Hhon	chromosome_3_open_reading_frame_33
OG_479	TrH2_TrispH2_008459-RA	TrH2_TrispH2_008459	TrH2	chromosome_3_open_reading_frame_33
OG_479	Tadh_TriadT57731	Tadh_TriadG57731	Tadh
OG_479	HoiH23_PlH23_006392-RA	HoiH23_PlH23_006392	HoiH23	chromosome_3_open_reading_frame_33
OG_480	Hhon_g01748.t1	Hhon_g01748.t1	Hhon	peroxisomal_biogenesis_factor_14
OG_480	Tadh_TriadT57725	Tadh_TriadG57725	Tadh	peroxisomal_biogenesis_factor_14
OG_480	HoiH23_PlH23_009727-RA	HoiH23_PlH23_009727	HoiH23	peroxisomal_biogenesis_factor_14
OG_480	TrH2_TrispH2_008451-RA	TrH2_TrispH2_008451	TrH2	peroxisomal_biogenesis_factor_14
OG_481	Hhon_g01749.t1	Hhon_g01749.t1	Hhon	leucine_rich_repeat_containing_34
OG_481	HoiH23_PlH23_009726-RA	HoiH23_PlH23_009726	HoiH23	leucine_rich_repeat_containing_34
OG_481	TrH2_TrispH2_008450-RA	TrH2_TrispH2_008450	TrH2	leucine_rich_repeat_containing_34
OG_481	Tadh_TriadT57724	Tadh_TriadG57724	Tadh	leucine_rich_repeat_containing_34
OG_482	Hhon_g01755.t1	Hhon_g01755.t1	Hhon
OG_482	Tadh_TriadT64041	Tadh_TriadG64041	Tadh
OG_482	TrH2_TrispH2_008444-RA	TrH2_TrispH2_008444	TrH2
OG_483	HoiH23_PlH23_004844-RA	HoiH23_PlH23_004844	HoiH23
OG_483	TrH2_TrispH2_004691-RA	TrH2_TrispH2_004691	TrH2
OG_483	Hhon_g01766.t1	Hhon_g01766.t1	Hhon
OG_483	Tadh_TriadT64039	Tadh_TriadG64039	Tadh
OG_484	TrH2_TrispH2_004690-RA	TrH2_TrispH2_004690	TrH2	angiotensin_II_receptor_associated_protein
OG_484	Tadh_TriadT64038	Tadh_TriadG64038	Tadh	angiotensin_II_receptor_associated_protein
OG_484	Hhon_g01768.t1	Hhon_g01768.t1	Hhon	angiotensin_II_receptor_associated_protein
OG_484	HoiH23_PlH23_004842-RA	HoiH23_PlH23_004842	HoiH23	angiotensin_II_receptor_associated_protein
OG_485	TrH2_TrispH2_004689-RA	TrH2_TrispH2_004689	TrH2
OG_485	Tadh_TriadT57699	Tadh_TriadG57699	Tadh
OG_485	HoiH23_PlH23_004841-RA	HoiH23_PlH23_004841	HoiH23
OG_485	Hhon_g01769.t1	Hhon_g01769.t1	Hhon
OG_486	TrH2_TrispH2_004688-RA	TrH2_TrispH2_004688	TrH2
OG_486	Tadh_TriadT64037	Tadh_TriadG64037	Tadh
OG_486	Hhon_g01770.t1	Hhon_g01770.t1	Hhon
OG_486	HoiH23_PlH23_004840-RA	HoiH23_PlH23_004840	HoiH23
OG_487	Tadh_TriadT26202	Tadh_TriadG26202	Tadh
OG_487	Hhon_g01772.t1	Hhon_g01772.t1	Hhon
OG_487	HoiH23_PlH23_004838-RA	HoiH23_PlH23_004838	HoiH23
OG_487	TrH2_TrispH2_004686-RA	TrH2_TrispH2_004686	TrH2
OG_488	Tadh_TriadT64036	Tadh_TriadG64036	Tadh	chromosome_8_open_reading_frame_33
OG_488	HoiH23_PlH23_004837-RA	HoiH23_PlH23_004837	HoiH23	chromosome_8_open_reading_frame_33
OG_488	Hhon_g01773.t1	Hhon_g01773.t1	Hhon	chromosome_8_open_reading_frame_33
OG_488	TrH2_TrispH2_004685-RA	TrH2_TrispH2_004685	TrH2	chromosome_8_open_reading_frame_33
OG_489	Hhon_g01774.t1	Hhon_g01774.t1	Hhon	sperm_associated_antigen_7
OG_489	HoiH23_PlH23_004836-RA	HoiH23_PlH23_004836	HoiH23	sperm_associated_antigen_7
OG_489	TrH2_TrispH2_004684-RA	TrH2_TrispH2_004684	TrH2	sperm_associated_antigen_7
OG_489	Tadh_TriadT26925	Tadh_TriadG26925	Tadh	sperm_associated_antigen_7
OG_490	Tadh_TriadT57690	Tadh_TriadG57690	Tadh	centrosomal_protein_104
OG_490	Hhon_g01780.t1	Hhon_g01780.t1	Hhon	centrosomal_protein_104
OG_490	HoiH23_PlH23_004831-RA	HoiH23_PlH23_004831	HoiH23	centrosomal_protein_104
OG_490	TrH2_TrispH2_004677-RA	TrH2_TrispH2_004677	TrH2	centrosomal_protein_104
OG_491	Tadh_TriadT57688	Tadh_TriadG57688	Tadh
OG_491	Hhon_g01782.t1	Hhon_g01782.t1	Hhon
OG_491	HoiH23_PlH23_004829-RA	HoiH23_PlH23_004829	HoiH23
OG_491	TrH2_TrispH2_004675-RA	TrH2_TrispH2_004675	TrH2
OG_492	HoiH23_PlH23_004827-RA	HoiH23_PlH23_004827	HoiH23
OG_492	TrH2_TrispH2_004673-RA	TrH2_TrispH2_004673	TrH2
OG_492	Hhon_g01784.t1	Hhon_g01784.t1	Hhon
OG_492	Tadh_TriadT57686	Tadh_TriadG57686	Tadh
OG_493	HoiH23_PlH23_004826-RA	HoiH23_PlH23_004826	HoiH23	nucleolar_pre_rRNA_processing_protein_NIP7
OG_493	TrH2_TrispH2_004672-RA	TrH2_TrispH2_004672	TrH2	nucleolar_pre_rRNA_processing_protein_NIP7
OG_493	Tadh_TriadT50432	Tadh_TriadG50432	Tadh	nucleolar_pre_rRNA_processing_protein_NIP7
OG_493	Hhon_g01785.t1	Hhon_g01785.t1	Hhon	nucleolar_pre_rRNA_processing_protein_NIP7
OG_494	HoiH23_PlH23_004820-RA	HoiH23_PlH23_004820	HoiH23	protein_phosphatase_1_regulatory_subunit_7
OG_494	TrH2_TrispH2_004666-RA	TrH2_TrispH2_004666	TrH2	protein_phosphatase_1_regulatory_subunit_7
OG_494	Hhon_g01792.t1	Hhon_g01792.t1	Hhon	protein_phosphatase_1_regulatory_subunit_7
OG_494	Tadh_TriadT26327	Tadh_TriadG26327	Tadh	protein_phosphatase_1_regulatory_subunit_7
OG_495	Tadh_TriadT57673	Tadh_TriadG57673	Tadh	NOC2_like_nucleolar_associated_transcriptional_repressor
OG_495	HoiH23_PlH23_009172-RA	HoiH23_PlH23_009172	HoiH23	NOC2_like_nucleolar_associated_transcriptional_repressor
OG_495	TrH2_TrispH2_004660-RA	TrH2_TrispH2_004660	TrH2	NOC2_like_nucleolar_associated_transcriptional_repressor
OG_495	Hhon_g01801.t1	Hhon_g01801.t1	Hhon	NOC2_like_nucleolar_associated_transcriptional_repressor
OG_496	TrH2_TrispH2_004655-RA	TrH2_TrispH2_004655	TrH2
OG_496	Hhon_g01806.t1	Hhon_g01806.t1	Hhon
OG_496	Tadh_TriadT50429	Tadh_TriadG50429	Tadh
OG_496	HoiH23_PlH23_009166-RA	HoiH23_PlH23_009166	HoiH23
OG_497	Tadh_TriadT26370	Tadh_TriadG26370	Tadh	RNA_polymerase_II_subunit_D
OG_497	Hhon_g01807.t1	Hhon_g01807.t1	Hhon	RNA_polymerase_II_subunit_D
OG_497	HoiH23_PlH23_009165-RA	HoiH23_PlH23_009165	HoiH23	RNA_polymerase_II_subunit_D
OG_497	TrH2_TrispH2_004653-RA	TrH2_TrispH2_004653	TrH2	RNA_polymerase_II_subunit_D
OG_498	HoiH23_PlH23_009265-RA	HoiH23_PlH23_009265	HoiH23	NAD_kinase
OG_498	TrH2_TrispH2_004642-RA	TrH2_TrispH2_004642	TrH2	NAD_kinase
OG_498	Hhon_g01816.t1	Hhon_g01816.t1	Hhon	NAD_kinase
OG_498	Tadh_TriadT26765	Tadh_TriadG26765	Tadh	NAD_kinase
OG_499	Hhon_g01818.t1	Hhon_g01818.t1	Hhon	cytohesin_1
OG_499	TrH2_TrispH2_004640-RA	TrH2_TrispH2_004640	TrH2
OG_499	Tadh_TriadT57658	Tadh_TriadG57658	Tadh
OG_499	HoiH23_PlH23_009263-RA	HoiH23_PlH23_009263	HoiH23
OG_500	TrH2_TrispH2_004639-RA	TrH2_TrispH2_004639	TrH2	glucuronic_acid_epimerase
OG_500	HoiH23_PlH23_009262-RA	HoiH23_PlH23_009262	HoiH23	glucuronic_acid_epimerase
OG_500	Hhon_g01819.t1	Hhon_g01819.t1	Hhon	glucuronic_acid_epimerase
OG_500	Tadh_TriadT27335	Tadh_TriadG27335	Tadh	glucuronic_acid_epimerase
OG_501	Hhon_g01834.t1	Hhon_g01834.t1	Hhon	MRE11_homolog_double_strand_break_repair_nuclease
OG_501	TrH2_TrispH2_009107-RA	TrH2_TrispH2_009107	TrH2	MRE11_homolog_double_strand_break_repair_nuclease
OG_501	HoiH23_PlH23_010446-RA	HoiH23_PlH23_010446	HoiH23	MRE11_homolog_double_strand_break_repair_nuclease
OG_501	Tadh_TriadT24372	Tadh_TriadG24372	Tadh	MRE11_homolog_double_strand_break_repair_nuclease
OG_502	TrH2_TrispH2_009106-RA	TrH2_TrispH2_009106	TrH2	integrator_complex_subunit_10
OG_502	Hhon_g01835.t1	Hhon_g01835.t1	Hhon	integrator_complex_subunit_10
OG_502	HoiH23_PlH23_010445-RA	HoiH23_PlH23_010445	HoiH23	integrator_complex_subunit_10
OG_502	Tadh_TriadT56047	Tadh_TriadG56047	Tadh	integrator_complex_subunit_10
OG_503	HoiH23_PlH23_008202-RA	HoiH23_PlH23_008202	HoiH23	COPI_coat_complex_subunit_alpha
[truncated: 44,177 more rows]

## Sheet: d) Metazoan orthology groups
Orthogroup	Transcript	Gene	Species
OG_1	HoiH23_PlH23_008000-RA	HoiH23_PlH23_008000	HoiH23
OG_1	Aque_Aqu2.1.37739_001	Aque_Aqu2.1.37739_001	Aque
OG_1	Nvec_v1g215851	Nvec_v1g215851	Nvec
OG_1	Hvul_g26089_1	Hvul_g26089_1	Hvul
OG_1	Mmus_ENSMUST00000137824	Mmus_ENSMUSG00000057715	Mmus
OG_1	Spis_XP_022806833_1	Spis_XP_022806833_1	Spis
OG_1	Spolac_c101229_g1_i2_m.24941c101229-g1NA	Spolac_c101229_g1_i2_m.24941c101229-g1NA	Spolac
OG_1	TrH2_TrispH2_005795-RA	TrH2_TrispH2_005795	TrH2
OG_1	Tadh_TriadT64150	Tadh_TriadG64150	Tadh
OG_1	Spis_XP_022788317_1	Spis_XP_022788317_1	Spis
OG_1	Aque_Aqu2.1.41688_001	Aque_Aqu2.1.41688_001	Aque
OG_2	Hhon_g10212.t1	Hhon_g10212.t1	Hhon
OG_2	HoiH23_PlH23_000244-RA	HoiH23_PlH23_000244	HoiH23
OG_2	Nvec_v1g237969	Nvec_v1g237969	Nvec
OG_2	Hvul_g30433_1	Hvul_g30433_1	Hvul
OG_2	TrH2_TrispH2_001179-RA	TrH2_TrispH2_001179	TrH2
OG_2	Mmus_ENSMUST00000020878	Mmus_ENSMUSG00000020562	Mmus
OG_2	Tadh_wf_g5251.t1	Tadh_wf_g5251	Tadh
OG_3	Tadh_TriadT56687	Tadh_TriadG56687	Tadh
OG_3	HoiH23_PlH23_007085-RA	HoiH23_PlH23_007085	HoiH23
OG_3	TrH2_TrispH2_005807-RA	TrH2_TrispH2_005807	TrH2
OG_3	Hhon_g05592.t1	Hhon_g05592.t1	Hhon
OG_4	Aque_Aqu2.1.04645_001	Aque_Aqu2.1.04645_001	Aque
OG_4	Aque_Aqu2.1.14250_001	Aque_Aqu2.1.14250_001	Aque
OG_4	Aque_Aqu2.1.15521_001	Aque_Aqu2.1.15521_001	Aque
OG_4	Aque_Aqu2.1.03460_001	Aque_Aqu2.1.03460_001	Aque
OG_4	Aque_Aqu2.1.22774_001	Aque_Aqu2.1.22774_001	Aque
OG_4	Aque_Aqu2.1.18763_001	Aque_Aqu2.1.18763_001	Aque
OG_4	Aque_Aqu2.1.21122_001	Aque_Aqu2.1.21122_001	Aque
OG_4	Aque_Aqu2.1.03693_001	Aque_Aqu2.1.03693_001	Aque
OG_4	Aque_Aqu2.1.40529_001	Aque_Aqu2.1.40529_001	Aque
OG_4	Spis_XP_022786011_1	Spis_XP_022786011_1	Spis
OG_4	Spis_XP_022804224_1	Spis_XP_022804224_1	Spis
OG_4	Nvec_v1g197658	Nvec_v1g197658	Nvec
OG_4	Nvec_NVE15906	Nvec_NVE15906	Nvec
OG_4	Nvec_NVE26178	Nvec_NVE26178	Nvec
OG_4	Spis_Spis22542_1	Spis_Spis22542_1	Spis
OG_4	Hvul_g31135_1	Hvul_g31135_1	Hvul
OG_4	Hvul_g10982_1	Hvul_g10982_1	Hvul
OG_4	Aque_Aqu2.1.24231_001	Aque_Aqu2.1.24231_001	Aque
OG_4	Aque_Aqu2.1.00825_001	Aque_Aqu2.1.00825_001	Aque
OG_4	HoiH23_PlH23_010248-RA	HoiH23_PlH23_010248	HoiH23
OG_4	Spolac_c103173_g1_i2_m.32831c103173-g1	Spolac_c103173_g1_i2_m.32831c103173-g1	Spolac
OG_4	Spis_Spis10296_1	Spis_Spis10296_1	Spis
OG_4	Nvec_NVE1347	Nvec_NVE1347	Nvec
OG_4	Spis_Spis17805_1	Spis_Spis17805_1	Spis
OG_4	Aque_Aqu2.1.15522_001	Aque_Aqu2.1.15522_001	Aque
OG_4	Hvul_g10891_1	Hvul_g10891_1	Hvul
OG_4	Nvec_NVE12033	Nvec_NVE12033	Nvec
OG_4	Aque_Aqu2.1.35007_001	Aque_Aqu2.1.35007_001	Aque
OG_4	Aque_Aqu2.1.35016_001	Aque_Aqu2.1.35016_001	Aque
OG_4	Aque_Aqu2.1.29656_001	Aque_Aqu2.1.29656_001	Aque
OG_4	Aque_Aqu2.1.23990_001	Aque_Aqu2.1.23990_001	Aque
OG_4	Hvul_g29858_1	Hvul_g29858_1	Hvul
OG_4	Spis_XP_022790213_1	Spis_XP_022790213_1	Spis
OG_4	HoiH23_PlH23_009650-RA	HoiH23_PlH23_009650	HoiH23
OG_4	TrH2_TrispH2_004204-RA	TrH2_TrispH2_004204	TrH2
OG_4	Tadh_TriadT52891	Tadh_TriadG52891	Tadh
OG_4	Nvec_v1g215613	Nvec_v1g215613	Nvec
OG_4	Spolac_c103173_g1_i1_m.32828c103173-g1	Spolac_c103173_g1_i1_m.32828c103173-g1	Spolac
OG_4	Nvec_v1g206964	Nvec_v1g206964	Nvec
OG_4	Nvec_NVE15309	Nvec_NVE15309	Nvec
OG_4	Nvec_v1g90364	Nvec_v1g90364	Nvec
OG_4	Spolac_c104240_g1_i6_m.39091c104240-g1	Spolac_c104240_g1_i6_m.39091c104240-g1	Spolac
OG_4	Spis_Spis21201_1	Spis_Spis21201_1	Spis
OG_4	Nvec_v1g211739	Nvec_v1g211739	Nvec
OG_4	Spis_XP_022779084_1	Spis_XP_022779084_1	Spis
OG_4	Tadh_TriadT32551	Tadh_TriadG32551	Tadh
OG_4	Spis_XP_022801290_1	Spis_XP_022801290_1	Spis
OG_4	TrH2_TrispH2_003604-RA	TrH2_TrispH2_003604	TrH2
OG_4	Spis_Spis1130_1	Spis_Spis1130_1	Spis
OG_4	Hhon_g09234.t1	Hhon_g09234.t1	Hhon
OG_4	Nvec_v1g223254	Nvec_v1g223254	Nvec
OG_4	Spis_Spis5754_1	Spis_Spis5754_1	Spis
OG_4	Spis_Spis20675_1	Spis_Spis20675_1	Spis
OG_4	Hvul_g20011_1	Hvul_g20011_1	Hvul
OG_4	Spis_XP_022802209_1	Spis_XP_022802209_1	Spis
OG_4	Spis_Spis21147_1	Spis_Spis21147_1	Spis
OG_4	Nvec_v1g107846	Nvec_v1g107846	Nvec
OG_4	Mmus_ENSMUST00000169036	Mmus_ENSMUSG00000041180	Mmus
OG_4	Spis_Spis25360_1	Spis_Spis25360_1	Spis
OG_4	Spis_XP_022783762_1	Spis_XP_022783762_1	Spis
OG_4	HoiH23_PlH23_005491-RA	HoiH23_PlH23_005491	HoiH23
OG_4	Aque_Aqu2.1.40194_001	Aque_Aqu2.1.40194_001	Aque
OG_4	Spis_XP_022781134_1	Spis_XP_022781134_1	Spis
OG_4	Nvec_v1g111492	Nvec_v1g111492	Nvec
OG_4	Hvul_g29149_1	Hvul_g29149_1	Hvul
OG_4	Nvec_v1g192346	Nvec_v1g192346	Nvec
OG_4	Spolac_c104240_g1_i1_m.39082c104240-g1	Spolac_c104240_g1_i1_m.39082c104240-g1	Spolac
OG_4	Aque_Aqu2.1.37341_001	Aque_Aqu2.1.37341_001	Aque
OG_4	Spolac_c104240_g1_i5_m.39089c104240-g1	Spolac_c104240_g1_i5_m.39089c104240-g1	Spolac
OG_4	Spis_Spis12387_1	Spis_Spis12387_1	Spis
OG_4	Spolac_c104240_g1_i2_m.39083c104240-g1	Spolac_c104240_g1_i2_m.39083c104240-g1	Spolac
OG_4	Spolac_c104240_g1_i3_m.39085c104240-g1	Spolac_c104240_g1_i3_m.39085c104240-g1	Spolac
OG_4	Spolac_c104240_g1_i7_m.39092c104240-g1	Spolac_c104240_g1_i7_m.39092c104240-g1	Spolac
OG_4	Hhon_g09096.t1	Hhon_g09096.t1	Hhon
OG_4	Spis_Spis19587_1	Spis_Spis19587_1	Spis
OG_4	Nvec_v1g115395	Nvec_v1g115395	Nvec
OG_4	Spis_Spis8335_1	Spis_Spis8335_1	Spis
OG_4	Spolac_c104240_g1_i2_m.39084c104240-g1	Spolac_c104240_g1_i2_m.39084c104240-g1	Spolac
OG_4	Spolac_c104240_g1_i5_m.39088c104240-g1	Spolac_c104240_g1_i5_m.39088c104240-g1	Spolac
OG_4	Spis_XP_022806743_1	Spis_XP_022806743_1	Spis
OG_4	Spis_XP_022786946_1	Spis_XP_022786946_1	Spis
OG_4	Spis_Spis25522_1	Spis_Spis25522_1	Spis
OG_4	Hvul_g9018_1	Hvul_g9018_1	Hvul
OG_4	Hvul_g28191_1	Hvul_g28191_1	Hvul
OG_4	Spis_XP_022778663_1	Spis_XP_022778663_1	Spis
OG_4	Aque_Aqu2.1.26311_001	Aque_Aqu2.1.26311_001	Aque
OG_4	Spis_Spis9040_1	Spis_Spis9040_1	Spis
OG_4	Nvec_v1g121820	Nvec_v1g121820	Nvec
OG_4	Spolac_c104240_g1_i4_m.39087c104240-g1	Spolac_c104240_g1_i4_m.39087c104240-g1	Spolac
OG_4	Nvec_v1g195516	Nvec_v1g195516	Nvec
OG_4	Spis_Spis18743_1	Spis_Spis18743_1	Spis
OG_4	Spolac_c95180_g1_i1_m.11085c95180-g1	Spolac_c95180_g1_i1_m.11085c95180-g1	Spolac
OG_4	Aque_Aqu2.1.12600_001	Aque_Aqu2.1.12600_001	Aque
OG_4	Hvul_g21818_1	Hvul_g21818_1	Hvul
OG_4	Mmus_ENSMUST00000219577	Mmus_ENSMUSG00000020064	Mmus
OG_4	Hhon_g10252.t1	Hhon_g10252.t1	Hhon
OG_4	Spis_XP_022809792_1	Spis_XP_022809792_1	Spis
OG_4	Spis_XP_022800753_1	Spis_XP_022800753_1	Spis
OG_4	Nvec_NVE18428	Nvec_NVE18428	Nvec
OG_4	Hvul_g28192_1	Hvul_g28192_1	Hvul
OG_4	Spis_XP_022780955_1	Spis_XP_022780955_1	Spis
OG_4	HoiH23_PlH23_002677-RA	HoiH23_PlH23_002677	HoiH23
OG_4	Aque_Aqu2.1.18753_001	Aque_Aqu2.1.18753_001	Aque
OG_4	Aque_Aqu2.1.18128_001	Aque_Aqu2.1.18128_001	Aque
OG_4	Spis_XP_022778455_1	Spis_XP_022778455_1	Spis
OG_4	Spis_XP_022781103_1	Spis_XP_022781103_1	Spis
OG_4	Aque_Aqu2.1.14394_001	Aque_Aqu2.1.14394_001	Aque
OG_4	Nvec_v1g221215	Nvec_v1g221215	Nvec
OG_4	Aque_Aqu2.1.16832_001	Aque_Aqu2.1.16832_001	Aque
OG_4	TrH2_TrispH2_001873-RA	TrH2_TrispH2_001873	TrH2
OG_4	Hhon_g05882.t1	Hhon_g05882.t1	Hhon
OG_4	Tadh_TriadT56514	Tadh_TriadG56514	Tadh
OG_4	Aque_Aqu2.1.21583_001	Aque_Aqu2.1.21583_001	Aque
OG_4	Nvec_v1g245073	Nvec_v1g245073	Nvec
OG_4	Spis_XP_022805690_1	Spis_XP_022805690_1	Spis
OG_4	Spolac_c103173_g1_i1_m.32827c103173-g1	Spolac_c103173_g1_i1_m.32827c103173-g1	Spolac
OG_4	Aque_Aqu2.1.14181_001	Aque_Aqu2.1.14181_001	Aque
OG_4	Nvec_NVE2	Nvec_NVE2	Nvec
OG_4	Aque_Aqu2.1.35006_001	Aque_Aqu2.1.35006_001	Aque
OG_4	Mlei_ML0523.g7.i1	Mlei_ML0523.g7	Mlei
OG_4	Aque_Aqu2.1.15686_001	Aque_Aqu2.1.15686_001	Aque
OG_4	Spis_XP_022803443_1	Spis_XP_022803443_1	Spis
OG_4	Aque_Aqu2.1.31703_001	Aque_Aqu2.1.31703_001	Aque
OG_4	Nvec_v1g215821	Nvec_v1g215821	Nvec
OG_4	Spis_Spis14449_1	Spis_Spis14449_1	Spis
OG_4	Mmus_ENSMUST00000119211	Mmus_ENSMUSG00000035293	Mmus
OG_4	Aque_Aqu2.1.36902_001	Aque_Aqu2.1.36902_001	Aque
OG_4	Spis_XP_022804839_1	Spis_XP_022804839_1	Spis
OG_4	Nvec_v1g197092	Nvec_v1g197092	Nvec
OG_4	Aque_Aqu2.1.00815_001	Aque_Aqu2.1.00815_001	Aque
OG_4	Spis_XP_022810308_1	Spis_XP_022810308_1	Spis
OG_4	Spis_XP_022809094_1	Spis_XP_022809094_1	Spis
OG_4	Aque_Aqu2.1.11804_001	Aque_Aqu2.1.11804_001	Aque
OG_4	Aque_Aqu2.1.29745_001	Aque_Aqu2.1.29745_001	Aque
OG_4	Spolac_c104240_g1_i3_m.39086c104240-g1	Spolac_c104240_g1_i3_m.39086c104240-g1	Spolac
OG_4	Aque_Aqu2.1.31049_001	Aque_Aqu2.1.31049_001	Aque
OG_4	Spis_Spis23566_1	Spis_Spis23566_1	Spis
OG_4	Aque_Aqu2.1.26789_001	Aque_Aqu2.1.26789_001	Aque
OG_4	Aque_Aqu2.1.07744_001	Aque_Aqu2.1.07744_001	Aque
OG_4	Spis_Spis10293_1	Spis_Spis10293_1	Spis
OG_4	Aque_Aqu2.1.14395_001	Aque_Aqu2.1.14395_001	Aque
OG_4	Aque_Aqu2.1.35455_001	Aque_Aqu2.1.35455_001	Aque
OG_4	Aque_Aqu2.1.28163_001	Aque_Aqu2.1.28163_001	Aque
OG_4	Aque_Aqu2.1.23608_001	Aque_Aqu2.1.23608_001	Aque
OG_4	Aque_Aqu2.1.13032_001	Aque_Aqu2.1.13032_001	Aque
OG_4	Aque_Aqu2.1.27317_001	Aque_Aqu2.1.27317_001	Aque
OG_4	Aque_Aqu2.1.18393_001	Aque_Aqu2.1.18393_001	Aque
OG_4	Aque_Aqu2.1.19879_001	Aque_Aqu2.1.19879_001	Aque
OG_4	Aque_Aqu2.1.04036_001	Aque_Aqu2.1.04036_001	Aque
OG_4	Aque_Aqu2.1.39523_001	Aque_Aqu2.1.39523_001	Aque
OG_4	Spis_XP_022805372_1	Spis_XP_022805372_1	Spis
OG_4	Spis_Spis13713_1	Spis_Spis13713_1	Spis
OG_4	Spis_Spis14304_1	Spis_Spis14304_1	Spis
OG_4	Spis_Spis21016_1	Spis_Spis21016_1	Spis
OG_4	Spis_Spis24467_1	Spis_Spis24467_1	Spis
OG_4	Spis_Spis24941_1	Spis_Spis24941_1	Spis
OG_4	Nvec_NVE18425	Nvec_NVE18425	Nvec
OG_4	Spolac_c103173_g1_i2_m.32830c103173-g1	Spolac_c103173_g1_i2_m.32830c103173-g1	Spolac
OG_5	Tadh_TriadT25296	Tadh_TriadG25296	Tadh
OG_5	Aque_Aqu2.1.33356_001	Aque_Aqu2.1.33356_001	Aque
OG_5	Spis_XP_022797254_1	Spis_XP_022797254_1	Spis
OG_5	Mmus_ENSMUST00000058754	Mmus_ENSMUSG00000043207	Mmus
OG_5	Hvul_g19908_1	Hvul_g19908_1	Hvul
OG_5	Nvec_v1g136688	Nvec_v1g136688	Nvec
OG_5	Spolac_c96755_g1_i1_m.13685c96755-g1	Spolac_c96755_g1_i1_m.13685c96755-g1	Spolac
OG_5	Spolac_c96755_g1_i2_m.13686c96755-g1	Spolac_c96755_g1_i2_m.13686c96755-g1	Spolac
OG_5	Dmel_FBtr0087059	ste24a	Dmel
OG_5	Mlei_ML0074.g26.i1	Mlei_ML0074.g26	Mlei
OG_5	HoiH23_PlH23_006344-RA	HoiH23_PlH23_006344	HoiH23
OG_5	TrH2_TrispH2_005841-RA	TrH2_TrispH2_005841	TrH2
OG_5	Nvec_v1g199410	Nvec_v1g199410	Nvec
OG_6	Tadh_TriadT2986	Tadh_TriadG2986	Tadh
OG_6	Spis_XP_022780590_1	Spis_XP_022780590_1	Spis
OG_6	Spis_XP_022785037_1	Spis_XP_022785037_1	Spis
OG_6	Mmus_ENSMUST00000038831	Mmus_ENSMUSG00000039307	Mmus
OG_6	Hvul_g16167_1	Hvul_g16167_1	Hvul
OG_6	Hvul_g1562_1	Hvul_g1562_1	Hvul
OG_6	Hvul_g27612_1	Hvul_g27612_1	Hvul
OG_6	Nvec_NVE20893	Nvec_NVE20893	Nvec
OG_6	Nvec_v1g213493	Nvec_v1g213493	Nvec
OG_6	Nvec_v1g245803	Nvec_v1g245803	Nvec
OG_6	Nvec_v1g216174	Nvec_v1g216174	Nvec
OG_6	Dmel_FBtr0083559	CG7985	Dmel
OG_6	HoiH23_PlH23_006346-RA	HoiH23_PlH23_006346	HoiH23
OG_6	TrH2_TrispH2_005844-RA	TrH2_TrispH2_005844	TrH2
OG_6	Hvul_g1566_1	Hvul_g1566_1	Hvul
OG_7	Tadh_TriadT26025	Tadh_TriadG26025	Tadh
OG_7	Aque_Aqu2.1.01382_001	Aque_Aqu2.1.01382_001	Aque
OG_7	Aque_Aqu2.1.16418_001	Aque_Aqu2.1.16418_001	Aque
OG_7	Spis_XP_022789143_1	Spis_XP_022789143_1	Spis
OG_7	Mmus_ENSMUST00000095729	Mmus_ENSMUSG00000071324	Mmus
OG_7	Hvul_g30903_1	Hvul_g30903_1	Hvul
OG_7	Hvul_g30908_1	Hvul_g30908_1	Hvul
OG_7	Nvec_v1g10901	Nvec_v1g10901	Nvec
OG_7	Nvec_v1g131672	Nvec_v1g131672	Nvec
OG_7	Spolac_c92181_g1_i1_m.7574c92181-g1	Spolac_c92181_g1_i1_m.7574c92181-g1	Spolac
OG_7	Spolac_c93145_g1_i1_m.8528c92181-g1	Spolac_c93145_g1_i1_m.8528c92181-g1	Spolac
OG_7	Spolac_c98375_g1_i1_m.17052c92181-g1	Spolac_c98375_g1_i1_m.17052c92181-g1	Spolac
OG_7	Dmel_FBtr0073469	CG32668	Dmel
OG_7	Mlei_ML0708.g28.i1	Mlei_ML0708.g28	Mlei
OG_7	HoiH23_PlH23_006347-RA	HoiH23_PlH23_006347	HoiH23
OG_7	TrH2_TrispH2_005843-RA	TrH2_TrispH2_005843	TrH2
OG_7	Hvul_g30901_1	Hvul_g30901_1	Hvul
OG_8	Tadh_TriadT25488	Tadh_TriadG25488	Tadh
OG_8	Aque_Aqu2.1.41015_001	Aque_Aqu2.1.41015_001	Aque
OG_8	Spis_XP_022785113_1	Spis_XP_022785113_1	Spis
OG_8	Mmus_ENSMUST00000022706	Mmus_ENSMUSG00000022110	Mmus
OG_8	Hvul_g14888_1	Hvul_g14888_1	Hvul
OG_8	Nvec_v1g208385	Nvec_v1g208385	Nvec
OG_8	Nvec_v1g109836	Nvec_v1g109836	Nvec
OG_8	Spolac_c100694_g1_i1_m.23249c100694-g1	Spolac_c100694_g1_i1_m.23249c100694-g1	Spolac
OG_8	Dmel_FBtr0301786	ScsbetaA	Dmel
OG_8	Mlei_ML0021.g16.i1	Mlei_ML0021.g16	Mlei
OG_8	TrH2_TrispH2_005850-RA	TrH2_TrispH2_005850	TrH2
OG_9	Aque_Aqu2.1.30261_001	Aque_Aqu2.1.30261_001	Aque
OG_9	Aque_Aqu2.1.30262_001	Aque_Aqu2.1.30262_001	Aque
OG_9	Tadh_TriadT57282	Tadh_TriadG57282	Tadh
OG_9	Spis_XP_022803091_1	Spis_XP_022803091_1	Spis
OG_9	Mmus_ENSMUST00000028768	Mmus_ENSMUSG00000027305	Mmus
OG_9	Nvec_v1g167541	Nvec_v1g167541	Nvec
OG_9	Spolac_c88113_g1_i1_m.4768c88113-g1	Spolac_c88113_g1_i1_m.4768c88113-g1	Spolac
OG_9	Dmel_FBtr0085473	CIA30	Dmel
OG_9	Mlei_ML0359.g9.i1	Mlei_ML0359.g9	Mlei
OG_9	HoiH23_PlH23_005135-RA	HoiH23_PlH23_005135	HoiH23
OG_9	TrH2_TrispH2_006662-RA	TrH2_TrispH2_006662	TrH2
OG_9	Hhon_g03616.t1	Hhon_g03616.t1	Hhon
OG_9	Hvul_g25225_1	Hvul_g25225_1	Hvul
OG_10	Aque_Aqu2.1.30259_001	Aque_Aqu2.1.30259_001	Aque
OG_10	Aque_Aqu2.1.06132_001	Aque_Aqu2.1.06132_001	Aque
OG_10	Spis_XP_022783087_1	Spis_XP_022783087_1	Spis
OG_10	Mmus_ENSMUST00000065967	Mmus_ENSMUSG00000055214	Mmus
OG_10	Mmus_ENSMUST00000117095	Mmus_ENSMUSG00000003363	Mmus
OG_10	Mmus_ENSMUST00000063888	Mmus_ENSMUSG00000052160	Mmus
OG_10	Hvul_g19524_1	Hvul_g19524_1	Hvul
OG_10	Nvec_v1g96298	Nvec_v1g96298	Nvec
OG_10	Nvec_NVE10763	Nvec_NVE10763	Nvec
OG_10	Nvec_NVE23617	Nvec_NVE23617	Nvec
OG_10	Spolac_c94394_g1_i1_m.10017c94394-g1	Spolac_c94394_g1_i1_m.10017c94394-g1	Spolac
OG_10	Spolac_c94394_g2_i1_m.10018c94394-g1	Spolac_c94394_g2_i1_m.10018c94394-g1	Spolac
OG_10	Dmel_FBtr0081470	CG9248	Dmel
OG_10	Dmel_FBtr0306974	CG43345	Dmel
OG_10	Mlei_ML3570.g5.i1	Mlei_ML3570.g5	Mlei
OG_10	Hhon_g03055.t1	Hhon_g03055.t1	Hhon
OG_10	HoiH23_PlH23_010827-RA	HoiH23_PlH23_010827	HoiH23
OG_10	Aque_Aqu2.1.06005_001	Aque_Aqu2.1.06005_001	Aque
OG_10	TrH2_TrispH2_009225-RA	TrH2_TrispH2_009225	TrH2
OG_10	Tadh_TriadT18345	Tadh_TriadG18345	Tadh
OG_11	Tadh_TriadT50330	Tadh_TriadG50330	Tadh
OG_11	Spis_XP_022804336_1	Spis_XP_022804336_1	Spis
OG_11	Mmus_ENSMUST00000023036	Mmus_ENSMUSG00000022400	Mmus
OG_11	Nvec_v1g169697	Nvec_v1g169697	Nvec
OG_11	Nvec_v1g144687	Nvec_v1g144687	Nvec
OG_11	Mlei_ML3530.g17.i1	Mlei_ML3530.g17	Mlei
OG_11	TrH2_TrispH2_009678-RA	TrH2_TrispH2_009678	TrH2
OG_11	Spolac_c61446_g1_i1_m.1640c61446-g1	Spolac_c61446_g1_i1_m.1640c61446-g1	Spolac
OG_11	Hvul_g13847_1	Hvul_g13847_1	Hvul
OG_11	Spolac_c95848_g1_i3_m.12129c95848-g1	Spolac_c95848_g1_i3_m.12129c95848-g1	Spolac
OG_11	Spolac_c95848_g1_i5_m.12131c95848-g1	Spolac_c95848_g1_i5_m.12131c95848-g1	Spolac
OG_11	Dmel_FBtr0308651	Roc1a	Dmel
OG_11	Mlei_ML0030.g16.i1	Mlei_ML0030.g16	Mlei
OG_11	HoiH23_PlH23_006649-RA	HoiH23_PlH23_006649	HoiH23
OG_11	Aque_Aqu2.1.25865_001	Aque_Aqu2.1.25865_001	Aque
OG_12	Tadh_TriadT24819	Tadh_TriadG24819	Tadh
OG_12	Nvec_v1g122014	Nvec_v1g122014	Nvec
OG_12	HoiH23_PlH23_006652-RA	HoiH23_PlH23_006652	HoiH23
OG_12	HoiH23_PlH23_006653-RA	HoiH23_PlH23_006653	HoiH23
OG_12	TrH2_TrispH2_009681-RA	TrH2_TrispH2_009681	TrH2
OG_12	Spis_XP_022807670_1	Spis_XP_022807670_1	Spis
OG_12	Spis_XP_022807674_1	Spis_XP_022807674_1	Spis
OG_12	Spis_XP_022807683_1	Spis_XP_022807683_1	Spis
OG_12	Spis_XP_022807684_1	Spis_XP_022807684_1	Spis
OG_12	Mmus_ENSMUST00000110992	Mmus_ENSMUSG00000026621	Mmus
OG_12	Mmus_ENSMUST00000068725	Mmus_ENSMUSG00000073481	Mmus
OG_12	Hvul_g249_1	Hvul_g249_1	Hvul
OG_12	Nvec_v1g171688	Nvec_v1g171688	Nvec
OG_12	Dmel_FBtr0088478	Marc	Dmel
OG_12	Spolac_c94173_g1_i1_m.9721c94173-g1	Spolac_c94173_g1_i1_m.9721c94173-g1	Spolac
OG_12	Aque_Aqu2.1.40789_001	Aque_Aqu2.1.40789_001	Aque
OG_12	Nvec_v1g221806	Nvec_v1g221806	Nvec
OG_12	Mlei_ML0140.g8.i1	Mlei_ML0140.g8	Mlei
OG_12	Aque_Aqu2.1.24196_001	Aque_Aqu2.1.24196_001	Aque
OG_13	Tadh_TriadT50332	Tadh_TriadG50332	Tadh
OG_13	Aque_Aqu2.1.07487_001	Aque_Aqu2.1.07487_001	Aque
OG_13	Aque_Aqu2.1.04029_001	Aque_Aqu2.1.04029_001	Aque
OG_13	Aque_Aqu2.1.13084_001	Aque_Aqu2.1.13084_001	Aque
OG_13	Aque_Aqu2.1.23325_001	Aque_Aqu2.1.23325_001	Aque
OG_13	Spis_XP_022795683_1	Spis_XP_022795683_1	Spis
OG_13	Mmus_ENSMUST00000033749	Mmus_ENSMUSG00000031379	Mmus
OG_13	Hvul_g8769_1	Hvul_g8769_1	Hvul
OG_13	Nvec_v1g171009	Nvec_v1g171009	Nvec
OG_13	Spolac_c102987_g1_i1_m.31994c102987-g1	Spolac_c102987_g1_i1_m.31994c102987-g1	Spolac
OG_13	Spolac_c103196_g1_i1_m.32917c103196-g1	Spolac_c103196_g1_i1_m.32917c103196-g1	Spolac
OG_13	Spolac_c103196_g1_i2_m.32919c103196-g1	Spolac_c103196_g1_i2_m.32919c103196-g1	Spolac
OG_13	Spolac_c103196_g1_i3_m.32921c103196-g1	Spolac_c103196_g1_i3_m.32921c103196-g1	Spolac
OG_13	Mlei_ML0438.g3.i1	Mlei_ML0438.g3	Mlei
OG_13	HoiH23_PlH23_006667-RA	HoiH23_PlH23_006667	HoiH23
OG_13	HoiH23_PlH23_008405-RA	HoiH23_PlH23_008405	HoiH23
OG_13	TrH2_TrispH2_011553-RA	TrH2_TrispH2_011553	TrH2
OG_13	Hhon_g10370.t1	Hhon_g10370.t1	Hhon
OG_13	Aque_Aqu2.1.09230_001	Aque_Aqu2.1.09230_001	Aque
OG_13	Aque_Aqu2.1.43780_001	Aque_Aqu2.1.43780_001	Aque
OG_14	Tadh_TriadT56780	Tadh_TriadG56780	Tadh
OG_14	Mmus_ENSMUST00000025314	Mmus_ENSMUSG00000024442	Mmus
OG_14	HoiH23_PlH23_007840-RA	HoiH23_PlH23_007840	HoiH23
OG_14	TrH2_TrispH2_008683-RA	TrH2_TrispH2_008683	TrH2
OG_14	Hhon_g09832.t1	Hhon_g09832.t1	Hhon
OG_14	Spis_XP_022794011_1	Spis_XP_022794011_1	Spis
OG_15	Aque_Aqu2.1.04552_001	Aque_Aqu2.1.04552_001	Aque
OG_15	Hvul_g17289_1	Hvul_g17289_1	Hvul
OG_15	Nvec_NVE25873	Nvec_NVE25873	Nvec
OG_15	Tadh_TriadT58971	Tadh_TriadG58971	Tadh
OG_15	TrH2_TrispH2_005778-RA	TrH2_TrispH2_005778	TrH2
OG_15	Aque_Aqu2.1.15340_001	Aque_Aqu2.1.15340_001	Aque
OG_15	HoiH23_PlH23_003571-RA	HoiH23_PlH23_003571	HoiH23
OG_15	Nvec_NVE25874	Nvec_NVE25874	Nvec
OG_15	Mlei_ML3061.g23.i1	Mlei_ML3061.g23	Mlei
OG_15	Aque_Aqu2.1.37715_001	Aque_Aqu2.1.37715_001	Aque
OG_15	Spis_XP_022788159_1	Spis_XP_022788159_1	Spis
OG_15	Mmus_ENSMUST00000101551	Mmus_ENSMUSG00000052593	Mmus
OG_15	Hvul_g8435_1	Hvul_g8435_1	Hvul
OG_15	Spolac_c104168_g1_i1_m.38589c104168-g1	Spolac_c104168_g1_i1_m.38589c104168-g1	Spolac
OG_15	HoiH23_PlH23_000809-RA	HoiH23_PlH23_000809	HoiH23
OG_15	Mmus_ENSMUST00000062182	Mmus_ENSMUSG00000072974	Mmus
OG_15	Mmus_ENSMUST00000085319	Mmus_ENSMUSG00000072972	Mmus
OG_15	TrH2_TrispH2_008658-RA	TrH2_TrispH2_008658	TrH2
OG_15	Mmus_ENSMUST00000080135	Mmus_ENSMUSG00000063900	Mmus
OG_15	Mmus_ENSMUST00000049577	Mmus_ENSMUSG00000048516	Mmus
OG_15	Aque_Aqu2.1.22788_001	Aque_Aqu2.1.22788_001	Aque
OG_15	Mlei_ML1740.g9.i1	Mlei_ML1740.g9	Mlei
OG_15	HoiH23_PlH23_004660-RA	HoiH23_PlH23_004660	HoiH23
OG_15	TrH2_TrispH2_005268-RA	TrH2_TrispH2_005268	TrH2
OG_15	Mmus_ENSMUST00000063317	Mmus_ENSMUSG00000051804	Mmus
OG_15	Mmus_ENSMUST00000053086	Mmus_ENSMUSG00000043945	Mmus
OG_15	Hhon_g07935.t1	Hhon_g07935.t1	Hhon
OG_15	Mlei_ML0295.g19.i1	Mlei_ML0295.g19	Mlei
OG_15	Mlei_ML1740.g8.i1	Mlei_ML1740.g8	Mlei
OG_15	Mlei_ML0101.g17.i1	Mlei_ML0101.g17	Mlei
OG_15	Aque_Aqu2.1.32967_001	Aque_Aqu2.1.32967_001	Aque
OG_15	Nvec_v1g20904	Nvec_v1g20904	Nvec
OG_15	Mlei_ML0305.g4.i1	Mlei_ML0305.g4	Mlei
OG_15	Dmel_FBtr0085460	Kul	Dmel
OG_15	Dmel_FBtr0085551	Tace	Dmel
OG_15	Mmus_ENSMUST00000066814	Mmus_ENSMUSG00000054033	Mmus
OG_15	Hhon_g04073.t1	Hhon_g04073.t1	Hhon
OG_15	Nvec_v1g91360	Nvec_v1g91360	Nvec
OG_15	Hhon_g08063.t1	Hhon_g08063.t1	Hhon
OG_15	Mlei_ML0211.g21.i1	Mlei_ML0211.g21	Mlei
OG_15	Dmel_FBtr0080509	kuz	Dmel
OG_15	Mmus_ENSMUST00000051614	Mmus_ENSMUSG00000046723	Mmus
OG_15	Hhon_g11465.t1	Hhon_g11465.t1	Hhon
OG_15	Nvec_v1g175837	Nvec_v1g175837	Nvec
OG_15	Mmus_ENSMUST00000056023	Mmus_ENSMUSG00000050190	Mmus
OG_15	Mmus_ENSMUST00000056331	Mmus_ENSMUSG00000046282	Mmus
OG_15	Hhon_g02070.t1	Hhon_g02070.t1	Hhon
OG_15	Mmus_ENSMUST00000053441	Mmus_ENSMUSG00000046258	Mmus
OG_15	Mmus_ENSMUST00000096663	Mmus_ENSMUSG00000071937	Mmus
OG_15	Hhon_g07012.t1	Hhon_g07012.t1	Hhon
OG_15	Aque_Aqu2.1.42576_001	Aque_Aqu2.1.42576_001	Aque
OG_15	Hhon_g11540.t1	Hhon_g11540.t1	Hhon
OG_15	Nvec_v1g6627	Nvec_v1g6627	Nvec
OG_15	Mmus_ENSMUST00000008582	Mmus_ENSMUSG00000008438	Mmus
OG_15	Mlei_ML1740.g11.i1	Mlei_ML1740.g11	Mlei
OG_15	TrH2_TrispH2_001894-RA	TrH2_TrispH2_001894	TrH2
OG_15	Tadh_TriadT52298	Tadh_TriadG52298	Tadh
OG_15	Tadh_TriadT56535	Tadh_TriadG56535	Tadh
OG_16	Tadh_TriadT25329	Tadh_TriadG25329	Tadh
OG_16	Aque_Aqu2.1.05048_001	Aque_Aqu2.1.05048_001	Aque
OG_16	Aque_Aqu2.1.11111_001	Aque_Aqu2.1.11111_001	Aque
OG_16	Aque_Aqu2.1.00781_001	Aque_Aqu2.1.00781_001	Aque
OG_16	Aque_Aqu2.1.03931_001	Aque_Aqu2.1.03931_001	Aque
OG_16	Aque_Aqu2.1.03810_001	Aque_Aqu2.1.03810_001	Aque
OG_16	Aque_Aqu2.1.01813_001	Aque_Aqu2.1.01813_001	Aque
OG_16	Aque_Aqu2.1.02280_001	Aque_Aqu2.1.02280_001	Aque
OG_16	Aque_Aqu2.1.09502_001	Aque_Aqu2.1.09502_001	Aque
OG_16	Aque_Aqu2.1.09641_001	Aque_Aqu2.1.09641_001	Aque
OG_16	Aque_Aqu2.1.00892_001	Aque_Aqu2.1.00892_001	Aque
OG_16	Aque_Aqu2.1.03292_001	Aque_Aqu2.1.03292_001	Aque
OG_16	Aque_Aqu2.1.12127_001	Aque_Aqu2.1.12127_001	Aque
OG_16	Aque_Aqu2.1.09474_001	Aque_Aqu2.1.09474_001	Aque
OG_16	Aque_Aqu2.1.15657_001	Aque_Aqu2.1.15657_001	Aque
OG_16	Aque_Aqu2.1.07846_001	Aque_Aqu2.1.07846_001	Aque
OG_16	Aque_Aqu2.1.07241_001	Aque_Aqu2.1.07241_001	Aque
OG_16	Aque_Aqu2.1.29030_001	Aque_Aqu2.1.29030_001	Aque
OG_16	Aque_Aqu2.1.00960_001	Aque_Aqu2.1.00960_001	Aque
OG_16	Aque_Aqu2.1.04100_001	Aque_Aqu2.1.04100_001	Aque
OG_16	Aque_Aqu2.1.10078_001	Aque_Aqu2.1.10078_001	Aque
OG_16	Aque_Aqu2.1.03969_001	Aque_Aqu2.1.03969_001	Aque
OG_16	Aque_Aqu2.1.12833_001	Aque_Aqu2.1.12833_001	Aque
OG_16	Hvul_g17606_1	Hvul_g17606_1	Hvul
OG_16	Hvul_g17607_1	Hvul_g17607_1	Hvul
OG_16	Nvec_v1g213316	Nvec_v1g213316	Nvec
OG_16	Mlei_ML0400.g28.i1	Mlei_ML0400.g28	Mlei
OG_16	Mlei_ML0848.g9.i1	Mlei_ML0848.g9	Mlei
OG_16	TrH2_TrispH2_006114-RA	TrH2_TrispH2_006114	TrH2
OG_16	TrH2_TrispH2_005676-RA	TrH2_TrispH2_005676	TrH2
OG_16	Aque_Aqu2.1.36044_001	Aque_Aqu2.1.36044_001	Aque
OG_16	Aque_Aqu2.1.06829_001	Aque_Aqu2.1.06829_001	Aque
OG_16	TrH2_TrispH2_010651-RA	TrH2_TrispH2_010651	TrH2
OG_16	Tadh_wf_g10658.t1	Tadh_wf_g10658	Tadh
OG_16	Spolac_c104725_g3_i1_m.42780c102457-g1	Spolac_c104725_g3_i1_m.42780c102457-g1	Spolac
OG_16	Spolac_c104725_g3_i2_m.42788c102457-g1	Spolac_c104725_g3_i2_m.42788c102457-g1	Spolac
OG_16	Spolac_c104725_g3_i3_m.42796c102457-g1	Spolac_c104725_g3_i3_m.42796c102457-g1	Spolac
OG_16	Aque_Aqu2.1.03989_001	Aque_Aqu2.1.03989_001	Aque
OG_16	Hhon_g01623.t1	Hhon_g01623.t1	Hhon
OG_16	Aque_Aqu2.1.37705_001	Aque_Aqu2.1.37705_001	Aque
OG_16	Aque_Aqu2.1.08737_001	Aque_Aqu2.1.08737_001	Aque
OG_16	Spolac_c98821_g1_i4_m.18083c98821-g1	Spolac_c98821_g1_i4_m.18083c98821-g1	Spolac
OG_16	Tadh_TriadT62566	Tadh_TriadG62566	Tadh
OG_16	Spolac_c102838_g1_i4_m.31253c102838-g1	Spolac_c102838_g1_i4_m.31253c102838-g1	Spolac
OG_16	HoiH23_PlH23_000161-RA	HoiH23_PlH23_000161	HoiH23
OG_16	Tadh_TriadT62868	Tadh_TriadG62868	Tadh
OG_16	Aque_Aqu2.1.17127_001	Aque_Aqu2.1.17127_001	Aque
OG_16	HoiH23_PlH23_000154-RA	HoiH23_PlH23_000154	HoiH23
OG_16	Aque_Aqu2.1.03596_001	Aque_Aqu2.1.03596_001	Aque
OG_16	Aque_Aqu2.1.30721_001	Aque_Aqu2.1.30721_001	Aque
OG_16	Spolac_c91650_g1_i1_m.7087c91650-g1NA	Spolac_c91650_g1_i1_m.7087c91650-g1NA	Spolac
OG_16	Tadh_TriadT56794	Tadh_TriadG56794	Tadh
OG_16	Hvul_g17637_1	Hvul_g17637_1	Hvul
OG_16	Aque_Aqu2.1.01403_001	Aque_Aqu2.1.01403_001	Aque
OG_16	Aque_Aqu2.1.05680_001	Aque_Aqu2.1.05680_001	Aque
OG_16	Tadh_TriadT2795	Tadh_TriadG2795	Tadh
OG_16	Hvul_g18695_1	Hvul_g18695_1	Hvul
OG_16	Spis_XP_022785522_1	Spis_XP_022785522_1	Spis
OG_16	Mlei_ML2796.g14.i1	Mlei_ML2796.g14	Mlei
OG_16	Aque_Aqu2.1.09484_001	Aque_Aqu2.1.09484_001	Aque
OG_16	Aque_Aqu2.1.16967_001	Aque_Aqu2.1.16967_001	Aque
OG_16	Aque_Aqu2.1.00704_001	Aque_Aqu2.1.00704_001	Aque
OG_16	Aque_Aqu2.1.05188_001	Aque_Aqu2.1.05188_001	Aque
OG_16	Tadh_TriadT51767	Tadh_TriadG51767	Tadh
OG_16	Hvul_g17212_1	Hvul_g17212_1	Hvul
OG_16	Hhon_g01626.t1	Hhon_g01626.t1	Hhon
OG_16	Mlei_ML0380.g11.i1	Mlei_ML0380.g11	Mlei
OG_16	TrH2_TrispH2_010137-RA	TrH2_TrispH2_010137	TrH2
OG_16	TrH2_TrispH2_011852-RA	TrH2_TrispH2_011852	TrH2
OG_16	Hhon_g03849.t1	Hhon_g03849.t1	Hhon
OG_16	Spolac_c102838_g1_i2_m.31250c102838-g1	Spolac_c102838_g1_i2_m.31250c102838-g1	Spolac
OG_16	Tadh_TriadT52919	Tadh_TriadG52919	Tadh
OG_16	Mmus_ENSMUST00000209669	Mmus_ENSMUSG00000110333	Mmus
OG_16	Tadh_TriadT25895	Tadh_TriadG25895	Tadh
OG_16	Mmus_ENSMUST00000207359	Mmus_ENSMUSG00000109344	Mmus
OG_16	Spolac_c102883_g2_i3_m.31451c102883-g2	Spolac_c102883_g2_i3_m.31451c102883-g2	Spolac
OG_16	Spolac_c102961_g1_i1_m.31847c102961-g1	Spolac_c102961_g1_i1_m.31847c102961-g1	Spolac
OG_16	Hhon_g00367.t1	Hhon_g00367.t1	Hhon
OG_16	Aque_Aqu2.1.03809_001	Aque_Aqu2.1.03809_001	Aque
OG_16	Aque_Aqu2.1.17254_001	Aque_Aqu2.1.17254_001	Aque
OG_16	TrH2_TrispH2_005648-RA	TrH2_TrispH2_005648	TrH2
OG_16	Aque_Aqu2.1.03606_001	Aque_Aqu2.1.03606_001	Aque
OG_16	Tadh_TriadT56806	Tadh_TriadG56806	Tadh
OG_16	Aque_Aqu2.1.41800_001	Aque_Aqu2.1.41800_001	Aque
OG_16	Spolac_c102883_g2_i6_m.31457c102883-g2	Spolac_c102883_g2_i6_m.31457c102883-g2	Spolac
OG_16	TrH2_TrispH2_008213-RA	TrH2_TrispH2_008213	TrH2
OG_16	Spolac_c104734_g2_i2_m.42875c104734-g2	Spolac_c104734_g2_i2_m.42875c104734-g2	Spolac
OG_16	Mlei_ML1059.g2.i1	Mlei_ML1059.g2	Mlei
OG_16	Hhon_g03476.t1	Hhon_g03476.t1	Hhon
OG_16	HoiH23_PlH23_002867-RA	HoiH23_PlH23_002867	HoiH23
OG_16	Aque_Aqu2.1.41795_001	Aque_Aqu2.1.41795_001	Aque
OG_16	Dmel_FBtr0081753	wtrw	Dmel
OG_16	Hhon_g09824.t1	Hhon_g09824.t1	Hhon
OG_16	Aque_Aqu2.1.05518_001	Aque_Aqu2.1.05518_001	Aque
OG_16	Aque_Aqu2.1.05969_001	Aque_Aqu2.1.05969_001	Aque
OG_16	Tadh_wf_g10657.t1	Tadh_wf_g10657	Tadh
OG_16	Spis_XP_022785516_1	Spis_XP_022785516_1	Spis
OG_16	TrH2_TrispH2_008674-RA	TrH2_TrispH2_008674	TrH2
OG_16	Hvul_g17635_1	Hvul_g17635_1	Hvul
OG_16	Aque_Aqu2.1.17886_001	Aque_Aqu2.1.17886_001	Aque
OG_16	TrH2_TrispH2_010650-RA	TrH2_TrispH2_010650	TrH2
OG_16	Mlei_ML0509.g15.i1	Mlei_ML0509.g15	Mlei
OG_16	Spis_XP_022804425_1	Spis_XP_022804425_1	Spis
OG_16	Dmel_FBtr0072524	pyx	Dmel
OG_16	Hhon_g03848.t1	Hhon_g03848.t1	Hhon
OG_16	Hhon_g05518.t1	Hhon_g05518.t1	Hhon
OG_16	Aque_Aqu2.1.17250_001	Aque_Aqu2.1.17250_001	Aque
OG_16	Aque_Aqu2.1.15253_001	Aque_Aqu2.1.15253_001	Aque
OG_16	Spolac_c102883_g2_i4_m.31453c102883-g2	Spolac_c102883_g2_i4_m.31453c102883-g2	Spolac
OG_16	Dmel_FBtr0072417	pain	Dmel
OG_16	TrH2_TrispH2_008215-RA	TrH2_TrispH2_008215	TrH2
OG_16	Spis_XP_022804431_1	Spis_XP_022804431_1	Spis
OG_16	Nvec_v1g188066	Nvec_v1g188066	Nvec
OG_16	HoiH23_PlH23_009192-RA	HoiH23_PlH23_009192	HoiH23
OG_16	HoiH23_PlH23_000982-RA	HoiH23_PlH23_000982	HoiH23
OG_16	TrH2_TrispH2_006106-RA	TrH2_TrispH2_006106	TrH2
OG_16	Tadh_wf_g5671.t1	Tadh_wf_g5671	Tadh
OG_16	Spis_XP_022785535_1	Spis_XP_022785535_1	Spis
OG_16	Aque_Aqu2.1.03068_001	Aque_Aqu2.1.03068_001	Aque
OG_16	Hvul_g17666_1	Hvul_g17666_1	Hvul
OG_16	Hhon_g05517.t1	Hhon_g05517.t1	Hhon
OG_16	Aque_Aqu2.1.37153_001	Aque_Aqu2.1.37153_001	Aque
OG_16	Spis_XP_022785534_1	Spis_XP_022785534_1	Spis
OG_16	Nvec_v1g224166	Nvec_v1g224166	Nvec
OG_16	Spolac_c104734_g2_i4_m.42879c104734-g2	Spolac_c104734_g2_i4_m.42879c104734-g2	Spolac
OG_16	Hhon_g03477.t1	Hhon_g03477.t1	Hhon
OG_16	Tadh_wf_g2291.t1	Tadh_wf_g2291	Tadh
OG_16	Aque_Aqu2.1.26776_001	Aque_Aqu2.1.26776_001	Aque
OG_16	Spis_XP_022785514_1	Spis_XP_022785514_1	Spis
OG_16	Dmel_FBtr0300898	CG42534	Dmel
OG_16	HoiH23_PlH23_004481-RA	HoiH23_PlH23_004481	HoiH23
OG_16	Hhon_g00365.t1	Hhon_g00365.t1	Hhon
OG_16	Spolac_c98821_g1_i5_m.18085c98821-g1	Spolac_c98821_g1_i5_m.18085c98821-g1	Spolac
OG_16	Nvec_NVE6214	Nvec_NVE6214	Nvec
OG_16	Spis_XP_022785555_1	Spis_XP_022785555_1	Spis
OG_16	Hvul_g30926_1	Hvul_g30926_1	Hvul
OG_16	Mlei_ML1664.g4.i1	Mlei_ML1664.g4	Mlei
OG_16	TrH2_TrispH2_003411-RA	TrH2_TrispH2_003411	TrH2
OG_16	Spolac_c88381_g1_i1_m.4975c88381-g1	Spolac_c88381_g1_i1_m.4975c88381-g1	Spolac
OG_16	Tadh_TriadT60887	Tadh_TriadG60887	Tadh
OG_16	Hvul_g18692_1	Hvul_g18692_1	Hvul
OG_16	Spolac_c102838_g1_i5_m.31254c102838-g1	Spolac_c102838_g1_i5_m.31254c102838-g1	Spolac
OG_16	TrH2_TrispH2_003421-RA	TrH2_TrispH2_003421	TrH2
OG_16	Nvec_NVE1852	Nvec_NVE1852	Nvec
OG_16	Mlei_ML1519.g8.i1	Mlei_ML1519.g8	Mlei
OG_16	HoiH23_PlH23_000164-RA	HoiH23_PlH23_000164	HoiH23
OG_16	Tadh_wf_g1341.t1	Tadh_wf_g1341	Tadh
OG_16	Aque_Aqu2.1.00356_001	Aque_Aqu2.1.00356_001	Aque
OG_16	Aque_Aqu2.1.07424_001	Aque_Aqu2.1.07424_001	Aque
OG_16	Aque_Aqu2.1.05592_001	Aque_Aqu2.1.05592_001	Aque
OG_16	Spolac_c110987_g1_i1_m.45766c110987-g1NA	Spolac_c110987_g1_i1_m.45766c110987-g1NA	Spolac
OG_16	Dmel_FBtr0331823	TrpA1	Dmel
OG_16	Mlei_ML0864.g16.i1	Mlei_ML0864.g16	Mlei
OG_16	HoiH23_PlH23_007361-RA	HoiH23_PlH23_007361	HoiH23
OG_16	HoiH23_PlH23_002868-RA	HoiH23_PlH23_002868	HoiH23
OG_16	TrH2_TrispH2_008209-RA	TrH2_TrispH2_008209	TrH2
OG_16	TrH2_TrispH2_009281-RA	TrH2_TrispH2_009281	TrH2
OG_16	TrH2_TrispH2_011891-RA	TrH2_TrispH2_011891	TrH2
OG_16	TrH2_TrispH2_006013-RA	TrH2_TrispH2_006013	TrH2
OG_16	Hhon_g01625.t1	Hhon_g01625.t1	Hhon
OG_16	Tadh_wf_g2295.t1	Tadh_wf_g2295	Tadh
OG_16	HoiH23_PlH23_007362-RA	HoiH23_PlH23_007362	HoiH23
OG_16	HoiH23_PlH23_002918-RA	HoiH23_PlH23_002918	HoiH23
OG_16	TrH2_TrispH2_008218-RA	TrH2_TrispH2_008218	TrH2
OG_16	Hvul_g30923_1	Hvul_g30923_1	Hvul
OG_16	Hhon_g10169.t1	Hhon_g10169.t1	Hhon
OG_16	Tadh_TriadT53529	Tadh_TriadG53529	Tadh
OG_16	Tadh_TriadT6735	Tadh_TriadG6735	Tadh
OG_16	Spis_XP_022781533_1	Spis_XP_022781533_1	Spis
OG_16	Nvec_NVE25611	Nvec_NVE25611	Nvec
OG_16	HoiH23_PlH23_009055-RA	HoiH23_PlH23_009055	HoiH23
OG_16	Spolac_c104288_g1_i1_m.39435c101241-g1	Spolac_c104288_g1_i1_m.39435c101241-g1	Spolac
OG_16	HoiH23_PlH23_002869-RA	HoiH23_PlH23_002869	HoiH23
OG_16	TrH2_TrispH2_005678-RA	TrH2_TrispH2_005678	TrH2
OG_16	Tadh_wf_g1760.t1	Tadh_wf_g1760	Tadh
OG_16	Tadh_wf_g2289.t1	Tadh_wf_g2289	Tadh
OG_16	Mmus_ENSMUST00000041447	Mmus_ENSMUSG00000032769	Mmus
OG_16	Spolac_c102883_g2_i2_m.31450c102883-g2	Spolac_c102883_g2_i2_m.31450c102883-g2	Spolac
OG_16	Hhon_g03479.t1	Hhon_g03479.t1	Hhon
OG_16	Tadh_wf_g1664.t1	Tadh_wf_g1664	Tadh
OG_16	Hhon_g03761.t1	Hhon_g03761.t1	Hhon
OG_16	Aque_Aqu2.1.07766_001	Aque_Aqu2.1.07766_001	Aque
OG_16	Nvec_NVE7487	Nvec_NVE7487	Nvec
OG_16	HoiH23_PlH23_000981-RA	HoiH23_PlH23_000981	HoiH23
OG_16	HoiH23_PlH23_002870-RA	HoiH23_PlH23_002870	HoiH23
OG_16	TrH2_TrispH2_003422-RA	TrH2_TrispH2_003422	TrH2
OG_16	Tadh_wf_g1668.t1	Tadh_wf_g1668	Tadh
OG_16	TrH2_TrispH2_005679-RA	TrH2_TrispH2_005679	TrH2
OG_16	Hhon_g09135.t1	Hhon_g09135.t1	Hhon
OG_16	Mmus_ENSMUST00000028113	Mmus_ENSMUSG00000026774	Mmus
OG_16	Nvec_NVE16114	Nvec_NVE16114	Nvec
OG_16	Hhon_g07771.t1	Hhon_g07771.t1	Hhon
OG_16	Spolac_c102883_g2_i5_m.31455c102883-g2	Spolac_c102883_g2_i5_m.31455c102883-g2	Spolac
OG_16	TrH2_TrispH2_008222-RA	TrH2_TrispH2_008222	TrH2
OG_16	Tadh_wf_g2298.t1	Tadh_wf_g2298	Tadh
OG_16	Nvec_v1g217023	Nvec_v1g217023	Nvec
OG_16	Hhon_g01432.t1	Hhon_g01432.t1	Hhon
OG_16	Tadh_wf_g2465.t1	Tadh_wf_g2465	Tadh
OG_16	Aque_Aqu2.1.11808_001	Aque_Aqu2.1.11808_001	Aque
OG_16	Spis_XP_022786608_1	Spis_XP_022786608_1	Spis
OG_16	HoiH23_PlH23_000163-RA	HoiH23_PlH23_000163	HoiH23
OG_16	TrH2_TrispH2_004225-RA	TrH2_TrispH2_004225	TrH2
OG_16	TrH2_TrispH2_003499-RA	TrH2_TrispH2_003499	TrH2
OG_16	TrH2_TrispH2_005677-RA	TrH2_TrispH2_005677	TrH2
OG_16	Hhon_g01430.t1	Hhon_g01430.t1	Hhon
OG_16	Hhon_g01622.t1	Hhon_g01622.t1	Hhon
OG_16	Tadh_wf_g1841.t1	Tadh_wf_g1841	Tadh
OG_16	Spis_XP_022786603_1	Spis_XP_022786603_1	Spis
OG_16	HoiH23_PlH23_002864-RA	HoiH23_PlH23_002864	HoiH23
OG_16	TrH2_TrispH2_006014-RA	TrH2_TrispH2_006014	TrH2
OG_16	Hhon_g05514.t1	Hhon_g05514.t1	Hhon
OG_16	Tadh_TriadT25305	Tadh_TriadG25305	Tadh
OG_16	Aque_Aqu2.1.11012_001	Aque_Aqu2.1.11012_001	Aque
OG_16	Aque_Aqu2.1.22829_001	Aque_Aqu2.1.22829_001	Aque
OG_16	Spis_XP_022785531_1	Spis_XP_022785531_1	Spis
OG_16	Spis_XP_022785554_1	Spis_XP_022785554_1	Spis
OG_16	Spis_XP_022786584_1	Spis_XP_022786584_1	Spis
OG_16	TrH2_TrispH2_008211-RA	TrH2_TrispH2_008211	TrH2
OG_16	Hhon_g00364.t1	Hhon_g00364.t1	Hhon
OG_16	Tadh_wf_g1667.t1	Tadh_wf_g1667	Tadh
OG_16	Tadh_wf_g1758.t1	Tadh_wf_g1758	Tadh
OG_16	Aque_Aqu2.1.21272_001	Aque_Aqu2.1.21272_001	Aque
OG_16	Nvec_v1g209953	Nvec_v1g209953	Nvec
OG_16	HoiH23_PlH23_007357-RA	HoiH23_PlH23_007357	HoiH23
OG_16	Hhon_g01624.t1	Hhon_g01624.t1	Hhon
OG_16	Hhon_g01631.t1	Hhon_g01631.t1	Hhon
OG_16	Spolac_c103918_g2_i2_m.37012c103918-g1	Spolac_c103918_g2_i2_m.37012c103918-g1	Spolac
OG_16	HoiH23_PlH23_000157-RA	HoiH23_PlH23_000157	HoiH23
OG_16	Hhon_g01627.t1	Hhon_g01627.t1	Hhon
OG_16	Tadh_TriadT53538	Tadh_TriadG53538	Tadh
OG_16	Nvec_v1g88076	Nvec_v1g88076	Nvec
OG_16	HoiH23_PlH23_007359-RA	HoiH23_PlH23_007359	HoiH23
OG_16	Tadh_wf_g2466.t1	Tadh_wf_g2466	Tadh
OG_16	Aque_Aqu2.1.11108_001	Aque_Aqu2.1.11108_001	Aque
OG_16	Aque_Aqu2.1.00606_001	Aque_Aqu2.1.00606_001	Aque
OG_16	Hvul_g17604_1	Hvul_g17604_1	Hvul
OG_16	TrH2_TrispH2_008214-RA	TrH2_TrispH2_008214	TrH2
OG_16	Aque_Aqu2.1.06205_001	Aque_Aqu2.1.06205_001	Aque
OG_16	Spis_XP_022804398_1	Spis_XP_022804398_1	Spis
OG_16	Hvul_g2335_1	Hvul_g2335_1	Hvul
OG_16	Spolac_c104734_g2_i3_m.42877c104734-g2	Spolac_c104734_g2_i3_m.42877c104734-g2	Spolac
OG_16	Tadh_wf_g9612.t1	Tadh_wf_g9612	Tadh
OG_16	Tadh_wf_g2299.t1	Tadh_wf_g2299	Tadh
OG_16	Aque_Aqu2.1.13183_001	Aque_Aqu2.1.13183_001	Aque
OG_16	HoiH23_PlH23_007358-RA	HoiH23_PlH23_007358	HoiH23
OG_16	HoiH23_PlH23_003721-RA	HoiH23_PlH23_003721	HoiH23
OG_16	HoiH23_PlH23_002865-RA	HoiH23_PlH23_002865	HoiH23
OG_16	TrH2_TrispH2_008221-RA	TrH2_TrispH2_008221	TrH2
OG_16	TrH2_TrispH2_008223-RA	TrH2_TrispH2_008223	TrH2
OG_16	TrH2_TrispH2_010802-RA	TrH2_TrispH2_010802	TrH2
OG_16	TrH2_TrispH2_006110-RA	TrH2_TrispH2_006110	TrH2
OG_16	Aque_Aqu2.1.18739_001	Aque_Aqu2.1.18739_001	Aque
OG_16	Spolac_c98821_g1_i1_m.18080c98821-g1	Spolac_c98821_g1_i1_m.18080c98821-g1	Spolac
OG_16	Mmus_ENSMUST00000022275	Mmus_ENSMUSG00000049985	Mmus
OG_16	Hvul_g18690_1	Hvul_g18690_1	Hvul
OG_16	Nvec_NVE25441	Nvec_NVE25441	Nvec
OG_16	Tadh_TriadT24774	Tadh_TriadG24774	Tadh
OG_16	Spis_XP_022802858_1	Spis_XP_022802858_1	Spis
OG_16	Nvec_v1g125002	Nvec_v1g125002	Nvec
OG_16	HoiH23_PlH23_009094-RA	HoiH23_PlH23_009094	HoiH23
OG_16	HoiH23_PlH23_000159-RA	HoiH23_PlH23_000159	HoiH23
OG_16	TrH2_TrispH2_008671-RA	TrH2_TrispH2_008671	TrH2
OG_16	TrH2_TrispH2_006117-RA	TrH2_TrispH2_006117	TrH2
OG_16	Spis_XP_022798566_1	Spis_XP_022798566_1	Spis
OG_16	Spis_XP_022785470_1	Spis_XP_022785470_1	Spis
OG_16	Spolac_c91456_g2_i1_m.6905c103918-g1	Spolac_c91456_g2_i1_m.6905c103918-g1	Spolac
OG_16	HoiH23_PlH23_003720-RA	HoiH23_PlH23_003720	HoiH23
OG_16	HoiH23_PlH23_004509-RA	HoiH23_PlH23_004509	HoiH23
OG_16	TrH2_TrispH2_004224-RA	TrH2_TrispH2_004224	TrH2
OG_16	Hhon_g03478.t1	Hhon_g03478.t1	Hhon
OG_16	Spolac_c94660_g2_i1_m.10373c103918-g1	Spolac_c94660_g2_i1_m.10373c103918-g1	Spolac
OG_16	Spis_XP_022785077_1	Spis_XP_022785077_1	Spis
OG_16	Aque_Aqu2.1.36050_001	Aque_Aqu2.1.36050_001	Aque
OG_16	Nvec_NVE2483	Nvec_NVE2483	Nvec
OG_16	Aque_Aqu2.1.13371_001	Aque_Aqu2.1.13371_001	Aque
OG_16	Tadh_wf_g9611.t1	Tadh_wf_g9611	Tadh
OG_16	Aque_Aqu2.1.12519_001	Aque_Aqu2.1.12519_001	Aque
OG_16	HoiH23_PlH23_007360-RA	HoiH23_PlH23_007360	HoiH23
OG_16	HoiH23_PlH23_007849-RA	HoiH23_PlH23_007849	HoiH23
OG_16	Aque_Aqu2.1.02749_001	Aque_Aqu2.1.02749_001	Aque
OG_16	Aque_Aqu2.1.08490_001	Aque_Aqu2.1.08490_001	Aque
OG_16	Tadh_TriadT53924	Tadh_TriadG53924	Tadh
OG_16	Tadh_wf_g2467.t1	Tadh_wf_g2467	Tadh
OG_16	HoiH23_PlH23_007363-RA	HoiH23_PlH23_007363	HoiH23
OG_16	HoiH23_PlH23_009690-RA	HoiH23_PlH23_009690	HoiH23
OG_16	HoiH23_PlH23_000162-RA	HoiH23_PlH23_000162	HoiH23
OG_16	Spolac_c98821_g1_i2_m.18081c98821-g1	Spolac_c98821_g1_i2_m.18081c98821-g1	Spolac
OG_16	TrH2_TrispH2_006107-RA	TrH2_TrispH2_006107	TrH2
OG_16	Hhon_g00369.t1	Hhon_g00369.t1	Hhon
OG_16	Aque_Aqu2.1.16400_001	Aque_Aqu2.1.16400_001	Aque
OG_16	Hvul_g17646_1	Hvul_g17646_1	Hvul
OG_16	TrH2_TrispH2_004226-RA	TrH2_TrispH2_004226	TrH2
OG_16	Aque_Aqu2.1.11259_001	Aque_Aqu2.1.11259_001	Aque
OG_16	Spolac_c100652_g1_i1_m.23123c100652-g1	Spolac_c100652_g1_i1_m.23123c100652-g1	Spolac
OG_16	Spis_XP_022804427_1	Spis_XP_022804427_1	Spis
OG_16	TrH2_TrispH2_008673-RA	TrH2_TrispH2_008673	TrH2
OG_16	Aque_Aqu2.1.08435_001	Aque_Aqu2.1.08435_001	Aque
OG_16	Aque_Aqu2.1.03020_001	Aque_Aqu2.1.03020_001	Aque
OG_16	Spis_XP_022786602_1	Spis_XP_022786602_1	Spis
OG_16	Hvul_g17650_1	Hvul_g17650_1	Hvul
OG_16	Hhon_g03847.t1	Hhon_g03847.t1	Hhon
OG_16	Nvec_NVE1299	Nvec_NVE1299	Nvec
OG_16	Aque_Aqu2.1.33362_001	Aque_Aqu2.1.33362_001	Aque
OG_16	Aque_Aqu2.1.01457_001	Aque_Aqu2.1.01457_001	Aque
OG_16	Aque_Aqu2.1.09640_001	Aque_Aqu2.1.09640_001	Aque
OG_16	Aque_Aqu2.1.01371_001	Aque_Aqu2.1.01371_001	Aque
OG_16	Aque_Aqu2.1.37648_001	Aque_Aqu2.1.37648_001	Aque
OG_16	HoiH23_PlH23_000166-RA	HoiH23_PlH23_000166	HoiH23
OG_16	TrH2_TrispH2_005358-RA	TrH2_TrispH2_005358	TrH2
OG_16	Hhon_g01630.t1	Hhon_g01630.t1	Hhon
OG_16	Aque_Aqu2.1.26775_001	Aque_Aqu2.1.26775_001	Aque
OG_16	HoiH23_PlH23_000979-RA	HoiH23_PlH23_000979	HoiH23
OG_16	HoiH23_PlH23_003719-RA	HoiH23_PlH23_003719	HoiH23
OG_16	TrH2_TrispH2_005810-RA	TrH2_TrispH2_005810	TrH2
OG_16	Tadh_wf_g2294.t1	Tadh_wf_g2294	Tadh
OG_16	TrH2_TrispH2_004223-RA	TrH2_TrispH2_004223	TrH2
OG_16	Nvec_v1g207068	Nvec_v1g207068	Nvec
OG_16	Hvul_g17658_1	Hvul_g17658_1	Hvul
OG_16	Tadh_wf_g2693.t1	Tadh_wf_g2693	Tadh
OG_16	Aque_Aqu2.1.17123_001	Aque_Aqu2.1.17123_001	Aque
OG_16	Spolac_c104734_g2_i1_m.42873c104734-g2	Spolac_c104734_g2_i1_m.42873c104734-g2	Spolac
OG_16	TrH2_TrispH2_006015-RA	TrH2_TrispH2_006015	TrH2
OG_16	Tadh_TriadT19385	Tadh_TriadG19385	Tadh
OG_16	Spolac_c103605_g2_i1_m.35125c103605-g1	Spolac_c103605_g2_i1_m.35125c103605-g1	Spolac
OG_16	Aque_Aqu2.1.05472_001	Aque_Aqu2.1.05472_001	Aque
OG_16	Aque_Aqu2.1.36052_001	Aque_Aqu2.1.36052_001	Aque
OG_16	TrH2_TrispH2_008212-RA	TrH2_TrispH2_008212	TrH2
OG_16	Aque_Aqu2.1.10338_001	Aque_Aqu2.1.10338_001	Aque
OG_16	Spolac_c103384_g1_i2_m.33973c103384-g1	Spolac_c103384_g1_i2_m.33973c103384-g1	Spolac
OG_16	Hvul_g30924_1	Hvul_g30924_1	Hvul
OG_16	TrH2_TrispH2_006115-RA	TrH2_TrispH2_006115	TrH2
OG_16	Aque_Aqu2.1.01732_001	Aque_Aqu2.1.01732_001	Aque
OG_16	Nvec_NVE13672	Nvec_NVE13672	Nvec
OG_16	Aque_Aqu2.1.08825_001	Aque_Aqu2.1.08825_001	Aque
OG_16	Aque_Aqu2.1.08675_001	Aque_Aqu2.1.08675_001	Aque
OG_16	Aque_Aqu2.1.08041_001	Aque_Aqu2.1.08041_001	Aque
OG_16	TrH2_TrispH2_011864-RA	TrH2_TrispH2_011864	TrH2
OG_16	Spis_XP_022800153_1	Spis_XP_022800153_1	Spis
OG_16	Aque_Aqu2.1.17124_001	Aque_Aqu2.1.17124_001	Aque
OG_16	Aque_Aqu2.1.10868_001	Aque_Aqu2.1.10868_001	Aque
OG_16	Aque_Aqu2.1.19034_001	Aque_Aqu2.1.19034_001	Aque
OG_16	Aque_Aqu2.1.36174_001	Aque_Aqu2.1.36174_001	Aque
OG_16	Aque_Aqu2.1.16964_001	Aque_Aqu2.1.16964_001	Aque
OG_16	Aque_Aqu2.1.17129_001	Aque_Aqu2.1.17129_001	Aque
OG_16	Aque_Aqu2.1.19099_001	Aque_Aqu2.1.19099_001	Aque
OG_16	Aque_Aqu2.1.29029_001	Aque_Aqu2.1.29029_001	Aque
OG_16	Tadh_wf_g5678.t1	Tadh_wf_g5678	Tadh
OG_16	Aque_Aqu2.1.08060_001	Aque_Aqu2.1.08060_001	Aque
OG_16	Nvec_v1g209554	Nvec_v1g209554	Nvec
OG_16	Hvul_g17653_1	Hvul_g17653_1	Hvul
OG_16	HoiH23_PlH23_000158-RA	HoiH23_PlH23_000158	HoiH23
OG_16	TrH2_TrispH2_006118-RA	TrH2_TrispH2_006118	TrH2
OG_16	Tadh_TriadT53526	Tadh_TriadG53526	Tadh
OG_16	Aque_Aqu2.1.13262_001	Aque_Aqu2.1.13262_001	Aque
OG_16	Hhon_g00953.t1	Hhon_g00953.t1	Hhon
OG_16	Aque_Aqu2.1.05988_001	Aque_Aqu2.1.05988_001	Aque
OG_16	Hvul_g17636_1	Hvul_g17636_1	Hvul
OG_16	Aque_Aqu2.1.03808_001	Aque_Aqu2.1.03808_001	Aque
OG_16	Aque_Aqu2.1.33360_001	Aque_Aqu2.1.33360_001	Aque
OG_16	TrH2_TrispH2_008216-RA	TrH2_TrispH2_008216	TrH2
OG_16	Hvul_g32339_1	Hvul_g32339_1	Hvul
OG_16	Nvec_NVE16115	Nvec_NVE16115	Nvec
OG_16	HoiH23_PlH23_002917-RA	HoiH23_PlH23_002917	HoiH23
OG_16	TrH2_TrispH2_006361-RA	TrH2_TrispH2_006361	TrH2
OG_16	HoiH23_PlH23_009692-RA	HoiH23_PlH23_009692	HoiH23
OG_16	Spolac_c65099_g1_i1_m.1727c65099-g1	Spolac_c65099_g1_i1_m.1727c65099-g1	Spolac
OG_16	Hhon_g03846.t1	Hhon_g03846.t1	Hhon
OG_16	Hhon_g05520.t1	Hhon_g05520.t1	Hhon
OG_16	Mmus_ENSMUST00000147147	Mmus_ENSMUSG00000036893	Mmus
OG_16	Tadh_TriadT56791	Tadh_TriadG56791	Tadh
OG_16	Hhon_g05519.t1	Hhon_g05519.t1	Hhon
OG_16	HoiH23_PlH23_004158-RA	HoiH23_PlH23_004158	HoiH23
OG_16	Aque_Aqu2.1.02928_001	Aque_Aqu2.1.02928_001	Aque
OG_16	Aque_Aqu2.1.05987_001	Aque_Aqu2.1.05987_001	Aque
OG_16	HoiH23_PlH23_004033-RA	HoiH23_PlH23_004033	HoiH23
OG_16	Aque_Aqu2.1.21659_001	Aque_Aqu2.1.21659_001	Aque
OG_16	Hhon_g01431.t1	Hhon_g01431.t1	Hhon
OG_16	Spis_XP_022804109_1	Spis_XP_022804109_1	Spis
OG_16	Hvul_g29936_1	Hvul_g29936_1	Hvul
OG_16	Spolac_c103384_g1_i4_m.33974c103384-g1	Spolac_c103384_g1_i4_m.33974c103384-g1	Spolac
OG_16	Mmus_ENSMUST00000053499	Mmus_ENSMUSG00000039342	Mmus
OG_16	Aque_Aqu2.1.12147_001	Aque_Aqu2.1.12147_001	Aque
OG_16	Aque_Aqu2.1.22748_001	Aque_Aqu2.1.22748_001	Aque
OG_16	Spis_XP_022805601_1	Spis_XP_022805601_1	Spis
OG_16	TrH2_TrispH2_006108-RA	TrH2_TrispH2_006108	TrH2
OG_16	Aque_Aqu2.1.09061_001	Aque_Aqu2.1.09061_001	Aque
OG_16	Spis_XP_022783459_1	Spis_XP_022783459_1	Spis
OG_16	Hhon_g03845.t1	Hhon_g03845.t1	Hhon
OG_16	Spolac_c104568_g2_i1_m.41449c104568-g2	Spolac_c104568_g2_i1_m.41449c104568-g2	Spolac
OG_16	TrH2_TrispH2_008853-RA	TrH2_TrispH2_008853	TrH2
OG_16	Hhon_g05511.t1	Hhon_g05511.t1	Hhon
OG_16	Aque_Aqu2.1.11310_001	Aque_Aqu2.1.11310_001	Aque
OG_16	Mmus_ENSMUST00000081321	Mmus_ENSMUSG00000063932	Mmus
OG_16	Mmus_ENSMUST00000030029	Mmus_ENSMUSG00000028344	Mmus
OG_16	HoiH23_PlH23_002916-RA	HoiH23_PlH23_002916	HoiH23
OG_16	Hhon_g00366.t1	Hhon_g00366.t1	Hhon
OG_16	Aque_Aqu2.1.13260_001	Aque_Aqu2.1.13260_001	Aque
OG_16	HoiH23_PlH23_003718-RA	HoiH23_PlH23_003718	HoiH23
OG_16	Hhon_g06059.t1	Hhon_g06059.t1	Hhon
OG_16	Aque_Aqu2.1.03291_001	Aque_Aqu2.1.03291_001	Aque
OG_16	Aque_Aqu2.1.10619_001	Aque_Aqu2.1.10619_001	Aque
OG_16	Aque_Aqu2.1.09616_001	Aque_Aqu2.1.09616_001	Aque
OG_16	Mmus_ENSMUST00000033929	Mmus_ENSMUSG00000031529	Mmus
OG_16	Tadh_wf_g5674.t1	Tadh_wf_g5674	Tadh
OG_16	Mlei_ML0378.g6.i1	Mlei_ML0378.g6	Mlei
OG_16	TrH2_TrispH2_003423-RA	TrH2_TrispH2_003423	TrH2
OG_16	Spolac_c95217_g2_i1_m.11158c82424-g1	Spolac_c95217_g2_i1_m.11158c82424-g1	Spolac
OG_16	Mmus_ENSMUST00000014642	Mmus_ENSMUSG00000014498	Mmus
OG_16	HoiH23_PlH23_000165-RA	HoiH23_PlH23_000165	HoiH23
OG_16	Tadh_TriadT53926	Tadh_TriadG53926	Tadh
OG_16	Aque_Aqu2.1.08420_001	Aque_Aqu2.1.08420_001	Aque
OG_16	Spis_XP_022803144_1	Spis_XP_022803144_1	Spis
OG_16	Mlei_ML2798.g33.i1	Mlei_ML2798.g33	Mlei
OG_16	Aque_Aqu2.1.41822_001	Aque_Aqu2.1.41822_001	Aque
OG_16	Spolac_c98821_g1_i6_m.18086c98821-g1	Spolac_c98821_g1_i6_m.18086c98821-g1	Spolac
OG_16	Spis_XP_022784057_1	Spis_XP_022784057_1	Spis
OG_16	Hhon_g05521.t1	Hhon_g05521.t1	Hhon
OG_16	HoiH23_PlH23_003722-RA	HoiH23_PlH23_003722	HoiH23
OG_16	TrH2_TrispH2_006116-RA	TrH2_TrispH2_006116	TrH2
OG_16	Aque_Aqu2.1.12452_001	Aque_Aqu2.1.12452_001	Aque
OG_16	Spolac_c102316_g1_i4_m.28856c102316-g1	Spolac_c102316_g1_i4_m.28856c102316-g1	Spolac
OG_16	Spis_XP_022800162_1	Spis_XP_022800162_1	Spis
OG_16	Mlei_ML4358.g44.i1	Mlei_ML4358.g44	Mlei
OG_16	Aque_Aqu2.1.03366_001	Aque_Aqu2.1.03366_001	Aque
OG_16	Aque_Aqu2.1.02825_001	Aque_Aqu2.1.02825_001	Aque
OG_16	Aque_Aqu2.1.22046_001	Aque_Aqu2.1.22046_001	Aque
OG_16	Spis_XP_022782709_1	Spis_XP_022782709_1	Spis
OG_16	Mmus_ENSMUST00000025729	Mmus_ENSMUSG00000024811	Mmus
OG_16	Spolac_c107758_g1_i1_m.45326c107758-g1	Spolac_c107758_g1_i1_m.45326c107758-g1	Spolac
OG_16	Hhon_g05516.t1	Hhon_g05516.t1	Hhon
OG_16	Spis_XP_022798188_1	Spis_XP_022798188_1	Spis
OG_16	Spolac_c22505_g1_i1_m.525c22505-g1	Spolac_c22505_g1_i1_m.525c22505-g1	Spolac
OG_16	HoiH23_PlH23_010504-RA	HoiH23_PlH23_010504	HoiH23
OG_16	Tadh_wf_g2690.t1	Tadh_wf_g2690	Tadh
OG_16	Spis_XP_022794311_1	Spis_XP_022794311_1	Spis
OG_16	Nvec_v1g232009	Nvec_v1g232009	Nvec
OG_16	Aque_Aqu2.1.26626_001	Aque_Aqu2.1.26626_001	Aque
OG_16	Mmus_ENSMUST00000090337	Mmus_ENSMUSG00000021898	Mmus
OG_16	Spolac_c101726_g1_i2_m.26555c101726-g1	Spolac_c101726_g1_i2_m.26555c101726-g1	Spolac
OG_16	HoiH23_PlH23_009691-RA	HoiH23_PlH23_009691	HoiH23
OG_16	HoiH23_PlH23_003245-RA	HoiH23_PlH23_003245	HoiH23
OG_16	HoiH23_PlH23_004511-RA	HoiH23_PlH23_004511	HoiH23
OG_16	Tadh_TriadT20645	Tadh_TriadG20645	Tadh
OG_16	Tadh_TriadT21522	Tadh_TriadG21522	Tadh
OG_16	Aque_Aqu2.1.18828_001	Aque_Aqu2.1.18828_001	Aque
OG_16	Spolac_c103918_g1_i1_m.37010c103918-g1	Spolac_c103918_g1_i1_m.37010c103918-g1	Spolac
OG_16	TrH2_TrispH2_006109-RA	TrH2_TrispH2_006109	TrH2
OG_16	Aque_Aqu2.1.12769_001	Aque_Aqu2.1.12769_001	Aque
OG_16	HoiH23_PlH23_009689-RA	HoiH23_PlH23_009689	HoiH23
OG_16	Aque_Aqu2.1.29086_001	Aque_Aqu2.1.29086_001	Aque
OG_16	Nvec_NVE7488	Nvec_NVE7488	Nvec
OG_16	Nvec_v1g118115	Nvec_v1g118115	Nvec
OG_16	Aque_Aqu2.1.29422_001	Aque_Aqu2.1.29422_001	Aque
OG_16	Aque_Aqu2.1.08225_001	Aque_Aqu2.1.08225_001	Aque
OG_16	Tadh_wf_g5673.t1	Tadh_wf_g5673	Tadh
OG_16	Aque_Aqu2.1.13443_001	Aque_Aqu2.1.13443_001	Aque
OG_16	Spolac_c93869_g1_i1_m.9365c93869-g1	Spolac_c93869_g1_i1_m.9365c93869-g1	Spolac
OG_16	Dmel_FBtr0070507	N	Dmel
OG_16	HoiH23_PlH23_009097-RA	HoiH23_PlH23_009097	HoiH23
OG_16	HoiH23_PlH23_004508-RA	HoiH23_PlH23_004508	HoiH23
OG_16	HoiH23_PlH23_004510-RA	HoiH23_PlH23_004510	HoiH23
OG_16	Tadh_wf_g1761.t1	Tadh_wf_g1761	Tadh
OG_16	Aque_Aqu2.1.10902_001	Aque_Aqu2.1.10902_001	Aque
OG_16	Mlei_ML0975.g25.i1	Mlei_ML0975.g25	Mlei
OG_16	HoiH23_PlH23_007356-RA	HoiH23_PlH23_007356	HoiH23
OG_16	Mmus_ENSMUST00000028577	Mmus_ENSMUSG00000027157	Mmus
OG_16	Mmus_ENSMUST00000021413	Mmus_ENSMUSG00000021025	Mmus
OG_16	HoiH23_PlH23_009098-RA	HoiH23_PlH23_009098	HoiH23
OG_16	Hhon_g01628.t1	Hhon_g01628.t1	Hhon
OG_16	Tadh_wf_g2686.t1	Tadh_wf_g2686	Tadh
OG_16	Nvec_v1g63580	Nvec_v1g63580	Nvec
OG_16	Mmus_ENSMUST00000015612	Mmus_ENSMUSG00000015468	Mmus
OG_16	HoiH23_PlH23_009096-RA	HoiH23_PlH23_009096	HoiH23
OG_16	Aque_Aqu2.1.10795_001	Aque_Aqu2.1.10795_001	Aque
OG_16	Aque_Aqu2.1.04232_001	Aque_Aqu2.1.04232_001	Aque
OG_16	Spis_XP_022801531_1	Spis_XP_022801531_1	Spis
OG_16	Dmel_FBtr0330161	Hip14	Dmel
OG_16	Aque_Aqu2.1.13903_001	Aque_Aqu2.1.13903_001	Aque
OG_16	Spis_XP_022796757_1	Spis_XP_022796757_1	Spis
OG_16	Spolac_c104568_g1_i1_m.41448c104568-g1NA	Spolac_c104568_g1_i1_m.41448c104568-g1NA	Spolac
OG_16	Spolac_c101726_g3_i1_m.26552c101726-g3	Spolac_c101726_g3_i1_m.26552c101726-g3	Spolac
OG_16	Aque_Aqu2.1.08240_001	Aque_Aqu2.1.08240_001	Aque
OG_16	Spis_XP_022791700_1	Spis_XP_022791700_1	Spis
OG_16	Spolac_c103918_g2_i1_m.37011c103918-g1	Spolac_c103918_g2_i1_m.37011c103918-g1	Spolac
OG_16	Mmus_ENSMUST00000087723	Mmus_ENSMUSG00000038146	Mmus
OG_16	Aque_Aqu2.1.12428_001	Aque_Aqu2.1.12428_001	Aque
OG_16	Spolac_c104207_g5_i1_m.38876c104207-g5	Spolac_c104207_g5_i1_m.38876c104207-g5	Spolac
OG_16	Mmus_ENSMUST00000042288	Mmus_ENSMUSG00000033781	Mmus
OG_16	Spolac_c102295_g6_i1_m.28738c102295-g6	Spolac_c102295_g6_i1_m.28738c102295-g6	Spolac
OG_16	Aque_Aqu2.1.41821_001	Aque_Aqu2.1.41821_001	Aque
OG_16	Aque_Aqu2.1.17442_001	Aque_Aqu2.1.17442_001	Aque
OG_16	Aque_Aqu2.1.18312_001	Aque_Aqu2.1.18312_001	Aque
OG_16	Tadh_TriadT26100	Tadh_TriadG26100	Tadh
OG_16	Spolac_c104568_g2_i2_m.41450c104568-g2	Spolac_c104568_g2_i2_m.41450c104568-g2	Spolac
OG_16	Aque_Aqu2.1.10656_001	Aque_Aqu2.1.10656_001	Aque
OG_16	Nvec_NVE16554	Nvec_NVE16554	Nvec
OG_16	Spis_XP_022791711_1	Spis_XP_022791711_1	Spis
OG_16	Tadh_hyp_clust4917.t1	Tadh_hyp_clust4917	Tadh
OG_16	Nvec_v1g105217	Nvec_v1g105217	Nvec
OG_16	TrH2_TrispH2_002645-RA	TrH2_TrispH2_002645	TrH2
OG_16	Aque_Aqu2.1.19548_001	Aque_Aqu2.1.19548_001	Aque
OG_16	Aque_Aqu2.1.30425_001	Aque_Aqu2.1.30425_001	Aque
OG_16	Aque_Aqu2.1.09470_001	Aque_Aqu2.1.09470_001	Aque
OG_16	Aque_Aqu2.1.23347_001	Aque_Aqu2.1.23347_001	Aque
OG_16	Nvec_NVE6260	Nvec_NVE6260	Nvec
OG_16	Spolac_c104087_g3_i1_m.38095c104087-g2	Spolac_c104087_g3_i1_m.38095c104087-g2	Spolac
OG_16	Hhon_g10824.t1	Hhon_g10824.t1	Hhon
OG_16	Spis_XP_022777993_1	Spis_XP_022777993_1	Spis
OG_16	Nvec_v1g74783	Nvec_v1g74783	Nvec
OG_16	Tadh_wf_g2688.t1	Tadh_wf_g2688	Tadh
OG_16	Spis_XP_022800164_1	Spis_XP_022800164_1	Spis
OG_16	Aque_Aqu2.1.19026_001	Aque_Aqu2.1.19026_001	Aque
OG_16	Tadh_hyp_clust4664.t1	Tadh_hyp_clust4664	Tadh
OG_16	Aque_Aqu2.1.21276_001	Aque_Aqu2.1.21276_001	Aque
OG_16	TrH2_TrispH2_008220-RA	TrH2_TrispH2_008220	TrH2
OG_16	Spis_XP_022800163_1	Spis_XP_022800163_1	Spis
OG_16	Spis_XP_022807252_1	Spis_XP_022807252_1	Spis
OG_16	Hvul_g13197_1	Hvul_g13197_1	Hvul
OG_16	Mlei_ML2252.g15.i1	Mlei_ML2252.g15	Mlei
OG_16	Nvec_v1g46956	Nvec_v1g46956	Nvec
OG_16	Mmus_ENSMUST00000086209	Mmus_ENSMUSG00000066800	Mmus
OG_16	HoiH23_PlH23_010503-RA	HoiH23_PlH23_010503	HoiH23
OG_16	Aque_Aqu2.1.34461_001	Aque_Aqu2.1.34461_001	Aque
OG_16	Spis_XP_022800148_1	Spis_XP_022800148_1	Spis
OG_16	Spis_XP_022805596_1	Spis_XP_022805596_1	Spis
OG_16	HoiH23_PlH23_000156-RA	HoiH23_PlH23_000156	HoiH23
OG_16	HoiH23_PlH23_009095-RA	HoiH23_PlH23_009095	HoiH23
OG_16	Aque_Aqu2.1.24368_001	Aque_Aqu2.1.24368_001	Aque
OG_16	Dmel_FBtr0083414	m-cup	Dmel
OG_16	Hvul_g18691_1	Hvul_g18691_1	Hvul
OG_16	Nvec_v1g209555	Nvec_v1g209555	Nvec
OG_16	Spolac_c86331_g1_i2_m.3926c86331-g1	Spolac_c86331_g1_i2_m.3926c86331-g1	Spolac
OG_16	Aque_Aqu2.1.36724_001	Aque_Aqu2.1.36724_001	Aque
OG_16	Spis_XP_022800158_1	Spis_XP_022800158_1	Spis
OG_16	Mmus_ENSMUST00000115396	Mmus_ENSMUSG00000029517	Mmus
OG_16	Spis_XP_022800155_1	Spis_XP_022800155_1	Spis
OG_16	Spolac_c101728_g1_i4_m.26570c101728-g1	Spolac_c101728_g1_i4_m.26570c101728-g1	Spolac
OG_16	Aque_Aqu2.1.17126_001	Aque_Aqu2.1.17126_001	Aque
OG_16	Hvul_g17641_1	Hvul_g17641_1	Hvul
OG_16	TrH2_TrispH2_005674-RA	TrH2_TrispH2_005674	TrH2
OG_16	Spis_Spis24080_1	Spis_Spis24080_1	Spis
OG_16	Spolac_c104958_g1_i1_m.44585c104958-g1	Spolac_c104958_g1_i1_m.44585c104958-g1	Spolac
OG_16	Spolac_c99354_g2_i2_m.19471c99354-g2	Spolac_c99354_g2_i2_m.19471c99354-g2	Spolac
OG_16	Spis_XP_022807529_1	Spis_XP_022807529_1	Spis
OG_16	Aque_Aqu2.1.14268_001	Aque_Aqu2.1.14268_001	Aque
OG_16	Nvec_v1g112845	Nvec_v1g112845	Nvec
OG_16	Nvec_NVE9611	Nvec_NVE9611	Nvec
OG_16	TrH2_TrispH2_006112-RA	TrH2_TrispH2_006112	TrH2
OG_16	Tadh_TriadT52356	Tadh_TriadG52356	Tadh
OG_16	Aque_Aqu2.1.11727_001	Aque_Aqu2.1.11727_001	Aque
OG_16	Dmel_FBtr0343178	CG42284	Dmel
OG_16	Nvec_v1g72810	Nvec_v1g72810	Nvec
OG_16	Hhon_g05515.t1	Hhon_g05515.t1	Hhon
OG_16	Spolac_c94474_g1_i1_m.10137c94474-g1	Spolac_c94474_g1_i1_m.10137c94474-g1	Spolac
OG_16	Aque_Aqu2.1.29085_001	Aque_Aqu2.1.29085_001	Aque
OG_16	Aque_Aqu2.1.28624_001	Aque_Aqu2.1.28624_001	Aque
OG_16	Mlei_ML1356.g8.i1	Mlei_ML1356.g8	Mlei
OG_16	Hhon_g05512.t1	Hhon_g05512.t1	Hhon
OG_16	Aque_Aqu2.1.26382_001	Aque_Aqu2.1.26382_001	Aque
OG_16	Hvul_g28880_1	Hvul_g28880_1	Hvul
OG_16	Nvec_NVE4943	Nvec_NVE4943	Nvec
OG_16	Spolac_c82702_g1_i1_m.3105c82702-g1	Spolac_c82702_g1_i1_m.3105c82702-g1	Spolac
OG_16	Nvec_NVE2484	Nvec_NVE2484	Nvec
OG_16	Hhon_g00363.t1	Hhon_g00363.t1	Hhon
OG_16	Tadh_hyp_clust4917b.t1	Tadh_hyp_clust4917b	Tadh
OG_16	Spolac_c98053_g1_i1_m.16306c98053-g1	Spolac_c98053_g1_i1_m.16306c98053-g1	Spolac
OG_16	Spolac_c101728_g1_i4_m.26569c101728-g1	Spolac_c101728_g1_i4_m.26569c101728-g1	Spolac
OG_16	Nvec_NVE23101	Nvec_NVE23101	Nvec
OG_16	Mlei_ML2599.g4.i1	Mlei_ML2599.g4	Mlei
OG_16	HoiH23_PlH23_001658-RA	HoiH23_PlH23_001658	HoiH23
OG_16	Tadh_hyp_clust4566.t1	Tadh_hyp_clust4566	Tadh
OG_16	Mmus_ENSMUST00000041726	Mmus_ENSMUSG00000039483	Mmus
OG_16	Nvec_NVE5579	Nvec_NVE5579	Nvec
OG_16	Spolac_c94655_g1_i1_m.10363c94655-g1	Spolac_c94655_g1_i1_m.10363c94655-g1	Spolac
OG_16	Nvec_v1g200085	Nvec_v1g200085	Nvec
OG_16	Hvul_g21558_1	Hvul_g21558_1	Hvul
OG_16	Spolac_c100240_g2_i1_m.21901c100240-g2	Spolac_c100240_g2_i1_m.21901c100240-g2	Spolac
OG_16	Mlei_ML2635.g13.i1	Mlei_ML2635.g13	Mlei
OG_16	Mlei_ML4864.g1.i1	Mlei_ML4864.g1	Mlei
OG_16	Spis_XP_022800159_1	Spis_XP_022800159_1	Spis
OG_16	Spolac_c98082_g2_i2_m.16375c98082-g2	Spolac_c98082_g2_i2_m.16375c98082-g2	Spolac
OG_16	Mlei_ML0174.g9.i1	Mlei_ML0174.g9	Mlei
OG_16	Mlei_ML3434.g25.i1	Mlei_ML3434.g25	Mlei
OG_16	HoiH23_PlH23_002542-RA	HoiH23_PlH23_002542	HoiH23
OG_16	HoiH23_PlH23_003716-RA	HoiH23_PlH23_003716	HoiH23
OG_16	Aque_Aqu2.1.12506_001	Aque_Aqu2.1.12506_001	Aque
OG_16	Spolac_c103739_g3_i1_m.35888c103739-g3	Spolac_c103739_g3_i1_m.35888c103739-g3	Spolac
OG_16	Mlei_ML0507.g7.i1	Mlei_ML0507.g7	Mlei
OG_16	Mmus_ENSMUST00000056108	Mmus_ENSMUSG00000047909	Mmus
OG_16	Spolac_c101728_g1_i3_m.26567c101728-g1	Spolac_c101728_g1_i3_m.26567c101728-g1	Spolac
OG_16	HoiH23_PlH23_000160-RA	HoiH23_PlH23_000160	HoiH23
OG_16	Spis_XP_022806238_1	Spis_XP_022806238_1	Spis
OG_16	Hvul_g14997_1	Hvul_g14997_1	Hvul
OG_16	Hvul_g30925_1	Hvul_g30925_1	Hvul
OG_16	Hvul_g17655_1	Hvul_g17655_1	Hvul
OG_16	Spolac_c92884_g1_i1_m.8273c89083-g1	Spolac_c92884_g1_i1_m.8273c89083-g1	Spolac
OG_16	Spolac_c101728_g1_i2_m.26565c101728-g1	Spolac_c101728_g1_i2_m.26565c101728-g1	Spolac
OG_16	Mlei_ML1284.g27.i1	Mlei_ML1284.g27	Mlei
OG_16	Aque_Aqu2.1.16102_001	Aque_Aqu2.1.16102_001	Aque
OG_16	Dmel_FBtr0079891	CG5846	Dmel
OG_16	Hvul_g8130_1	Hvul_g8130_1	Hvul
OG_16	Spolac_c84634_g1_i1_m.3522c84634-g1	Spolac_c84634_g1_i1_m.3522c84634-g1	Spolac
OG_16	HoiH23_PlH23_000153-RA	HoiH23_PlH23_000153	HoiH23
OG_16	HoiH23_PlH23_004512-RA	HoiH23_PlH23_004512	HoiH23
OG_16	Spolac_c99653_g2_i1_m.20240c103454-g3	Spolac_c99653_g2_i1_m.20240c103454-g3	Spolac
OG_16	Hvul_g30551_1	Hvul_g30551_1	Hvul
OG_16	Spolac_c102295_g2_i1_m.28726c102295-g2	Spolac_c102295_g2_i1_m.28726c102295-g2	Spolac
OG_16	Mmus_ENSMUST00000013931	Mmus_ENSMUSG00000013787	Mmus
OG_16	Hvul_g19771_1	Hvul_g19771_1	Hvul
OG_16	Spolac_c95217_g2_i2_m.11159c82424-g1	Spolac_c95217_g2_i2_m.11159c82424-g1	Spolac
OG_16	Spis_XP_022778741_1	Spis_XP_022778741_1	Spis
OG_16	Mmus_ENSMUST00000079812	Mmus_ENSMUSG00000027878	Mmus
OG_16	Mmus_ENSMUST00000155998	Mmus_ENSMUSG00000020790	Mmus
OG_16	Hvul_g2338_1	Hvul_g2338_1	Hvul
OG_16	Hvul_g6277_1	Hvul_g6277_1	Hvul
OG_16	Spolac_c84310_g1_i1_m.3438c84310-g1	Spolac_c84310_g1_i1_m.3438c84310-g1	Spolac
OG_16	HoiH23_PlH23_000070-RA	HoiH23_PlH23_000070	HoiH23
OG_16	HoiH23_PlH23_000155-RA	HoiH23_PlH23_000155	HoiH23
OG_16	Hvul_g7539_1	Hvul_g7539_1	Hvul
OG_16	Mlei_ML4500.g5.i1	Mlei_ML4500.g5	Mlei
OG_16	Aque_Aqu2.1.33637_001	Aque_Aqu2.1.33637_001	Aque
OG_16	Hhon_g01551.t1	Hhon_g01551.t1	Hhon
OG_16	Mmus_ENSMUST00000025686	Mmus_ENSMUSG00000024774	Mmus
OG_16	Mmus_ENSMUST00000203878	Mmus_ENSMUSG00000020305	Mmus
OG_16	Hhon_g11118.t1	Hhon_g11118.t1	Hhon
OG_16	Spis_XP_022800157_1	Spis_XP_022800157_1	Spis
OG_16	Aque_Aqu2.1.37297_001	Aque_Aqu2.1.37297_001	Aque
OG_16	Spolac_c104195_g3_i1_m.38778c104195-g2	Spolac_c104195_g3_i1_m.38778c104195-g2	Spolac
OG_16	Mlei_ML0627.g1.i1	Mlei_ML0627.g1	Mlei
OG_16	Mlei_ML3588.g16.i1	Mlei_ML3588.g16	Mlei
OG_16	Dmel_FBtr0088789	Gasz	Dmel
OG_16	Dmel_FBtr0332992	G9a	Dmel
OG_16	Mmus_ENSMUST00000033918	Mmus_ENSMUSG00000031519	Mmus
OG_16	Nvec_v1g105388	Nvec_v1g105388	Nvec
OG_16	Mlei_ML2962.g9.i1	Mlei_ML2962.g9	Mlei
OG_16	Mlei_ML1080.g9.i1	Mlei_ML1080.g9	Mlei
OG_16	Aque_Aqu2.1.18306_001	Aque_Aqu2.1.18306_001	Aque
OG_16	Hvul_g1705_1	Hvul_g1705_1	Hvul
OG_16	HoiH23_PlH23_002866-RA	HoiH23_PlH23_002866	HoiH23
OG_16	Dmel_FBtr0079032	CG9121	Dmel
OG_16	Mmus_ENSMUST00000036467	Mmus_ENSMUSG00000034768	Mmus
OG_16	Spolac_c88381_g2_i1_m.4976c88381-g2	Spolac_c88381_g2_i1_m.4976c88381-g2	Spolac
OG_16	Spolac_c104590_g2_i1_m.41633c104590-g2	Spolac_c104590_g2_i1_m.41633c104590-g2	Spolac
OG_16	Mlei_ML0580.g3.i1	Mlei_ML0580.g3	Mlei
OG_16	Mlei_ML4539.g7.i1	Mlei_ML4539.g7	Mlei
OG_16	Aque_Aqu2.1.27026_001	Aque_Aqu2.1.27026_001	Aque
OG_16	Spolac_c53959_g1_i1_m.1514c19179-g1	Spolac_c53959_g1_i1_m.1514c19179-g1	Spolac
OG_16	Mmus_ENSMUST00000110717	Mmus_ENSMUSG00000029607	Mmus
OG_16	Mlei_ML2044.g23.i1	Mlei_ML2044.g23	Mlei
OG_16	Mlei_ML3538.g5.i1	Mlei_ML3538.g5	Mlei
OG_16	Mmus_ENSMUST00000028288	Mmus_ENSMUSG00000026923	Mmus
OG_16	Hvul_g21219_1	Hvul_g21219_1	Hvul
OG_16	Aque_Aqu2.1.43291_001	Aque_Aqu2.1.43291_001	Aque
OG_16	Mlei_ML0760.g22.i1	Mlei_ML0760.g22	Mlei
OG_16	Tadh_TriadT25626	Tadh_TriadG25626	Tadh
OG_16	Spolac_c102295_g1_i1_m.28725c102295-g1	Spolac_c102295_g1_i1_m.28725c102295-g1	Spolac
OG_16	Spolac_c92089_g1_i1_m.7487c91986-g2	Spolac_c92089_g1_i1_m.7487c91986-g2	Spolac
OG_16	Tadh_TriadT56800	Tadh_TriadG56800	Tadh
OG_16	Aque_Aqu2.1.03936_001	Aque_Aqu2.1.03936_001	Aque
OG_16	Aque_Aqu2.1.05475_001	Aque_Aqu2.1.05475_001	Aque
OG_16	Aque_Aqu2.1.39966_001	Aque_Aqu2.1.39966_001	Aque
OG_16	Aque_Aqu2.1.02976_001	Aque_Aqu2.1.02976_001	Aque
OG_16	Aque_Aqu2.1.04069_001	Aque_Aqu2.1.04069_001	Aque
OG_16	Aque_Aqu2.1.06572_001	Aque_Aqu2.1.06572_001	Aque
OG_16	Aque_Aqu2.1.34134_001	Aque_Aqu2.1.34134_001	Aque
OG_16	Aque_Aqu2.1.17294_001	Aque_Aqu2.1.17294_001	Aque
OG_16	Aque_Aqu2.1.29089_001	Aque_Aqu2.1.29089_001	Aque
OG_16	Aque_Aqu2.1.41772_001	Aque_Aqu2.1.41772_001	Aque
OG_16	Aque_Aqu2.1.09100_001	Aque_Aqu2.1.09100_001	Aque
OG_16	Aque_Aqu2.1.12505_001	Aque_Aqu2.1.12505_001	Aque
OG_16	Aque_Aqu2.1.08464_001	Aque_Aqu2.1.08464_001	Aque
OG_16	Tadh_hyp_clust7696.t1	Tadh_hyp_clust7696	Tadh
OG_16	Aque_Aqu2.1.12501_001	Aque_Aqu2.1.12501_001	Aque
OG_16	Aque_Aqu2.1.05968_001	Aque_Aqu2.1.05968_001	Aque
OG_16	Aque_Aqu2.1.09843_001	Aque_Aqu2.1.09843_001	Aque
OG_16	Aque_Aqu2.1.07386_001	Aque_Aqu2.1.07386_001	Aque
OG_16	Aque_Aqu2.1.43931_001	Aque_Aqu2.1.43931_001	Aque
OG_16	Aque_Aqu2.1.03897_001	Aque_Aqu2.1.03897_001	Aque
OG_16	Aque_Aqu2.1.17246_001	Aque_Aqu2.1.17246_001	Aque
OG_16	Aque_Aqu2.1.12824_001	Aque_Aqu2.1.12824_001	Aque
OG_16	Aque_Aqu2.1.08529_001	Aque_Aqu2.1.08529_001	Aque
OG_16	Aque_Aqu2.1.18316_001	Aque_Aqu2.1.18316_001	Aque
OG_16	Aque_Aqu2.1.29024_001	Aque_Aqu2.1.29024_001	Aque
OG_16	Aque_Aqu2.1.15695_001	Aque_Aqu2.1.15695_001	Aque
OG_16	Aque_Aqu2.1.02830_001	Aque_Aqu2.1.02830_001	Aque
OG_16	Aque_Aqu2.1.02899_001	Aque_Aqu2.1.02899_001	Aque
OG_16	Aque_Aqu2.1.16421_001	Aque_Aqu2.1.16421_001	Aque
OG_16	Aque_Aqu2.1.17134_001	Aque_Aqu2.1.17134_001	Aque
OG_16	Aque_Aqu2.1.16190_001	Aque_Aqu2.1.16190_001	Aque
OG_16	Aque_Aqu2.1.37646_001	Aque_Aqu2.1.37646_001	Aque
OG_16	Spis_XP_022786862_1	Spis_XP_022786862_1	Spis
OG_16	Spis_XP_022789153_1	Spis_XP_022789153_1	Spis
OG_16	Spis_XP_022799095_1	Spis_XP_022799095_1	Spis
OG_16	Spis_Spis14952_1	Spis_Spis14952_1	Spis
OG_16	Mmus_ENSMUST00000080085	Mmus_ENSMUSG00000000600	Mmus
OG_16	Mmus_ENSMUST00000031696	Mmus_ENSMUSG00000029685	Mmus
OG_16	Hvul_g7186_1	Hvul_g7186_1	Hvul
OG_16	Hvul_g30540_1	Hvul_g30540_1	Hvul
OG_16	Nvec_NVE3824	Nvec_NVE3824	Nvec
OG_16	Nvec_NVE14586	Nvec_NVE14586	Nvec
OG_16	Nvec_NVE23441	Nvec_NVE23441	Nvec
OG_16	Nvec_NVE15636	Nvec_NVE15636	Nvec
OG_16	Nvec_v1g224460	Nvec_v1g224460	Nvec
OG_16	Spolac_c101726_g3_i2_m.26556c101726-g3	Spolac_c101726_g3_i2_m.26556c101726-g3	Spolac
OG_16	Spolac_c103338_g4_i1_m.33748c103338-g4	Spolac_c103338_g4_i1_m.33748c103338-g4	Spolac
OG_16	Spolac_c113700_g1_i1_m.46230c113700-g1NA	Spolac_c113700_g1_i1_m.46230c113700-g1NA	Spolac
OG_16	Spolac_c89571_g2_i1_m.5706c89571-g2NA	Spolac_c89571_g2_i1_m.5706c89571-g2NA	Spolac
OG_16	Spolac_c91650_g1_i2_m.7088c91650-g1NA	Spolac_c91650_g1_i2_m.7088c91650-g1NA	Spolac
OG_16	Spolac_c93382_g2_i1_m.8797c93382-g2	Spolac_c93382_g2_i1_m.8797c93382-g2	Spolac
OG_16	Spolac_c95214_g2_i1_m.11153c95214-g2	Spolac_c95214_g2_i1_m.11153c95214-g2	Spolac
OG_16	Spolac_c96006_g1_i1_m.12404c96006-g1	Spolac_c96006_g1_i1_m.12404c96006-g1	Spolac
OG_16	Spolac_c98821_g1_i3_m.18082c98821-g1	Spolac_c98821_g1_i3_m.18082c98821-g1	Spolac
OG_16	Dmel_FBtr0086306	plu	Dmel
OG_16	Mlei_ML1371.g18.i1	Mlei_ML1371.g18	Mlei
OG_16	Tadh_TriadT52913	Tadh_TriadG52913	Tadh
OG_16	Tadh_TriadT53001	Tadh_TriadG53001	Tadh
OG_17	Tadh_TriadT56817	Tadh_TriadG56817	Tadh
OG_17	Aque_Aqu2.1.30737_001	Aque_Aqu2.1.30737_001	Aque
OG_17	Spis_XP_022801529_1	Spis_XP_022801529_1	Spis
OG_17	Mmus_ENSMUST00000016672	Mmus_ENSMUSG00000016528	Mmus
OG_17	Mmus_ENSMUST00000035194	Mmus_ENSMUSG00000032577	Mmus
OG_17	Hvul_g5932_1	Hvul_g5932_1	Hvul
OG_17	Nvec_v1g207834	Nvec_v1g207834	Nvec
OG_17	Spolac_c102887_g1_i1_m.31470c102887-g1	Spolac_c102887_g1_i1_m.31470c102887-g1	Spolac
OG_17	Spolac_c102887_g1_i2_m.31472c102887-g1	Spolac_c102887_g1_i2_m.31472c102887-g1	Spolac
OG_17	Dmel_FBtr0070837	MAPk-Ak2	Dmel
OG_17	HoiH23_PlH23_008716-RA	HoiH23_PlH23_008716	HoiH23
OG_17	TrH2_TrispH2_006130-RA	TrH2_TrispH2_006130	TrH2
OG_17	Hhon_g06382.t1	Hhon_g06382.t1	Hhon
OG_17	Mlei_ML3103.g20.i1	Mlei_ML3103.g20	Mlei
OG_18	Tadh_TriadT56815	Tadh_TriadG56815	Tadh
OG_18	HoiH23_PlH23_008719-RA	HoiH23_PlH23_008719	HoiH23
OG_18	TrH2_TrispH2_006127-RA	TrH2_TrispH2_006127	TrH2
OG_18	Hhon_g06379.t1	Hhon_g06379.t1	Hhon
OG_19	Tadh_TriadT26102	Tadh_TriadG26102	Tadh
OG_19	Spis_XP_022801541_1	Spis_XP_022801541_1	Spis
OG_19	Mmus_ENSMUST00000034012	Mmus_ENSMUSG00000031601	Mmus
OG_19	Mmus_ENSMUST00000020822	Mmus_ENSMUSG00000020515	Mmus
OG_19	Hvul_g16038_1	Hvul_g16038_1	Hvul
OG_19	Nvec_v1g189578	Nvec_v1g189578	Nvec
OG_19	Spolac_c97201_g1_i1_m.14499c97201-g1	Spolac_c97201_g1_i1_m.14499c97201-g1	Spolac
OG_19	Dmel_FBtr0344758	Pop2	Dmel
OG_19	Mlei_ML0173.g2.i1	Mlei_ML0173.g2	Mlei
OG_19	HoiH23_PlH23_011116-RA	HoiH23_PlH23_011116	HoiH23
OG_19	TrH2_TrispH2_006136-RA	TrH2_TrispH2_006136	TrH2
OG_19	Hhon_g06388.t1	Hhon_g06388.t1	Hhon
OG_19	Aque_Aqu2.1.41250_001	Aque_Aqu2.1.41250_001	Aque
OG_20	Aque_Aqu2.1.26514_001	Aque_Aqu2.1.26514_001	Aque
OG_20	Aque_Aqu2.1.29483_001	Aque_Aqu2.1.29483_001	Aque
OG_20	Aque_Aqu2.1.07553_001	Aque_Aqu2.1.07553_001	Aque
OG_20	Spis_XP_022777471_1	Spis_XP_022777471_1	Spis
OG_20	Nvec_v1g7117	Nvec_v1g7117	Nvec
OG_20	Aque_Aqu2.1.39267_001	Aque_Aqu2.1.39267_001	Aque
OG_20	Mmus_ENSMUST00000002275	Mmus_ENSMUSG00000002205	Mmus
OG_20	Dmel_FBtr0088017	CG8878	Dmel
OG_20	Tadh_TriadT56762	Tadh_TriadG56762	Tadh
OG_20	Aque_Aqu2.1.40801_001	Aque_Aqu2.1.40801_001	Aque
OG_20	Aque_Aqu2.1.39266_001	Aque_Aqu2.1.39266_001	Aque
OG_20	Spis_XP_022803279_1	Spis_XP_022803279_1	Spis
OG_20	Mmus_ENSMUST00000078362	Mmus_ENSMUSG00000064090	Mmus
OG_20	Mmus_ENSMUST00000021539	Mmus_ENSMUSG00000021115	Mmus
OG_20	Hvul_g4109_1	Hvul_g4109_1	Hvul
OG_20	Nvec_v1g12051	Nvec_v1g12051	Nvec
OG_20	Spolac_c102637_g1_i1_m.30312c102637-g1	Spolac_c102637_g1_i1_m.30312c102637-g1	Spolac
OG_20	Spolac_c102637_g1_i2_m.30314c102637-g1	Spolac_c102637_g1_i2_m.30314c102637-g1	Spolac
OG_20	Spolac_c102637_g1_i3_m.30318c102637-g1	Spolac_c102637_g1_i3_m.30318c102637-g1	Spolac
OG_20	Spolac_c102637_g1_i4_m.30320c102637-g1	Spolac_c102637_g1_i4_m.30320c102637-g1	Spolac
OG_20	Dmel_FBtr0085095	ball	Dmel
OG_20	Mlei_ML1658.g2.i1	Mlei_ML1658.g2	Mlei
OG_20	HoiH23_PlH23_004584-RA	HoiH23_PlH23_004584	HoiH23
OG_20	TrH2_TrispH2_010260-RA	TrH2_TrispH2_010260	TrH2
OG_20	TrH2_TrispH2_004026-RA	TrH2_TrispH2_004026	TrH2
OG_20	Hhon_g03986.t1	Hhon_g03986.t1	Hhon
OG_20	Tadh_TriadT19437	Tadh_TriadG19437	Tadh
OG_20	Hvul_g11767_1	Hvul_g11767_1	Hvul
OG_21	Tadh_TriadT25351	Tadh_TriadG25351	Tadh
OG_21	Aque_Aqu2.1.16543_001	Aque_Aqu2.1.16543_001	Aque
OG_21	Spis_XP_022788320_1	Spis_XP_022788320_1	Spis
OG_21	Mmus_ENSMUST00000108077	Mmus_ENSMUSG00000037818	Mmus
OG_21	Hvul_g14230_1	Hvul_g14230_1	Hvul
OG_21	Nvec_v1g158855	Nvec_v1g158855	Nvec
OG_21	Spolac_c92378_g2_i1_m.7780c92378-g2	Spolac_c92378_g2_i1_m.7780c92378-g2	Spolac
OG_21	Spolac_c96125_g1_i1_m.12599c92378-g2	Spolac_c96125_g1_i1_m.12599c92378-g2	Spolac
OG_21	Dmel_FBtr0075915	CG32112	Dmel
OG_21	HoiH23_PlH23_008696-RA	HoiH23_PlH23_008696	HoiH23
OG_21	TrH2_TrispH2_006138-RA	TrH2_TrispH2_006138	TrH2
OG_21	Hhon_g06390.t1	Hhon_g06390.t1	Hhon
OG_21	Hvul_g14234_1	Hvul_g14234_1	Hvul
OG_21	Hvul_g14238_1	Hvul_g14238_1	Hvul
OG_22	Tadh_TriadT56831	Tadh_TriadG56831	Tadh
OG_22	Spis_XP_022807555_1	Spis_XP_022807555_1	Spis
OG_22	Mmus_ENSMUST00000051906	Mmus_ENSMUSG00000059708	Mmus
OG_22	Nvec_v1g160815	Nvec_v1g160815	Nvec
OG_22	Dmel_FBtr0078728	Xe7	Dmel
OG_22	Mlei_ML2769.g28.i1	Mlei_ML2769.g28	Mlei
OG_22	HoiH23_PlH23_008692-RA	HoiH23_PlH23_008692	HoiH23
OG_22	TrH2_TrispH2_006142-RA	TrH2_TrispH2_006142	TrH2
OG_22	Hhon_g06394.t1	Hhon_g06394.t1	Hhon
OG_22	Spolac_c102220_g3_i1_m.28397c102220-g3	Spolac_c102220_g3_i1_m.28397c102220-g3	Spolac
OG_22	Hvul_g15033_1	Hvul_g15033_1	Hvul
OG_22	Aque_Aqu2.1.10919_001	Aque_Aqu2.1.10919_001	Aque
OG_22	Aque_Aqu2.1.02321_001	Aque_Aqu2.1.02321_001	Aque
OG_23	Aque_Aqu2.1.18721_001	Aque_Aqu2.1.18721_001	Aque
OG_23	Aque_Aqu2.1.26272_001	Aque_Aqu2.1.26272_001	Aque
OG_23	Aque_Aqu2.1.14110_001	Aque_Aqu2.1.14110_001	Aque
OG_23	Aque_Aqu2.1.29604_001	Aque_Aqu2.1.29604_001	Aque
OG_23	Aque_Aqu2.1.22031_001	Aque_Aqu2.1.22031_001	Aque
OG_23	Aque_Aqu2.1.36088_001	Aque_Aqu2.1.36088_001	Aque
OG_23	Aque_Aqu2.1.12261_001	Aque_Aqu2.1.12261_001	Aque
OG_23	Aque_Aqu2.1.07770_001	Aque_Aqu2.1.07770_001	Aque
OG_23	Aque_Aqu2.1.31047_001	Aque_Aqu2.1.31047_001	Aque
OG_23	Nvec_NVE10362	Nvec_NVE10362	Nvec
OG_23	Aque_Aqu2.1.03102_001	Aque_Aqu2.1.03102_001	Aque
OG_23	Aque_Aqu2.1.12264_001	Aque_Aqu2.1.12264_001	Aque
OG_23	Aque_Aqu2.1.36087_001	Aque_Aqu2.1.36087_001	Aque
OG_23	Nvec_NVE22599	Nvec_NVE22599	Nvec
OG_24	Aque_Aqu2.1.18722_001	Aque_Aqu2.1.18722_001	Aque
OG_24	Aque_Aqu2.1.22026_001	Aque_Aqu2.1.22026_001	Aque
OG_24	Aque_Aqu2.1.20706_001	Aque_Aqu2.1.20706_001	Aque
OG_24	Aque_Aqu2.1.36307_001	Aque_Aqu2.1.36307_001	Aque
OG_24	Aque_Aqu2.1.23074_001	Aque_Aqu2.1.23074_001	Aque
OG_24	Aque_Aqu2.1.26278_001	Aque_Aqu2.1.26278_001	Aque
OG_24	Aque_Aqu2.1.26281_001	Aque_Aqu2.1.26281_001	Aque
OG_24	Aque_Aqu2.1.42384_001	Aque_Aqu2.1.42384_001	Aque
OG_24	Aque_Aqu2.1.03924_001	Aque_Aqu2.1.03924_001	Aque
OG_24	Aque_Aqu2.1.13034_001	Aque_Aqu2.1.13034_001	Aque
OG_24	Aque_Aqu2.1.29572_001	Aque_Aqu2.1.29572_001	Aque
OG_24	Aque_Aqu2.1.20404_001	Aque_Aqu2.1.20404_001	Aque
OG_24	Aque_Aqu2.1.22896_001	Aque_Aqu2.1.22896_001	Aque
OG_24	Aque_Aqu2.1.04067_001	Aque_Aqu2.1.04067_001	Aque
OG_24	Aque_Aqu2.1.19617_001	Aque_Aqu2.1.19617_001	Aque
OG_24	Aque_Aqu2.1.19618_001	Aque_Aqu2.1.19618_001	Aque
OG_24	Aque_Aqu2.1.25843_001	Aque_Aqu2.1.25843_001	Aque
OG_24	Aque_Aqu2.1.25846_001	Aque_Aqu2.1.25846_001	Aque
OG_24	Aque_Aqu2.1.11509_001	Aque_Aqu2.1.11509_001	Aque
OG_24	Aque_Aqu2.1.13009_001	Aque_Aqu2.1.13009_001	Aque
OG_24	Aque_Aqu2.1.44625_001	Aque_Aqu2.1.44625_001	Aque
OG_24	Aque_Aqu2.1.21606_001	Aque_Aqu2.1.21606_001	Aque
OG_24	Aque_Aqu2.1.30144_001	Aque_Aqu2.1.30144_001	Aque
OG_24	Aque_Aqu2.1.08218_001	Aque_Aqu2.1.08218_001	Aque
OG_24	Mlei_ML0952.g1.i1	Mlei_ML0952.g1	Mlei
OG_24	Mlei_ML1198.g1.i1	Mlei_ML1198.g1	Mlei
OG_24	Aque_Aqu2.1.05355_001	Aque_Aqu2.1.05355_001	Aque
OG_24	Mlei_ML3201.g7.i1	Mlei_ML3201.g7	Mlei
OG_24	Aque_Aqu2.1.22028_001	Aque_Aqu2.1.22028_001	Aque
OG_24	Aque_Aqu2.1.23118_001	Aque_Aqu2.1.23118_001	Aque
OG_24	Aque_Aqu2.1.04541_001	Aque_Aqu2.1.04541_001	Aque
OG_24	Aque_Aqu2.1.23116_001	Aque_Aqu2.1.23116_001	Aque
OG_24	Aque_Aqu2.1.23119_001	Aque_Aqu2.1.23119_001	Aque
OG_24	Aque_Aqu2.1.25358_001	Aque_Aqu2.1.25358_001	Aque
OG_24	Aque_Aqu2.1.38248_001	Aque_Aqu2.1.38248_001	Aque
OG_24	Mlei_ML0046.g12.i1	Mlei_ML0046.g12	Mlei
OG_24	Mlei_ML0038.g1.i1	Mlei_ML0038.g1	Mlei
OG_24	Aque_Aqu2.1.18971_001	Aque_Aqu2.1.18971_001	Aque
OG_24	Aque_Aqu2.1.28026_001	Aque_Aqu2.1.28026_001	Aque
OG_24	Aque_Aqu2.1.08777_001	Aque_Aqu2.1.08777_001	Aque
OG_24	Aque_Aqu2.1.09039_001	Aque_Aqu2.1.09039_001	Aque
OG_24	Aque_Aqu2.1.11620_001	Aque_Aqu2.1.11620_001	Aque
OG_24	Aque_Aqu2.1.44614_001	Aque_Aqu2.1.44614_001	Aque
OG_24	Aque_Aqu2.1.16149_001	Aque_Aqu2.1.16149_001	Aque
OG_24	Aque_Aqu2.1.22027_001	Aque_Aqu2.1.22027_001	Aque
OG_24	Aque_Aqu2.1.13685_001	Aque_Aqu2.1.13685_001	Aque
OG_24	Aque_Aqu2.1.20779_001	Aque_Aqu2.1.20779_001	Aque
OG_24	Aque_Aqu2.1.07502_001	Aque_Aqu2.1.07502_001	Aque
OG_24	Aque_Aqu2.1.20403_001	Aque_Aqu2.1.20403_001	Aque
OG_24	Mlei_ML0649.g24.i1	Mlei_ML0649.g24	Mlei
OG_24	Aque_Aqu2.1.18968_001	Aque_Aqu2.1.18968_001	Aque
OG_24	Aque_Aqu2.1.34978_001	Aque_Aqu2.1.34978_001	Aque
OG_24	Aque_Aqu2.1.16150_001	Aque_Aqu2.1.16150_001	Aque
OG_24	Aque_Aqu2.1.05990_001	Aque_Aqu2.1.05990_001	Aque
OG_24	Aque_Aqu2.1.17206_001	Aque_Aqu2.1.17206_001	Aque
OG_24	Aque_Aqu2.1.39514_001	Aque_Aqu2.1.39514_001	Aque
OG_24	Hvul_g18790_1	Hvul_g18790_1	Hvul
OG_24	Aque_Aqu2.1.12364_001	Aque_Aqu2.1.12364_001	Aque
OG_24	Aque_Aqu2.1.26275_001	Aque_Aqu2.1.26275_001	Aque
OG_24	Aque_Aqu2.1.26276_001	Aque_Aqu2.1.26276_001	Aque
OG_24	Aque_Aqu2.1.02924_001	Aque_Aqu2.1.02924_001	Aque
OG_24	Aque_Aqu2.1.30996_001	Aque_Aqu2.1.30996_001	Aque
OG_24	Aque_Aqu2.1.03983_001	Aque_Aqu2.1.03983_001	Aque
OG_24	Aque_Aqu2.1.16022_001	Aque_Aqu2.1.16022_001	Aque
OG_24	Aque_Aqu2.1.22553_001	Aque_Aqu2.1.22553_001	Aque
OG_24	Aque_Aqu2.1.10201_001	Aque_Aqu2.1.10201_001	Aque
OG_24	Spolac_c105894_g1_i1_m.44978c105894-g1	Spolac_c105894_g1_i1_m.44978c105894-g1	Spolac
OG_24	Aque_Aqu2.1.04782_001	Aque_Aqu2.1.04782_001	Aque
OG_24	Aque_Aqu2.1.28150_001	Aque_Aqu2.1.28150_001	Aque
OG_24	Aque_Aqu2.1.03984_001	Aque_Aqu2.1.03984_001	Aque
OG_24	Aque_Aqu2.1.13684_001	Aque_Aqu2.1.13684_001	Aque
OG_24	Aque_Aqu2.1.34027_001	Aque_Aqu2.1.34027_001	Aque
OG_24	Aque_Aqu2.1.25844_001	Aque_Aqu2.1.25844_001	Aque
OG_24	Aque_Aqu2.1.12911_001	Aque_Aqu2.1.12911_001	Aque
OG_24	Aque_Aqu2.1.39533_001	Aque_Aqu2.1.39533_001	Aque
OG_24	Hvul_g8546_1	Hvul_g8546_1	Hvul
OG_24	Aque_Aqu2.1.44369_001	Aque_Aqu2.1.44369_001	Aque
OG_24	Aque_Aqu2.1.25373_001	Aque_Aqu2.1.25373_001	Aque
OG_24	Aque_Aqu2.1.32986_001	Aque_Aqu2.1.32986_001	Aque
OG_24	Aque_Aqu2.1.21110_001	Aque_Aqu2.1.21110_001	Aque
OG_24	Aque_Aqu2.1.06428_001	Aque_Aqu2.1.06428_001	Aque
OG_24	Aque_Aqu2.1.22275_001	Aque_Aqu2.1.22275_001	Aque
OG_24	Aque_Aqu2.1.03879_001	Aque_Aqu2.1.03879_001	Aque
OG_24	Aque_Aqu2.1.11866_001	Aque_Aqu2.1.11866_001	Aque
OG_24	Hvul_g27423_1	Hvul_g27423_1	Hvul
OG_24	Aque_Aqu2.1.11865_001	Aque_Aqu2.1.11865_001	Aque
OG_24	Aque_Aqu2.1.31715_001	Aque_Aqu2.1.31715_001	Aque
OG_24	Aque_Aqu2.1.42383_001	Aque_Aqu2.1.42383_001	Aque
OG_24	Aque_Aqu2.1.44612_001	Aque_Aqu2.1.44612_001	Aque
OG_24	Aque_Aqu2.1.38900_001	Aque_Aqu2.1.38900_001	Aque
OG_24	Aque_Aqu2.1.34029_001	Aque_Aqu2.1.34029_001	Aque
OG_24	Spis_Spis13548_1	Spis_Spis13548_1	Spis
OG_24	Hvul_g20848_1	Hvul_g20848_1	Hvul
OG_24	Aque_Aqu2.1.09349_001	Aque_Aqu2.1.09349_001	Aque
OG_24	Aque_Aqu2.1.11864_001	Aque_Aqu2.1.11864_001	Aque
OG_24	Aque_Aqu2.1.26277_001	Aque_Aqu2.1.26277_001	Aque
OG_24	Aque_Aqu2.1.00409_001	Aque_Aqu2.1.00409_001	Aque
OG_24	Aque_Aqu2.1.08823_001	Aque_Aqu2.1.08823_001	Aque
OG_24	Mlei_ML0356.g3.i1	Mlei_ML0356.g3	Mlei
OG_24	Aque_Aqu2.1.00640_001	Aque_Aqu2.1.00640_001	Aque
OG_24	Spis_Spis21480_1	Spis_Spis21480_1	Spis
OG_24	Aque_Aqu2.1.11776_001	Aque_Aqu2.1.11776_001	Aque
OG_24	Mlei_ML0162.g4.i1	Mlei_ML0162.g4	Mlei
OG_24	Aque_Aqu2.1.22894_001	Aque_Aqu2.1.22894_001	Aque
OG_24	Mlei_ML0579.g7.i1	Mlei_ML0579.g7	Mlei
OG_24	Mlei_ML1541.g129.i1	Mlei_ML1541.g129	Mlei
OG_24	Aque_Aqu2.1.25376_001	Aque_Aqu2.1.25376_001	Aque
OG_24	Aque_Aqu2.1.06685_001	Aque_Aqu2.1.06685_001	Aque
OG_24	Aque_Aqu2.1.06646_001	Aque_Aqu2.1.06646_001	Aque
OG_24	Aque_Aqu2.1.05546_001	Aque_Aqu2.1.05546_001	Aque
OG_24	Aque_Aqu2.1.44626_001	Aque_Aqu2.1.44626_001	Aque
OG_24	Mlei_ML0130.g1.i1	Mlei_ML0130.g1	Mlei
OG_24	Aque_Aqu2.1.16905_001	Aque_Aqu2.1.16905_001	Aque
OG_24	Aque_Aqu2.1.25362_001	Aque_Aqu2.1.25362_001	Aque
OG_24	Aque_Aqu2.1.25375_001	Aque_Aqu2.1.25375_001	Aque
OG_24	Spis_Spis24371_1	Spis_Spis24371_1	Spis
OG_24	Aque_Aqu2.1.18967_001	Aque_Aqu2.1.18967_001	Aque
OG_24	Mlei_ML0855.g2.i1	Mlei_ML0855.g2	Mlei
OG_24	Aque_Aqu2.1.34026_001	Aque_Aqu2.1.34026_001	Aque
OG_24	Aque_Aqu2.1.21109_001	Aque_Aqu2.1.21109_001	Aque
OG_24	Aque_Aqu2.1.05992_001	Aque_Aqu2.1.05992_001	Aque
OG_24	Aque_Aqu2.1.40457_001	Aque_Aqu2.1.40457_001	Aque
OG_24	Aque_Aqu2.1.21471_001	Aque_Aqu2.1.21471_001	Aque
OG_24	Aque_Aqu2.1.38898_001	Aque_Aqu2.1.38898_001	Aque
OG_24	Aque_Aqu2.1.36908_001	Aque_Aqu2.1.36908_001	Aque
OG_24	Aque_Aqu2.1.00397_001	Aque_Aqu2.1.00397_001	Aque
OG_24	Mlei_ML0046.g11.i1	Mlei_ML0046.g11	Mlei
OG_24	Aque_Aqu2.1.03923_001	Aque_Aqu2.1.03923_001	Aque
OG_24	Mlei_ML0579.g6.i1	Mlei_ML0579.g6	Mlei
OG_24	Aque_Aqu2.1.04745_001	Aque_Aqu2.1.04745_001	Aque
OG_24	Aque_Aqu2.1.11863_001	Aque_Aqu2.1.11863_001	Aque
OG_24	Aque_Aqu2.1.06704_001	Aque_Aqu2.1.06704_001	Aque
OG_24	Aque_Aqu2.1.44613_001	Aque_Aqu2.1.44613_001	Aque
OG_24	Spis_XP_022794843_1	Spis_XP_022794843_1	Spis
OG_24	Hvul_g18791_1	Hvul_g18791_1	Hvul
OG_24	Aque_Aqu2.1.39534_001	Aque_Aqu2.1.39534_001	Aque
OG_24	Mlei_ML0356.g2.i1	Mlei_ML0356.g2	Mlei
OG_24	Mlei_ML0728.g20.i1	Mlei_ML0728.g20	Mlei
OG_24	Spis_Spis23631_1	Spis_Spis23631_1	Spis
OG_24	Spis_Spis6706_1	Spis_Spis6706_1	Spis
OG_24	Hvul_g20849_1	Hvul_g20849_1	Hvul
OG_24	Aque_Aqu2.1.26614_001	Aque_Aqu2.1.26614_001	Aque
OG_24	Mlei_ML0850.g12.i1	Mlei_ML0850.g12	Mlei
OG_24	Aque_Aqu2.1.21108_001	Aque_Aqu2.1.21108_001	Aque
OG_24	Hvul_g11806_1	Hvul_g11806_1	Hvul
OG_24	Mlei_ML1353.g9.i1	Mlei_ML1353.g9	Mlei
OG_24	Aque_Aqu2.1.34977_001	Aque_Aqu2.1.34977_001	Aque
OG_24	Mlei_ML4631.g1.i1	Mlei_ML4631.g1	Mlei
OG_24	Aque_Aqu2.1.44366_001	Aque_Aqu2.1.44366_001	Aque
OG_24	Mlei_ML0855.g1.i1	Mlei_ML0855.g1	Mlei
OG_24	Aque_Aqu2.1.29570_001	Aque_Aqu2.1.29570_001	Aque
OG_24	Hvul_g13742_1	Hvul_g13742_1	Hvul
OG_24	Aque_Aqu2.1.22276_001	Aque_Aqu2.1.22276_001	Aque
OG_24	Spis_Spis23085_1	Spis_Spis23085_1	Spis
OG_24	Aque_Aqu2.1.00987_001	Aque_Aqu2.1.00987_001	Aque
OG_24	Aque_Aqu2.1.23076_001	Aque_Aqu2.1.23076_001	Aque
OG_24	Aque_Aqu2.1.22552_001	Aque_Aqu2.1.22552_001	Aque
OG_24	Spis_Spis2112_1	Spis_Spis2112_1	Spis
OG_24	Aque_Aqu2.1.26279_001	Aque_Aqu2.1.26279_001	Aque
OG_24	Aque_Aqu2.1.36306_001	Aque_Aqu2.1.36306_001	Aque
OG_24	Aque_Aqu2.1.37403_001	Aque_Aqu2.1.37403_001	Aque
OG_24	Aque_Aqu2.1.31662_001	Aque_Aqu2.1.31662_001	Aque
OG_24	Nvec_NVE5348	Nvec_NVE5348	Nvec
OG_24	Aque_Aqu2.1.01607_001	Aque_Aqu2.1.01607_001	Aque
OG_24	Aque_Aqu2.1.17241_001	Aque_Aqu2.1.17241_001	Aque
OG_24	Mlei_ML2959.g1.i1	Mlei_ML2959.g1	Mlei
OG_24	Spis_Spis8646_1	Spis_Spis8646_1	Spis
OG_24	Spis_Spis24869_1	Spis_Spis24869_1	Spis
OG_24	Aque_Aqu2.1.18970_001	Aque_Aqu2.1.18970_001	Aque
OG_24	Aque_Aqu2.1.34976_001	Aque_Aqu2.1.34976_001	Aque
OG_24	Aque_Aqu2.1.27655_001	Aque_Aqu2.1.27655_001	Aque
OG_24	Aque_Aqu2.1.11423_001	Aque_Aqu2.1.11423_001	Aque
OG_24	Aque_Aqu2.1.13942_001	Aque_Aqu2.1.13942_001	Aque
OG_24	Aque_Aqu2.1.13943_001	Aque_Aqu2.1.13943_001	Aque
OG_24	Aque_Aqu2.1.30792_001	Aque_Aqu2.1.30792_001	Aque
OG_24	Aque_Aqu2.1.05545_001	Aque_Aqu2.1.05545_001	Aque
OG_24	Aque_Aqu2.1.42382_001	Aque_Aqu2.1.42382_001	Aque
OG_24	Aque_Aqu2.1.25359_001	Aque_Aqu2.1.25359_001	Aque
OG_24	Aque_Aqu2.1.25361_001	Aque_Aqu2.1.25361_001	Aque
OG_24	Aque_Aqu2.1.25372_001	Aque_Aqu2.1.25372_001	Aque
OG_24	Aque_Aqu2.1.13522_001	Aque_Aqu2.1.13522_001	Aque
OG_24	Aque_Aqu2.1.15531_001	Aque_Aqu2.1.15531_001	Aque
OG_24	Aque_Aqu2.1.03880_001	Aque_Aqu2.1.03880_001	Aque
OG_24	Aque_Aqu2.1.29573_001	Aque_Aqu2.1.29573_001	Aque
OG_24	Aque_Aqu2.1.29574_001	Aque_Aqu2.1.29574_001	Aque
OG_24	Aque_Aqu2.1.36860_001	Aque_Aqu2.1.36860_001	Aque
OG_24	Aque_Aqu2.1.14469_001	Aque_Aqu2.1.14469_001	Aque
OG_24	Aque_Aqu2.1.22895_001	Aque_Aqu2.1.22895_001	Aque
OG_24	Aque_Aqu2.1.22897_001	Aque_Aqu2.1.22897_001	Aque
OG_24	Aque_Aqu2.1.21470_001	Aque_Aqu2.1.21470_001	Aque
OG_24	Aque_Aqu2.1.05991_001	Aque_Aqu2.1.05991_001	Aque
OG_24	Aque_Aqu2.1.25841_001	Aque_Aqu2.1.25841_001	Aque
OG_24	Aque_Aqu2.1.17667_001	Aque_Aqu2.1.17667_001	Aque
OG_24	Aque_Aqu2.1.12379_001	Aque_Aqu2.1.12379_001	Aque
OG_24	Aque_Aqu2.1.16148_001	Aque_Aqu2.1.16148_001	Aque
OG_24	Aque_Aqu2.1.17238_001	Aque_Aqu2.1.17238_001	Aque
OG_24	Aque_Aqu2.1.12514_001	Aque_Aqu2.1.12514_001	Aque
OG_24	Aque_Aqu2.1.09415_001	Aque_Aqu2.1.09415_001	Aque
OG_24	Aque_Aqu2.1.06427_001	Aque_Aqu2.1.06427_001	Aque
OG_24	Aque_Aqu2.1.30147_001	Aque_Aqu2.1.30147_001	Aque
OG_24	Aque_Aqu2.1.39532_001	Aque_Aqu2.1.39532_001	Aque
OG_24	Aque_Aqu2.1.39535_001	Aque_Aqu2.1.39535_001	Aque
OG_24	Aque_Aqu2.1.40458_001	Aque_Aqu2.1.40458_001	Aque
OG_24	Mlei_ML1758.g1.i1	Mlei_ML1758.g1	Mlei
OG_24	Mlei_ML2228.g1.i1	Mlei_ML2228.g1	Mlei
OG_24	Mlei_ML3201.g6.i1	Mlei_ML3201.g6	Mlei
OG_24	Mlei_ML3287.g1.i1	Mlei_ML3287.g1	Mlei
OG_25	Aque_Aqu2.1.33581_001	Aque_Aqu2.1.33581_001	Aque
OG_25	Spis_XP_022782626_1	Spis_XP_022782626_1	Spis
OG_25	Mmus_ENSMUST00000027125	Mmus_ENSMUSG00000025981	Mmus
OG_25	Mmus_ENSMUST00000043211	Mmus_ENSMUSG00000039914	Mmus
OG_25	Nvec_v1g183953	Nvec_v1g183953	Nvec
OG_25	Nvec_v1g226021	Nvec_v1g226021	Nvec
OG_25	Spolac_c97999_g1_i2_m.16198c97999-g1	Spolac_c97999_g1_i2_m.16198c97999-g1	Spolac
OG_25	Dmel_FBtr0086116	CG9410	Dmel
OG_25	Mlei_ML0797.g12.i1	Mlei_ML0797.g12	Mlei
OG_25	HoiH23_PlH23_008168-RA	HoiH23_PlH23_008168	HoiH23
OG_25	TrH2_TrispH2_004806-RA	TrH2_TrispH2_004806	TrH2
OG_25	Hhon_g02808.t1	Hhon_g02808.t1	Hhon
OG_25	Tadh_TriadT22596	Tadh_TriadG22596	Tadh
OG_25	Hvul_g3779_1	Hvul_g3779_1	Hvul
OG_26	Tadh_TriadT24969	Tadh_TriadG24969	Tadh
OG_26	Mmus_ENSMUST00000077375	Mmus_ENSMUSG00000000037	Mmus
OG_26	Nvec_NVE23445	Nvec_NVE23445	Nvec
OG_26	Nvec_v1g25760	Nvec_v1g25760	Nvec
OG_26	Nvec_NVE1467	Nvec_NVE1467	Nvec
OG_26	Mmus_ENSMUST00000063063	Mmus_ENSMUSG00000044770	Mmus
OG_26	Mmus_ENSMUST00000064991	Mmus_ENSMUSG00000000085	Mmus
OG_26	Dmel_FBtr0082102	Scm	Dmel
OG_26	Nvec_NVE23449	Nvec_NVE23449	Nvec
OG_26	Spis_XP_022788860_1	Spis_XP_022788860_1	Spis
OG_26	Spolac_c102077_g1_i1_m.27852c102077-g1	Spolac_c102077_g1_i1_m.27852c102077-g1	Spolac
OG_26	HoiH23_PlH23_004348-RA	HoiH23_PlH23_004348	HoiH23
OG_26	TrH2_TrispH2_003714-RA	TrH2_TrispH2_003714	TrH2
OG_26	Hhon_g06420.t1	Hhon_g06420.t1	Hhon
OG_26	Hvul_g7498_1	Hvul_g7498_1	Hvul
OG_26	Spis_XP_022777959_1	Spis_XP_022777959_1	Spis
OG_27	Tadh_TriadT17057	Tadh_TriadG17057	Tadh
OG_27	Aque_Aqu2.1.24920_001	Aque_Aqu2.1.24920_001	Aque
OG_27	Spis_XP_022789408_1	Spis_XP_022789408_1	Spis
OG_27	Mmus_ENSMUST00000064476	Mmus_ENSMUSG00000052549	Mmus
OG_27	Hvul_g15460_1	Hvul_g15460_1	Hvul
OG_27	Nvec_v1g94334	Nvec_v1g94334	Nvec
OG_27	Nvec_v1g151519	Nvec_v1g151519	Nvec
OG_27	Spolac_c79413_g1_i1_m.2354c79413-g1	Spolac_c79413_g1_i1_m.2354c79413-g1	Spolac
OG_27	Mlei_ML2345.g23.i1	Mlei_ML2345.g23	Mlei
OG_27	HoiH23_PlH23_004349-RA	HoiH23_PlH23_004349	HoiH23
OG_27	TrH2_TrispH2_003713-RA	TrH2_TrispH2_003713	TrH2
OG_27	Hhon_g06419.t1	Hhon_g06419.t1	Hhon
OG_27	Mmus_ENSMUST00000089289	Mmus_ENSMUSG00000022911	Mmus
OG_28	Aque_Aqu2.1.33588_001	Aque_Aqu2.1.33588_001	Aque
OG_28	Spis_XP_022785897_1	Spis_XP_022785897_1	Spis
OG_28	Mmus_ENSMUST00000027266	Mmus_ENSMUSG00000026097	Mmus
OG_28	Mmus_ENSMUST00000026409	Mmus_ENSMUSG00000025353	Mmus
OG_28	Mmus_ENSMUST00000052919	Mmus_ENSMUSG00000038150	Mmus
OG_28	Hvul_g30014_1	Hvul_g30014_1	Hvul
OG_28	Hvul_g23350_1	Hvul_g23350_1	Hvul
OG_28	Hvul_g24082_1	Hvul_g24082_1	Hvul
OG_28	Nvec_v1g241507	Nvec_v1g241507	Nvec
OG_28	Nvec_v1g147955	Nvec_v1g147955	Nvec
OG_28	Spolac_c95173_g1_i1_m.11068c95173-g1	Spolac_c95173_g1_i1_m.11068c95173-g1	Spolac
OG_28	Dmel_FBtr0078423	ORMDL	Dmel
OG_28	Mlei_ML0407.g30.i1	Mlei_ML0407.g30	Mlei
OG_28	HoiH23_PlH23_005653-RA	HoiH23_PlH23_005653	HoiH23
OG_28	TrH2_TrispH2_011088-RA	TrH2_TrispH2_011088	TrH2
OG_28	Hhon_g08401.t1	Hhon_g08401.t1	Hhon
OG_28	Tadh_TriadT23050	Tadh_TriadG23050	Tadh
OG_28	Mmus_ENSMUST00000190734	Mmus_ENSMUSG00000100679	Mmus
OG_28	Hvul_g9809_1	Hvul_g9809_1	Hvul
OG_29	Aque_Aqu2.1.33594_001	Aque_Aqu2.1.33594_001	Aque
OG_29	Hvul_g15490_1	Hvul_g15490_1	Hvul
OG_29	HoiH23_PlH23_011357-RA	HoiH23_PlH23_011357	HoiH23
OG_29	TrH2_TrispH2_007510-RA	TrH2_TrispH2_007510	TrH2
OG_29	Hhon_g11491.t1	Hhon_g11491.t1	Hhon
OG_29	Tadh_TriadT22540	Tadh_TriadG22540	Tadh
OG_29	Aque_Aqu2.1.02419_001	Aque_Aqu2.1.02419_001	Aque
OG_29	Spis_XP_022782515_1	Spis_XP_022782515_1	Spis
OG_29	Nvec_v1g197432	Nvec_v1g197432	Nvec
OG_29	Spolac_c100345_g1_i1_m.22171c100345-g1	Spolac_c100345_g1_i1_m.22171c100345-g1	Spolac
OG_29	Mlei_ML0508.g9.i1	Mlei_ML0508.g9	Mlei
OG_29	Dmel_FBtr0072814	metl	Dmel
OG_29	Mmus_ENSMUST00000112186	Mmus_ENSMUSG00000041975	Mmus
OG_29	Mmus_ENSMUST00000021030	Mmus_ENSMUSG00000020691	Mmus
OG_29	Hvul_g15489_1	Hvul_g15489_1	Hvul
OG_30	Aque_Aqu2.1.33596_001	Aque_Aqu2.1.33596_001	Aque
OG_30	Spis_XP_022787332_1	Spis_XP_022787332_1	Spis
OG_30	Mmus_ENSMUST00000002043	Mmus_ENSMUSG00000078622	Mmus
OG_30	Nvec_v1g203929	Nvec_v1g203929	Nvec
OG_30	Spolac_c103774_g1_i1_m.36089c103774-g1	Spolac_c103774_g1_i1_m.36089c103774-g1	Spolac
OG_30	Spolac_c103774_g1_i2_m.36091c103774-g1	Spolac_c103774_g1_i2_m.36091c103774-g1	Spolac
OG_30	Spolac_c103774_g1_i3_m.36093c103774-g1	Spolac_c103774_g1_i3_m.36093c103774-g1	Spolac
OG_30	Spolac_c103774_g1_i4_m.36095c103774-g1	Spolac_c103774_g1_i4_m.36095c103774-g1	Spolac
OG_30	Dmel_FBtr0077525	CG17593	Dmel
OG_30	Mlei_ML3398.g3.i1	Mlei_ML3398.g3	Mlei
OG_30	HoiH23_PlH23_001327-RA	HoiH23_PlH23_001327	HoiH23
OG_30	TrH2_TrispH2_004870-RA	TrH2_TrispH2_004870	TrH2
OG_30	Hhon_g06308.t1	Hhon_g06308.t1	Hhon
OG_30	Tadh_TriadT55006	Tadh_TriadG55006	Tadh
OG_30	Hvul_g15698_1	Hvul_g15698_1	Hvul
OG_31	Tadh_TriadT56877	Tadh_TriadG56877	Tadh
OG_31	Tadh_TriadT60715	Tadh_TriadG60715	Tadh
OG_31	Tadh_TriadT62478	Tadh_TriadG62478	Tadh
OG_31	Tadh_wf_g11744.t1	Tadh_wf_g11744	Tadh
OG_31	Aque_Aqu2.1.06629_001	Aque_Aqu2.1.06629_001	Aque
OG_31	Tadh_TriadT62578	Tadh_TriadG62578	Tadh
OG_31	Aque_Aqu2.1.17165_001	Aque_Aqu2.1.17165_001	Aque
OG_31	Aque_Aqu2.1.20131_001	Aque_Aqu2.1.20131_001	Aque
OG_31	Aque_Aqu2.1.05814_001	Aque_Aqu2.1.05814_001	Aque
OG_31	Aque_Aqu2.1.09594_001	Aque_Aqu2.1.09594_001	Aque
OG_31	Aque_Aqu2.1.13770_001	Aque_Aqu2.1.13770_001	Aque
OG_31	Aque_Aqu2.1.11708_001	Aque_Aqu2.1.11708_001	Aque
OG_31	Aque_Aqu2.1.01472_001	Aque_Aqu2.1.01472_001	Aque
OG_31	Aque_Aqu2.1.04615_001	Aque_Aqu2.1.04615_001	Aque
OG_31	Aque_Aqu2.1.23575_001	Aque_Aqu2.1.23575_001	Aque
OG_31	Aque_Aqu2.1.05632_001	Aque_Aqu2.1.05632_001	Aque
OG_31	Aque_Aqu2.1.11981_001	Aque_Aqu2.1.11981_001	Aque
OG_31	Aque_Aqu2.1.13907_001	Aque_Aqu2.1.13907_001	Aque
OG_31	Aque_Aqu2.1.22865_001	Aque_Aqu2.1.22865_001	Aque
OG_31	Aque_Aqu2.1.40360_001	Aque_Aqu2.1.40360_001	Aque
OG_31	Spis_XP_022810016_1	Spis_XP_022810016_1	Spis
OG_31	Spis_XP_022810642_1	Spis_XP_022810642_1	Spis
OG_31	Hvul_g7550_1	Hvul_g7550_1	Hvul
OG_31	Spolac_c100804_g1_i1_m.23571c100804-g1NA	Spolac_c100804_g1_i1_m.23571c100804-g1NA	Spolac
OG_31	Spolac_c102574_g1_i2_m.29994c102574-g1NA	Spolac_c102574_g1_i2_m.29994c102574-g1NA	Spolac
OG_31	Spolac_c102574_g1_i2_m.29993c102574-g1NA	Spolac_c102574_g1_i2_m.29993c102574-g1NA	Spolac
OG_31	Spolac_c102704_g1_i2_m.30593c102704-g1NA	Spolac_c102704_g1_i2_m.30593c102704-g1NA	Spolac
OG_31	Spolac_c104788_g1_i2_m.43282c104788-g1NA	Spolac_c104788_g1_i2_m.43282c104788-g1NA	Spolac
OG_31	Spolac_c108097_g1_i1_m.45375c104752-g3	Spolac_c108097_g1_i1_m.45375c104752-g3	Spolac
OG_31	Spolac_c110602_g1_i1_m.45667c110602-g1	Spolac_c110602_g1_i1_m.45667c110602-g1	Spolac
OG_31	Spolac_c35447_g1_i1_m.789c102713-g1	Spolac_c35447_g1_i1_m.789c102713-g1	Spolac
OG_31	Spolac_c44324_g1_i1_m.1294c102574-g1NA	Spolac_c44324_g1_i1_m.1294c102574-g1NA	Spolac
OG_31	Spolac_c85857_g1_i1_m.3832c42392-g1	Spolac_c85857_g1_i1_m.3832c42392-g1	Spolac
OG_31	Spolac_c88558_g2_i1_m.5107c88558-g2NA	Spolac_c88558_g2_i1_m.5107c88558-g2NA	Spolac
OG_31	Spolac_c90077_g4_i1_m.6069c110602-g1	Spolac_c90077_g4_i1_m.6069c110602-g1	Spolac
OG_31	Spolac_c93646_g1_i2_m.9103c93646-g1	Spolac_c93646_g1_i2_m.9103c93646-g1	Spolac
OG_31	Spolac_c93692_g1_i2_m.9140c42392-g1	Spolac_c93692_g1_i2_m.9140c42392-g1	Spolac
OG_31	Spolac_c96538_g1_i1_m.13284c102574-g1NA	Spolac_c96538_g1_i1_m.13284c102574-g1NA	Spolac
OG_31	Spolac_c98396_g1_i2_m.17086c92090-g1	Spolac_c98396_g1_i2_m.17086c92090-g1	Spolac
OG_31	Dmel_FBtr0084176	Fadd	Dmel
OG_31	HoiH23_PlH23_011892-RA	HoiH23_PlH23_011892	HoiH23
OG_31	HoiH23_PlH23_011936-RA	HoiH23_PlH23_011936	HoiH23
OG_31	HoiH23_PlH23_011500-RA	HoiH23_PlH23_011500	HoiH23
OG_31	TrH2_TrispH2_010192-RA	TrH2_TrispH2_010192	TrH2
OG_31	TrH2_TrispH2_002583-RA	TrH2_TrispH2_002583	TrH2
OG_31	TrH2_TrispH2_003730-RA	TrH2_TrispH2_003730	TrH2
OG_31	TrH2_TrispH2_011370-RA	TrH2_TrispH2_011370	TrH2
OG_31	Hhon_g04296.t1	Hhon_g04296.t1	Hhon
OG_31	Hhon_g06092.t1	Hhon_g06092.t1	Hhon
OG_31	Hhon_g08523.t1	Hhon_g08523.t1	Hhon
OG_31	Hhon_g08524.t1	Hhon_g08524.t1	Hhon
OG_31	Hhon_g08527.t1	Hhon_g08527.t1	Hhon
OG_31	Hhon_g09950.t1	Hhon_g09950.t1	Hhon
OG_31	Hhon_g10533.t1	Hhon_g10533.t1	Hhon
OG_31	Hhon_g10721.t1	Hhon_g10721.t1	Hhon
OG_31	Hhon_g11047.t1	Hhon_g11047.t1	Hhon
OG_31	Hhon_g11051.t1	Hhon_g11051.t1	Hhon
OG_31	Hhon_g11675.t1	Hhon_g11675.t1	Hhon
OG_31	Hhon_g11711.t1	Hhon_g11711.t1	Hhon
OG_31	Hhon_g11725.t1	Hhon_g11725.t1	Hhon
OG_31	Hhon_g11737.t1	Hhon_g11737.t1	Hhon
OG_31	Hhon_g11905.t1	Hhon_g11905.t1	Hhon
OG_31	Tadh_wf_g2974.t1	Tadh_wf_g2974	Tadh
OG_31	Spolac_c102574_g1_i2_m.29992c102574-g1NA	Spolac_c102574_g1_i2_m.29992c102574-g1NA	Spolac
OG_31	Hhon_g09941.t1	Hhon_g09941.t1	Hhon
OG_31	Hhon_g11904.t1	Hhon_g11904.t1	Hhon
OG_31	Mmus_ENSMUST00000115163	Mmus_ENSMUSG00000052384	Mmus
OG_31	Hvul_g13337_1	Hvul_g13337_1	Hvul
OG_31	Spolac_c102721_g2_i2_m.30674c102721-g1	Spolac_c102721_g2_i2_m.30674c102721-g1	Spolac
OG_31	Spis_XP_022798994_1	Spis_XP_022798994_1	Spis
OG_31	HoiH23_PlH23_011913-RA	HoiH23_PlH23_011913	HoiH23
OG_31	HoiH23_PlH23_001917-RA	HoiH23_PlH23_001917	HoiH23
OG_31	Hhon_g03061.t1	Hhon_g03061.t1	Hhon
OG_31	Aque_Aqu2.1.10300_001	Aque_Aqu2.1.10300_001	Aque
OG_31	Aque_Aqu2.1.01264_001	Aque_Aqu2.1.01264_001	Aque
OG_31	Aque_Aqu2.1.04351_001	Aque_Aqu2.1.04351_001	Aque
OG_31	Spolac_c103387_g1_i1_m.33990c103387-g1	Spolac_c103387_g1_i1_m.33990c103387-g1	Spolac
OG_31	Spolac_c103387_g1_i2_m.33994c103387-g1	Spolac_c103387_g1_i2_m.33994c103387-g1	Spolac
OG_31	Spolac_c98321_g1_i1_m.16938c110784-g1	Spolac_c98321_g1_i1_m.16938c110784-g1	Spolac
OG_31	TrH2_TrispH2_008391-RA	TrH2_TrispH2_008391	TrH2
OG_31	HoiH23_PlH23_011925-RA	HoiH23_PlH23_011925	HoiH23
OG_31	Tadh_TriadT59577	Tadh_TriadG59577	Tadh
OG_31	TrH2_TrispH2_011162-RA	TrH2_TrispH2_011162	TrH2
OG_31	Hhon_g03863.t1	Hhon_g03863.t1	Hhon
OG_31	Spis_XP_022800149_1	Spis_XP_022800149_1	Spis
OG_31	Spis_XP_022806712_1	Spis_XP_022806712_1	Spis
OG_31	Spolac_c102994_g3_i1_m.32015c102994-g3NA	Spolac_c102994_g3_i1_m.32015c102994-g3NA	Spolac
OG_31	Spolac_c103221_g1_i3_m.33077c103221-g1	Spolac_c103221_g1_i3_m.33077c103221-g1	Spolac
OG_31	Spis_XP_022778190_1	Spis_XP_022778190_1	Spis
OG_31	Spolac_c87189_g1_i1_m.4138c79570-g1	Spolac_c87189_g1_i1_m.4138c79570-g1	Spolac
OG_31	Tadh_TriadT59493	Tadh_TriadG59493	Tadh
OG_31	Spolac_c103956_g1_i4_m.37243c103956-g1NA	Spolac_c103956_g1_i4_m.37243c103956-g1NA	Spolac
OG_31	Aque_Aqu2.1.17144_001	Aque_Aqu2.1.17144_001	Aque
OG_31	Spis_XP_022794581_1	Spis_XP_022794581_1	Spis
OG_31	Spolac_c93646_g1_i1_m.9102c93646-g1	Spolac_c93646_g1_i1_m.9102c93646-g1	Spolac
OG_31	Hhon_g03086.t1	Hhon_g03086.t1	Hhon
OG_31	Aque_Aqu2.1.19317_001	Aque_Aqu2.1.19317_001	Aque
OG_31	Aque_Aqu2.1.19318_001	Aque_Aqu2.1.19318_001	Aque
OG_31	Spolac_c104936_g2_i2_m.44420c104752-g3	Spolac_c104936_g2_i2_m.44420c104752-g3	Spolac
OG_31	Spolac_c104936_g2_i2_m.44419c104752-g3	Spolac_c104936_g2_i2_m.44419c104752-g3	Spolac
OG_31	Spolac_c108282_g1_i1_m.45402c108282-g1	Spolac_c108282_g1_i1_m.45402c108282-g1	Spolac
OG_31	Spolac_c98225_g2_i1_m.16737c106990-g1	Spolac_c98225_g2_i1_m.16737c106990-g1	Spolac
OG_31	Spis_XP_022785508_1	Spis_XP_022785508_1	Spis
OG_31	Spis_Spis6578_1	Spis_Spis6578_1	Spis
OG_31	Aque_Aqu2.1.14843_001	Aque_Aqu2.1.14843_001	Aque
OG_31	Tadh_wf_g8520.t1	Tadh_wf_g8520	Tadh
OG_31	Aque_Aqu2.1.10059_001	Aque_Aqu2.1.10059_001	Aque
OG_31	Spis_Spis24885_1	Spis_Spis24885_1	Spis
OG_31	Spolac_c103221_g1_i2_m.33075c103221-g1	Spolac_c103221_g1_i2_m.33075c103221-g1	Spolac
OG_31	HoiH23_PlH23_001238-RA	HoiH23_PlH23_001238	HoiH23
OG_31	TrH2_TrispH2_011166-RA	TrH2_TrispH2_011166	TrH2
OG_31	Tadh_wf_g11818.t1	Tadh_wf_g11818	Tadh
OG_31	TrH2_TrispH2_011883-RA	TrH2_TrispH2_011883	TrH2
OG_31	Tadh_TriadT60094	Tadh_TriadG60094	Tadh
OG_31	Spolac_c102721_g2_i1_m.30672c102721-g1	Spolac_c102721_g2_i1_m.30672c102721-g1	Spolac
OG_31	Tadh_wf_g11924.t1	Tadh_wf_g11924	Tadh
OG_31	Spolac_c103221_g3_i1_m.33079c103221-g3	Spolac_c103221_g3_i1_m.33079c103221-g3	Spolac
OG_31	Aque_Aqu2.1.10011_001	Aque_Aqu2.1.10011_001	Aque
OG_31	Nvec_NVE25153	Nvec_NVE25153	Nvec
OG_31	Spolac_c103776_g2_i1_m.36109c103776-g2NA	Spolac_c103776_g2_i1_m.36109c103776-g2NA	Spolac
OG_31	Spolac_c92329_g1_i1_m.7726c42392-g1	Spolac_c92329_g1_i1_m.7726c42392-g1	Spolac
OG_31	Spolac_c92339_g3_i2_m.7740c110784-g1	Spolac_c92339_g3_i2_m.7740c110784-g1	Spolac
OG_31	Hhon_g11095.t1	Hhon_g11095.t1	Hhon
OG_31	Hvul_g26018_1	Hvul_g26018_1	Hvul
OG_31	Spolac_c102180_g1_i1_m.28234c102180-g1NA	Spolac_c102180_g1_i1_m.28234c102180-g1NA	Spolac
OG_31	Spolac_c9854_g1_i1_m.355c9854-g1NA	Spolac_c9854_g1_i1_m.355c9854-g1NA	Spolac
OG_31	Aque_Aqu2.1.31036_001	Aque_Aqu2.1.31036_001	Aque
OG_31	Tadh_TriadT61372	Tadh_TriadG61372	Tadh
OG_31	TrH2_TrispH2_006089-RA	TrH2_TrispH2_006089	TrH2
OG_31	Aque_Aqu2.1.14096_001	Aque_Aqu2.1.14096_001	Aque
OG_31	Nvec_NVE20433	Nvec_NVE20433	Nvec
OG_31	Hhon_g10627.t1	Hhon_g10627.t1	Hhon
OG_31	Nvec_v1g135171	Nvec_v1g135171	Nvec
OG_31	Hhon_g04850.t1	Hhon_g04850.t1	Hhon
OG_31	Spolac_c98321_g4_i1_m.16940c110784-g1	Spolac_c98321_g4_i1_m.16940c110784-g1	Spolac
OG_31	Aque_Aqu2.1.10719_001	Aque_Aqu2.1.10719_001	Aque
OG_31	Hhon_g11916.t1	Hhon_g11916.t1	Hhon
OG_31	Hhon_g11864.t1	Hhon_g11864.t1	Hhon
OG_31	Spolac_c88935_g1_i1_m.5321c88935-g1NA	Spolac_c88935_g1_i1_m.5321c88935-g1NA	Spolac
OG_31	Aque_Aqu2.1.32210_001	Aque_Aqu2.1.32210_001	Aque
OG_31	Spolac_c104752_g6_i1_m.43020c100588-g1	Spolac_c104752_g6_i1_m.43020c100588-g1	Spolac
OG_31	Aque_Aqu2.1.04755_001	Aque_Aqu2.1.04755_001	Aque
OG_31	Aque_Aqu2.1.20301_001	Aque_Aqu2.1.20301_001	Aque
OG_31	Aque_Aqu2.1.04540_001	Aque_Aqu2.1.04540_001	Aque
OG_31	Aque_Aqu2.1.09999_001	Aque_Aqu2.1.09999_001	Aque
OG_31	Spolac_c102055_g2_i1_m.27783c102055-g2NA	Spolac_c102055_g2_i1_m.27783c102055-g2NA	Spolac
OG_31	Spolac_c102055_g2_i2_m.27784c102055-g2NA	Spolac_c102055_g2_i2_m.27784c102055-g2NA	Spolac
OG_31	Spolac_c97603_g4_i1_m.15375c97603-g4NA	Spolac_c97603_g4_i1_m.15375c97603-g4NA	Spolac
OG_31	Hhon_g11981.t1	Hhon_g11981.t1	Hhon
OG_31	Aque_Aqu2.1.04056_001	Aque_Aqu2.1.04056_001	Aque
OG_31	HoiH23_PlH23_011990-RA	HoiH23_PlH23_011990	HoiH23
OG_31	Tadh_wf_g11617.t1	Tadh_wf_g11617	Tadh
OG_31	Aque_Aqu2.1.30830_001	Aque_Aqu2.1.30830_001	Aque
OG_31	TrH2_TrispH2_011876-RA	TrH2_TrispH2_011876	TrH2
OG_31	Tadh_wf_g5862.t1	Tadh_wf_g5862	Tadh
OG_31	HoiH23_PlH23_003918-RA	HoiH23_PlH23_003918	HoiH23
OG_31	TrH2_TrispH2_004289-RA	TrH2_TrispH2_004289	TrH2
OG_31	Hhon_g06459.t1	Hhon_g06459.t1	Hhon
OG_31	HoiH23_PlH23_011945-RA	HoiH23_PlH23_011945	HoiH23
OG_31	Aque_Aqu2.1.14147_001	Aque_Aqu2.1.14147_001	Aque
OG_31	Aque_Aqu2.1.08682_001	Aque_Aqu2.1.08682_001	Aque
OG_31	Spolac_c100248_g1_i1_m.21923c100248-g1NA	Spolac_c100248_g1_i1_m.21923c100248-g1NA	Spolac
OG_31	Hvul_g18431_1	Hvul_g18431_1	Hvul
OG_31	TrH2_TrispH2_012042-RA	TrH2_TrispH2_012042	TrH2
OG_31	TrH2_TrispH2_011701-RA	TrH2_TrispH2_011701	TrH2
OG_31	HoiH23_PlH23_011977-RA	HoiH23_PlH23_011977	HoiH23
OG_31	Aque_Aqu2.1.07312_001	Aque_Aqu2.1.07312_001	Aque
OG_31	Aque_Aqu2.1.19319_001	Aque_Aqu2.1.19319_001	Aque
OG_31	Aque_Aqu2.1.04918_001	Aque_Aqu2.1.04918_001	Aque
OG_31	Hhon_g02115.t1	Hhon_g02115.t1	Hhon
OG_31	Hhon_g02118.t1	Hhon_g02118.t1	Hhon
OG_31	Spolac_c101365_g1_i2_m.25399c101365-g1NA	Spolac_c101365_g1_i2_m.25399c101365-g1NA	Spolac
OG_31	Mmus_ENSMUST00000015277	Mmus_ENSMUSG00000015133	Mmus
OG_31	Aque_Aqu2.1.26876_001	Aque_Aqu2.1.26876_001	Aque
OG_31	Spolac_c100248_g1_i2_m.21924c100248-g1NA	Spolac_c100248_g1_i2_m.21924c100248-g1NA	Spolac
OG_31	Spis_XP_022802547_1	Spis_XP_022802547_1	Spis
OG_31	Spis_XP_022795822_1	Spis_XP_022795822_1	Spis
OG_31	Spolac_c95954_g1_i1_m.12285c100240-g3	Spolac_c95954_g1_i1_m.12285c100240-g3	Spolac
OG_31	Tadh_TriadT60659	Tadh_TriadG60659	Tadh
OG_31	Tadh_wf_g11788.t1	Tadh_wf_g11788	Tadh
OG_31	Spis_XP_022785021_1	Spis_XP_022785021_1	Spis
OG_31	Aque_Aqu2.1.43825_001	Aque_Aqu2.1.43825_001	Aque
OG_31	Spolac_c90038_g1_i1_m.6040c90038-g1NA	Spolac_c90038_g1_i1_m.6040c90038-g1NA	Spolac
OG_31	Hhon_g11776.t1	Hhon_g11776.t1	Hhon
OG_31	Aque_Aqu2.1.34632_001	Aque_Aqu2.1.34632_001	Aque
OG_31	Spis_XP_022791710_1	Spis_XP_022791710_1	Spis
OG_31	Tadh_wf_g11352.t1	Tadh_wf_g11352	Tadh
OG_31	TrH2_TrispH2_011754-RA	TrH2_TrispH2_011754	TrH2
OG_31	Hvul_g7920_1	Hvul_g7920_1	Hvul
OG_31	Hvul_g20315_1	Hvul_g20315_1	Hvul
OG_31	Spolac_c91671_g1_i1_m.7122c91671-g1	Spolac_c91671_g1_i1_m.7122c91671-g1	Spolac
OG_31	Aque_Aqu2.1.04080_001	Aque_Aqu2.1.04080_001	Aque
OG_31	Aque_Aqu2.1.28106_001	Aque_Aqu2.1.28106_001	Aque
OG_31	Aque_Aqu2.1.25882_001	Aque_Aqu2.1.25882_001	Aque
OG_31	Hvul_g17171_1	Hvul_g17171_1	Hvul
OG_31	Spolac_c81915_g1_i1_m.2957c79570-g1	Spolac_c81915_g1_i1_m.2957c79570-g1	Spolac
OG_31	Spolac_c103221_g2_i2_m.33083c103221-g2	Spolac_c103221_g2_i2_m.33083c103221-g2	Spolac
OG_31	Hhon_g11682.t1	Hhon_g11682.t1	Hhon
OG_31	Hhon_g11656.t1	Hhon_g11656.t1	Hhon
OG_31	Spis_XP_022789414_1	Spis_XP_022789414_1	Spis
OG_31	Spolac_c98396_g1_i3_m.17087c92090-g1	Spolac_c98396_g1_i3_m.17087c92090-g1	Spolac
OG_31	Hhon_g12003.t1	Hhon_g12003.t1	Hhon
OG_31	Spolac_c103776_g6_i2_m.36114c103776-g6NA	Spolac_c103776_g6_i2_m.36114c103776-g6NA	Spolac
OG_31	Spolac_c80680_g1_i1_m.2691c104935-g1NA	Spolac_c80680_g1_i1_m.2691c104935-g1NA	Spolac
OG_31	Spis_XP_022792913_1	Spis_XP_022792913_1	Spis
OG_31	Hvul_g30745_1	Hvul_g30745_1	Hvul
OG_31	Hhon_g11929.t1	Hhon_g11929.t1	Hhon
OG_31	Hhon_g11959.t1	Hhon_g11959.t1	Hhon
OG_31	Aque_Aqu2.1.25192_001	Aque_Aqu2.1.25192_001	Aque
OG_31	Hvul_g26325_1	Hvul_g26325_1	Hvul
OG_31	Spolac_c104752_g2_i3_m.43014c100588-g1	Spolac_c104752_g2_i3_m.43014c100588-g1	Spolac
OG_31	Spolac_c81406_g2_i1_m.2854c81406-g2NA	Spolac_c81406_g2_i1_m.2854c81406-g2NA	Spolac
OG_31	Spolac_c98755_g2_i1_m.17937c98755-g2	Spolac_c98755_g2_i1_m.17937c98755-g2	Spolac
OG_31	Spolac_c98755_g2_i2_m.17939c98755-g2	Spolac_c98755_g2_i2_m.17939c98755-g2	Spolac
OG_31	Aque_Aqu2.1.15702_001	Aque_Aqu2.1.15702_001	Aque
OG_31	Spolac_c92090_g1_i1_m.7490c92090-g1	Spolac_c92090_g1_i1_m.7490c92090-g1	Spolac
OG_31	Spolac_c102574_g1_i10_m.30008c102574-g1NA	Spolac_c102574_g1_i10_m.30008c102574-g1NA	Spolac
OG_31	Aque_Aqu2.1.14841_001	Aque_Aqu2.1.14841_001	Aque
OG_31	Spolac_c102877_g1_i1_m.31420c102877-g1NA	Spolac_c102877_g1_i1_m.31420c102877-g1NA	Spolac
OG_31	Aque_Aqu2.1.31153_001	Aque_Aqu2.1.31153_001	Aque
OG_31	Hhon_g05160.t1	Hhon_g05160.t1	Hhon
OG_31	Mmus_ENSMUST00000074574	Mmus_ENSMUSG00000043592	Mmus
OG_31	Spolac_c88712_g1_i1_m.5202c88712-g1NA	Spolac_c88712_g1_i1_m.5202c88712-g1NA	Spolac
OG_31	Aque_Aqu2.1.05033_001	Aque_Aqu2.1.05033_001	Aque
OG_31	Spolac_c101580_g1_i6_m.26079c101580-g1NA	Spolac_c101580_g1_i6_m.26079c101580-g1NA	Spolac
OG_31	Aque_Aqu2.1.09595_001	Aque_Aqu2.1.09595_001	Aque
OG_31	Spolac_c104207_g2_i3_m.38868c104207-g2	Spolac_c104207_g2_i3_m.38868c104207-g2	Spolac
OG_31	Spolac_c104207_g2_i2_m.38866c104207-g2	Spolac_c104207_g2_i2_m.38866c104207-g2	Spolac
OG_31	Spis_XP_022808871_1	Spis_XP_022808871_1	Spis
OG_31	Hvul_g26319_1	Hvul_g26319_1	Hvul
OG_31	Tadh_TriadT62070	Tadh_TriadG62070	Tadh
OG_31	HoiH23_PlH23_010275-RA	HoiH23_PlH23_010275	HoiH23
OG_31	TrH2_TrispH2_006445-RA	TrH2_TrispH2_006445	TrH2
OG_31	Spis_XP_022786057_1	Spis_XP_022786057_1	Spis
OG_31	TrH2_TrispH2_011113-RA	TrH2_TrispH2_011113	TrH2
OG_31	Aque_Aqu2.1.08948_001	Aque_Aqu2.1.08948_001	Aque
OG_31	Aque_Aqu2.1.34633_001	Aque_Aqu2.1.34633_001	Aque
OG_31	Spis_XP_022785899_1	Spis_XP_022785899_1	Spis
OG_31	Hhon_g08479.t1	Hhon_g08479.t1	Hhon
OG_31	Spolac_c81406_g1_i1_m.2853c81406-g1NA	Spolac_c81406_g1_i1_m.2853c81406-g1NA	Spolac
OG_31	Aque_Aqu2.1.09115_001	Aque_Aqu2.1.09115_001	Aque
OG_31	Spis_XP_022791722_1	Spis_XP_022791722_1	Spis
OG_31	Spolac_c103067_g1_i1_m.32299c103067-g1	Spolac_c103067_g1_i1_m.32299c103067-g1	Spolac
OG_31	HoiH23_PlH23_011108-RA	HoiH23_PlH23_011108	HoiH23
OG_31	TrH2_TrispH2_009287-RA	TrH2_TrispH2_009287	TrH2
OG_31	Spis_XP_022777676_1	Spis_XP_022777676_1	Spis
OG_31	Spis_XP_022807481_1	Spis_XP_022807481_1	Spis
OG_31	Aque_Aqu2.1.03987_001	Aque_Aqu2.1.03987_001	Aque
OG_31	Hvul_g19702_1	Hvul_g19702_1	Hvul
OG_31	Spolac_c101365_g1_i3_m.25400c101365-g1NA	Spolac_c101365_g1_i3_m.25400c101365-g1NA	Spolac
OG_31	Hvul_g20682_1	Hvul_g20682_1	Hvul
OG_31	Hvul_g12844_1	Hvul_g12844_1	Hvul
OG_31	TrH2_TrispH2_011005-RA	TrH2_TrispH2_011005	TrH2
OG_31	Spolac_c102574_g1_i1_m.29991c102574-g1NA	Spolac_c102574_g1_i1_m.29991c102574-g1NA	Spolac
OG_31	Hhon_g00161.t1	Hhon_g00161.t1	Hhon
OG_31	Tadh_TriadT62452	Tadh_TriadG62452	Tadh
OG_31	Spolac_c93128_g1_i1_m.8509c100588-g1	Spolac_c93128_g1_i1_m.8509c100588-g1	Spolac
OG_31	HoiH23_PlH23_011764-RA	HoiH23_PlH23_011764	HoiH23
OG_31	Aque_Aqu2.1.19867_001	Aque_Aqu2.1.19867_001	Aque
OG_31	Spolac_c104508_g1_i2_m.41081c104207-g1	Spolac_c104508_g1_i2_m.41081c104207-g1	Spolac
OG_31	Aque_Aqu2.1.41827_001	Aque_Aqu2.1.41827_001	Aque
OG_31	Aque_Aqu2.1.29883_001	Aque_Aqu2.1.29883_001	Aque
OG_31	Aque_Aqu2.1.09163_001	Aque_Aqu2.1.09163_001	Aque
OG_31	Spis_Spis22671_1	Spis_Spis22671_1	Spis
OG_31	Hvul_g33043_1	Hvul_g33043_1	Hvul
OG_31	Spolac_c79038_g1_i1_m.2266c79038-g1NA	Spolac_c79038_g1_i1_m.2266c79038-g1NA	Spolac
OG_31	Spolac_c83866_g1_i1_m.3325c83866-g1NA	Spolac_c83866_g1_i1_m.3325c83866-g1NA	Spolac
OG_31	Hhon_g10549.t1	Hhon_g10549.t1	Hhon
OG_31	Hvul_g6273_1	Hvul_g6273_1	Hvul
OG_31	HoiH23_PlH23_011496-RA	HoiH23_PlH23_011496	HoiH23
OG_31	Spolac_c101780_g1_i1_m.26742c101780-g1	Spolac_c101780_g1_i1_m.26742c101780-g1	Spolac
OG_31	Spolac_c91629_g2_i1_m.7068c81406-g1NA	Spolac_c91629_g2_i1_m.7068c81406-g1NA	Spolac
OG_31	Aque_Aqu2.1.06837_001	Aque_Aqu2.1.06837_001	Aque
OG_31	Spolac_c102055_g2_i4_m.27786c102055-g2NA	Spolac_c102055_g2_i4_m.27786c102055-g2NA	Spolac
OG_31	Tadh_hyp_clust3081.t1	Tadh_hyp_clust3081	Tadh
OG_31	Aque_Aqu2.1.44097_001	Aque_Aqu2.1.44097_001	Aque
OG_31	Hvul_g11906_1	Hvul_g11906_1	Hvul
OG_31	TrH2_TrispH2_003589-RA	TrH2_TrispH2_003589	TrH2
OG_31	Tadh_TriadT52019	Tadh_TriadG52019	Tadh
OG_31	Hhon_g10197.t1	Hhon_g10197.t1	Hhon
OG_31	Hhon_g11612.t1	Hhon_g11612.t1	Hhon
OG_31	Tadh_TriadT59585	Tadh_TriadG59585	Tadh
OG_31	Tadh_TriadT61714	Tadh_TriadG61714	Tadh
OG_31	Aque_Aqu2.1.04854_001	Aque_Aqu2.1.04854_001	Aque
OG_31	Spolac_c101365_g1_i1_m.25398c101365-g1NA	Spolac_c101365_g1_i1_m.25398c101365-g1NA	Spolac
OG_31	Spolac_c101560_g1_i1_m.25997c101560-g1	Spolac_c101560_g1_i1_m.25997c101560-g1	Spolac
OG_31	HoiH23_PlH23_011862-RA	HoiH23_PlH23_011862	HoiH23
OG_31	Spolac_c92246_g1_i3_m.7653c92246-g1NA	Spolac_c92246_g1_i3_m.7653c92246-g1NA	Spolac
OG_31	Aque_Aqu2.1.08800_001	Aque_Aqu2.1.08800_001	Aque
OG_31	Hvul_g14365_1	Hvul_g14365_1	Hvul
OG_31	Spolac_c102574_g1_i3_m.29995c102574-g1NA	Spolac_c102574_g1_i3_m.29995c102574-g1NA	Spolac
OG_31	Spolac_c102574_g1_i8_m.30006c102574-g1NA	Spolac_c102574_g1_i8_m.30006c102574-g1NA	Spolac
OG_31	Spolac_c102574_g1_i9_m.30007c102574-g1NA	Spolac_c102574_g1_i9_m.30007c102574-g1NA	Spolac
OG_31	Spolac_c102713_g2_i3_m.30630c102713-g1	Spolac_c102713_g2_i3_m.30630c102713-g1	Spolac
OG_31	Spolac_c104788_g5_i1_m.43288c104788-g5	Spolac_c104788_g5_i1_m.43288c104788-g5	Spolac
OG_31	Aque_Aqu2.1.05813_001	Aque_Aqu2.1.05813_001	Aque
OG_31	Aque_Aqu2.1.08433_001	Aque_Aqu2.1.08433_001	Aque
OG_31	Aque_Aqu2.1.19498_001	Aque_Aqu2.1.19498_001	Aque
OG_31	Spis_XP_022786058_1	Spis_XP_022786058_1	Spis
OG_31	Hhon_g11713.t1	Hhon_g11713.t1	Hhon
OG_31	Aque_Aqu2.1.11755_001	Aque_Aqu2.1.11755_001	Aque
OG_31	Spolac_c103540_g1_i1_m.34772c103540-g1NA	Spolac_c103540_g1_i1_m.34772c103540-g1NA	Spolac
OG_31	Aque_Aqu2.1.09144_001	Aque_Aqu2.1.09144_001	Aque
OG_31	Tadh_TriadT62498	Tadh_TriadG62498	Tadh
OG_31	Aque_Aqu2.1.17574_001	Aque_Aqu2.1.17574_001	Aque
OG_31	Nvec_v1g212027	Nvec_v1g212027	Nvec
OG_31	HoiH23_PlH23_006432-RA	HoiH23_PlH23_006432	HoiH23
OG_31	TrH2_TrispH2_011627-RA	TrH2_TrispH2_011627	TrH2
OG_31	Hhon_g11582.t1	Hhon_g11582.t1	Hhon
OG_31	Spis_XP_022792874_1	Spis_XP_022792874_1	Spis
OG_31	Spolac_c91531_g2_i1_m.6988c91531-g2	Spolac_c91531_g2_i1_m.6988c91531-g2	Spolac
OG_31	Spolac_c95827_g2_i1_m.12093c95827-g2NA	Spolac_c95827_g2_i1_m.12093c95827-g2NA	Spolac
OG_31	HoiH23_PlH23_011732-RA	HoiH23_PlH23_011732	HoiH23
OG_31	TrH2_TrispH2_010395-RA	TrH2_TrispH2_010395	TrH2
OG_31	Tadh_TriadT58059	Tadh_TriadG58059	Tadh
OG_31	Spis_XP_022803673_1	Spis_XP_022803673_1	Spis
OG_31	Hvul_g18433_1	Hvul_g18433_1	Hvul
OG_31	TrH2_TrispH2_012211-RA	TrH2_TrispH2_012211	TrH2
OG_31	Spolac_c103540_g1_i6_m.34775c103540-g1NA	Spolac_c103540_g1_i6_m.34775c103540-g1NA	Spolac
OG_31	Aque_Aqu2.1.26930_001	Aque_Aqu2.1.26930_001	Aque
OG_31	Spis_XP_022804658_1	Spis_XP_022804658_1	Spis
OG_31	Spis_XP_022809066_1	Spis_XP_022809066_1	Spis
OG_31	Nvec_v1g248545	Nvec_v1g248545	Nvec
OG_31	TrH2_TrispH2_010454-RA	TrH2_TrispH2_010454	TrH2
OG_31	TrH2_TrispH2_004407-RA	TrH2_TrispH2_004407	TrH2
OG_31	Aque_Aqu2.1.07815_001	Aque_Aqu2.1.07815_001	Aque
OG_31	Nvec_v1g239513	Nvec_v1g239513	Nvec
OG_31	Spolac_c103221_g3_i4_m.33085c103221-g3	Spolac_c103221_g3_i4_m.33085c103221-g3	Spolac
OG_31	HoiH23_PlH23_011975-RA	HoiH23_PlH23_011975	HoiH23
OG_31	Spolac_c104822_g1_i1_m.43542c104822-g1NA	Spolac_c104822_g1_i1_m.43542c104822-g1NA	Spolac
OG_31	Spolac_c104822_g1_i3_m.43543c104822-g1NA	Spolac_c104822_g1_i3_m.43543c104822-g1NA	Spolac
OG_31	Hhon_g11735.t1	Hhon_g11735.t1	Hhon
OG_31	Spis_XP_022807205_1	Spis_XP_022807205_1	Spis
OG_31	Tadh_wf_g11539.t1	Tadh_wf_g11539	Tadh
OG_31	Aque_Aqu2.1.06657_001	Aque_Aqu2.1.06657_001	Aque
OG_31	Spis_XP_022786056_1	Spis_XP_022786056_1	Spis
OG_31	Aque_Aqu2.1.02436_001	Aque_Aqu2.1.02436_001	Aque
OG_31	Spis_XP_022799008_1	Spis_XP_022799008_1	Spis
OG_31	Spolac_c102574_g1_i5_m.29997c102574-g1NA	Spolac_c102574_g1_i5_m.29997c102574-g1NA	Spolac
OG_31	Spolac_c104953_g1_i3_m.44554c104953-g1	Spolac_c104953_g1_i3_m.44554c104953-g1	Spolac
OG_31	Spolac_c102783_g2_i2_m.30933c102783-g2NA	Spolac_c102783_g2_i2_m.30933c102783-g2NA	Spolac
OG_31	TrH2_TrispH2_010191-RA	TrH2_TrispH2_010191	TrH2
OG_31	Spolac_c102975_g1_i1_m.31921c102975-g1	Spolac_c102975_g1_i1_m.31921c102975-g1	Spolac
OG_31	Spolac_c102975_g1_i2_m.31925c102975-g1	Spolac_c102975_g1_i2_m.31925c102975-g1	Spolac
OG_31	Aque_Aqu2.1.05234_001	Aque_Aqu2.1.05234_001	Aque
OG_31	Spis_XP_022810007_1	Spis_XP_022810007_1	Spis
OG_31	Aque_Aqu2.1.29036_001	Aque_Aqu2.1.29036_001	Aque
OG_31	Spolac_c104508_g1_i1_m.41074c104207-g1	Spolac_c104508_g1_i1_m.41074c104207-g1	Spolac
OG_31	HoiH23_PlH23_004073-RA	HoiH23_PlH23_004073	HoiH23
OG_31	Hhon_g02554.t1	Hhon_g02554.t1	Hhon
OG_31	Spolac_c100588_g1_i1_m.22930c100588-g1	Spolac_c100588_g1_i1_m.22930c100588-g1	Spolac
OG_31	Spolac_c103689_g1_i1_m.35584c103689-g1	Spolac_c103689_g1_i1_m.35584c103689-g1	Spolac
OG_31	Aque_Aqu2.1.03461_001	Aque_Aqu2.1.03461_001	Aque
OG_31	Aque_Aqu2.1.04094_001	Aque_Aqu2.1.04094_001	Aque
OG_31	Tadh_hyp_clust3086d.t1	Tadh_hyp_clust3086d	Tadh
OG_31	Hvul_g26810_1	Hvul_g26810_1	Hvul
OG_31	TrH2_TrispH2_009285-RA	TrH2_TrispH2_009285	TrH2
OG_31	Tadh_TriadT61712	Tadh_TriadG61712	Tadh
OG_31	Aque_Aqu2.1.19870_001	Aque_Aqu2.1.19870_001	Aque
OG_31	Spolac_c104788_g1_i5_m.43287c104788-g1NA	Spolac_c104788_g1_i5_m.43287c104788-g1NA	Spolac
OG_31	Aque_Aqu2.1.24133_001	Aque_Aqu2.1.24133_001	Aque
OG_31	Aque_Aqu2.1.06886_001	Aque_Aqu2.1.06886_001	Aque
OG_31	Spis_XP_022792910_1	Spis_XP_022792910_1	Spis
OG_31	Spis_XP_022807646_1	Spis_XP_022807646_1	Spis
OG_31	Aque_Aqu2.1.08528_001	Aque_Aqu2.1.08528_001	Aque
OG_31	Spis_XP_022804889_1	Spis_XP_022804889_1	Spis
OG_31	Spolac_c100168_g1_i1_m.21695c100168-g1NA	Spolac_c100168_g1_i1_m.21695c100168-g1NA	Spolac
OG_31	TrH2_TrispH2_000529-RA	TrH2_TrispH2_000529	TrH2
OG_31	Spis_XP_022780050_1	Spis_XP_022780050_1	Spis
OG_31	Hvul_g8805_1	Hvul_g8805_1	Hvul
OG_31	Spis_Spis8846_1	Spis_Spis8846_1	Spis
OG_31	Aque_Aqu2.1.04073_001	Aque_Aqu2.1.04073_001	Aque
OG_31	Tadh_TriadT59586	Tadh_TriadG59586	Tadh
OG_31	Spis_XP_022786039_1	Spis_XP_022786039_1	Spis
OG_31	Nvec_NVE11048	Nvec_NVE11048	Nvec
OG_31	HoiH23_PlH23_011737-RA	HoiH23_PlH23_011737	HoiH23
OG_31	Hhon_g02116.t1	Hhon_g02116.t1	Hhon
OG_31	Spolac_c103818_g2_i2_m.36373c103818-g2NA	Spolac_c103818_g2_i2_m.36373c103818-g2NA	Spolac
OG_31	Spolac_c98396_g1_i1_m.17085c92090-g1	Spolac_c98396_g1_i1_m.17085c92090-g1	Spolac
OG_31	Spolac_c91531_g1_i1_m.6987c91531-g1	Spolac_c91531_g1_i1_m.6987c91531-g1	Spolac
OG_31	HoiH23_PlH23_003994-RA	HoiH23_PlH23_003994	HoiH23
OG_31	Hhon_g04250.t1	Hhon_g04250.t1	Hhon
OG_31	Aque_Aqu2.1.08817_001	Aque_Aqu2.1.08817_001	Aque
OG_31	Spis_XP_022800903_1	Spis_XP_022800903_1	Spis
OG_31	Hvul_g3962_1	Hvul_g3962_1	Hvul
OG_31	Spolac_c102574_g1_i7_m.30003c102574-g1NA	Spolac_c102574_g1_i7_m.30003c102574-g1NA	Spolac
OG_31	Spolac_c101576_g1_i2_m.26054c101576-g1	Spolac_c101576_g1_i2_m.26054c101576-g1	Spolac
OG_31	HoiH23_PlH23_005296-RA	HoiH23_PlH23_005296	HoiH23
OG_31	Spolac_c104752_g2_i2_m.43012c100588-g1	Spolac_c104752_g2_i2_m.43012c100588-g1	Spolac
OG_31	Spolac_c103221_g3_i3_m.33081c103221-g3	Spolac_c103221_g3_i3_m.33081c103221-g3	Spolac
OG_31	HoiH23_PlH23_008903-RA	HoiH23_PlH23_008903	HoiH23
OG_31	Hhon_g11770.t1	Hhon_g11770.t1	Hhon
OG_31	Spolac_c92246_g1_i4_m.7654c92246-g1NA	Spolac_c92246_g1_i4_m.7654c92246-g1NA	Spolac
OG_31	HoiH23_PlH23_010175-RA	HoiH23_PlH23_010175	HoiH23
OG_31	Hvul_g22366_1	Hvul_g22366_1	Hvul
OG_31	Spolac_c102001_g2_i1_m.27561c102001-g2NA	Spolac_c102001_g2_i1_m.27561c102001-g2NA	Spolac
OG_31	Aque_Aqu2.1.17167_001	Aque_Aqu2.1.17167_001	Aque
OG_31	Aque_Aqu2.1.37271_001	Aque_Aqu2.1.37271_001	Aque
OG_31	Spis_XP_022798992_1	Spis_XP_022798992_1	Spis
OG_31	Mmus_ENSMUST00000037666	Mmus_ENSMUSG00000070056	Mmus
OG_31	Hvul_g21621_1	Hvul_g21621_1	Hvul
OG_31	Nvec_v1g239514	Nvec_v1g239514	Nvec
OG_31	Nvec_v1g94433	Nvec_v1g94433	Nvec
OG_31	Spolac_c100168_g1_i2_m.21696c100168-g1NA	Spolac_c100168_g1_i2_m.21696c100168-g1NA	Spolac
OG_31	Spolac_c101576_g2_i1_m.26053c101576-g2	Spolac_c101576_g2_i1_m.26053c101576-g2	Spolac
OG_31	Spolac_c103937_g1_i7_m.37111c103937-g1	Spolac_c103937_g1_i7_m.37111c103937-g1	Spolac
OG_31	Spolac_c87776_g1_i1_m.4471c87776-g1	Spolac_c87776_g1_i1_m.4471c87776-g1	Spolac
OG_31	Spolac_c93950_g1_i1_m.9466c106990-g1	Spolac_c93950_g1_i1_m.9466c106990-g1	Spolac
OG_31	Tadh_TriadT52746	Tadh_TriadG52746	Tadh
OG_31	Aque_Aqu2.1.17967_001	Aque_Aqu2.1.17967_001	Aque
OG_31	Spolac_c104752_g3_i1_m.43011c104752-g3	Spolac_c104752_g3_i1_m.43011c104752-g3	Spolac
OG_31	HoiH23_PlH23_011682-RA	HoiH23_PlH23_011682	HoiH23
OG_31	TrH2_TrispH2_008486-RA	TrH2_TrispH2_008486	TrH2
OG_31	HoiH23_PlH23_011188-RA	HoiH23_PlH23_011188	HoiH23
OG_31	TrH2_TrispH2_011112-RA	TrH2_TrispH2_011112	TrH2
OG_31	Hhon_g07909.t1	Hhon_g07909.t1	Hhon
OG_31	Aque_Aqu2.1.34631_001	Aque_Aqu2.1.34631_001	Aque
OG_31	Spolac_c42392_g1_i1_m.1201c42392-g1	Spolac_c42392_g1_i1_m.1201c42392-g1	Spolac
OG_31	Spolac_c102574_g1_i4_m.29996c102574-g1NA	Spolac_c102574_g1_i4_m.29996c102574-g1NA	Spolac
OG_31	Aque_Aqu2.1.08608_001	Aque_Aqu2.1.08608_001	Aque
OG_31	Spis_XP_022802692_1	Spis_XP_022802692_1	Spis
OG_31	Spis_XP_022807463_1	Spis_XP_022807463_1	Spis
OG_31	Hvul_g14364_1	Hvul_g14364_1	Hvul
OG_31	Hvul_g3966_1	Hvul_g3966_1	Hvul
OG_31	Nvec_v1g71335	Nvec_v1g71335	Nvec
OG_31	Aque_Aqu2.1.03826_001	Aque_Aqu2.1.03826_001	Aque
OG_31	Aque_Aqu2.1.13657_001	Aque_Aqu2.1.13657_001	Aque
OG_31	Aque_Aqu2.1.19496_001	Aque_Aqu2.1.19496_001	Aque
OG_31	Spis_XP_022784768_1	Spis_XP_022784768_1	Spis
OG_31	Spis_XP_022809711_1	Spis_XP_022809711_1	Spis
OG_31	Spolac_c104953_g1_i1_m.44550c104953-g1	Spolac_c104953_g1_i1_m.44550c104953-g1	Spolac
OG_31	HoiH23_PlH23_011905-RA	HoiH23_PlH23_011905	HoiH23
OG_31	TrH2_TrispH2_012122-RA	TrH2_TrispH2_012122	TrH2
OG_31	Aque_Aqu2.1.41985_001	Aque_Aqu2.1.41985_001	Aque
OG_31	Aque_Aqu2.1.13096_001	Aque_Aqu2.1.13096_001	Aque
OG_31	Nvec_v1g225310	Nvec_v1g225310	Nvec
OG_31	Hhon_g07121.t1	Hhon_g07121.t1	Hhon
OG_31	Tadh_TriadT60663	Tadh_TriadG60663	Tadh
OG_31	Aque_Aqu2.1.15733_001	Aque_Aqu2.1.15733_001	Aque
OG_31	Spis_XP_022810005_1	Spis_XP_022810005_1	Spis
OG_31	Spolac_c104788_g1_i4_m.43286c104788-g1NA	Spolac_c104788_g1_i4_m.43286c104788-g1NA	Spolac
OG_31	Spolac_c104953_g1_i4_m.44557c104953-g1	Spolac_c104953_g1_i4_m.44557c104953-g1	Spolac
OG_31	HoiH23_PlH23_011950-RA	HoiH23_PlH23_011950	HoiH23
OG_31	TrH2_TrispH2_011521-RA	TrH2_TrispH2_011521	TrH2
OG_31	Hhon_g10808.t1	Hhon_g10808.t1	Hhon
OG_31	Aque_Aqu2.1.26691_001	Aque_Aqu2.1.26691_001	Aque
OG_31	HoiH23_PlH23_006446-RA	HoiH23_PlH23_006446	HoiH23
OG_31	Spis_XP_022785642_1	Spis_XP_022785642_1	Spis
OG_31	Tadh_TriadT59581	Tadh_TriadG59581	Tadh
OG_31	Aque_Aqu2.1.11140_001	Aque_Aqu2.1.11140_001	Aque
OG_31	Aque_Aqu2.1.12856_001	Aque_Aqu2.1.12856_001	Aque
OG_31	Aque_Aqu2.1.34251_001	Aque_Aqu2.1.34251_001	Aque
OG_31	Aque_Aqu2.1.32251_001	Aque_Aqu2.1.32251_001	Aque
OG_31	Hvul_g26891_1	Hvul_g26891_1	Hvul
OG_31	HoiH23_PlH23_010171-RA	HoiH23_PlH23_010171	HoiH23
OG_31	HoiH23_PlH23_006011-RA	HoiH23_PlH23_006011	HoiH23
OG_31	Hhon_g04269.t1	Hhon_g04269.t1	Hhon
OG_31	Hhon_g11955.t1	Hhon_g11955.t1	Hhon
OG_31	Spolac_c90038_g1_i2_m.6043c90038-g1NA	Spolac_c90038_g1_i2_m.6043c90038-g1NA	Spolac
OG_31	Aque_Aqu2.1.17572_001	Aque_Aqu2.1.17572_001	Aque
OG_31	Spis_XP_022787453_1	Spis_XP_022787453_1	Spis
OG_31	Spolac_c103540_g1_i5_m.34774c103540-g1NA	Spolac_c103540_g1_i5_m.34774c103540-g1NA	Spolac
OG_31	Dmel_FBtr0086725	imd	Dmel
OG_31	TrH2_TrispH2_010329-RA	TrH2_TrispH2_010329	TrH2
OG_31	Aque_Aqu2.1.39149_001	Aque_Aqu2.1.39149_001	Aque
OG_31	Spis_XP_022802676_1	Spis_XP_022802676_1	Spis
OG_31	Spis_XP_022803681_1	Spis_XP_022803681_1	Spis
OG_31	Spis_XP_022808473_1	Spis_XP_022808473_1	Spis
OG_31	Spolac_c101527_g2_i2_m.25893c101527-g2NA	Spolac_c101527_g2_i2_m.25893c101527-g2NA	Spolac
OG_31	Spolac_c102055_g2_i3_m.27785c102055-g2NA	Spolac_c102055_g2_i3_m.27785c102055-g2NA	Spolac
OG_31	Tadh_TriadT61020	Tadh_TriadG61020	Tadh
OG_31	Aque_Aqu2.1.17233_001	Aque_Aqu2.1.17233_001	Aque
OG_31	Aque_Aqu2.1.17145_001	Aque_Aqu2.1.17145_001	Aque
OG_31	Hhon_g05332.t1	Hhon_g05332.t1	Hhon
OG_31	Aque_Aqu2.1.13766_001	Aque_Aqu2.1.13766_001	Aque
OG_31	Aque_Aqu2.1.02767_001	Aque_Aqu2.1.02767_001	Aque
OG_31	Aque_Aqu2.1.14695_001	Aque_Aqu2.1.14695_001	Aque
OG_31	Tadh_hyp_clust3086a.t1	Tadh_hyp_clust3086a	Tadh
OG_31	Tadh_TriadT60508	Tadh_TriadG60508	Tadh
OG_31	Aque_Aqu2.1.05140_001	Aque_Aqu2.1.05140_001	Aque
OG_31	Aque_Aqu2.1.20652_001	Aque_Aqu2.1.20652_001	Aque
OG_31	TrH2_TrispH2_006164-RA	TrH2_TrispH2_006164	TrH2
OG_31	HoiH23_PlH23_002016-RA	HoiH23_PlH23_002016	HoiH23
OG_31	Spis_XP_022791724_1	Spis_XP_022791724_1	Spis
OG_31	Spis_XP_022804632_1	Spis_XP_022804632_1	Spis
OG_31	TrH2_TrispH2_012105-RA	TrH2_TrispH2_012105	TrH2
OG_31	Tadh_TriadT59584	Tadh_TriadG59584	Tadh
OG_31	Aque_Aqu2.1.06761_001	Aque_Aqu2.1.06761_001	Aque
OG_31	Aque_Aqu2.1.22867_001	Aque_Aqu2.1.22867_001	Aque
OG_31	Spis_XP_022787929_1	Spis_XP_022787929_1	Spis
OG_31	TrH2_TrispH2_010522-RA	TrH2_TrispH2_010522	TrH2
OG_31	TrH2_TrispH2_005344-RA	TrH2_TrispH2_005344	TrH2
OG_31	Spis_XP_022795821_1	Spis_XP_022795821_1	Spis
OG_31	Spolac_c98225_g3_i1_m.16738c106990-g1	Spolac_c98225_g3_i1_m.16738c106990-g1	Spolac
OG_31	Tadh_TriadT55793	Tadh_TriadG55793	Tadh
OG_31	HoiH23_PlH23_007958-RA	HoiH23_PlH23_007958	HoiH23
OG_31	TrH2_TrispH2_010193-RA	TrH2_TrispH2_010193	TrH2
[truncated: 187,710 more rows]

## Sheet: e) Placozoan orthology pairs
Transcript 1	Transcript 2
TrH2_TrispH2_004461-RA	HoiH23_PlH23_009112-RA
Hhon_g00001.t1	HoiH23_PlH23_009112-RA
Hhon_g00001.t1	TrH2_TrispH2_004461-RA
Tadh_wf_g7100.t1	HoiH23_PlH23_009112-RA
Tadh_wf_g7100.t1	TrH2_TrispH2_004461-RA
Tadh_wf_g7100.t1	Hhon_g00001.t1
Hhon_g00002.t1	HoiH23_PlH23_009111-RA
Hhon_g00002.t1	TrH2_TrispH2_004460-RA
TrH2_TrispH2_004460-RA	HoiH23_PlH23_009111-RA
Tadh_TriadT58222	HoiH23_PlH23_009111-RA
Tadh_TriadT58222	TrH2_TrispH2_004460-RA
Tadh_TriadT58222	Hhon_g00002.t1
TrH2_TrispH2_004459-RA	HoiH23_PlH23_009110-RA
Hhon_g00003.t1	HoiH23_PlH23_009110-RA
Hhon_g00003.t1	TrH2_TrispH2_004459-RA
Tadh_TriadT58221	HoiH23_PlH23_009110-RA
Tadh_TriadT58221	TrH2_TrispH2_004459-RA
Tadh_TriadT58221	Hhon_g00003.t1
Tadh_TriadT58220	HoiH23_PlH23_009109-RA
Tadh_TriadT58220	TrH2_TrispH2_004458-RA
Tadh_TriadT58220	Hhon_g00004.t1
TrH2_TrispH2_004458-RA	HoiH23_PlH23_009109-RA
Hhon_g00004.t1	HoiH23_PlH23_009109-RA
Hhon_g00004.t1	TrH2_TrispH2_004458-RA
Hhon_g00005.t1	HoiH23_PlH23_009108-RA
Hhon_g00005.t1	TrH2_TrispH2_004457-RA
Tadh_TriadT58219	HoiH23_PlH23_009108-RA
Tadh_TriadT58219	TrH2_TrispH2_004457-RA
Tadh_TriadT58219	Hhon_g00005.t1
TrH2_TrispH2_004457-RA	HoiH23_PlH23_009108-RA
HoiH23_PlH23_008531-RA	TrH2_TrispH2_000679-RA
HoiH23_PlH23_008531-RA	Hhon_g00012.t1
HoiH23_PlH23_008531-RA	Tadh_TriadT58215
Hhon_g00012.t1	TrH2_TrispH2_000679-RA
Tadh_TriadT58215	TrH2_TrispH2_000679-RA
Tadh_TriadT58215	Hhon_g00012.t1
Hhon_g00014.t1	TrH2_TrispH2_000677-RA
Tadh_TriadT58213	TrH2_TrispH2_000677-RA
Tadh_TriadT58213	Hhon_g00014.t1
HoiH23_PlH23_008528-RA	TrH2_TrispH2_000677-RA
HoiH23_PlH23_008528-RA	Hhon_g00014.t1
HoiH23_PlH23_008528-RA	Tadh_TriadT58213
Hhon_g00015.t1	TrH2_TrispH2_000676-RA
HoiH23_PlH23_008527-RA	TrH2_TrispH2_000676-RA
HoiH23_PlH23_008527-RA	Hhon_g00015.t1
HoiH23_PlH23_008527-RA	Tadh_TriadT58212
Tadh_TriadT58212	TrH2_TrispH2_000676-RA
Tadh_TriadT58212	Hhon_g00015.t1
Tadh_TriadT50516	TrH2_TrispH2_000671-RA
Tadh_TriadT50516	Hhon_g00020.t1
Hhon_g00020.t1	TrH2_TrispH2_000671-RA
HoiH23_PlH23_008521-RA	TrH2_TrispH2_000671-RA
HoiH23_PlH23_008521-RA	Hhon_g00020.t1
HoiH23_PlH23_008521-RA	Tadh_TriadT50516
Hhon_g00021.t1	TrH2_TrispH2_000670-RA
HoiH23_PlH23_008520-RA	TrH2_TrispH2_000670-RA
HoiH23_PlH23_008520-RA	Hhon_g00021.t1
HoiH23_PlH23_008520-RA	Tadh_wf_g7082.t1
Tadh_wf_g7082.t1	TrH2_TrispH2_000670-RA
Tadh_wf_g7082.t1	Hhon_g00021.t1
HoiH23_PlH23_008515-RA	TrH2_TrispH2_000665-RA
HoiH23_PlH23_008515-RA	Hhon_g00026.t1
HoiH23_PlH23_008515-RA	Tadh_TriadT36227
Hhon_g00026.t1	TrH2_TrispH2_000665-RA
Tadh_TriadT36227	TrH2_TrispH2_000665-RA
Tadh_TriadT36227	Hhon_g00026.t1
Tadh_TriadT58198	TrH2_TrispH2_000664-RA
Tadh_TriadT58198	Hhon_g00027.t1
HoiH23_PlH23_008514-RA	TrH2_TrispH2_000664-RA
HoiH23_PlH23_008514-RA	Hhon_g00027.t1
HoiH23_PlH23_008514-RA	Tadh_TriadT58198
Hhon_g00027.t1	TrH2_TrispH2_000664-RA
Tadh_TriadT58188	TrH2_TrispH2_000656-RA
Tadh_TriadT58188	Hhon_g00034.t1
Tadh_TriadT58188	HoiH23_PlH23_009604-RA
Hhon_g00034.t1	TrH2_TrispH2_000656-RA
HoiH23_PlH23_009604-RA	TrH2_TrispH2_000656-RA
HoiH23_PlH23_009604-RA	Hhon_g00034.t1
HoiH23_PlH23_009603-RA	TrH2_TrispH2_000655-RA
HoiH23_PlH23_009603-RA	Hhon_g00035.t1
Hhon_g00035.t1	TrH2_TrispH2_000655-RA
Tadh_TriadT58187	TrH2_TrispH2_000655-RA
Tadh_TriadT58187	Hhon_g00035.t1
Tadh_TriadT58187	HoiH23_PlH23_009603-RA
Tadh_wf_g7057.t1	TrH2_TrispH2_000652-RA
Tadh_wf_g7057.t1	Hhon_g00038.t1
Tadh_wf_g7057.t1	HoiH23_PlH23_009600-RA
HoiH23_PlH23_009600-RA	TrH2_TrispH2_000652-RA
HoiH23_PlH23_009600-RA	Hhon_g00038.t1
Hhon_g00038.t1	TrH2_TrispH2_000652-RA
HoiH23_PlH23_005222-RA	TrH2_TrispH2_000642-RA
HoiH23_PlH23_005222-RA	Hhon_g00050.t1
HoiH23_PlH23_005222-RA	Tadh_TriadT63338
Hhon_g00050.t1	TrH2_TrispH2_000642-RA
Tadh_TriadT63338	TrH2_TrispH2_000642-RA
Tadh_TriadT63338	Hhon_g00050.t1
Hhon_g00052.t1	TrH2_TrispH2_000640-RA
HoiH23_PlH23_005224-RA	TrH2_TrispH2_000640-RA
HoiH23_PlH23_005224-RA	Hhon_g00052.t1
HoiH23_PlH23_005224-RA	Tadh_wf_g7045.t1
Tadh_wf_g7045.t1	TrH2_TrispH2_000640-RA
Tadh_wf_g7045.t1	Hhon_g00052.t1
Tadh_TriadT58170	TrH2_TrispH2_000637-RA
Tadh_TriadT58170	Hhon_g00056.t1
Hhon_g00056.t1	TrH2_TrispH2_000637-RA
HoiH23_PlH23_005227-RA	TrH2_TrispH2_000637-RA
HoiH23_PlH23_005227-RA	Hhon_g00056.t1
HoiH23_PlH23_005227-RA	Tadh_TriadT58170
Tadh_TriadT27926	TrH2_TrispH2_000632-RA
Tadh_TriadT27926	Hhon_g00061.t1
Hhon_g00061.t1	TrH2_TrispH2_000632-RA
HoiH23_PlH23_005232-RA	TrH2_TrispH2_000632-RA
HoiH23_PlH23_005232-RA	Hhon_g00061.t1
HoiH23_PlH23_005232-RA	Tadh_TriadT27926
Tadh_TriadT58162	TrH2_TrispH2_000630-RA
Tadh_TriadT58162	Hhon_g00064.t1
HoiH23_PlH23_005234-RA	TrH2_TrispH2_000630-RA
HoiH23_PlH23_005234-RA	Hhon_g00064.t1
HoiH23_PlH23_005234-RA	Tadh_TriadT58162
Hhon_g00064.t1	TrH2_TrispH2_000630-RA
Hhon_g00067.t1	TrH2_TrispH2_000627-RA
Tadh_wf_g7031.t1	TrH2_TrispH2_000627-RA
Tadh_wf_g7031.t1	Hhon_g00067.t1
HoiH23_PlH23_005237-RA	TrH2_TrispH2_000627-RA
HoiH23_PlH23_005237-RA	Hhon_g00067.t1
HoiH23_PlH23_005237-RA	Tadh_wf_g7031.t1
Tadh_TriadT58157	TrH2_TrispH2_000625-RA
Tadh_TriadT58157	Hhon_g00069.t1
HoiH23_PlH23_005239-RA	TrH2_TrispH2_000625-RA
HoiH23_PlH23_005239-RA	Hhon_g00069.t1
HoiH23_PlH23_005239-RA	Tadh_TriadT58157
Hhon_g00069.t1	TrH2_TrispH2_000625-RA
Tadh_TriadT58156	TrH2_TrispH2_000624-RA
Tadh_TriadT58156	Hhon_g00070.t1
Hhon_g00070.t1	TrH2_TrispH2_000624-RA
HoiH23_PlH23_005240-RA	TrH2_TrispH2_000624-RA
HoiH23_PlH23_005240-RA	Hhon_g00070.t1
HoiH23_PlH23_005240-RA	Tadh_TriadT58156
HoiH23_PlH23_005241-RA	TrH2_TrispH2_000623-RA
HoiH23_PlH23_005241-RA	Hhon_g00071.t1
HoiH23_PlH23_005241-RA	Tadh_TriadT58155
Tadh_TriadT58155	TrH2_TrispH2_000623-RA
Tadh_TriadT58155	Hhon_g00071.t1
Hhon_g00071.t1	TrH2_TrispH2_000623-RA
Hhon_g00074.t1	TrH2_TrispH2_000619-RA
Tadh_TriadT58152	TrH2_TrispH2_000619-RA
Tadh_TriadT58152	Hhon_g00074.t1
HoiH23_PlH23_005244-RA	TrH2_TrispH2_000619-RA
HoiH23_PlH23_005244-RA	Tadh_TriadT58152
HoiH23_PlH23_005244-RA	Hhon_g00074.t1
Hhon_g00082.t1	TrH2_TrispH2_000607-RA
HoiH23_PlH23_005255-RA	TrH2_TrispH2_000607-RA
HoiH23_PlH23_005255-RA	Hhon_g00082.t1
HoiH23_PlH23_005255-RA	Tadh_TriadT49494
Tadh_TriadT49494	TrH2_TrispH2_000607-RA
Tadh_TriadT49494	Hhon_g00082.t1
Tadh_TriadT58134	TrH2_TrispH2_000602-RA
Tadh_TriadT58134	Hhon_g00086.t1
Hhon_g00086.t1	TrH2_TrispH2_000602-RA
HoiH23_PlH23_010769-RA	TrH2_TrispH2_000602-RA
HoiH23_PlH23_010769-RA	Hhon_g00086.t1
HoiH23_PlH23_010769-RA	Tadh_TriadT58134
Hhon_g00091.t1	TrH2_TrispH2_000597-RA
HoiH23_PlH23_002813-RA	TrH2_TrispH2_000597-RA
HoiH23_PlH23_002813-RA	Hhon_g00091.t1
HoiH23_PlH23_002813-RA	Tadh_TriadT58129
Tadh_TriadT58129	TrH2_TrispH2_000597-RA
Tadh_TriadT58129	Hhon_g00091.t1
Tadh_TriadT64084	TrH2_TrispH2_000596-RA
Tadh_TriadT64084	Hhon_g00092.t1
Hhon_g00092.t1	TrH2_TrispH2_000596-RA
HoiH23_PlH23_002814-RA	TrH2_TrispH2_000596-RA
HoiH23_PlH23_002814-RA	Hhon_g00092.t1
HoiH23_PlH23_002814-RA	Tadh_TriadT64084
Hhon_g00094.t1	TrH2_TrispH2_000594-RA
HoiH23_PlH23_002816-RA	TrH2_TrispH2_000594-RA
HoiH23_PlH23_002816-RA	Hhon_g00094.t1
HoiH23_PlH23_002816-RA	Tadh_TriadT58126
Tadh_TriadT58126	TrH2_TrispH2_000594-RA
Tadh_TriadT58126	Hhon_g00094.t1
HoiH23_PlH23_002817-RA	TrH2_TrispH2_000593-RA
HoiH23_PlH23_002817-RA	Hhon_g00095.t1
HoiH23_PlH23_002817-RA	Tadh_TriadT58125
Tadh_TriadT58125	TrH2_TrispH2_000593-RA
Tadh_TriadT58125	Hhon_g00095.t1
Hhon_g00095.t1	TrH2_TrispH2_000593-RA
Hhon_g02599.t1	TrH2_TrispH2_001565-RA
Tadh_TriadT55679	TrH2_TrispH2_001565-RA
Tadh_TriadT55679	Hhon_g02599.t1
HoiH23_PlH23_003332-RA	TrH2_TrispH2_001565-RA
HoiH23_PlH23_003332-RA	Hhon_g02599.t1
HoiH23_PlH23_003332-RA	Tadh_TriadT55679
Tadh_TriadT61828	TrH2_TrispH2_005547-RA
Tadh_TriadT61828	HoiH23_PlH23_004648-RA
Tadh_TriadT61828	Hhon_g03402.t1
TrH2_TrispH2_005547-RA	HoiH23_PlH23_004648-RA
Hhon_g03402.t1	TrH2_TrispH2_005547-RA
Hhon_g03402.t1	HoiH23_PlH23_004648-RA
Tadh_TriadT58124	TrH2_TrispH2_000592-RA
Tadh_TriadT58124	Hhon_g00096.t1
HoiH23_PlH23_002818-RA	Tadh_TriadT58124
HoiH23_PlH23_002818-RA	TrH2_TrispH2_000592-RA
HoiH23_PlH23_002818-RA	Hhon_g00096.t1
Hhon_g00096.t1	TrH2_TrispH2_000592-RA
HoiH23_PlH23_002820-RA	TrH2_TrispH2_000590-RA
HoiH23_PlH23_002820-RA	Hhon_g00098.t1
HoiH23_PlH23_002820-RA	Tadh_TriadT36212
Tadh_TriadT36212	TrH2_TrispH2_000590-RA
Tadh_TriadT36212	Hhon_g00098.t1
Hhon_g00098.t1	TrH2_TrispH2_000590-RA
HoiH23_PlH23_002825-RA	TrH2_TrispH2_000585-RA
HoiH23_PlH23_002825-RA	Hhon_g00103.t1
HoiH23_PlH23_002825-RA	Tadh_TriadT58117
Hhon_g00103.t1	TrH2_TrispH2_000585-RA
Tadh_TriadT58117	TrH2_TrispH2_000585-RA
Tadh_TriadT58117	Hhon_g00103.t1
HoiH23_PlH23_002829-RA	TrH2_TrispH2_000582-RA
HoiH23_PlH23_002829-RA	Hhon_g00106.t1
HoiH23_PlH23_002829-RA	Tadh_TriadT58113
Tadh_TriadT58113	TrH2_TrispH2_000582-RA
Tadh_TriadT58113	Hhon_g00106.t1
Hhon_g00106.t1	TrH2_TrispH2_000582-RA
Tadh_TriadT58108	TrH2_TrispH2_000577-RA
Tadh_TriadT58108	Hhon_g00111.t1
Hhon_g00111.t1	TrH2_TrispH2_000577-RA
HoiH23_PlH23_002834-RA	TrH2_TrispH2_000577-RA
HoiH23_PlH23_002834-RA	Hhon_g00111.t1
HoiH23_PlH23_002834-RA	Tadh_TriadT58108
Hhon_g00125.t1	TrH2_TrispH2_000564-RA
Tadh_TriadT58093	TrH2_TrispH2_000564-RA
Tadh_TriadT58093	Hhon_g00125.t1
HoiH23_PlH23_002848-RA	TrH2_TrispH2_000564-RA
HoiH23_PlH23_002848-RA	Hhon_g00125.t1
HoiH23_PlH23_002848-RA	Tadh_TriadT58093
Hhon_g00132.t1	TrH2_TrispH2_000558-RA
HoiH23_PlH23_008863-RA	TrH2_TrispH2_000558-RA
HoiH23_PlH23_008863-RA	Hhon_g00132.t1
HoiH23_PlH23_008863-RA	Tadh_TriadT58086
Tadh_TriadT58086	TrH2_TrispH2_000558-RA
Tadh_TriadT58086	Hhon_g00132.t1
Tadh_TriadT58082	TrH2_TrispH2_000554-RA
Tadh_TriadT58082	Hhon_g00137.t1
Hhon_g00137.t1	TrH2_TrispH2_000554-RA
HoiH23_PlH23_008858-RA	TrH2_TrispH2_000554-RA
HoiH23_PlH23_008858-RA	Hhon_g00137.t1
HoiH23_PlH23_008858-RA	Tadh_TriadT58082
Hhon_g00138.t1	TrH2_TrispH2_000553-RA
Tadh_TriadT58081	TrH2_TrispH2_000553-RA
Tadh_TriadT58081	Hhon_g00138.t1
Hhon_g00141.t1	TrH2_TrispH2_000550-RA
Tadh_TriadT58077	TrH2_TrispH2_000547-RA
Tadh_TriadT58077	Hhon_g00143.t1
HoiH23_PlH23_009032-RA	TrH2_TrispH2_000547-RA
HoiH23_PlH23_009032-RA	Hhon_g00143.t1
HoiH23_PlH23_009032-RA	Tadh_TriadT58077
Hhon_g00143.t1	TrH2_TrispH2_000547-RA
TrH2_TrispH2_000542-RA	HoiH23_PlH23_007755-RA
Hhon_g00149.t1	HoiH23_PlH23_007755-RA
Hhon_g00149.t1	TrH2_TrispH2_000542-RA
Tadh_TriadT58070	HoiH23_PlH23_007755-RA
Tadh_TriadT58070	TrH2_TrispH2_000542-RA
Tadh_TriadT58070	Hhon_g00149.t1
TrH2_TrispH2_000539-RA	HoiH23_PlH23_007758-RA
Hhon_g00152.t1	HoiH23_PlH23_007758-RA
Hhon_g00152.t1	TrH2_TrispH2_000539-RA
Tadh_TriadT58067	HoiH23_PlH23_007758-RA
Tadh_TriadT58067	TrH2_TrispH2_000539-RA
Tadh_TriadT58067	Hhon_g00152.t1
Hhon_g00155.t1	HoiH23_PlH23_007761-RA
Hhon_g00155.t1	TrH2_TrispH2_000535-RA
Tadh_TriadT64079	HoiH23_PlH23_007761-RA
Tadh_TriadT64079	TrH2_TrispH2_000535-RA
Tadh_TriadT64079	Hhon_g00155.t1
TrH2_TrispH2_000535-RA	HoiH23_PlH23_007761-RA
Hhon_g00162.t1	TrH2_TrispH2_000528-RA
Hhon_g00164.t1	HoiH23_PlH23_007769-RA
Hhon_g00164.t1	TrH2_TrispH2_000526-RA
Tadh_TriadT58057	HoiH23_PlH23_007769-RA
Tadh_TriadT58057	TrH2_TrispH2_000526-RA
Tadh_TriadT58057	Hhon_g00164.t1
TrH2_TrispH2_000526-RA	HoiH23_PlH23_007769-RA
TrH2_TrispH2_000522-RA	HoiH23_PlH23_007773-RA
Hhon_g00167.t1	HoiH23_PlH23_007773-RA
Hhon_g00167.t1	TrH2_TrispH2_000522-RA
Tadh_TriadT58053	HoiH23_PlH23_007773-RA
Tadh_TriadT58053	TrH2_TrispH2_000522-RA
Tadh_TriadT58053	Hhon_g00167.t1
Hhon_g00168.t1	TrH2_TrispH2_000521-RA
HoiH23_PlH23_010059-RA	TrH2_TrispH2_000521-RA
HoiH23_PlH23_010059-RA	Hhon_g00168.t1
HoiH23_PlH23_010059-RA	Tadh_TriadT58052
Tadh_TriadT58052	TrH2_TrispH2_000521-RA
Tadh_TriadT58052	Hhon_g00168.t1
Hhon_g00169.t1	TrH2_TrispH2_000520-RA
Tadh_TriadT58051	TrH2_TrispH2_000520-RA
Tadh_TriadT58051	Hhon_g00169.t1
HoiH23_PlH23_010060-RA	TrH2_TrispH2_000520-RA
HoiH23_PlH23_010060-RA	Hhon_g00169.t1
HoiH23_PlH23_010060-RA	Tadh_TriadT58051
HoiH23_PlH23_009959-RA	TrH2_TrispH2_000511-RA
Tadh_wf_g6913.t1	TrH2_TrispH2_000511-RA
Tadh_wf_g6913.t1	HoiH23_PlH23_009959-RA
Tadh_wf_g6913.t1	Hhon_g00176.t1
Hhon_g00176.t1	TrH2_TrispH2_000511-RA
Hhon_g00176.t1	HoiH23_PlH23_009959-RA
Tadh_TriadT58040	TrH2_TrispH2_000508-RA
Tadh_TriadT58040	HoiH23_PlH23_009962-RA
Tadh_TriadT58040	Hhon_g00179.t1
Hhon_g00179.t1	TrH2_TrispH2_000508-RA
Hhon_g00179.t1	HoiH23_PlH23_009962-RA
HoiH23_PlH23_009962-RA	TrH2_TrispH2_000508-RA
Tadh_TriadT58032	TrH2_TrispH2_000502-RA
Tadh_TriadT58032	Hhon_g00186.t1
Hhon_g00186.t1	TrH2_TrispH2_000502-RA
HoiH23_PlH23_003157-RA	TrH2_TrispH2_000502-RA
HoiH23_PlH23_003157-RA	Hhon_g00186.t1
HoiH23_PlH23_003157-RA	Tadh_TriadT58032
HoiH23_PlH23_003158-RA	TrH2_TrispH2_000501-RA
HoiH23_PlH23_003158-RA	Hhon_g00187.t1
HoiH23_PlH23_003158-RA	Tadh_TriadT64074
Hhon_g00187.t1	TrH2_TrispH2_000501-RA
Tadh_TriadT64074	TrH2_TrispH2_000501-RA
Tadh_TriadT64074	Hhon_g00187.t1
Hhon_g00188.t1	TrH2_TrispH2_000500-RA
HoiH23_PlH23_003159-RA	TrH2_TrispH2_000500-RA
HoiH23_PlH23_003159-RA	Hhon_g00188.t1
HoiH23_PlH23_003159-RA	Tadh_TriadT58030
Tadh_TriadT58030	TrH2_TrispH2_000500-RA
Tadh_TriadT58030	Hhon_g00188.t1
Hhon_g00197.t1	TrH2_TrispH2_000488-RA
HoiH23_PlH23_003169-RA	TrH2_TrispH2_000488-RA
HoiH23_PlH23_003169-RA	Hhon_g00197.t1
HoiH23_PlH23_003169-RA	Tadh_TriadT58019
Tadh_TriadT58019	TrH2_TrispH2_000488-RA
Tadh_TriadT58019	Hhon_g00197.t1
Hhon_g00199.t1	TrH2_TrispH2_000485-RA
HoiH23_PlH23_003171-RA	TrH2_TrispH2_000485-RA
HoiH23_PlH23_003171-RA	Hhon_g00199.t1
HoiH23_PlH23_003171-RA	Tadh_TriadT58016
Tadh_TriadT58016	TrH2_TrispH2_000485-RA
Tadh_TriadT58016	Hhon_g00199.t1
Hhon_g00200.t1	TrH2_TrispH2_000484-RA
Tadh_TriadT58015	TrH2_TrispH2_000484-RA
Tadh_TriadT58015	Hhon_g00200.t1
HoiH23_PlH23_003172-RA	TrH2_TrispH2_000484-RA
HoiH23_PlH23_003172-RA	Hhon_g00200.t1
HoiH23_PlH23_003172-RA	Tadh_TriadT58015
Hhon_g00201.t1	TrH2_TrispH2_000482-RA
HoiH23_PlH23_003173-RA	TrH2_TrispH2_000482-RA
HoiH23_PlH23_003173-RA	Hhon_g00201.t1
HoiH23_PlH23_003173-RA	Tadh_TriadT27645
Tadh_TriadT27645	TrH2_TrispH2_000482-RA
Tadh_TriadT27645	Hhon_g00201.t1
Hhon_g00202.t1	TrH2_TrispH2_000483-RA
HoiH23_PlH23_003174-RA	TrH2_TrispH2_000483-RA
HoiH23_PlH23_003174-RA	Hhon_g00202.t1
HoiH23_PlH23_003174-RA	Tadh_TriadT58013
Tadh_TriadT58013	TrH2_TrispH2_000483-RA
Tadh_TriadT58013	Hhon_g00202.t1
Tadh_TriadT28009	TrH2_TrispH2_000481-RA
Tadh_TriadT28009	Hhon_g00203.t1
HoiH23_PlH23_003175-RA	TrH2_TrispH2_000481-RA
HoiH23_PlH23_003175-RA	Hhon_g00203.t1
HoiH23_PlH23_003175-RA	Tadh_TriadT28009
Hhon_g00203.t1	TrH2_TrispH2_000481-RA
HoiH23_PlH23_003183-RA	TrH2_TrispH2_000474-RA
HoiH23_PlH23_003183-RA	Hhon_g00211.t1
HoiH23_PlH23_003183-RA	Tadh_TriadT58005
Tadh_TriadT58005	TrH2_TrispH2_000474-RA
Tadh_TriadT58005	Hhon_g00211.t1
Hhon_g00211.t1	TrH2_TrispH2_000474-RA
HoiH23_PlH23_003186-RA	TrH2_TrispH2_000472-RA
HoiH23_PlH23_003186-RA	Hhon_g00214.t1
HoiH23_PlH23_003186-RA	Tadh_TriadT58003
Hhon_g00214.t1	TrH2_TrispH2_000472-RA
Tadh_TriadT58003	TrH2_TrispH2_000472-RA
Tadh_TriadT58003	Hhon_g00214.t1
Tadh_TriadT58001	TrH2_TrispH2_000470-RA
Tadh_TriadT58001	Hhon_g00218.t1
Hhon_g00218.t1	TrH2_TrispH2_000470-RA
HoiH23_PlH23_003189-RA	TrH2_TrispH2_000470-RA
HoiH23_PlH23_003189-RA	Hhon_g00218.t1
HoiH23_PlH23_003189-RA	Tadh_TriadT58001
HoiH23_PlH23_003190-RA	TrH2_TrispH2_000468-RA
HoiH23_PlH23_003190-RA	Hhon_g00219.t1
HoiH23_PlH23_003190-RA	Tadh_wf_g6870.t1
Tadh_wf_g6870.t1	TrH2_TrispH2_000468-RA
Tadh_wf_g6870.t1	Hhon_g00219.t1
Hhon_g00219.t1	TrH2_TrispH2_000468-RA
Hhon_g00225.t1	TrH2_TrispH2_006472-RA
Tadh_TriadT57993	TrH2_TrispH2_006472-RA
Tadh_TriadT57993	Hhon_g00225.t1
HoiH23_PlH23_003196-RA	TrH2_TrispH2_006472-RA
HoiH23_PlH23_003196-RA	Hhon_g00225.t1
HoiH23_PlH23_003196-RA	Tadh_TriadT57993
Tadh_TriadT27741	TrH2_TrispH2_006477-RA
Tadh_TriadT27741	Hhon_g00230.t1
Hhon_g00230.t1	TrH2_TrispH2_006477-RA
HoiH23_PlH23_003201-RA	TrH2_TrispH2_006477-RA
HoiH23_PlH23_003201-RA	Hhon_g00230.t1
HoiH23_PlH23_003201-RA	Tadh_TriadT27741
Hhon_g00232.t1	TrH2_TrispH2_006479-RA
Tadh_TriadT57985	TrH2_TrispH2_006479-RA
Tadh_TriadT57985	Hhon_g00232.t1
HoiH23_PlH23_003202-RA	TrH2_TrispH2_006479-RA
HoiH23_PlH23_003202-RA	Hhon_g00232.t1
HoiH23_PlH23_003202-RA	Tadh_TriadT57985
Hhon_g00234.t1	TrH2_TrispH2_006482-RA
Tadh_TriadT57981	TrH2_TrispH2_006482-RA
Tadh_TriadT57981	Hhon_g00234.t1
HoiH23_PlH23_003204-RA	TrH2_TrispH2_006482-RA
HoiH23_PlH23_003204-RA	Hhon_g00234.t1
HoiH23_PlH23_003204-RA	Tadh_TriadT57981
HoiH23_PlH23_003206-RA	TrH2_TrispH2_006484-RA
HoiH23_PlH23_003206-RA	Hhon_g00236.t1
HoiH23_PlH23_003206-RA	Tadh_TriadT57979
Hhon_g00236.t1	TrH2_TrispH2_006484-RA
Tadh_TriadT57979	TrH2_TrispH2_006484-RA
Tadh_TriadT57979	Hhon_g00236.t1
Hhon_g00237.t1	HoiH23_PlH23_006137-RA
Hhon_g00237.t1	TrH2_TrispH2_006485-RA
TrH2_TrispH2_006485-RA	HoiH23_PlH23_006137-RA
Tadh_TriadT57978	HoiH23_PlH23_006137-RA
Tadh_TriadT57978	TrH2_TrispH2_006485-RA
Tadh_TriadT57978	Hhon_g00237.t1
Tadh_TriadT57976	HoiH23_PlH23_006135-RA
Tadh_TriadT57976	TrH2_TrispH2_006487-RA
Tadh_TriadT57976	Hhon_g00239.t1
Hhon_g00239.t1	HoiH23_PlH23_006135-RA
Hhon_g00239.t1	TrH2_TrispH2_006487-RA
TrH2_TrispH2_006487-RA	HoiH23_PlH23_006135-RA
Tadh_TriadT57975	HoiH23_PlH23_006134-RA
Tadh_TriadT57975	TrH2_TrispH2_006488-RA
Tadh_TriadT57975	Hhon_g00240.t1
TrH2_TrispH2_006488-RA	HoiH23_PlH23_006134-RA
Hhon_g00240.t1	HoiH23_PlH23_006134-RA
Hhon_g00240.t1	TrH2_TrispH2_006488-RA
TrH2_TrispH2_006490-RA	HoiH23_PlH23_006132-RA
Hhon_g00242.t1	HoiH23_PlH23_006132-RA
Hhon_g00242.t1	TrH2_TrispH2_006490-RA
Tadh_TriadT28071	HoiH23_PlH23_006132-RA
Tadh_TriadT28071	TrH2_TrispH2_006490-RA
Tadh_TriadT28071	Hhon_g00242.t1
Hhon_g00243.t1	HoiH23_PlH23_006131-RA
Hhon_g00243.t1	TrH2_TrispH2_006492-RA
TrH2_TrispH2_006492-RA	HoiH23_PlH23_006131-RA
Tadh_TriadT57972	HoiH23_PlH23_006131-RA
Tadh_TriadT57972	TrH2_TrispH2_006492-RA
Tadh_TriadT57972	Hhon_g00243.t1
TrH2_TrispH2_006494-RA	HoiH23_PlH23_006129-RA
Tadh_TriadT27697	HoiH23_PlH23_006129-RA
Tadh_TriadT27697	TrH2_TrispH2_006494-RA
Tadh_TriadT27697	Hhon_g00245.t1
Hhon_g00245.t1	HoiH23_PlH23_006129-RA
Hhon_g00245.t1	TrH2_TrispH2_006494-RA
Hhon_g00247.t1	HoiH23_PlH23_006127-RA
Hhon_g00247.t1	TrH2_TrispH2_006496-RA
Tadh_TriadT57968	HoiH23_PlH23_006127-RA
Tadh_TriadT57968	TrH2_TrispH2_006496-RA
Tadh_TriadT57968	Hhon_g00247.t1
TrH2_TrispH2_006496-RA	HoiH23_PlH23_006127-RA
TrH2_TrispH2_006502-RA	HoiH23_PlH23_006121-RA
Tadh_TriadT57963	HoiH23_PlH23_006121-RA
Tadh_TriadT57963	TrH2_TrispH2_006502-RA
Tadh_TriadT57963	Hhon_g00252.t1
Hhon_g00252.t1	HoiH23_PlH23_006121-RA
Hhon_g00252.t1	TrH2_TrispH2_006502-RA
TrH2_TrispH2_006503-RA	HoiH23_PlH23_006120-RA
Tadh_TriadT57962	HoiH23_PlH23_006120-RA
Tadh_TriadT57962	TrH2_TrispH2_006503-RA
Tadh_TriadT57962	Hhon_g00253.t1
Hhon_g00253.t1	HoiH23_PlH23_006120-RA
Hhon_g00253.t1	TrH2_TrispH2_006503-RA
Tadh_TriadT57961	HoiH23_PlH23_006119-RA
Tadh_TriadT57961	TrH2_TrispH2_006504-RA
Tadh_TriadT57961	Hhon_g00254.t1
TrH2_TrispH2_006504-RA	HoiH23_PlH23_006119-RA
Hhon_g00254.t1	HoiH23_PlH23_006119-RA
Hhon_g00254.t1	TrH2_TrispH2_006504-RA
Hhon_g00256.t1	HoiH23_PlH23_006117-RA
Hhon_g00256.t1	TrH2_TrispH2_006506-RA
Tadh_TriadT57959	HoiH23_PlH23_006117-RA
Tadh_TriadT57959	TrH2_TrispH2_006506-RA
Tadh_TriadT57959	Hhon_g00256.t1
TrH2_TrispH2_006506-RA	HoiH23_PlH23_006117-RA
Tadh_TriadT28077	HoiH23_PlH23_001117-RA
Tadh_TriadT28077	TrH2_TrispH2_006510-RA
Tadh_TriadT28077	Hhon_g00259.t1
TrH2_TrispH2_006510-RA	HoiH23_PlH23_001117-RA
Hhon_g00259.t1	HoiH23_PlH23_001117-RA
Hhon_g00259.t1	TrH2_TrispH2_006510-RA
Tadh_TriadT64068	TrH2_TrispH2_001492-RA
Tadh_TriadT64068	HoiH23_PlH23_001115-RA
Tadh_TriadT64068	Hhon_g00261.t1
HoiH23_PlH23_001115-RA	TrH2_TrispH2_001492-RA
Hhon_g00261.t1	TrH2_TrispH2_001492-RA
Hhon_g00261.t1	HoiH23_PlH23_001115-RA
Hhon_g00262.t1	TrH2_TrispH2_001491-RA
Hhon_g00262.t1	HoiH23_PlH23_001114-RA
HoiH23_PlH23_001114-RA	TrH2_TrispH2_001491-RA
Tadh_TriadT57950	TrH2_TrispH2_001491-RA
Tadh_TriadT57950	HoiH23_PlH23_001114-RA
Tadh_TriadT57950	Hhon_g00262.t1
Hhon_g00263.t1	TrH2_TrispH2_001489-RA
Hhon_g00263.t1	HoiH23_PlH23_001112-RA
Tadh_TriadT57948	TrH2_TrispH2_001489-RA
Tadh_TriadT57948	HoiH23_PlH23_001112-RA
Tadh_TriadT57948	Hhon_g00263.t1
HoiH23_PlH23_001112-RA	TrH2_TrispH2_001489-RA
HoiH23_PlH23_001104-RA	TrH2_TrispH2_001481-RA
Tadh_TriadT57940	TrH2_TrispH2_001481-RA
Tadh_TriadT57940	HoiH23_PlH23_001104-RA
Tadh_TriadT57940	Hhon_g00271.t1
Hhon_g00271.t1	TrH2_TrispH2_001481-RA
Hhon_g00271.t1	HoiH23_PlH23_001104-RA
Tadh_TriadT50473	TrH2_TrispH2_001480-RA
Tadh_TriadT50473	HoiH23_PlH23_001103-RA
Tadh_TriadT50473	Hhon_g00272.t1
Hhon_g00272.t1	TrH2_TrispH2_001480-RA
Hhon_g00272.t1	HoiH23_PlH23_001103-RA
HoiH23_PlH23_001103-RA	TrH2_TrispH2_001480-RA
Hhon_g00282.t1	TrH2_TrispH2_001472-RA
Tadh_TriadT57928	TrH2_TrispH2_001470-RA
Tadh_TriadT57928	HoiH23_PlH23_001094-RA
Tadh_TriadT57928	Hhon_g00283.t1
HoiH23_PlH23_001094-RA	TrH2_TrispH2_001470-RA
Hhon_g00283.t1	TrH2_TrispH2_001470-RA
Hhon_g00283.t1	HoiH23_PlH23_001094-RA
Hhon_g00284.t1	TrH2_TrispH2_001468-RA
Hhon_g00284.t1	HoiH23_PlH23_001093-RA
Tadh_TriadT57927	TrH2_TrispH2_001468-RA
Tadh_TriadT57927	HoiH23_PlH23_001093-RA
Tadh_TriadT57927	Hhon_g00284.t1
HoiH23_PlH23_001093-RA	TrH2_TrispH2_001468-RA
Tadh_TriadT51212	TrH2_TrispH2_011444-RA
Tadh_TriadT51212	Hhon_g00297.t1
Tadh_TriadT51212	HoiH23_PlH23_008711-RA
Hhon_g00297.t1	TrH2_TrispH2_011444-RA
HoiH23_PlH23_008711-RA	TrH2_TrispH2_011444-RA
HoiH23_PlH23_008711-RA	Hhon_g00297.t1
Hhon_g00298.t1	TrH2_TrispH2_011443-RA
HoiH23_PlH23_008710-RA	TrH2_TrispH2_011443-RA
HoiH23_PlH23_008710-RA	Hhon_g00298.t1
Tadh_TriadT62378	TrH2_TrispH2_011443-RA
Tadh_TriadT62378	Hhon_g00298.t1
Tadh_TriadT62378	HoiH23_PlH23_008710-RA
Hhon_g00304.t1	TrH2_TrispH2_009378-RA
HoiH23_PlH23_008704-RA	TrH2_TrispH2_009378-RA
HoiH23_PlH23_008704-RA	Hhon_g00304.t1
HoiH23_PlH23_008704-RA	Tadh_TriadT20691
Tadh_TriadT20691	TrH2_TrispH2_009378-RA
Tadh_TriadT20691	Hhon_g00304.t1
HoiH23_PlH23_008701-RA	TrH2_TrispH2_009376-RA
HoiH23_PlH23_008701-RA	Hhon_g00306.t1
HoiH23_PlH23_008701-RA	Tadh_TriadT53986
Hhon_g00306.t1	TrH2_TrispH2_009376-RA
Tadh_TriadT53986	TrH2_TrispH2_009376-RA
Tadh_TriadT53986	Hhon_g00306.t1
Tadh_TriadT53983	TrH2_TrispH2_009373-RA
Tadh_TriadT53983	Hhon_g00308.t1
HoiH23_PlH23_008699-RA	TrH2_TrispH2_009373-RA
HoiH23_PlH23_008699-RA	Hhon_g00308.t1
HoiH23_PlH23_008699-RA	Tadh_TriadT53983
Hhon_g00308.t1	TrH2_TrispH2_009373-RA
HoiH23_PlH23_011227-RA	TrH2_TrispH2_009371-RA
HoiH23_PlH23_011227-RA	Hhon_g00310.t1
HoiH23_PlH23_011227-RA	Tadh_TriadT20514
Tadh_TriadT20514	TrH2_TrispH2_009371-RA
Tadh_TriadT20514	Hhon_g00310.t1
Hhon_g00310.t1	TrH2_TrispH2_009371-RA
Tadh_TriadT53977	HoiH23_PlH23_010102-RA
Tadh_TriadT53977	TrH2_TrispH2_009614-RA
Tadh_TriadT53977	Hhon_g00312.t1
Hhon_g00312.t1	HoiH23_PlH23_010102-RA
Hhon_g00312.t1	TrH2_TrispH2_009614-RA
TrH2_TrispH2_009614-RA	HoiH23_PlH23_010102-RA
Tadh_TriadT53975	HoiH23_PlH23_010101-RA
Tadh_TriadT53975	TrH2_TrispH2_009612-RA
Tadh_TriadT53975	Hhon_g00313.t1
Hhon_g00313.t1	HoiH23_PlH23_010101-RA
Hhon_g00313.t1	TrH2_TrispH2_009612-RA
TrH2_TrispH2_009612-RA	HoiH23_PlH23_010101-RA
Hhon_g00321.t1	HoiH23_PlH23_009488-RA
Hhon_g00321.t1	TrH2_TrispH2_009604-RA
TrH2_TrispH2_009604-RA	HoiH23_PlH23_009488-RA
Tadh_TriadT15952	HoiH23_PlH23_009488-RA
Tadh_TriadT15952	TrH2_TrispH2_009604-RA
Tadh_TriadT15952	Hhon_g00321.t1
TrH2_TrispH2_009603-RA	HoiH23_PlH23_009487-RA
Hhon_g00322.t1	HoiH23_PlH23_009487-RA
Hhon_g00322.t1	TrH2_TrispH2_009603-RA
Tadh_TriadT53964	HoiH23_PlH23_009487-RA
Tadh_TriadT53964	TrH2_TrispH2_009603-RA
Tadh_TriadT53964	Hhon_g00322.t1
TrH2_TrispH2_009601-RA	HoiH23_PlH23_009485-RA
Hhon_g00324.t1	HoiH23_PlH23_009485-RA
Hhon_g00324.t1	TrH2_TrispH2_009601-RA
Tadh_TriadT53962	HoiH23_PlH23_009485-RA
Tadh_TriadT53962	TrH2_TrispH2_009601-RA
Tadh_TriadT53962	Hhon_g00324.t1
TrH2_TrispH2_009600-RA	HoiH23_PlH23_009484-RA
Hhon_g00325.t1	HoiH23_PlH23_009484-RA
Hhon_g00325.t1	TrH2_TrispH2_009600-RA
Tadh_TriadT63703	HoiH23_PlH23_009484-RA
Tadh_TriadT63703	TrH2_TrispH2_009600-RA
Tadh_TriadT63703	Hhon_g00325.t1
TrH2_TrispH2_009599-RA	HoiH23_PlH23_009483-RA
Hhon_g00326.t1	HoiH23_PlH23_009483-RA
Hhon_g00326.t1	TrH2_TrispH2_009599-RA
Tadh_TriadT21553	HoiH23_PlH23_009483-RA
Tadh_TriadT21553	TrH2_TrispH2_009599-RA
Tadh_TriadT21553	Hhon_g00326.t1
HoiH23_PlH23_010833-RA	TrH2_TrispH2_010980-RA
HoiH23_PlH23_010833-RA	Hhon_g00332.t1
HoiH23_PlH23_010833-RA	Tadh_TriadT21297
Tadh_TriadT21297	TrH2_TrispH2_010980-RA
Tadh_TriadT21297	Hhon_g00332.t1
Hhon_g00332.t1	TrH2_TrispH2_010980-RA
Hhon_g00333.t1	TrH2_TrispH2_010981-RA
Tadh_TriadT21840	TrH2_TrispH2_010981-RA
Tadh_TriadT21840	Hhon_g00333.t1
HoiH23_PlH23_010832-RA	TrH2_TrispH2_010981-RA
HoiH23_PlH23_010832-RA	Hhon_g00333.t1
HoiH23_PlH23_010832-RA	Tadh_TriadT21840
Tadh_TriadT53952	TrH2_TrispH2_010983-RA
Tadh_TriadT53952	Hhon_g00336.t1
Hhon_g00336.t1	TrH2_TrispH2_010983-RA
HoiH23_PlH23_010830-RA	TrH2_TrispH2_010983-RA
HoiH23_PlH23_010830-RA	Hhon_g00336.t1
HoiH23_PlH23_010830-RA	Tadh_TriadT53952
Tadh_TriadT53950	TrH2_TrispH2_005700-RA
Tadh_TriadT53950	Hhon_g00338.t1
Hhon_g00338.t1	TrH2_TrispH2_005700-RA
HoiH23_PlH23_010661-RA	TrH2_TrispH2_005700-RA
HoiH23_PlH23_010661-RA	Hhon_g00338.t1
HoiH23_PlH23_010661-RA	Tadh_TriadT53950
Hhon_g00344.t1	TrH2_TrispH2_005698-RA
Hhon_g00341.t1	TrH2_TrispH2_005698-RA
Tadh_TriadT53947	Hhon_g00344.t1
Tadh_TriadT53947	TrH2_TrispH2_005698-RA
Tadh_TriadT53947	Hhon_g00341.t1
HoiH23_PlH23_003742-RA	Tadh_TriadT53947
HoiH23_PlH23_003742-RA	TrH2_TrispH2_005698-RA
HoiH23_PlH23_003742-RA	Hhon_g00341.t1
Hhon_g00347.t1	TrH2_TrispH2_005695-RA
Tadh_TriadT53944	TrH2_TrispH2_005695-RA
Tadh_TriadT53944	Hhon_g00347.t1
HoiH23_PlH23_003739-RA	TrH2_TrispH2_005695-RA
HoiH23_PlH23_003739-RA	Hhon_g00347.t1
HoiH23_PlH23_003739-RA	Tadh_TriadT53944
Tadh_TriadT53941	TrH2_TrispH2_005693-RA
Tadh_TriadT53941	Hhon_g00349.t1
Hhon_g00349.t1	TrH2_TrispH2_005693-RA
HoiH23_PlH23_003737-RA	TrH2_TrispH2_005693-RA
HoiH23_PlH23_003737-RA	Hhon_g00349.t1
HoiH23_PlH23_003737-RA	Tadh_TriadT53941
Hhon_g00350.t1	TrH2_TrispH2_005692-RA
HoiH23_PlH23_003736-RA	TrH2_TrispH2_005692-RA
HoiH23_PlH23_003736-RA	Hhon_g00350.t1
HoiH23_PlH23_003736-RA	Tadh_TriadT63700
Tadh_TriadT63700	TrH2_TrispH2_005692-RA
Tadh_TriadT63700	Hhon_g00350.t1
Tadh_TriadT63698	TrH2_TrispH2_005690-RA
Tadh_TriadT63698	Hhon_g00352.t1
HoiH23_PlH23_003734-RA	TrH2_TrispH2_005690-RA
HoiH23_PlH23_003734-RA	Hhon_g00352.t1
HoiH23_PlH23_003734-RA	Tadh_TriadT63698
Hhon_g00352.t1	TrH2_TrispH2_005690-RA
HoiH23_PlH23_003729-RA	TrH2_TrispH2_005686-RA
HoiH23_PlH23_003729-RA	Hhon_g00357.t1
HoiH23_PlH23_003729-RA	Tadh_wf_g2701.t1
Hhon_g00357.t1	TrH2_TrispH2_005686-RA
Tadh_wf_g2701.t1	TrH2_TrispH2_005686-RA
Tadh_wf_g2701.t1	Hhon_g00357.t1
HoiH23_PlH23_003723-RA	TrH2_TrispH2_005680-RA
HoiH23_PlH23_003723-RA	Hhon_g00362.t1
HoiH23_PlH23_003723-RA	Tadh_TriadT53928
Tadh_TriadT53928	TrH2_TrispH2_005680-RA
Tadh_TriadT53928	Hhon_g00362.t1
Hhon_g00362.t1	TrH2_TrispH2_005680-RA
Hhon_g00371.t1	TrH2_TrispH2_005673-RA
HoiH23_PlH23_003714-RA	TrH2_TrispH2_005673-RA
HoiH23_PlH23_003714-RA	Hhon_g00371.t1
HoiH23_PlH23_003714-RA	Tadh_TriadT21266
Tadh_TriadT21266	TrH2_TrispH2_005673-RA
Tadh_TriadT21266	Hhon_g00371.t1
Tadh_TriadT53916	TrH2_TrispH2_005671-RA
Tadh_TriadT53916	Hhon_g00372.t1
HoiH23_PlH23_003713-RA	TrH2_TrispH2_005671-RA
HoiH23_PlH23_003713-RA	Hhon_g00372.t1
HoiH23_PlH23_003713-RA	Tadh_TriadT53916
Hhon_g00372.t1	TrH2_TrispH2_005671-RA
Tadh_TriadT37272	TrH2_TrispH2_005670-RA
Tadh_TriadT37272	Hhon_g00373.t1
HoiH23_PlH23_003712-RA	TrH2_TrispH2_005670-RA
HoiH23_PlH23_003712-RA	Hhon_g00373.t1
HoiH23_PlH23_003712-RA	Tadh_TriadT37272
Hhon_g00373.t1	TrH2_TrispH2_005670-RA
HoiH23_PlH23_001765-RA	TrH2_TrispH2_002797-RA
HoiH23_PlH23_001765-RA	Hhon_g00389.t1
Tadh_TriadT63696	TrH2_TrispH2_002797-RA
Tadh_TriadT63696	Hhon_g00389.t1
Tadh_TriadT63696	HoiH23_PlH23_001765-RA
Hhon_g00389.t1	TrH2_TrispH2_002797-RA
Tadh_TriadT63695	TrH2_TrispH2_002796-RA
Tadh_TriadT63695	Hhon_g00391.t1
Tadh_TriadT63695	HoiH23_PlH23_001768-RA
Hhon_g00391.t1	TrH2_TrispH2_002796-RA
HoiH23_PlH23_001768-RA	TrH2_TrispH2_002796-RA
HoiH23_PlH23_001768-RA	Hhon_g00391.t1
Tadh_TriadT7491	TrH2_TrispH2_002795-RA
Tadh_TriadT7491	Hhon_g00392.t1
Tadh_TriadT7491	HoiH23_PlH23_001769-RA
Hhon_g00392.t1	TrH2_TrispH2_002795-RA
HoiH23_PlH23_001769-RA	TrH2_TrispH2_002795-RA
HoiH23_PlH23_001769-RA	Hhon_g00392.t1
HoiH23_PlH23_001772-RA	TrH2_TrispH2_002791-RA
HoiH23_PlH23_001772-RA	Hhon_g00397.t1
Hhon_g00397.t1	TrH2_TrispH2_002791-RA
Tadh_TriadT53891	TrH2_TrispH2_002791-RA
Tadh_TriadT53891	Hhon_g00397.t1
Tadh_TriadT53891	HoiH23_PlH23_001772-RA
Hhon_g00399.t1	TrH2_TrispH2_002789-RA
HoiH23_PlH23_001774-RA	TrH2_TrispH2_002789-RA
HoiH23_PlH23_001774-RA	Hhon_g00399.t1
Tadh_TriadT21703	TrH2_TrispH2_002789-RA
Tadh_TriadT21703	Hhon_g00399.t1
Tadh_TriadT21703	HoiH23_PlH23_001774-RA
Hhon_g00401.t1	TrH2_TrispH2_002787-RA
HoiH23_PlH23_001776-RA	TrH2_TrispH2_002787-RA
HoiH23_PlH23_001776-RA	Hhon_g00401.t1
HoiH23_PlH23_001778-RA	TrH2_TrispH2_002785-RA
HoiH23_PlH23_001778-RA	Hhon_g00403.t1
Hhon_g00403.t1	TrH2_TrispH2_002785-RA
Tadh_TriadT37267	TrH2_TrispH2_002785-RA
Tadh_TriadT37267	Hhon_g00403.t1
Tadh_TriadT37267	HoiH23_PlH23_001778-RA
Hhon_g00408.t1	TrH2_TrispH2_002780-RA
Tadh_TriadT53881	TrH2_TrispH2_002780-RA
Tadh_TriadT53881	Hhon_g00408.t1
Tadh_TriadT53881	HoiH23_PlH23_001783-RA
HoiH23_PlH23_001783-RA	TrH2_TrispH2_002780-RA
HoiH23_PlH23_001783-RA	Hhon_g00408.t1
Tadh_TriadT20725	TrH2_TrispH2_002775-RA
Tadh_TriadT20725	Hhon_g00411.t1
Tadh_TriadT20725	HoiH23_PlH23_001787-RA
HoiH23_PlH23_001787-RA	TrH2_TrispH2_002775-RA
HoiH23_PlH23_001787-RA	Hhon_g00411.t1
Hhon_g00411.t1	TrH2_TrispH2_002775-RA
HoiH23_PlH23_001788-RA	Hhon_g00412.t1
HoiH23_PlH23_001788-RA	TrH2_TrispH2_002774-RA
Hhon_g00412.t1	TrH2_TrispH2_002774-RA
Tadh_TriadT20747	HoiH23_PlH23_001788-RA
Tadh_TriadT20747	TrH2_TrispH2_002774-RA
Tadh_TriadT20747	Hhon_g00412.t1
HoiH23_PlH23_001789-RA	TrH2_TrispH2_002773-RA
HoiH23_PlH23_001789-RA	Hhon_g00413.t1
Tadh_TriadT20923	TrH2_TrispH2_002773-RA
Tadh_TriadT20923	Hhon_g00413.t1
Tadh_TriadT20923	HoiH23_PlH23_001789-RA
Hhon_g00413.t1	TrH2_TrispH2_002773-RA
Hhon_g00415.t1	TrH2_TrispH2_002771-RA
HoiH23_PlH23_001791-RA	TrH2_TrispH2_002771-RA
HoiH23_PlH23_001791-RA	Hhon_g00415.t1
Tadh_TriadT53874	TrH2_TrispH2_002771-RA
Tadh_TriadT53874	Hhon_g00415.t1
Tadh_TriadT53874	HoiH23_PlH23_001791-RA
Tadh_TriadT21810	TrH2_TrispH2_002766-RA
Tadh_TriadT21810	Hhon_g00420.t1
Tadh_TriadT21810	HoiH23_PlH23_001796-RA
Hhon_g00420.t1	TrH2_TrispH2_002766-RA
HoiH23_PlH23_001796-RA	TrH2_TrispH2_002766-RA
HoiH23_PlH23_001796-RA	Hhon_g00420.t1
HoiH23_PlH23_001797-RA	TrH2_TrispH2_002765-RA
HoiH23_PlH23_001797-RA	Hhon_g00421.t1
Tadh_TriadT53868	TrH2_TrispH2_002765-RA
Tadh_TriadT53868	Hhon_g00421.t1
Tadh_TriadT53868	HoiH23_PlH23_001797-RA
Hhon_g00421.t1	TrH2_TrispH2_002765-RA
Tadh_TriadT63691	TrH2_TrispH2_002764-RA
Tadh_TriadT63691	Hhon_g00422.t1
Tadh_TriadT63691	HoiH23_PlH23_001798-RA
Hhon_g00422.t1	TrH2_TrispH2_002764-RA
HoiH23_PlH23_001798-RA	TrH2_TrispH2_002764-RA
HoiH23_PlH23_001798-RA	Hhon_g00422.t1
Hhon_g00423.t1	TrH2_TrispH2_002763-RA
Tadh_TriadT53866	TrH2_TrispH2_002763-RA
Tadh_TriadT53866	Hhon_g00423.t1
Tadh_TriadT53866	HoiH23_PlH23_001799-RA
HoiH23_PlH23_001799-RA	TrH2_TrispH2_002763-RA
HoiH23_PlH23_001799-RA	Hhon_g00423.t1
Hhon_g00425.t1	TrH2_TrispH2_002761-RA
HoiH23_PlH23_001801-RA	TrH2_TrispH2_002761-RA
HoiH23_PlH23_001801-RA	Hhon_g00425.t1
Tadh_TriadT53863	TrH2_TrispH2_002761-RA
Tadh_TriadT53863	Hhon_g00425.t1
Tadh_TriadT53863	HoiH23_PlH23_001801-RA
Hhon_g00429.t1	TrH2_TrispH2_002757-RA
Tadh_TriadT53859	TrH2_TrispH2_002757-RA
Tadh_TriadT53859	Hhon_g00429.t1
Tadh_TriadT53859	HoiH23_PlH23_001805-RA
HoiH23_PlH23_001805-RA	TrH2_TrispH2_002757-RA
HoiH23_PlH23_001805-RA	Hhon_g00429.t1
Hhon_g00448.t1	TrH2_TrispH2_002747-RA
HoiH23_PlH23_009556-RA	TrH2_TrispH2_002747-RA
HoiH23_PlH23_009556-RA	Hhon_g00448.t1
Tadh_wf_g2614.t1	TrH2_TrispH2_002747-RA
Tadh_wf_g2614.t1	Hhon_g00448.t1
Tadh_wf_g2614.t1	HoiH23_PlH23_009556-RA
Tadh_TriadT53843	TrH2_TrispH2_002743-RA
Tadh_TriadT53843	Hhon_g00452.t1
Tadh_TriadT53843	HoiH23_PlH23_009552-RA
HoiH23_PlH23_009552-RA	TrH2_TrispH2_002743-RA
HoiH23_PlH23_009552-RA	Hhon_g00452.t1
Hhon_g00452.t1	TrH2_TrispH2_002743-RA
HoiH23_PlH23_005312-RA	TrH2_TrispH2_002738-RA
HoiH23_PlH23_005312-RA	Hhon_g00456.t1
HoiH23_PlH23_005312-RA	Tadh_TriadT21464
Hhon_g00456.t1	TrH2_TrispH2_002738-RA
Tadh_TriadT21464	TrH2_TrispH2_002738-RA
Tadh_TriadT21464	Hhon_g00456.t1
Hhon_g00457.t1	TrH2_TrispH2_002737-RA
Tadh_wf_g2603.t1	TrH2_TrispH2_002737-RA
Tadh_wf_g2603.t1	Hhon_g00457.t1
HoiH23_PlH23_005311-RA	TrH2_TrispH2_002737-RA
HoiH23_PlH23_005311-RA	Hhon_g00457.t1
HoiH23_PlH23_005311-RA	Tadh_wf_g2603.t1
HoiH23_PlH23_005307-RA	TrH2_TrispH2_002732-RA
HoiH23_PlH23_005307-RA	Hhon_g00461.t1
HoiH23_PlH23_005307-RA	Tadh_TriadT53832
Hhon_g00461.t1	TrH2_TrispH2_002732-RA
Tadh_TriadT53832	TrH2_TrispH2_002732-RA
Tadh_TriadT53832	Hhon_g00461.t1
Hhon_g00463.t1	TrH2_TrispH2_002731-RA
Tadh_TriadT53830	TrH2_TrispH2_002731-RA
Tadh_TriadT53830	Hhon_g00463.t1
HoiH23_PlH23_005306-RA	TrH2_TrispH2_002731-RA
HoiH23_PlH23_005306-RA	Hhon_g00463.t1
HoiH23_PlH23_005306-RA	Tadh_TriadT53830
Hhon_g00465.t1	TrH2_TrispH2_002729-RA
Tadh_TriadT53828	TrH2_TrispH2_002729-RA
Tadh_TriadT53828	Hhon_g00465.t1
HoiH23_PlH23_005304-RA	TrH2_TrispH2_002729-RA
HoiH23_PlH23_005304-RA	Hhon_g00465.t1
HoiH23_PlH23_005304-RA	Tadh_TriadT53828
Tadh_wf_g2594.t1	TrH2_TrispH2_002728-RA
Tadh_wf_g2594.t1	Hhon_g00467.t1
Hhon_g00467.t1	TrH2_TrispH2_002728-RA
HoiH23_PlH23_005301-RA	TrH2_TrispH2_002727-RA
HoiH23_PlH23_005301-RA	Hhon_g00468.t1
HoiH23_PlH23_005301-RA	Tadh_wf_g2593.t1
Hhon_g00468.t1	TrH2_TrispH2_002727-RA
Tadh_wf_g2593.t1	TrH2_TrispH2_002727-RA
Tadh_wf_g2593.t1	Hhon_g00468.t1
HoiH23_PlH23_005297-RA	TrH2_TrispH2_002723-RA
HoiH23_PlH23_005297-RA	Hhon_g00472.t1
HoiH23_PlH23_005297-RA	Tadh_TriadT53824
Tadh_TriadT53824	TrH2_TrispH2_002723-RA
Tadh_TriadT53824	Hhon_g00472.t1
Hhon_g00472.t1	TrH2_TrispH2_002723-RA
Hhon_g00487.t1	HoiH23_PlH23_006580-RA
Hhon_g00487.t1	TrH2_TrispH2_002711-RA
Tadh_TriadT17273	HoiH23_PlH23_006580-RA
Tadh_TriadT17273	TrH2_TrispH2_002711-RA
Tadh_TriadT17273	Hhon_g00487.t1
TrH2_TrispH2_002711-RA	HoiH23_PlH23_006580-RA
Tadh_TriadT53808	HoiH23_PlH23_006581-RA
Tadh_TriadT53808	TrH2_TrispH2_002710-RA
Tadh_TriadT53808	Hhon_g00488.t1
TrH2_TrispH2_002710-RA	HoiH23_PlH23_006581-RA
Hhon_g00488.t1	HoiH23_PlH23_006581-RA
Hhon_g00488.t1	TrH2_TrispH2_002710-RA
Tadh_TriadT53807	HoiH23_PlH23_006582-RA
Tadh_TriadT53807	TrH2_TrispH2_002709-RA
Tadh_TriadT53807	Hhon_g00489.t1
Hhon_g00489.t1	HoiH23_PlH23_006582-RA
Hhon_g00489.t1	TrH2_TrispH2_002709-RA
TrH2_TrispH2_002709-RA	HoiH23_PlH23_006582-RA
Tadh_TriadT53805	HoiH23_PlH23_006585-RA
Tadh_TriadT53805	TrH2_TrispH2_002707-RA
Tadh_TriadT53805	Hhon_g00492.t1
TrH2_TrispH2_002707-RA	HoiH23_PlH23_006585-RA
Hhon_g00492.t1	HoiH23_PlH23_006585-RA
Hhon_g00492.t1	TrH2_TrispH2_002707-RA
Hhon_g00533.t1	TrH2_TrispH2_002540-RA
Hhon_g00533.t1	HoiH23_PlH23_001160-RA
Tadh_TriadT22780	TrH2_TrispH2_002540-RA
Tadh_TriadT22780	HoiH23_PlH23_001160-RA
Tadh_TriadT22780	Hhon_g00533.t1
HoiH23_PlH23_001160-RA	TrH2_TrispH2_002540-RA
HoiH23_PlH23_001153-RA	TrH2_TrispH2_002543-RA
Hhon_g00538.t1	TrH2_TrispH2_002543-RA
Hhon_g00538.t1	HoiH23_PlH23_001153-RA
Tadh_TriadT22538	TrH2_TrispH2_002543-RA
Tadh_TriadT22538	HoiH23_PlH23_001153-RA
Tadh_TriadT22538	Hhon_g00538.t1
Tadh_TriadT54171	TrH2_TrispH2_002553-RA
Tadh_TriadT54171	HoiH23_PlH23_001145-RA
Tadh_TriadT54171	Hhon_g00546.t1
Hhon_g00546.t1	TrH2_TrispH2_002553-RA
Hhon_g00546.t1	HoiH23_PlH23_001145-RA
HoiH23_PlH23_001145-RA	TrH2_TrispH2_002553-RA
Hhon_g00547.t1	TrH2_TrispH2_002554-RA
Hhon_g00547.t1	HoiH23_PlH23_001144-RA
HoiH23_PlH23_001144-RA	TrH2_TrispH2_002554-RA
Tadh_TriadT54172	TrH2_TrispH2_002554-RA
Tadh_TriadT54172	HoiH23_PlH23_001144-RA
Tadh_TriadT54172	Hhon_g00547.t1
Tadh_TriadT22252	TrH2_TrispH2_002555-RA
Tadh_TriadT22252	HoiH23_PlH23_001143-RA
Tadh_TriadT22252	Hhon_g00548.t1
HoiH23_PlH23_001143-RA	TrH2_TrispH2_002555-RA
Hhon_g00548.t1	TrH2_TrispH2_002555-RA
Hhon_g00548.t1	HoiH23_PlH23_001143-RA
Tadh_TriadT54176	TrH2_TrispH2_002558-RA
Tadh_TriadT54176	HoiH23_PlH23_001140-RA
Tadh_TriadT54176	Hhon_g00550.t1
HoiH23_PlH23_001140-RA	TrH2_TrispH2_002558-RA
Hhon_g00550.t1	TrH2_TrispH2_002558-RA
Hhon_g00550.t1	HoiH23_PlH23_001140-RA
Tadh_wf_g2949.t1	TrH2_TrispH2_002559-RA
Tadh_wf_g2949.t1	HoiH23_PlH23_001139-RA
Tadh_wf_g2949.t1	Hhon_g00551.t1
Hhon_g00551.t1	TrH2_TrispH2_002559-RA
Hhon_g00551.t1	HoiH23_PlH23_001139-RA
HoiH23_PlH23_001139-RA	TrH2_TrispH2_002559-RA
HoiH23_PlH23_001138-RA	TrH2_TrispH2_002560-RA
Hhon_g00552.t1	TrH2_TrispH2_002560-RA
Hhon_g00552.t1	HoiH23_PlH23_001138-RA
Tadh_TriadT54177	TrH2_TrispH2_002560-RA
Tadh_TriadT54177	HoiH23_PlH23_001138-RA
Tadh_TriadT54177	Hhon_g00552.t1
Tadh_TriadT54178	TrH2_TrispH2_002561-RA
Tadh_TriadT54178	HoiH23_PlH23_001137-RA
Tadh_TriadT54178	Hhon_g00553.t1
Hhon_g00553.t1	TrH2_TrispH2_002561-RA
Hhon_g00553.t1	HoiH23_PlH23_001137-RA
HoiH23_PlH23_001137-RA	TrH2_TrispH2_002561-RA
Hhon_g00556.t1	TrH2_TrispH2_002566-RA
Hhon_g00556.t1	HoiH23_PlH23_001133-RA
Tadh_TriadT54182	TrH2_TrispH2_002566-RA
Tadh_TriadT54182	HoiH23_PlH23_001133-RA
Tadh_TriadT54182	Hhon_g00556.t1
HoiH23_PlH23_001133-RA	TrH2_TrispH2_002566-RA
Tadh_TriadT54183	TrH2_TrispH2_002567-RA
Tadh_TriadT54183	HoiH23_PlH23_001132-RA
Tadh_TriadT54183	Hhon_g00557.t1
Hhon_g00557.t1	TrH2_TrispH2_002567-RA
Hhon_g00557.t1	HoiH23_PlH23_001132-RA
HoiH23_PlH23_001132-RA	TrH2_TrispH2_002567-RA
HoiH23_PlH23_001131-RA	TrH2_TrispH2_002568-RA
Hhon_g00558.t1	TrH2_TrispH2_002568-RA
Hhon_g00558.t1	HoiH23_PlH23_001131-RA
Tadh_TriadT63724	TrH2_TrispH2_002568-RA
Tadh_TriadT63724	HoiH23_PlH23_001131-RA
Tadh_TriadT63724	Hhon_g00558.t1
HoiH23_PlH23_001128-RA	TrH2_TrispH2_002571-RA
Tadh_TriadT54187	TrH2_TrispH2_002571-RA
Tadh_TriadT54187	HoiH23_PlH23_001128-RA
Tadh_TriadT54187	Hhon_g00561.t1
Hhon_g00561.t1	TrH2_TrispH2_002571-RA
Hhon_g00561.t1	HoiH23_PlH23_001128-RA
Hhon_g00564.t1	TrH2_TrispH2_002573-RA
Hhon_g00564.t1	HoiH23_PlH23_001126-RA
Tadh_TriadT23075	TrH2_TrispH2_002573-RA
Tadh_TriadT23075	HoiH23_PlH23_001126-RA
Tadh_TriadT23075	Hhon_g00564.t1
HoiH23_PlH23_001126-RA	TrH2_TrispH2_002573-RA
Hhon_g00565.t1	TrH2_TrispH2_002574-RA
Hhon_g00565.t1	HoiH23_PlH23_001125-RA
Tadh_TriadT54190	TrH2_TrispH2_002574-RA
Tadh_TriadT54190	HoiH23_PlH23_001125-RA
Tadh_TriadT54190	Hhon_g00565.t1
HoiH23_PlH23_001125-RA	TrH2_TrispH2_002574-RA
Hhon_g00567.t1	TrH2_TrispH2_002576-RA
Hhon_g00567.t1	HoiH23_PlH23_001123-RA
HoiH23_PlH23_001123-RA	TrH2_TrispH2_002576-RA
Tadh_TriadT54192	TrH2_TrispH2_002576-RA
Tadh_TriadT54192	HoiH23_PlH23_001123-RA
Tadh_TriadT54192	Hhon_g00567.t1
Tadh_TriadT54193	TrH2_TrispH2_002577-RA
Tadh_TriadT54193	HoiH23_PlH23_001122-RA
Tadh_TriadT54193	Hhon_g00568.t1
HoiH23_PlH23_001122-RA	TrH2_TrispH2_002577-RA
Hhon_g00568.t1	TrH2_TrispH2_002577-RA
Hhon_g00568.t1	HoiH23_PlH23_001122-RA
HoiH23_PlH23_001120-RA	TrH2_TrispH2_002579-RA
Tadh_TriadT15482	TrH2_TrispH2_002579-RA
Tadh_TriadT15482	HoiH23_PlH23_001120-RA
Tadh_TriadT15482	Hhon_g00570.t1
Hhon_g00570.t1	TrH2_TrispH2_002579-RA
Hhon_g00570.t1	HoiH23_PlH23_001120-RA
HoiH23_PlH23_010338-RA	TrH2_TrispH2_002582-RA
HoiH23_PlH23_010338-RA	Hhon_g00573.t1
HoiH23_PlH23_010338-RA	Tadh_TriadT54198
Hhon_g00573.t1	TrH2_TrispH2_002582-RA
Tadh_TriadT54198	TrH2_TrispH2_002582-RA
Tadh_TriadT54198	Hhon_g00573.t1
Hhon_g00581.t1	HoiH23_PlH23_010620-RA
Hhon_g00581.t1	TrH2_TrispH2_010363-RA
TrH2_TrispH2_010363-RA	HoiH23_PlH23_010620-RA
Tadh_TriadT35611	HoiH23_PlH23_010620-RA
Tadh_TriadT35611	TrH2_TrispH2_010363-RA
Tadh_TriadT35611	Hhon_g00581.t1
Tadh_TriadT54205	TrH2_TrispH2_010366-RA
Tadh_TriadT54205	HoiH23_PlH23_010618-RA
Tadh_TriadT54205	Hhon_g00583.t1
Hhon_g00583.t1	TrH2_TrispH2_010366-RA
Hhon_g00583.t1	HoiH23_PlH23_010618-RA
TrH2_TrispH2_010366-RA	HoiH23_PlH23_010618-RA
Hhon_g00584.t1	TrH2_TrispH2_010367-RA
Hhon_g00584.t1	HoiH23_PlH23_009884-RA
Tadh_TriadT22495	TrH2_TrispH2_010367-RA
Tadh_TriadT22495	HoiH23_PlH23_009884-RA
Tadh_TriadT22495	Hhon_g00584.t1
HoiH23_PlH23_009884-RA	TrH2_TrispH2_010367-RA
Tadh_TriadT16229	TrH2_TrispH2_010372-RA
Tadh_TriadT16229	HoiH23_PlH23_009880-RA
Tadh_TriadT16229	Hhon_g00588.t1
HoiH23_PlH23_009880-RA	TrH2_TrispH2_010372-RA
Hhon_g00588.t1	TrH2_TrispH2_010372-RA
Hhon_g00588.t1	HoiH23_PlH23_009880-RA
HoiH23_PlH23_006097-RA	TrH2_TrispH2_009698-RA
Tadh_TriadT54217	TrH2_TrispH2_009698-RA
Tadh_TriadT54217	HoiH23_PlH23_006097-RA
Tadh_TriadT54217	Hhon_g00597.t1
Hhon_g00597.t1	TrH2_TrispH2_009698-RA
Hhon_g00597.t1	HoiH23_PlH23_006097-RA
Hhon_g00598.t1	TrH2_TrispH2_009699-RA
Hhon_g00598.t1	HoiH23_PlH23_006098-RA
Tadh_TriadT63243	TrH2_TrispH2_009699-RA
Tadh_TriadT63243	HoiH23_PlH23_006098-RA
Tadh_TriadT63243	Hhon_g00598.t1
HoiH23_PlH23_006098-RA	TrH2_TrispH2_009699-RA
Hhon_g00599.t1	TrH2_TrispH2_009700-RA
Hhon_g00599.t1	HoiH23_PlH23_006099-RA
Tadh_wf_g2996.t1	TrH2_TrispH2_009700-RA
Tadh_wf_g2996.t1	HoiH23_PlH23_006099-RA
Tadh_wf_g2996.t1	Hhon_g00599.t1
HoiH23_PlH23_006099-RA	TrH2_TrispH2_009700-RA
HoiH23_PlH23_006101-RA	TrH2_TrispH2_009703-RA
Tadh_wf_g2999.t1	HoiH23_PlH23_006101-RA
Tadh_wf_g2999.t1	Hhon_g00601.t1
Tadh_wf_g2999.t1	TrH2_TrispH2_009703-RA
Hhon_g00601.t1	HoiH23_PlH23_006101-RA
Hhon_g00601.t1	TrH2_TrispH2_009703-RA
Hhon_g00602.t1	TrH2_TrispH2_009704-RA
Hhon_g00602.t1	HoiH23_PlH23_006102-RA
Tadh_TriadT54223	TrH2_TrispH2_009704-RA
Tadh_TriadT54223	HoiH23_PlH23_006102-RA
Tadh_TriadT54223	Hhon_g00602.t1
HoiH23_PlH23_006102-RA	TrH2_TrispH2_009704-RA
Hhon_g00603.t1	TrH2_TrispH2_009705-RA
Hhon_g00603.t1	HoiH23_PlH23_006103-RA
Tadh_TriadT23196	TrH2_TrispH2_009705-RA
Tadh_TriadT23196	HoiH23_PlH23_006103-RA
Tadh_TriadT23196	Hhon_g00603.t1
HoiH23_PlH23_006103-RA	TrH2_TrispH2_009705-RA
Hhon_g00604.t1	TrH2_TrispH2_009706-RA
Hhon_g00604.t1	HoiH23_PlH23_006104-RA
HoiH23_PlH23_006104-RA	TrH2_TrispH2_009706-RA
Tadh_TriadT54225	TrH2_TrispH2_009706-RA
Tadh_TriadT54225	HoiH23_PlH23_006104-RA
Tadh_TriadT54225	Hhon_g00604.t1
Hhon_g00605.t1	TrH2_TrispH2_009707-RA
Hhon_g00605.t1	HoiH23_PlH23_006105-RA
Tadh_TriadT22294	TrH2_TrispH2_009707-RA
Tadh_TriadT22294	HoiH23_PlH23_006105-RA
Tadh_TriadT22294	Hhon_g00605.t1
HoiH23_PlH23_006105-RA	TrH2_TrispH2_009707-RA
Hhon_g00606.t1	TrH2_TrispH2_009708-RA
Hhon_g00606.t1	HoiH23_PlH23_006106-RA
Tadh_TriadT63244	TrH2_TrispH2_009708-RA
Tadh_TriadT63244	HoiH23_PlH23_006106-RA
Tadh_TriadT63244	Hhon_g00606.t1
HoiH23_PlH23_006106-RA	TrH2_TrispH2_009708-RA
Tadh_TriadT54232	TrH2_TrispH2_010307-RA
Tadh_TriadT54232	HoiH23_PlH23_006112-RA
Tadh_TriadT54232	Hhon_g00611.t1
HoiH23_PlH23_006112-RA	TrH2_TrispH2_010307-RA
Hhon_g00611.t1	TrH2_TrispH2_010307-RA
Hhon_g00611.t1	HoiH23_PlH23_006112-RA
Tadh_TriadT54236	TrH2_TrispH2_010303-RA
Tadh_TriadT54236	HoiH23_PlH23_006116-RA
Tadh_TriadT54236	Hhon_g00615.t1
HoiH23_PlH23_006116-RA	TrH2_TrispH2_010303-RA
Hhon_g00615.t1	TrH2_TrispH2_010303-RA
Hhon_g00615.t1	HoiH23_PlH23_006116-RA
Hhon_g00617.t1	HoiH23_PlH23_000883-RA
Hhon_g00617.t1	TrH2_TrispH2_007753-RA
TrH2_TrispH2_007753-RA	HoiH23_PlH23_000883-RA
Tadh_TriadT22195	HoiH23_PlH23_000883-RA
Tadh_TriadT22195	TrH2_TrispH2_007753-RA
Tadh_TriadT22195	Hhon_g00617.t1
TrH2_TrispH2_007754-RA	HoiH23_PlH23_000884-RA
Tadh_wf_g3019.t1	HoiH23_PlH23_000884-RA
Tadh_wf_g3019.t1	TrH2_TrispH2_007754-RA
Tadh_wf_g3019.t1	Hhon_g00618.t1
Hhon_g00618.t1	HoiH23_PlH23_000884-RA
Hhon_g00618.t1	TrH2_TrispH2_007754-RA
TrH2_TrispH2_007755-RA	HoiH23_PlH23_000885-RA
Hhon_g00619.t1	HoiH23_PlH23_000885-RA
Hhon_g00619.t1	TrH2_TrispH2_007755-RA
Tadh_TriadT5178	HoiH23_PlH23_000885-RA
Tadh_TriadT5178	TrH2_TrispH2_007755-RA
Tadh_TriadT5178	Hhon_g00619.t1
TrH2_TrispH2_007761-RA	HoiH23_PlH23_000892-RA
Hhon_g00625.t1	HoiH23_PlH23_000892-RA
Hhon_g00625.t1	TrH2_TrispH2_007761-RA
Tadh_TriadT54246	HoiH23_PlH23_000892-RA
Tadh_TriadT54246	TrH2_TrispH2_007761-RA
Tadh_TriadT54246	Hhon_g00625.t1
TrH2_TrispH2_007765-RA	HoiH23_PlH23_000896-RA
Hhon_g00629.t1	HoiH23_PlH23_000896-RA
Hhon_g00629.t1	TrH2_TrispH2_007765-RA
Tadh_wf_g3030.t1	HoiH23_PlH23_000896-RA
Tadh_wf_g3030.t1	TrH2_TrispH2_007765-RA
Tadh_wf_g3030.t1	Hhon_g00629.t1
Tadh_TriadT54255	HoiH23_PlH23_000901-RA
Tadh_TriadT54255	TrH2_TrispH2_007770-RA
Tadh_TriadT54255	Hhon_g00634.t1
TrH2_TrispH2_007770-RA	HoiH23_PlH23_000901-RA
Hhon_g00634.t1	HoiH23_PlH23_000901-RA
Hhon_g00634.t1	TrH2_TrispH2_007770-RA
Hhon_g00635.t1	HoiH23_PlH23_000902-RA
Hhon_g00635.t1	TrH2_TrispH2_007771-RA
Tadh_TriadT54256	HoiH23_PlH23_000902-RA
Tadh_TriadT54256	TrH2_TrispH2_007771-RA
Tadh_TriadT54256	Hhon_g00635.t1
TrH2_TrispH2_007771-RA	HoiH23_PlH23_000902-RA
TrH2_TrispH2_007773-RA	HoiH23_PlH23_000903-RA
Tadh_TriadT22070	HoiH23_PlH23_000903-RA
Tadh_TriadT22070	TrH2_TrispH2_007773-RA
Tadh_TriadT22070	Hhon_g00637.t1
Hhon_g00637.t1	HoiH23_PlH23_000903-RA
Hhon_g00637.t1	TrH2_TrispH2_007773-RA
Hhon_g00643.t1	HoiH23_PlH23_000909-RA
Hhon_g00643.t1	TrH2_TrispH2_007779-RA
Tadh_TriadT54263	HoiH23_PlH23_000909-RA
Tadh_TriadT54263	TrH2_TrispH2_007779-RA
Tadh_TriadT54263	Hhon_g00643.t1
TrH2_TrispH2_007779-RA	HoiH23_PlH23_000909-RA
TrH2_TrispH2_007997-RA	HoiH23_PlH23_000925-RA
Tadh_TriadT54284	HoiH23_PlH23_000925-RA
Tadh_TriadT54284	TrH2_TrispH2_007997-RA
Tadh_TriadT54284	Hhon_g00658.t1
Hhon_g00658.t1	HoiH23_PlH23_000925-RA
Hhon_g00658.t1	TrH2_TrispH2_007997-RA
TrH2_TrispH2_008000-RA	HoiH23_PlH23_000929-RA
Hhon_g00662.t1	HoiH23_PlH23_000929-RA
Hhon_g00662.t1	TrH2_TrispH2_008000-RA
Tadh_TriadT22704	HoiH23_PlH23_000929-RA
Tadh_TriadT22704	TrH2_TrispH2_008000-RA
Tadh_TriadT22704	Hhon_g00662.t1
Hhon_g00668.t1	HoiH23_PlH23_000936-RA
Hhon_g00668.t1	TrH2_TrispH2_008007-RA
TrH2_TrispH2_008007-RA	HoiH23_PlH23_000936-RA
Tadh_TriadT63737	HoiH23_PlH23_000936-RA
Tadh_TriadT63737	TrH2_TrispH2_008007-RA
Tadh_TriadT63737	Hhon_g00668.t1
TrH2_TrispH2_009803-RA	HoiH23_PlH23_000956-RA
Hhon_g00680.t1	HoiH23_PlH23_000956-RA
Hhon_g00680.t1	TrH2_TrispH2_009803-RA
Tadh_TriadT63739	HoiH23_PlH23_000956-RA
Tadh_TriadT63739	TrH2_TrispH2_009803-RA
Tadh_TriadT63739	Hhon_g00680.t1
TrH2_TrispH2_003876-RA	HoiH23_PlH23_000965-RA
Hhon_g00689.t1	HoiH23_PlH23_000965-RA
Hhon_g00689.t1	TrH2_TrispH2_003876-RA
Tadh_wf_g3093.t1	HoiH23_PlH23_000965-RA
Tadh_wf_g3093.t1	TrH2_TrispH2_003876-RA
Tadh_wf_g3093.t1	Hhon_g00689.t1
Tadh_TriadT54317	HoiH23_PlH23_000967-RA
Tadh_TriadT54317	TrH2_TrispH2_003878-RA
Tadh_TriadT54317	Hhon_g00691.t1
Hhon_g00691.t1	HoiH23_PlH23_000967-RA
Hhon_g00691.t1	TrH2_TrispH2_003878-RA
TrH2_TrispH2_003878-RA	HoiH23_PlH23_000967-RA
TrH2_TrispH2_003879-RA	HoiH23_PlH23_000968-RA
Tadh_TriadT63741	HoiH23_PlH23_000968-RA
Tadh_TriadT63741	TrH2_TrispH2_003879-RA
Tadh_TriadT63741	Hhon_g00692.t1
Hhon_g00692.t1	HoiH23_PlH23_000968-RA
Hhon_g00692.t1	TrH2_TrispH2_003879-RA
Hhon_g00703.t1	TrH2_TrispH2_002061-RA
Tadh_TriadT59271	TrH2_TrispH2_002061-RA
Tadh_TriadT59271	Hhon_g00703.t1
HoiH23_PlH23_005951-RA	TrH2_TrispH2_002061-RA
HoiH23_PlH23_005951-RA	Hhon_g00703.t1
HoiH23_PlH23_005951-RA	Tadh_TriadT59271
Tadh_TriadT29258	TrH2_TrispH2_002056-RA
Tadh_TriadT29258	Hhon_g00710.t1
Tadh_TriadT29258	HoiH23_PlH23_009790-RA
HoiH23_PlH23_009790-RA	TrH2_TrispH2_002056-RA
HoiH23_PlH23_009790-RA	Hhon_g00710.t1
Hhon_g00710.t1	TrH2_TrispH2_002056-RA
Hhon_g00712.t1	TrH2_TrispH2_002054-RA
Tadh_wf_g8158.t1	TrH2_TrispH2_002054-RA
Tadh_wf_g8158.t1	Hhon_g00712.t1
Tadh_wf_g8158.t1	HoiH23_PlH23_009788-RA
HoiH23_PlH23_009788-RA	TrH2_TrispH2_002054-RA
HoiH23_PlH23_009788-RA	Hhon_g00712.t1
TrH2_TrispH2_002048-RA	HoiH23_PlH23_010235-RA
Hhon_g00719.t1	TrH2_TrispH2_002048-RA
Hhon_g00719.t1	HoiH23_PlH23_010235-RA
Tadh_TriadT64176	TrH2_TrispH2_002048-RA
Tadh_TriadT64176	HoiH23_PlH23_010235-RA
Tadh_TriadT64176	Hhon_g00719.t1
Hhon_g00721.t1	HoiH23_PlH23_010233-RA
Hhon_g00721.t1	TrH2_TrispH2_002046-RA
TrH2_TrispH2_002046-RA	HoiH23_PlH23_010233-RA
Tadh_TriadT8347	HoiH23_PlH23_010233-RA
Tadh_TriadT8347	TrH2_TrispH2_002046-RA
Tadh_TriadT8347	Hhon_g00721.t1
TrH2_TrispH2_002044-RA	HoiH23_PlH23_010231-RA
Hhon_g00723.t1	HoiH23_PlH23_010231-RA
Hhon_g00723.t1	TrH2_TrispH2_002044-RA
HoiH23_PlH23_010377-RA	Hhon_g00731.t1
HoiH23_PlH23_010377-RA	TrH2_TrispH2_002037-RA
Hhon_g00731.t1	TrH2_TrispH2_002037-RA
Tadh_TriadT59247	HoiH23_PlH23_010377-RA
Tadh_TriadT59247	TrH2_TrispH2_002037-RA
Tadh_TriadT59247	Hhon_g00731.t1
Tadh_TriadT29175	TrH2_TrispH2_002033-RA
Tadh_TriadT29175	Hhon_g00735.t1
Tadh_TriadT29175	HoiH23_PlH23_010381-RA
HoiH23_PlH23_010381-RA	TrH2_TrispH2_002033-RA
HoiH23_PlH23_010381-RA	Hhon_g00735.t1
Hhon_g00735.t1	TrH2_TrispH2_002033-RA
Hhon_g00737.t1	HoiH23_PlH23_010237-RA
Hhon_g00737.t1	TrH2_TrispH2_002031-RA
TrH2_TrispH2_002031-RA	HoiH23_PlH23_010237-RA
Tadh_TriadT50676	HoiH23_PlH23_010237-RA
Tadh_TriadT50676	TrH2_TrispH2_002031-RA
Tadh_TriadT50676	Hhon_g00737.t1
Tadh_TriadT29056	HoiH23_PlH23_010238-RA
Tadh_TriadT29056	TrH2_TrispH2_002030-RA
Tadh_TriadT29056	Hhon_g00738.t1
Hhon_g00738.t1	HoiH23_PlH23_010238-RA
Hhon_g00738.t1	TrH2_TrispH2_002030-RA
TrH2_TrispH2_002030-RA	HoiH23_PlH23_010238-RA
Hhon_g00740.t1	HoiH23_PlH23_010240-RA
Hhon_g00740.t1	TrH2_TrispH2_002028-RA
TrH2_TrispH2_002028-RA	HoiH23_PlH23_010240-RA
Tadh_TriadT59237	HoiH23_PlH23_010240-RA
Tadh_TriadT59237	TrH2_TrispH2_002028-RA
Tadh_TriadT59237	Hhon_g00740.t1
Hhon_g00741.t1	HoiH23_PlH23_010241-RA
Hhon_g00741.t1	TrH2_TrispH2_002027-RA
Tadh_TriadT59236	HoiH23_PlH23_010241-RA
Tadh_TriadT59236	TrH2_TrispH2_002027-RA
Tadh_TriadT59236	Hhon_g00741.t1
TrH2_TrispH2_002027-RA	HoiH23_PlH23_010241-RA
Hhon_g00749.t1	TrH2_TrispH2_002020-RA
HoiH23_PlH23_006815-RA	TrH2_TrispH2_002020-RA
HoiH23_PlH23_006815-RA	Hhon_g00749.t1
HoiH23_PlH23_006815-RA	Tadh_TriadT38096
Tadh_TriadT38096	TrH2_TrispH2_002020-RA
Tadh_TriadT38096	Hhon_g00749.t1
Hhon_g00753.t1	TrH2_TrispH2_002016-RA
Tadh_TriadT59224	TrH2_TrispH2_002016-RA
Tadh_TriadT59224	Hhon_g00753.t1
HoiH23_PlH23_006819-RA	TrH2_TrispH2_002016-RA
HoiH23_PlH23_006819-RA	Hhon_g00753.t1
HoiH23_PlH23_006819-RA	Tadh_TriadT59224
Tadh_TriadT59221	TrH2_TrispH2_002013-RA
Tadh_TriadT59221	Hhon_g00755.t1
HoiH23_PlH23_006822-RA	TrH2_TrispH2_002013-RA
HoiH23_PlH23_006822-RA	Hhon_g00755.t1
HoiH23_PlH23_006822-RA	Tadh_TriadT59221
Hhon_g00755.t1	TrH2_TrispH2_002013-RA
Hhon_g00760.t1	TrH2_TrispH2_002008-RA
Tadh_TriadT59216	TrH2_TrispH2_002008-RA
Tadh_TriadT59216	Hhon_g00760.t1
HoiH23_PlH23_006827-RA	TrH2_TrispH2_002008-RA
HoiH23_PlH23_006827-RA	Hhon_g00760.t1
HoiH23_PlH23_006827-RA	Tadh_TriadT59216
HoiH23_PlH23_006828-RA	TrH2_TrispH2_002007-RA
HoiH23_PlH23_006828-RA	Hhon_g00761.t1
HoiH23_PlH23_006828-RA	Tadh_TriadT59215
Hhon_g00761.t1	TrH2_TrispH2_002007-RA
Tadh_TriadT59215	TrH2_TrispH2_002007-RA
Tadh_TriadT59215	Hhon_g00761.t1
Tadh_TriadT59207	TrH2_TrispH2_001997-RA
Tadh_TriadT59207	Hhon_g00770.t1
Hhon_g00770.t1	TrH2_TrispH2_001997-RA
HoiH23_PlH23_008632-RA	TrH2_TrispH2_001997-RA
HoiH23_PlH23_008632-RA	Hhon_g00770.t1
HoiH23_PlH23_008632-RA	Tadh_TriadT59207
HoiH23_PlH23_008631-RA	TrH2_TrispH2_001996-RA
HoiH23_PlH23_008631-RA	Hhon_g00771.t1
HoiH23_PlH23_008631-RA	Tadh_TriadT29327
Tadh_TriadT29327	TrH2_TrispH2_001996-RA
Tadh_TriadT29327	Hhon_g00771.t1
Hhon_g00771.t1	TrH2_TrispH2_001996-RA
HoiH23_PlH23_008630-RA	TrH2_TrispH2_001995-RA
HoiH23_PlH23_008630-RA	Hhon_g00772.t1
HoiH23_PlH23_008630-RA	Tadh_TriadT50669
Hhon_g00772.t1	TrH2_TrispH2_001995-RA
Tadh_TriadT50669	TrH2_TrispH2_001995-RA
Tadh_TriadT50669	Hhon_g00772.t1
HoiH23_PlH23_005865-RA	TrH2_TrispH2_001972-RA
HoiH23_PlH23_005865-RA	Hhon_g00799.t1
HoiH23_PlH23_005865-RA	Tadh_TriadT59183
Hhon_g00799.t1	TrH2_TrispH2_001972-RA
Tadh_TriadT59183	TrH2_TrispH2_001972-RA
Tadh_TriadT59183	Hhon_g00799.t1
HoiH23_PlH23_005871-RA	TrH2_TrispH2_001966-RA
HoiH23_PlH23_005871-RA	Hhon_g00804.t1
HoiH23_PlH23_005871-RA	Tadh_TriadT59177
Hhon_g00804.t1	TrH2_TrispH2_001966-RA
Tadh_TriadT59177	TrH2_TrispH2_001966-RA
Tadh_TriadT59177	Hhon_g00804.t1
Hhon_g00807.t1	TrH2_TrispH2_001964-RA
Tadh_TriadT59175	TrH2_TrispH2_001964-RA
Tadh_TriadT59175	Hhon_g00807.t1
HoiH23_PlH23_005873-RA	TrH2_TrispH2_001964-RA
HoiH23_PlH23_005873-RA	Hhon_g00807.t1
HoiH23_PlH23_005873-RA	Tadh_TriadT59175
HoiH23_PlH23_005881-RA	TrH2_TrispH2_001958-RA
HoiH23_PlH23_005881-RA	Hhon_g00813.t1
HoiH23_PlH23_005881-RA	Tadh_wf_g8064.t1
Tadh_wf_g8064.t1	TrH2_TrispH2_001958-RA
Tadh_wf_g8064.t1	Hhon_g00813.t1
Hhon_g00813.t1	TrH2_TrispH2_001958-RA
Tadh_TriadT59168	TrH2_TrispH2_001957-RA
Tadh_TriadT59168	Hhon_g00814.t1
Hhon_g00814.t1	TrH2_TrispH2_001957-RA
HoiH23_PlH23_005882-RA	TrH2_TrispH2_001957-RA
HoiH23_PlH23_005882-RA	Hhon_g00814.t1
HoiH23_PlH23_005882-RA	Tadh_TriadT59168
HoiH23_PlH23_005885-RA	TrH2_TrispH2_001954-RA
HoiH23_PlH23_005885-RA	Hhon_g00817.t1
HoiH23_PlH23_005885-RA	Tadh_TriadT50659
Tadh_TriadT50659	TrH2_TrispH2_001954-RA
Tadh_TriadT50659	Hhon_g00817.t1
Hhon_g00817.t1	TrH2_TrispH2_001954-RA
HoiH23_PlH23_007638-RA	TrH2_TrispH2_006614-RA
HoiH23_PlH23_007638-RA	Hhon_g00831.t1
Tadh_TriadT58586	TrH2_TrispH2_006614-RA
Tadh_TriadT58586	Hhon_g00831.t1
Tadh_TriadT58586	HoiH23_PlH23_007638-RA
Hhon_g00831.t1	TrH2_TrispH2_006614-RA
Hhon_g00851.t1	TrH2_TrispH2_006598-RA
Tadh_TriadT58573	TrH2_TrispH2_006598-RA
Tadh_TriadT58573	Hhon_g00851.t1
Tadh_TriadT58573	HoiH23_PlH23_007624-RA
HoiH23_PlH23_007624-RA	TrH2_TrispH2_006598-RA
HoiH23_PlH23_007624-RA	Hhon_g00851.t1
HoiH23_PlH23_007623-RA	TrH2_TrispH2_006597-RA
HoiH23_PlH23_007623-RA	Hhon_g00852.t1
Tadh_TriadT28406	TrH2_TrispH2_006597-RA
Tadh_TriadT28406	Hhon_g00852.t1
Tadh_TriadT28406	HoiH23_PlH23_007623-RA
Hhon_g00852.t1	TrH2_TrispH2_006597-RA
Hhon_g00853.t1	TrH2_TrispH2_006596-RA
Tadh_TriadT58571	TrH2_TrispH2_006596-RA
Tadh_TriadT58571	Hhon_g00853.t1
Tadh_TriadT58571	HoiH23_PlH23_007622-RA
HoiH23_PlH23_007622-RA	TrH2_TrispH2_006596-RA
HoiH23_PlH23_007622-RA	Hhon_g00853.t1
Hhon_g00856.t1	TrH2_TrispH2_006592-RA
Tadh_TriadT58568	TrH2_TrispH2_006592-RA
Tadh_TriadT58568	Hhon_g00856.t1
Tadh_TriadT58568	HoiH23_PlH23_007619-RA
HoiH23_PlH23_007619-RA	TrH2_TrispH2_006592-RA
HoiH23_PlH23_007619-RA	Hhon_g00856.t1
Hhon_g00857.t1	TrH2_TrispH2_006591-RA
Tadh_TriadT28351	TrH2_TrispH2_006591-RA
Tadh_TriadT28351	Hhon_g00857.t1
Tadh_TriadT28351	HoiH23_PlH23_007618-RA
HoiH23_PlH23_007618-RA	TrH2_TrispH2_006591-RA
HoiH23_PlH23_007618-RA	Hhon_g00857.t1
Hhon_g00859.t1	TrH2_TrispH2_006589-RA
Tadh_TriadT58564	TrH2_TrispH2_006589-RA
Tadh_TriadT58564	Hhon_g00859.t1
HoiH23_PlH23_003450-RA	TrH2_TrispH2_006588-RA
HoiH23_PlH23_003450-RA	Hhon_g00860.t1
Tadh_TriadT28401	TrH2_TrispH2_006588-RA
Tadh_TriadT28401	Hhon_g00860.t1
Tadh_TriadT28401	HoiH23_PlH23_003450-RA
Hhon_g00860.t1	TrH2_TrispH2_006588-RA
HoiH23_PlH23_003451-RA	TrH2_TrispH2_006587-RA
HoiH23_PlH23_003451-RA	Hhon_g00861.t1
Hhon_g00861.t1	TrH2_TrispH2_006587-RA
Tadh_TriadT28194	TrH2_TrispH2_006587-RA
Tadh_TriadT28194	Hhon_g00861.t1
Tadh_TriadT28194	HoiH23_PlH23_003451-RA
Hhon_g00869.t1	TrH2_TrispH2_006580-RA
HoiH23_PlH23_003460-RA	TrH2_TrispH2_006580-RA
HoiH23_PlH23_003460-RA	Hhon_g00869.t1
Tadh_TriadT58554	TrH2_TrispH2_006580-RA
Tadh_TriadT58554	Hhon_g00869.t1
Tadh_TriadT58554	HoiH23_PlH23_003460-RA
Hhon_g00871.t1	TrH2_TrispH2_006578-RA
HoiH23_PlH23_003462-RA	TrH2_TrispH2_006578-RA
HoiH23_PlH23_003462-RA	Hhon_g00871.t1
Tadh_TriadT58552	TrH2_TrispH2_006578-RA
Tadh_TriadT58552	Hhon_g00871.t1
Tadh_TriadT58552	HoiH23_PlH23_003462-RA
Hhon_g00878.t1	TrH2_TrispH2_006572-RA
HoiH23_PlH23_003468-RA	TrH2_TrispH2_006572-RA
HoiH23_PlH23_003468-RA	Hhon_g00878.t1
Tadh_TriadT58546	TrH2_TrispH2_006572-RA
Tadh_TriadT58546	Hhon_g00878.t1
Tadh_TriadT58546	HoiH23_PlH23_003468-RA
Hhon_g00892.t1	TrH2_TrispH2_006676-RA
HoiH23_PlH23_006795-RA	TrH2_TrispH2_006676-RA
HoiH23_PlH23_006795-RA	Hhon_g00892.t1
HoiH23_PlH23_006795-RA	Tadh_TriadT55867
Tadh_TriadT55867	TrH2_TrispH2_006676-RA
Tadh_TriadT55867	Hhon_g00892.t1
Hhon_g00893.t1	TrH2_TrispH2_006675-RA
HoiH23_PlH23_006794-RA	TrH2_TrispH2_006675-RA
HoiH23_PlH23_006794-RA	Hhon_g00893.t1
HoiH23_PlH23_006794-RA	Tadh_TriadT55866
Tadh_TriadT55866	TrH2_TrispH2_006675-RA
Tadh_TriadT55866	Hhon_g00893.t1
Hhon_g00894.t1	TrH2_TrispH2_006674-RA
Hhon_g00894.t1	HoiH23_PlH23_011771-RA
Tadh_TriadT55865	TrH2_TrispH2_006674-RA
Tadh_TriadT55865	HoiH23_PlH23_011771-RA
Tadh_TriadT55865	Hhon_g00894.t1
HoiH23_PlH23_011771-RA	TrH2_TrispH2_006674-RA
HoiH23_PlH23_009419-RA	TrH2_TrispH2_006673-RA
HoiH23_PlH23_009419-RA	Hhon_g00895.t1
HoiH23_PlH23_009419-RA	Tadh_TriadT55864
Tadh_TriadT55864	TrH2_TrispH2_006673-RA
Tadh_TriadT55864	Hhon_g00895.t1
Hhon_g00895.t1	TrH2_TrispH2_006673-RA
Hhon_g00897.t1	TrH2_TrispH2_006671-RA
HoiH23_PlH23_008076-RA	TrH2_TrispH2_010474-RA
HoiH23_PlH23_008076-RA	Hhon_g00912.t1
HoiH23_PlH23_008076-RA	Tadh_TriadT55847
Tadh_TriadT55847	TrH2_TrispH2_010474-RA
Tadh_TriadT55847	Hhon_g00912.t1
Hhon_g00912.t1	TrH2_TrispH2_010474-RA
Tadh_TriadT55844	TrH2_TrispH2_010470-RA
Tadh_TriadT55844	Hhon_g00916.t1
Hhon_g00916.t1	TrH2_TrispH2_010470-RA
HoiH23_PlH23_008072-RA	TrH2_TrispH2_010470-RA
HoiH23_PlH23_008072-RA	Hhon_g00916.t1
HoiH23_PlH23_008072-RA	Tadh_TriadT55844
Hhon_g00917.t1	TrH2_TrispH2_010469-RA
Tadh_TriadT63891	TrH2_TrispH2_010469-RA
Tadh_TriadT63891	Hhon_g00917.t1
HoiH23_PlH23_008071-RA	TrH2_TrispH2_010469-RA
HoiH23_PlH23_008071-RA	Hhon_g00917.t1
HoiH23_PlH23_008071-RA	Tadh_TriadT63891
Tadh_TriadT23956	TrH2_TrispH2_005389-RA
Tadh_TriadT23956	Hhon_g00924.t1
HoiH23_PlH23_008064-RA	TrH2_TrispH2_005389-RA
HoiH23_PlH23_008064-RA	Hhon_g00924.t1
HoiH23_PlH23_008064-RA	Tadh_TriadT23956
Hhon_g00924.t1	TrH2_TrispH2_005389-RA
Hhon_g00926.t1	TrH2_TrispH2_005386-RA
HoiH23_PlH23_008062-RA	Tadh_TriadT63887
HoiH23_PlH23_008062-RA	TrH2_TrispH2_005386-RA
HoiH23_PlH23_008062-RA	Hhon_g00926.t1
Tadh_TriadT63887	TrH2_TrispH2_005386-RA
Tadh_TriadT63887	Hhon_g00926.t1
HoiH23_PlH23_008062-RA	Hhon_g00927.t1
HoiH23_PlH23_008062-RA	Tadh_TriadT55831
HoiH23_PlH23_008062-RA	TrH2_TrispH2_005385-RA
Hhon_g00927.t1	TrH2_TrispH2_005385-RA
Tadh_TriadT55831	TrH2_TrispH2_005385-RA
Tadh_TriadT55831	Hhon_g00927.t1
HoiH23_PlH23_008061-RA	TrH2_TrispH2_005384-RA
HoiH23_PlH23_008061-RA	Hhon_g00928.t1
HoiH23_PlH23_008061-RA	Tadh_TriadT55830
Tadh_TriadT55830	TrH2_TrispH2_005384-RA
Tadh_TriadT55830	Hhon_g00928.t1
Hhon_g00928.t1	TrH2_TrispH2_005384-RA
Hhon_g00930.t1	TrH2_TrispH2_005382-RA
HoiH23_PlH23_008059-RA	TrH2_TrispH2_005382-RA
HoiH23_PlH23_008059-RA	Hhon_g00930.t1
HoiH23_PlH23_008059-RA	Tadh_TriadT63886
Tadh_TriadT63886	TrH2_TrispH2_005382-RA
Tadh_TriadT63886	Hhon_g00930.t1
Tadh_wf_g4626.t1	TrH2_TrispH2_005381-RA
Tadh_wf_g4626.t1	Hhon_g00931.t1
Hhon_g00931.t1	TrH2_TrispH2_005381-RA
Tadh_TriadT55827	HoiH23_PlH23_011504-RA
Tadh_TriadT55827	TrH2_TrispH2_005380-RA
Tadh_TriadT55827	Hhon_g00932.t1
TrH2_TrispH2_005380-RA	HoiH23_PlH23_011504-RA
Hhon_g00932.t1	HoiH23_PlH23_011504-RA
Hhon_g00932.t1	TrH2_TrispH2_005380-RA
Hhon_g00934.t1	TrH2_TrispH2_005378-RA
HoiH23_PlH23_001676-RA	TrH2_TrispH2_005378-RA
HoiH23_PlH23_001676-RA	Hhon_g00934.t1
Tadh_TriadT55825	TrH2_TrispH2_005378-RA
Tadh_TriadT55825	Hhon_g00934.t1
Tadh_TriadT55825	HoiH23_PlH23_001676-RA
Hhon_g00935.t1	TrH2_TrispH2_005377-RA
Tadh_TriadT24572	TrH2_TrispH2_005377-RA
Tadh_TriadT24572	Hhon_g00935.t1
Tadh_TriadT24572	HoiH23_PlH23_001675-RA
HoiH23_PlH23_001675-RA	TrH2_TrispH2_005377-RA
HoiH23_PlH23_001675-RA	Hhon_g00935.t1
HoiH23_PlH23_001670-RA	TrH2_TrispH2_005370-RA
HoiH23_PlH23_001670-RA	Hhon_g00941.t1
Hhon_g00941.t1	TrH2_TrispH2_005370-RA
Tadh_TriadT55818	TrH2_TrispH2_005370-RA
Tadh_TriadT55818	Hhon_g00941.t1
Tadh_TriadT55818	HoiH23_PlH23_001670-RA
Tadh_TriadT55817	TrH2_TrispH2_005369-RA
Tadh_TriadT55817	Hhon_g00942.t1
Tadh_TriadT55817	HoiH23_PlH23_001669-RA
HoiH23_PlH23_001669-RA	TrH2_TrispH2_005369-RA
HoiH23_PlH23_001669-RA	Hhon_g00942.t1
Hhon_g00942.t1	TrH2_TrispH2_005369-RA
Hhon_g00946.t1	TrH2_TrispH2_005365-RA
Tadh_TriadT55813	TrH2_TrispH2_005365-RA
Tadh_TriadT55813	Hhon_g00946.t1
Tadh_TriadT55813	HoiH23_PlH23_001665-RA
HoiH23_PlH23_001665-RA	TrH2_TrispH2_005365-RA
HoiH23_PlH23_001665-RA	Hhon_g00946.t1
HoiH23_PlH23_001662-RA	TrH2_TrispH2_005362-RA
HoiH23_PlH23_001662-RA	Hhon_g00949.t1
Hhon_g00949.t1	TrH2_TrispH2_005362-RA
Tadh_TriadT55810	TrH2_TrispH2_005362-RA
Tadh_TriadT55810	Hhon_g00949.t1
Tadh_TriadT55810	HoiH23_PlH23_001662-RA
HoiH23_PlH23_001661-RA	TrH2_TrispH2_005361-RA
HoiH23_PlH23_001661-RA	Hhon_g00950.t1
Hhon_g00950.t1	TrH2_TrispH2_005361-RA
Tadh_TriadT24589	TrH2_TrispH2_005361-RA
Tadh_TriadT24589	Hhon_g00950.t1
Tadh_TriadT24589	HoiH23_PlH23_001661-RA
HoiH23_PlH23_001654-RA	TrH2_TrispH2_005354-RA
HoiH23_PlH23_001654-RA	Hhon_g00959.t1
Tadh_TriadT63884	TrH2_TrispH2_005354-RA
Tadh_TriadT63884	Hhon_g00959.t1
Tadh_TriadT63884	HoiH23_PlH23_001654-RA
Hhon_g00959.t1	TrH2_TrispH2_005354-RA
Hhon_g00960.t1	TrH2_TrispH2_005353-RA
HoiH23_PlH23_001653-RA	TrH2_TrispH2_005353-RA
HoiH23_PlH23_001653-RA	Hhon_g00960.t1
Tadh_TriadT55801	TrH2_TrispH2_005353-RA
Tadh_TriadT55801	Hhon_g00960.t1
Tadh_TriadT55801	HoiH23_PlH23_001653-RA
HoiH23_PlH23_001652-RA	TrH2_TrispH2_005352-RA
HoiH23_PlH23_001652-RA	Hhon_g00962.t1
Hhon_g00962.t1	TrH2_TrispH2_005352-RA
Tadh_TriadT55800	TrH2_TrispH2_005352-RA
Tadh_TriadT55800	Hhon_g00962.t1
Tadh_TriadT55800	HoiH23_PlH23_001652-RA
HoiH23_PlH23_001642-RA	TrH2_TrispH2_005340-RA
HoiH23_PlH23_001642-RA	Hhon_g00973.t1
Tadh_TriadT55789	TrH2_TrispH2_005340-RA
Tadh_TriadT55789	Hhon_g00973.t1
Tadh_TriadT55789	HoiH23_PlH23_001642-RA
Hhon_g00973.t1	TrH2_TrispH2_005340-RA
Hhon_g00974.t1	TrH2_TrispH2_005339-RA
Tadh_wf_g4585.t1	TrH2_TrispH2_005339-RA
Tadh_wf_g4585.t1	Hhon_g00974.t1
Tadh_wf_g4585.t1	HoiH23_PlH23_001641-RA
HoiH23_PlH23_001641-RA	TrH2_TrispH2_005339-RA
HoiH23_PlH23_001641-RA	Hhon_g00974.t1
Hhon_g00978.t1	TrH2_TrispH2_005334-RA
Tadh_wf_g4581.t1	TrH2_TrispH2_005334-RA
Tadh_wf_g4581.t1	Hhon_g00978.t1
Tadh_wf_g4581.t1	HoiH23_PlH23_001637-RA
HoiH23_PlH23_001637-RA	TrH2_TrispH2_005334-RA
HoiH23_PlH23_001637-RA	Hhon_g00978.t1
Hhon_g00982.t1	TrH2_TrispH2_005330-RA
HoiH23_PlH23_001633-RA	TrH2_TrispH2_005330-RA
HoiH23_PlH23_001633-RA	Hhon_g00982.t1
Tadh_TriadT55781	TrH2_TrispH2_005330-RA
Tadh_TriadT55781	Hhon_g00982.t1
Tadh_TriadT55781	HoiH23_PlH23_001633-RA
HoiH23_PlH23_001629-RA	TrH2_TrispH2_001665-RA
HoiH23_PlH23_001629-RA	Hhon_g00987.t1
Tadh_TriadT55772	TrH2_TrispH2_001665-RA
Tadh_TriadT55772	Hhon_g00987.t1
Tadh_TriadT55772	HoiH23_PlH23_001629-RA
Hhon_g00987.t1	TrH2_TrispH2_001665-RA
Tadh_TriadT55771	TrH2_TrispH2_001664-RA
Tadh_TriadT55771	Hhon_g00988.t1
Tadh_TriadT55771	HoiH23_PlH23_001628-RA
Hhon_g00988.t1	TrH2_TrispH2_001664-RA
HoiH23_PlH23_001628-RA	TrH2_TrispH2_001664-RA
HoiH23_PlH23_001628-RA	Hhon_g00988.t1
Hhon_g01010.t1	TrH2_TrispH2_001651-RA
Hhon_g01010.t1	HoiH23_PlH23_001614-RA
HoiH23_PlH23_001614-RA	TrH2_TrispH2_001651-RA
Tadh_TriadT55758	TrH2_TrispH2_001651-RA
Tadh_TriadT55758	HoiH23_PlH23_001614-RA
Tadh_TriadT55758	Hhon_g01010.t1
Hhon_g01019.t1	TrH2_TrispH2_001641-RA
Tadh_TriadT55749	TrH2_TrispH2_001641-RA
Tadh_TriadT55749	Hhon_g01019.t1
Tadh_TriadT55749	HoiH23_PlH23_011184-RA
HoiH23_PlH23_011184-RA	TrH2_TrispH2_001641-RA
HoiH23_PlH23_011184-RA	Hhon_g01019.t1
Tadh_TriadT24460	TrH2_TrispH2_001640-RA
Tadh_TriadT24460	Hhon_g01020.t1
HoiH23_PlH23_011027-RA	Tadh_TriadT24460
HoiH23_PlH23_011027-RA	TrH2_TrispH2_001640-RA
HoiH23_PlH23_011027-RA	Hhon_g01020.t1
Hhon_g01020.t1	TrH2_TrispH2_001640-RA
HoiH23_PlH23_011028-RA	TrH2_TrispH2_001639-RA
HoiH23_PlH23_011028-RA	Hhon_g01021.t1
Hhon_g01021.t1	TrH2_TrispH2_001639-RA
Tadh_TriadT55747	TrH2_TrispH2_001638-RA
Tadh_TriadT55747	Hhon_g01022.t1
Hhon_g01022.t1	TrH2_TrispH2_001638-RA
HoiH23_PlH23_011029-RA	TrH2_TrispH2_001638-RA
HoiH23_PlH23_011029-RA	Hhon_g01022.t1
HoiH23_PlH23_011029-RA	Tadh_TriadT55747
HoiH23_PlH23_011030-RA	TrH2_TrispH2_001637-RA
HoiH23_PlH23_011030-RA	Hhon_g01023.t1
HoiH23_PlH23_011030-RA	Tadh_TriadT55746
Tadh_TriadT55746	TrH2_TrispH2_001637-RA
Tadh_TriadT55746	Hhon_g01023.t1
Hhon_g01023.t1	TrH2_TrispH2_001637-RA
HoiH23_PlH23_002751-RA	TrH2_TrispH2_001635-RA
HoiH23_PlH23_002751-RA	Hhon_g01025.t1
HoiH23_PlH23_002751-RA	Tadh_TriadT63108
Tadh_TriadT63108	TrH2_TrispH2_001635-RA
Tadh_TriadT63108	Hhon_g01025.t1
Hhon_g01025.t1	TrH2_TrispH2_001635-RA
Tadh_TriadT55742	TrH2_TrispH2_001633-RA
Tadh_TriadT55742	Hhon_g01027.t1
Hhon_g01027.t1	TrH2_TrispH2_001633-RA
HoiH23_PlH23_002753-RA	TrH2_TrispH2_001633-RA
HoiH23_PlH23_002753-RA	Hhon_g01027.t1
HoiH23_PlH23_002753-RA	Tadh_TriadT55742
Hhon_g01028.t1	TrH2_TrispH2_001632-RA
Tadh_TriadT55741	TrH2_TrispH2_001632-RA
Tadh_TriadT55741	Hhon_g01028.t1
HoiH23_PlH23_002754-RA	TrH2_TrispH2_001632-RA
HoiH23_PlH23_002754-RA	Hhon_g01028.t1
HoiH23_PlH23_002754-RA	Tadh_TriadT55741
Tadh_TriadT55740	TrH2_TrispH2_001631-RA
Tadh_TriadT55740	Hhon_g01029.t1
Hhon_g01029.t1	TrH2_TrispH2_001631-RA
HoiH23_PlH23_002755-RA	TrH2_TrispH2_001631-RA
HoiH23_PlH23_002755-RA	Hhon_g01029.t1
HoiH23_PlH23_002755-RA	Tadh_TriadT55740
Tadh_TriadT55734	TrH2_TrispH2_001625-RA
Tadh_TriadT55734	Hhon_g01036.t1
HoiH23_PlH23_002761-RA	TrH2_TrispH2_001625-RA
HoiH23_PlH23_002761-RA	Hhon_g01036.t1
HoiH23_PlH23_002761-RA	Tadh_TriadT55734
Hhon_g01036.t1	TrH2_TrispH2_001625-RA
Hhon_g01048.t1	TrH2_TrispH2_001617-RA
Tadh_TriadT55725	TrH2_TrispH2_001617-RA
Tadh_TriadT55725	Hhon_g01048.t1
HoiH23_PlH23_002769-RA	TrH2_TrispH2_001617-RA
HoiH23_PlH23_002769-RA	Hhon_g01048.t1
HoiH23_PlH23_002769-RA	Tadh_TriadT55725
Hhon_g01049.t1	TrH2_TrispH2_001616-RA
Tadh_TriadT55724	TrH2_TrispH2_001616-RA
Tadh_TriadT55724	Hhon_g01049.t1
HoiH23_PlH23_002770-RA	TrH2_TrispH2_001616-RA
HoiH23_PlH23_002770-RA	Hhon_g01049.t1
HoiH23_PlH23_002770-RA	Tadh_TriadT55724
HoiH23_PlH23_002771-RA	TrH2_TrispH2_001615-RA
HoiH23_PlH23_002771-RA	Hhon_g01050.t1
HoiH23_PlH23_002771-RA	Tadh_TriadT55723
Tadh_TriadT55723	TrH2_TrispH2_001615-RA
Tadh_TriadT55723	Hhon_g01050.t1
Hhon_g01050.t1	TrH2_TrispH2_001615-RA
HoiH23_PlH23_002773-RA	TrH2_TrispH2_001613-RA
HoiH23_PlH23_002773-RA	Hhon_g01052.t1
HoiH23_PlH23_002773-RA	Tadh_TriadT37572
Hhon_g01052.t1	TrH2_TrispH2_001613-RA
Tadh_TriadT37572	TrH2_TrispH2_001613-RA
Tadh_TriadT37572	Hhon_g01052.t1
Tadh_TriadT23568	TrH2_TrispH2_001612-RA
Tadh_TriadT23568	Hhon_g01053.t1
Tadh_TriadT23568	Hhon_g08190.t1
HoiH23_PlH23_002774-RA	Tadh_TriadT23568
HoiH23_PlH23_002774-RA	TrH2_TrispH2_001612-RA
HoiH23_PlH23_002774-RA	Hhon_g01053.t1
HoiH23_PlH23_002774-RA	Hhon_g08190.t1
Hhon_g01053.t1	TrH2_TrispH2_001612-RA
Hhon_g08190.t1	TrH2_TrispH2_001612-RA
Hhon_g01055.t1	HoiH23_PlH23_008194-RA
Hhon_g01055.t1	TrH2_TrispH2_008551-RA
Tadh_TriadT58427	HoiH23_PlH23_008194-RA
Tadh_TriadT58427	TrH2_TrispH2_008551-RA
Tadh_TriadT58427	Hhon_g01055.t1
TrH2_TrispH2_008551-RA	HoiH23_PlH23_008194-RA
TrH2_TrispH2_008552-RA	HoiH23_PlH23_008193-RA
Hhon_g01056.t1	HoiH23_PlH23_008193-RA
Hhon_g01056.t1	TrH2_TrispH2_008552-RA
Tadh_TriadT58428	HoiH23_PlH23_008193-RA
Tadh_TriadT58428	TrH2_TrispH2_008552-RA
Tadh_TriadT58428	Hhon_g01056.t1
Tadh_TriadT58431	HoiH23_PlH23_008190-RA
Tadh_TriadT58431	TrH2_TrispH2_008555-RA
Tadh_TriadT58431	Hhon_g01059.t1
TrH2_TrispH2_008555-RA	HoiH23_PlH23_008190-RA
Hhon_g01059.t1	HoiH23_PlH23_008190-RA
Hhon_g01059.t1	TrH2_TrispH2_008555-RA
Hhon_g01064.t1	HoiH23_PlH23_008185-RA
Hhon_g01064.t1	TrH2_TrispH2_011514-RA
TrH2_TrispH2_011514-RA	HoiH23_PlH23_008185-RA
Tadh_TriadT58437	HoiH23_PlH23_008185-RA
Tadh_TriadT58437	TrH2_TrispH2_011514-RA
Tadh_TriadT58437	Hhon_g01064.t1
Tadh_TriadT27529	TrH2_TrispH2_008563-RA
Tadh_TriadT27529	Hhon_g01069.t1
Hhon_g01069.t1	TrH2_TrispH2_008563-RA
TrH2_TrispH2_008563-RA	HoiH23_PlH23_008181-RA
Tadh_TriadT27613	HoiH23_PlH23_008181-RA
Tadh_TriadT27613	TrH2_TrispH2_008563-RA
Tadh_TriadT27613	Hhon_g01068.t1
Hhon_g01068.t1	HoiH23_PlH23_008181-RA
Hhon_g01068.t1	TrH2_TrispH2_008563-RA
Hhon_g01071.t1	TrH2_TrispH2_008565-RA
HoiH23_PlH23_009940-RA	TrH2_TrispH2_008565-RA
HoiH23_PlH23_009940-RA	Hhon_g01071.t1
HoiH23_PlH23_009940-RA	Tadh_TriadT58445
Tadh_TriadT58445	TrH2_TrispH2_008565-RA
Tadh_TriadT58445	Hhon_g01071.t1
HoiH23_PlH23_009939-RA	TrH2_TrispH2_008566-RA
HoiH23_PlH23_009939-RA	Hhon_g01072.t1
HoiH23_PlH23_009939-RA	Tadh_TriadT58446
Tadh_TriadT58446	TrH2_TrispH2_008566-RA
Tadh_TriadT58446	Hhon_g01072.t1
Hhon_g01072.t1	TrH2_TrispH2_008566-RA
Hhon_g01073.t1	TrH2_TrispH2_008567-RA
HoiH23_PlH23_009938-RA	TrH2_TrispH2_008567-RA
HoiH23_PlH23_009938-RA	Hhon_g01073.t1
HoiH23_PlH23_009938-RA	Tadh_TriadT5809
Tadh_TriadT5809	TrH2_TrispH2_008567-RA
Tadh_TriadT5809	Hhon_g01073.t1
HoiH23_PlH23_011051-RA	TrH2_TrispH2_009176-RA
HoiH23_PlH23_011051-RA	Hhon_g01079.t1
HoiH23_PlH23_011051-RA	Tadh_TriadT31873
Tadh_TriadT31873	TrH2_TrispH2_009176-RA
Tadh_TriadT31873	Hhon_g01079.t1
Hhon_g01079.t1	TrH2_TrispH2_009176-RA
Hhon_g01084.t1	HoiH23_PlH23_005128-RA
Hhon_g01084.t1	TrH2_TrispH2_009181-RA
TrH2_TrispH2_009181-RA	HoiH23_PlH23_005128-RA
Tadh_TriadT61049	HoiH23_PlH23_005128-RA
Tadh_TriadT61049	TrH2_TrispH2_009181-RA
Tadh_TriadT61049	Hhon_g01084.t1
TrH2_TrispH2_009182-RA	HoiH23_PlH23_005127-RA
Tadh_TriadT50979	HoiH23_PlH23_005127-RA
Tadh_TriadT50979	TrH2_TrispH2_009182-RA
Tadh_TriadT50979	Hhon_g01085.t1
Hhon_g01085.t1	HoiH23_PlH23_005127-RA
Hhon_g01085.t1	TrH2_TrispH2_009182-RA
Tadh_TriadT18006	HoiH23_PlH23_005126-RA
Tadh_TriadT18006	TrH2_TrispH2_009183-RA
Tadh_TriadT18006	Hhon_g01086.t1
Hhon_g01086.t1	HoiH23_PlH23_005126-RA
Hhon_g01086.t1	TrH2_TrispH2_009183-RA
TrH2_TrispH2_009183-RA	HoiH23_PlH23_005126-RA
TrH2_TrispH2_009187-RA	HoiH23_PlH23_005121-RA
Hhon_g01090.t1	HoiH23_PlH23_005121-RA
Hhon_g01090.t1	TrH2_TrispH2_009187-RA
Tadh_TriadT64314	HoiH23_PlH23_005121-RA
Tadh_TriadT64314	TrH2_TrispH2_009187-RA
Tadh_TriadT64314	Hhon_g01090.t1
TrH2_TrispH2_009191-RA	HoiH23_PlH23_005117-RA
Hhon_g01094.t1	HoiH23_PlH23_005117-RA
Hhon_g01094.t1	TrH2_TrispH2_009191-RA
Tadh_TriadT61059	HoiH23_PlH23_005117-RA
Tadh_TriadT61059	TrH2_TrispH2_009191-RA
Tadh_TriadT61059	Hhon_g01094.t1
Tadh_TriadT31979	HoiH23_PlH23_005113-RA
Tadh_TriadT31979	TrH2_TrispH2_009195-RA
Tadh_TriadT31979	Hhon_g01098.t1
TrH2_TrispH2_009195-RA	HoiH23_PlH23_005113-RA
Hhon_g01098.t1	HoiH23_PlH23_005113-RA
Hhon_g01098.t1	TrH2_TrispH2_009195-RA
Tadh_TriadT50982	HoiH23_PlH23_005112-RA
Tadh_TriadT50982	TrH2_TrispH2_009196-RA
Tadh_TriadT50982	Hhon_g01099.t1
TrH2_TrispH2_009196-RA	HoiH23_PlH23_005112-RA
Hhon_g01099.t1	HoiH23_PlH23_005112-RA
Hhon_g01099.t1	TrH2_TrispH2_009196-RA
TrH2_TrispH2_009198-RA	HoiH23_PlH23_005110-RA
Tadh_TriadT32080	HoiH23_PlH23_005110-RA
Tadh_TriadT32080	TrH2_TrispH2_009198-RA
Tadh_TriadT32080	Hhon_g01101.t1
Hhon_g01101.t1	HoiH23_PlH23_005110-RA
Hhon_g01101.t1	TrH2_TrispH2_009198-RA
TrH2_TrispH2_009199-RA	HoiH23_PlH23_005109-RA
Hhon_g01102.t1	HoiH23_PlH23_005109-RA
Hhon_g01102.t1	TrH2_TrispH2_009199-RA
Tadh_wf_g10098.t1	HoiH23_PlH23_005109-RA
Tadh_wf_g10098.t1	TrH2_TrispH2_009199-RA
Tadh_wf_g10098.t1	Hhon_g01102.t1
TrH2_TrispH2_007921-RA	HoiH23_PlH23_005101-RA
Tadh_TriadT61078	HoiH23_PlH23_005101-RA
Tadh_TriadT61078	TrH2_TrispH2_007921-RA
Tadh_TriadT61078	Hhon_g01110.t1
Hhon_g01110.t1	HoiH23_PlH23_005101-RA
Hhon_g01110.t1	TrH2_TrispH2_007921-RA
HoiH23_PlH23_008931-RA	TrH2_TrispH2_007933-RA
HoiH23_PlH23_008931-RA	Hhon_g01123.t1
HoiH23_PlH23_008931-RA	Tadh_TriadT61090
Hhon_g01123.t1	TrH2_TrispH2_007933-RA
Tadh_TriadT61090	TrH2_TrispH2_007933-RA
Tadh_TriadT61090	Hhon_g01123.t1
Tadh_TriadT61091	TrH2_TrispH2_007934-RA
Tadh_TriadT61091	Hhon_g01124.t1
HoiH23_PlH23_008930-RA	TrH2_TrispH2_007934-RA
HoiH23_PlH23_008930-RA	Hhon_g01124.t1
HoiH23_PlH23_008930-RA	Tadh_TriadT61091
Hhon_g01124.t1	TrH2_TrispH2_007934-RA
HoiH23_PlH23_008929-RA	TrH2_TrispH2_007935-RA
HoiH23_PlH23_008929-RA	Hhon_g01125.t1
HoiH23_PlH23_008929-RA	Tadh_wf_g10125.t1
Hhon_g01125.t1	TrH2_TrispH2_007935-RA
Tadh_wf_g10125.t1	TrH2_TrispH2_007935-RA
Tadh_wf_g10125.t1	Hhon_g01125.t1
Hhon_g01127.t1	TrH2_TrispH2_007937-RA
HoiH23_PlH23_008927-RA	TrH2_TrispH2_007937-RA
HoiH23_PlH23_008927-RA	Hhon_g01127.t1
HoiH23_PlH23_008927-RA	Tadh_TriadT61093
Tadh_TriadT61093	TrH2_TrispH2_007937-RA
Tadh_TriadT61093	Hhon_g01127.t1
Hhon_g01128.t1	TrH2_TrispH2_007938-RA
Tadh_TriadT61094	TrH2_TrispH2_007938-RA
Tadh_TriadT61094	Hhon_g01128.t1
HoiH23_PlH23_008926-RA	TrH2_TrispH2_007938-RA
HoiH23_PlH23_008926-RA	Tadh_TriadT61094
HoiH23_PlH23_008926-RA	Hhon_g01128.t1
HoiH23_PlH23_009803-RA	TrH2_TrispH2_007942-RA
HoiH23_PlH23_009803-RA	Hhon_g01132.t1
Tadh_TriadT32058	TrH2_TrispH2_007942-RA
Tadh_TriadT32058	Hhon_g01132.t1
Tadh_TriadT32058	HoiH23_PlH23_009803-RA
Hhon_g01132.t1	TrH2_TrispH2_007942-RA
Tadh_TriadT38381	TrH2_TrispH2_007944-RA
Tadh_TriadT38381	Hhon_g01134.t1
Tadh_TriadT38381	HoiH23_PlH23_009801-RA
HoiH23_PlH23_009801-RA	TrH2_TrispH2_007944-RA
HoiH23_PlH23_009801-RA	Hhon_g01134.t1
Hhon_g01134.t1	TrH2_TrispH2_007944-RA
HoiH23_PlH23_009800-RA	TrH2_TrispH2_007945-RA
HoiH23_PlH23_009800-RA	Hhon_g01135.t1
Tadh_TriadT32098	TrH2_TrispH2_007945-RA
Tadh_TriadT32098	Hhon_g01135.t1
Tadh_TriadT32098	HoiH23_PlH23_009800-RA
Hhon_g01135.t1	TrH2_TrispH2_007945-RA
Tadh_TriadT61103	TrH2_TrispH2_007948-RA
Tadh_TriadT61103	Hhon_g01138.t1
Tadh_TriadT61103	HoiH23_PlH23_009797-RA
Hhon_g01138.t1	TrH2_TrispH2_007948-RA
HoiH23_PlH23_009797-RA	TrH2_TrispH2_007948-RA
HoiH23_PlH23_009797-RA	Hhon_g01138.t1
Hhon_g01154.t1	TrH2_TrispH2_010571-RA
Tadh_TriadT31888	TrH2_TrispH2_010571-RA
Tadh_TriadT31888	Hhon_g01154.t1
HoiH23_PlH23_010956-RA	TrH2_TrispH2_010571-RA
HoiH23_PlH23_010956-RA	Hhon_g01154.t1
HoiH23_PlH23_010956-RA	Tadh_TriadT31888
HoiH23_PlH23_007476-RA	TrH2_TrispH2_010581-RA
Hhon_g01165.t1	TrH2_TrispH2_010581-RA
Hhon_g01165.t1	HoiH23_PlH23_007476-RA
Tadh_TriadT64321	TrH2_TrispH2_010581-RA
Tadh_TriadT64321	HoiH23_PlH23_007476-RA
Tadh_TriadT64321	Hhon_g01165.t1
Hhon_g01166.t1	TrH2_TrispH2_010735-RA
Hhon_g01166.t1	HoiH23_PlH23_007475-RA
Tadh_TriadT61125	TrH2_TrispH2_010735-RA
Tadh_TriadT61125	HoiH23_PlH23_007475-RA
Tadh_TriadT61125	Hhon_g01166.t1
Tadh_TriadT61125	Hhon_g06644.t1
HoiH23_PlH23_007475-RA	TrH2_TrispH2_010735-RA
Hhon_g06644.t1	TrH2_TrispH2_010735-RA
Tadh_wf_g3443.t1	TrH2_TrispH2_006778-RA
Tadh_wf_g3443.t1	Hhon_g01168.t1
Hhon_g01168.t1	TrH2_TrispH2_006778-RA
HoiH23_PlH23_004796-RA	TrH2_TrispH2_006778-RA
HoiH23_PlH23_004796-RA	Hhon_g01168.t1
HoiH23_PlH23_004796-RA	Tadh_wf_g3443.t1
Tadh_TriadT54649	TrH2_TrispH2_011326-RA
Tadh_TriadT54649	Hhon_g01177.t1
HoiH23_PlH23_004792-RA	TrH2_TrispH2_011326-RA
HoiH23_PlH23_004792-RA	Hhon_g01175.t1
HoiH23_PlH23_004790-RA	TrH2_TrispH2_011326-RA
HoiH23_PlH23_004790-RA	Hhon_g01177.t1
HoiH23_PlH23_004790-RA	Tadh_TriadT54649
Hhon_g01175.t1	TrH2_TrispH2_011326-RA
Hhon_g01177.t1	TrH2_TrispH2_011326-RA
Hhon_g01174.t1	TrH2_TrispH2_011326-RA
TrH2_TrispH2_009870-RA	HoiH23_PlH23_000479-RA
Tadh_TriadT54647	HoiH23_PlH23_000479-RA
Tadh_TriadT54647	TrH2_TrispH2_009870-RA
Tadh_TriadT54647	Hhon_g01185.t1
Hhon_g01185.t1	HoiH23_PlH23_000479-RA
Hhon_g01185.t1	TrH2_TrispH2_009870-RA
Tadh_TriadT54646	HoiH23_PlH23_000480-RA
Tadh_TriadT54646	TrH2_TrispH2_009871-RA
Tadh_TriadT54646	Hhon_g01186.t1
Hhon_g01186.t1	HoiH23_PlH23_000480-RA
Hhon_g01186.t1	TrH2_TrispH2_009871-RA
TrH2_TrispH2_009871-RA	HoiH23_PlH23_000480-RA
Tadh_TriadT54645	TrH2_TrispH2_009872-RA
Tadh_TriadT54645	Hhon_g01187.t1
Hhon_g01187.t1	TrH2_TrispH2_009872-RA
TrH2_TrispH2_001360-RA	HoiH23_PlH23_000489-RA
Tadh_TriadT54634	HoiH23_PlH23_000489-RA
Tadh_TriadT54634	TrH2_TrispH2_001360-RA
Tadh_TriadT54634	Hhon_g01196.t1
Hhon_g01196.t1	HoiH23_PlH23_000489-RA
Hhon_g01196.t1	TrH2_TrispH2_001360-RA
Tadh_TriadT54633	HoiH23_PlH23_000490-RA
Tadh_TriadT54633	TrH2_TrispH2_001359-RA
Tadh_TriadT54633	Hhon_g01197.t1
TrH2_TrispH2_001359-RA	HoiH23_PlH23_000490-RA
Hhon_g01197.t1	HoiH23_PlH23_000490-RA
Hhon_g01197.t1	TrH2_TrispH2_001359-RA
TrH2_TrispH2_001357-RA	HoiH23_PlH23_000494-RA
Hhon_g01200.t1	HoiH23_PlH23_000494-RA
Hhon_g01200.t1	TrH2_TrispH2_001357-RA
Tadh_TriadT37385	HoiH23_PlH23_000494-RA
Tadh_TriadT37385	TrH2_TrispH2_001357-RA
Tadh_TriadT37385	Hhon_g01200.t1
Hhon_g01204.t1	HoiH23_PlH23_000498-RA
Hhon_g01204.t1	TrH2_TrispH2_001354-RA
TrH2_TrispH2_001354-RA	HoiH23_PlH23_000498-RA
Tadh_TriadT63768	HoiH23_PlH23_000498-RA
Tadh_TriadT63768	TrH2_TrispH2_001354-RA
Tadh_TriadT63768	Hhon_g01204.t1
TrH2_TrispH2_001353-RA	HoiH23_PlH23_000499-RA
Hhon_g01205.t1	HoiH23_PlH23_000499-RA
Hhon_g01205.t1	TrH2_TrispH2_001353-RA
Tadh_TriadT54626	HoiH23_PlH23_000499-RA
Tadh_TriadT54626	TrH2_TrispH2_001353-RA
Tadh_TriadT54626	Hhon_g01205.t1
TrH2_TrispH2_001349-RA	HoiH23_PlH23_000503-RA
Hhon_g01209.t1	HoiH23_PlH23_000503-RA
Hhon_g01209.t1	TrH2_TrispH2_001349-RA
Tadh_TriadT54621	HoiH23_PlH23_000503-RA
Tadh_TriadT54621	TrH2_TrispH2_001349-RA
Tadh_TriadT54621	Hhon_g01209.t1
Tadh_TriadT54620	HoiH23_PlH23_000504-RA
Tadh_TriadT54620	TrH2_TrispH2_001348-RA
Tadh_TriadT54620	Hhon_g01210.t1
TrH2_TrispH2_001348-RA	HoiH23_PlH23_000504-RA
Hhon_g01210.t1	HoiH23_PlH23_000504-RA
Hhon_g01210.t1	TrH2_TrispH2_001348-RA
Tadh_TriadT54619	HoiH23_PlH23_000505-RA
Tadh_TriadT54619	TrH2_TrispH2_001347-RA
Tadh_TriadT54619	Hhon_g01211.t1
TrH2_TrispH2_001347-RA	HoiH23_PlH23_000505-RA
Hhon_g01211.t1	HoiH23_PlH23_000505-RA
Hhon_g01211.t1	TrH2_TrispH2_001347-RA
Tadh_TriadT54614	HoiH23_PlH23_000510-RA
Tadh_TriadT54614	TrH2_TrispH2_001343-RA
Tadh_TriadT54614	Hhon_g01215.t1
Hhon_g01215.t1	HoiH23_PlH23_000510-RA
Hhon_g01215.t1	TrH2_TrispH2_001343-RA
TrH2_TrispH2_001343-RA	HoiH23_PlH23_000510-RA
Hhon_g01221.t1	HoiH23_PlH23_000516-RA
Hhon_g01221.t1	TrH2_TrispH2_001337-RA
TrH2_TrispH2_001337-RA	HoiH23_PlH23_000516-RA
Tadh_TriadT54609	HoiH23_PlH23_000516-RA
Tadh_TriadT54609	TrH2_TrispH2_001337-RA
Tadh_TriadT54609	Hhon_g01221.t1
Tadh_TriadT54608	HoiH23_PlH23_000517-RA
Tadh_TriadT54608	TrH2_TrispH2_001336-RA
Tadh_TriadT54608	Hhon_g01222.t1
Hhon_g01222.t1	HoiH23_PlH23_000517-RA
Hhon_g01222.t1	TrH2_TrispH2_001336-RA
TrH2_TrispH2_001336-RA	HoiH23_PlH23_000517-RA
TrH2_TrispH2_001333-RA	HoiH23_PlH23_000520-RA
Tadh_TriadT54605	HoiH23_PlH23_000520-RA
Tadh_TriadT54605	TrH2_TrispH2_001333-RA
Tadh_TriadT54605	Hhon_g01225.t1
Hhon_g01225.t1	HoiH23_PlH23_000520-RA
Hhon_g01225.t1	TrH2_TrispH2_001333-RA
Hhon_g01226.t1	HoiH23_PlH23_000521-RA
Hhon_g01226.t1	TrH2_TrispH2_001332-RA
Tadh_TriadT23206	HoiH23_PlH23_000521-RA
Tadh_TriadT23206	TrH2_TrispH2_001332-RA
Tadh_TriadT23206	Hhon_g01226.t1
TrH2_TrispH2_001332-RA	HoiH23_PlH23_000521-RA
Hhon_g01227.t1	HoiH23_PlH23_000522-RA
Hhon_g01227.t1	TrH2_TrispH2_001331-RA
TrH2_TrispH2_001331-RA	HoiH23_PlH23_000522-RA
Tadh_TriadT54603	HoiH23_PlH23_000522-RA
Tadh_TriadT54603	TrH2_TrispH2_001331-RA
Tadh_TriadT54603	Hhon_g01227.t1
Tadh_TriadT54602	HoiH23_PlH23_000523-RA
Tadh_TriadT54602	TrH2_TrispH2_001330-RA
Tadh_TriadT54602	Hhon_g01228.t1
TrH2_TrispH2_001330-RA	HoiH23_PlH23_000523-RA
Hhon_g01228.t1	HoiH23_PlH23_000523-RA
Hhon_g01228.t1	TrH2_TrispH2_001330-RA
TrH2_TrispH2_001327-RA	HoiH23_PlH23_000527-RA
TrH2_TrispH2_001327-RA	HoiH23_PlH23_000526-RA
Tadh_TriadT22319	TrH2_TrispH2_001327-RA
Tadh_TriadT22319	Hhon_g01232.t1
Tadh_TriadT22319	HoiH23_PlH23_000527-RA
Hhon_g01232.t1	TrH2_TrispH2_001327-RA
Hhon_g01232.t1	HoiH23_PlH23_000527-RA
[truncated: 73,945 more rows]

## Sheet: f) Placozoan TFs
Transcript	Gene name
Tadh_TriadT56732	AF-4.HG1.0:AFF1/AFF2/AFF3/AFF4
TrH2_TrispH2_005852-RA	AF-4.HG1.0:AFF1/AFF2/AFF3/AFF4
Tadh_TriadT27767	AP-2.HG1.2:TFAP2A/TFAP2B/TFAP2C/TFAP2D/TFAP2E
TrH2_TrispH2_002814-RA	AP-2.HG1.2:TFAP2A/TFAP2B/TFAP2C/TFAP2D/TFAP2E
Hhon_g07610.t1	AP-2.HG1.2:TFAP2A/TFAP2B/TFAP2C/TFAP2D/TFAP2E
HoiH23_PlH23_003808-RA	AP-2.HG1.2:TFAP2A/TFAP2B/TFAP2C/TFAP2D/TFAP2E
Tadh_TriadT54817	ARID_BRIGHT.HG1.0:ARID2;RFX.HG1.1:ARID2
TrH2_TrispH2_002188-RA	ARID_BRIGHT.HG1.0:ARID2;RFX.HG1.1:ARID2
Hhon_g04729.t1	ARID_BRIGHT.HG1.0:ARID2;RFX.HG1.1:ARID2
HoiH23_PlH23_002172-RA	ARID_BRIGHT.HG1.0:ARID2;RFX.HG1.1:ARID2
Tadh_TriadT57024	ARID_BRIGHT.HG1.1:ARID4A/ARID4B
TrH2_TrispH2_002364-RA	ARID_BRIGHT.HG1.1:ARID4A/ARID4B
Hhon_g07460.t1	ARID_BRIGHT.HG1.1:ARID4A/ARID4B
HoiH23_PlH23_002941-RA	ARID_BRIGHT.HG1.1:ARID4A/ARID4B
Tadh_TriadT17654	ARID_BRIGHT.HG1.3:ARID1A/ARID1B/ARID3A/ARID3B/ARID3C
TrH2_TrispH2_008989-RA	ARID_BRIGHT.HG1.3:ARID1A/ARID1B/ARID3A/ARID3B/ARID3C
Hhon_g05390.t1	ARID_BRIGHT.HG1.3:ARID1A/ARID1B/ARID3A/ARID3B/ARID3C
HoiH23_PlH23_000296-RA	ARID_BRIGHT.HG1.3:ARID1A/ARID1B/ARID3A/ARID3B/ARID3C
TrH2_TrispH2_007628-RA	ARID_BRIGHT.HG1.6:ARID5A/ARID5B
Hhon_g03330.t1	ARID_BRIGHT.HG1.6:ARID5A/ARID5B
HoiH23_PlH23_003769-RA	ARID_BRIGHT.HG1.6:ARID5A/ARID5B
Tadh_TriadT55681	ARID_BRIGHT.HG1.7:JARID2
TrH2_TrispH2_001569-RA	ARID_BRIGHT.HG1.7:JARID2
Hhon_g08230.t1	ARID_BRIGHT.HG1.7:JARID2
HoiH23_PlH23_003334-RA	ARID_BRIGHT.HG1.7:JARID2
Tadh_TriadT23466	ARID_BRIGHT.HG1.8:KDM5A/KDM5B/KDM5C/KDM5D
TrH2_TrispH2_004411-RA	ARID_BRIGHT.HG1.8:KDM5A/KDM5B/KDM5C/KDM5D
HoiH23_PlH23_004228-RA	ARID_BRIGHT.HG1.8:KDM5A/KDM5B/KDM5C/KDM5D
Tadh_TriadT51754	Brinker.HG1.3:like:POGK
Tadh_wf_g6584.t1	Brinker.HG1.3:like:POGK
TrH2_TrispH2_003400-RA	Brinker.HG1.3:like:POGK
TrH2_TrispH2_011207-RA	Brinker.HG1.3:like:POGK
Hhon_g01764.t1	Brinker.HG1.3:like:POGK
Hhon_g07665.t1	Brinker.HG1.3:like:POGK
HoiH23_PlH23_004045-RA	Brinker.HG1.3:like:POGK
HoiH23_PlH23_004846-RA	Brinker.HG1.3:like:POGK
Tadh_TriadT60298	bZIP.HG1.1:like:BACH1/BACH2/MAF/MAFA/MAFB/MAFF/MAFG/MAFK/NFE2/NFE2L1/NFE2L2/NFE2L3/NRL
TrH2_TrispH2_000858-RA	bZIP.HG1.1:like:BACH1/BACH2/MAF/MAFA/MAFB/MAFF/MAFG/MAFK/NFE2/NFE2L1/NFE2L2/NFE2L3/NRL
Hhon_g08089.t1	bZIP.HG1.1:like:BACH1/BACH2/MAF/MAFA/MAFB/MAFF/MAFG/MAFK/NFE2/NFE2L1/NFE2L2/NFE2L3/NRL
HoiH23_PlH23_005699-RA	bZIP.HG1.1:like:BACH1/BACH2/MAF/MAFA/MAFB/MAFF/MAFG/MAFK/NFE2/NFE2L1/NFE2L2/NFE2L3/NRL
Tadh_wf_g1382.t1	bZIP.HG1.12:FOS/FOSB/FOSL1/FOSL2
TrH2_TrispH2_007218-RA	bZIP.HG1.12:FOS/FOSB/FOSL1/FOSL2
TrH2_TrispH2_007219-RA	bZIP.HG1.12:FOS/FOSB/FOSL1/FOSL2
Hhon_g04000.t1	bZIP.HG1.12:FOS/FOSB/FOSL1/FOSL2
Hhon_g04001.t1	bZIP.HG1.12:FOS/FOSB/FOSL1/FOSL2
Hhon_g06017.t1	bZIP.HG1.12:FOS/FOSB/FOSL1/FOSL2
Hhon_g06018.t1	bZIP.HG1.12:FOS/FOSB/FOSL1/FOSL2
HoiH23_PlH23_006937-RA	bZIP.HG1.12:FOS/FOSB/FOSL1/FOSL2
HoiH23_PlH23_006938-RA	bZIP.HG1.12:FOS/FOSB/FOSL1/FOSL2
Tadh_TriadT52591	bZIP.HG1.3:MAF/MAFA/MAFB/MAFF/MAFG/MAFK/NRL
Tadh_TriadT52592	bZIP.HG1.3:MAF/MAFA/MAFB/MAFF/MAFG/MAFK/NRL
TrH2_TrispH2_005631-RA	bZIP.HG1.3:MAF/MAFA/MAFB/MAFF/MAFG/MAFK/NRL
TrH2_TrispH2_005632-RA	bZIP.HG1.3:MAF/MAFA/MAFB/MAFF/MAFG/MAFK/NRL
Hhon_g05306.t1	bZIP.HG1.3:MAF/MAFA/MAFB/MAFF/MAFG/MAFK/NRL
Hhon_g05307.t1	bZIP.HG1.3:MAF/MAFA/MAFB/MAFF/MAFG/MAFK/NRL
HoiH23_PlH23_000708-RA	bZIP.HG1.3:MAF/MAFA/MAFB/MAFF/MAFG/MAFK/NRL
HoiH23_PlH23_000709-RA	bZIP.HG1.3:MAF/MAFA/MAFB/MAFF/MAFG/MAFK/NRL
Tadh_TriadT60616	bZIP.HG1.5:BACH1/BACH2/NFE2/NFE2L1/NFE2L2/NFE2L3
TrH2_TrispH2_010892-RA	bZIP.HG1.5:BACH1/BACH2/NFE2/NFE2L1/NFE2L2/NFE2L3
Hhon_g06999.t1	bZIP.HG1.5:BACH1/BACH2/NFE2/NFE2L1/NFE2L2/NFE2L3
Hhon_g09126.t1	bZIP.HG1.5:BACH1/BACH2/NFE2/NFE2L1/NFE2L2/NFE2L3
HoiH23_PlH23_004499-RA	bZIP.HG1.5:BACH1/BACH2/NFE2/NFE2L1/NFE2L2/NFE2L3
Tadh_TriadT63596	bZIP.HG1.6:ATF4/ATF5
TrH2_TrispH2_010821-RA	bZIP.HG1.6:ATF4/ATF5
Hhon_g09605.t1	bZIP.HG1.6:ATF4/ATF5
HoiH23_PlH23_009547-RA	bZIP.HG1.6:ATF4/ATF5
Tadh_TriadT60644	bZIP.HG1.7:ATF2/ATF7/ATF7-NPFF/CREB5
TrH2_TrispH2_009666-RA	bZIP.HG1.7:ATF2/ATF7/ATF7-NPFF/CREB5
Hhon_g08666.t1	bZIP.HG1.7:ATF2/ATF7/ATF7-NPFF/CREB5
HoiH23_PlH23_005856-RA	bZIP.HG1.7:ATF2/ATF7/ATF7-NPFF/CREB5
Tadh_TriadT64084	bZIP.HG1.9:JUN/JUNB/JUND
TrH2_TrispH2_000596-RA	bZIP.HG1.9:JUN/JUNB/JUND
Hhon_g00092.t1	bZIP.HG1.9:JUN/JUNB/JUND
HoiH23_PlH23_002814-RA	bZIP.HG1.9:JUN/JUNB/JUND
Hhon_g01094.t1	bZIP.HG2.0:CREBL2
HoiH23_PlH23_005117-RA	bZIP.HG2.0:CREBL2
Tadh_TriadT53424	bZIP.HG2.1:ATF6/ATF6B
Hhon_g05344.t1	bZIP.HG2.1:ATF6/ATF6B
HoiH23_PlH23_008321-RA	bZIP.HG2.1:ATF6/ATF6B
Tadh_TriadT54968	bZIP.HG2.3:ATF1/CREB1/CREM
TrH2_TrispH2_004834-RA	bZIP.HG2.3:ATF1/CREB1/CREM
Hhon_g08642.t1	bZIP.HG2.3:ATF1/CREB1/CREM
HoiH23_PlH23_001290-RA	bZIP.HG2.3:ATF1/CREB1/CREM
Tadh_TriadT64159	bZIP.HG2.5:XBP1
TrH2_TrispH2_005934-RA	bZIP.HG2.5:XBP1
Hhon_g02674.t1	bZIP.HG2.5:XBP1
HoiH23_PlH23_000692-RA	bZIP.HG2.5:XBP1
Tadh_TriadT54788	bZIP.HG2.9:CREB3L1/CREB3L2
TrH2_TrispH2_002162-RA	bZIP.HG2.9:CREB3L1/CREB3L2
Hhon_g04701.t1	bZIP.HG2.9:CREB3L1/CREB3L2
HoiH23_PlH23_002144-RA	bZIP.HG2.9:CREB3L1/CREB3L2
Tadh_TriadT9287	bZIP.HG3.19:like:CEBPG
TrH2_TrispH2_005056-RA	bZIP.HG3.19:like:CEBPG
Hhon_g03585.t1	bZIP.HG3.19:like:CEBPG
HoiH23_PlH23_001405-RA	bZIP.HG3.19:like:CEBPG
Tadh_TriadT53726	bZIP.HG3.4:like:DBP/HLF/NFIL3/NFILZ/TEF
TrH2_TrispH2_010059-RA	bZIP.HG3.4:like:DBP/HLF/NFIL3/NFILZ/TEF
Hhon_g06612.t1	bZIP.HG3.4:like:DBP/HLF/NFIL3/NFILZ/TEF
HoiH23_PlH23_002891-RA	bZIP.HG3.4:like:DBP/HLF/NFIL3/NFILZ/TEF
HoiH23_PlH23_006478-RA	bZIP.HG3.4:like:DBP/HLF/NFIL3/NFILZ/TEF
Tadh_TriadT52980	bZIP.HG3.5:DBP/HLF/TEF
Tadh_wf_g1735.t1	bZIP.HG3.5:DBP/HLF/TEF
TrH2_TrispH2_008292-RA	bZIP.HG3.5:DBP/HLF/TEF
TrH2_TrispH2_008293-RA	bZIP.HG3.5:DBP/HLF/TEF
Hhon_g05482.t1	bZIP.HG3.5:DBP/HLF/TEF
Hhon_g05483.t1	bZIP.HG3.5:DBP/HLF/TEF
Hhon_g07810.t1	bZIP.HG3.5:DBP/HLF/TEF
Hhon_g07811.t1	bZIP.HG3.5:DBP/HLF/TEF
HoiH23_PlH23_006175-RA	bZIP.HG3.5:DBP/HLF/TEF
HoiH23_PlH23_006176-RA	bZIP.HG3.5:DBP/HLF/TEF
Tadh_TriadT61920	bZIP.HG3.8:like:NFIL3/NFILZ
TrH2_TrispH2_004978-RA	bZIP.HG3.8:like:NFIL3/NFILZ
HoiH23_PlH23_001813-RA	bZIP.HG3.8:like:NFIL3/NFILZ
Tadh_TriadT61467	bZIP.HG4.0:NA
TrH2_TrispH2_003569-RA	bZIP.HG4.0:NA
Hhon_g09189.t1	bZIP.HG4.0:NA
HoiH23_PlH23_004203-RA	bZIP.HG4.0:NA
Tadh_TriadT52268	CSD.HG1.0:CSDE1
TrH2_TrispH2_001035-RA	CSD.HG1.0:CSDE1
Hhon_g02886.t1	CSD.HG1.0:CSDE1
HoiH23_PlH23_008576-RA	CSD.HG1.0:CSDE1
Tadh_TriadT20474	CSD.HG1.4:CARHSP1/CSDC2
TrH2_TrispH2_003412-RA	CSD.HG1.4:CARHSP1/CSDC2
Hhon_g05503.t1	CSD.HG1.4:CARHSP1/CSDC2
HoiH23_PlH23_000175-RA	CSD.HG1.4:CARHSP1/CSDC2
Tadh_TriadT64023	CSD.HG1.6:YBX1/YBX2/YBX3
TrH2_TrispH2_004592-RA	CSD.HG1.6:YBX1/YBX2/YBX3
HoiH23_PlH23_006840-RA	CSD.HG1.6:YBX1/YBX2/YBX3
Tadh_TriadT62972	CSD.HG1.7:like:CARHSP1/CSDC2
Hhon_g05946.t1	DBD_Tnp_MULE.Unclassified
Hhon_g09787.t1	DBD_Tnp_MULE.Unclassified
HoiH23_PlH23_011238-RA	DBD_Tnp_MULE.Unclassified
Tadh_TriadT9574	Doublesex_DM.HG1.14:like:DMRTA1/DMRTA2
TrH2_TrispH2_008104-RA	Doublesex_DM.HG1.14:like:DMRTA1/DMRTA2
Hhon_g10837.t1	Doublesex_DM.HG1.14:like:DMRTA1/DMRTA2
HoiH23_PlH23_011933-RA	Doublesex_DM.HG1.14:like:DMRTA1/DMRTA2
Tadh_TriadT9565	Doublesex_DM.HG1.15:like:DMRTA1/DMRTA2
TrH2_TrispH2_010792-RA	Doublesex_DM.HG1.15:like:DMRTA1/DMRTA2
Hhon_g10838.t1	Doublesex_DM.HG1.15:like:DMRTA1/DMRTA2
HoiH23_PlH23_009668-RA	Doublesex_DM.HG1.15:like:DMRTA1/DMRTA2
Tadh_TriadT62297	Doublesex_DM.HG1.18:like:DMRT1/DMRT2/DMRT3/DMRTA1/DMRTA2/DMRTB1
TrH2_TrispH2_010433-RA	Doublesex_DM.HG1.18:like:DMRT1/DMRT2/DMRT3/DMRTA1/DMRTA2/DMRTB1
Hhon_g11068.t1	Doublesex_DM.HG1.18:like:DMRT1/DMRT2/DMRT3/DMRTA1/DMRTA2/DMRTB1
HoiH23_PlH23_009684-RA	Doublesex_DM.HG1.18:like:DMRT1/DMRT2/DMRT3/DMRTA1/DMRTA2/DMRTB1
Tadh_TriadT32839	E2F_TDP.HG1.1:TFDP1/TFDP2/TFDP3
TrH2_TrispH2_008111-RA	E2F_TDP.HG1.1:TFDP1/TFDP2/TFDP3
Hhon_g05566.t1	E2F_TDP.HG1.1:TFDP1/TFDP2/TFDP3
HoiH23_PlH23_004944-RA	E2F_TDP.HG1.1:TFDP1/TFDP2/TFDP3
Tadh_TriadT6275	E2F_TDP.HG1.2:E2F7/E2F8
TrH2_TrispH2_002193-RA	E2F_TDP.HG1.2:E2F7/E2F8
Hhon_g04734.t1	E2F_TDP.HG1.2:E2F7/E2F8
HoiH23_PlH23_002176-RA	E2F_TDP.HG1.2:E2F7/E2F8
Tadh_TriadT58918	E2F_TDP.HG1.6:like:E2F1/E2F2/E2F3/E2F4/E2F5/E2F6
TrH2_TrispH2_003685-RA	E2F_TDP.HG1.6:like:E2F1/E2F2/E2F3/E2F4/E2F5/E2F6
Hhon_g07709.t1	E2F_TDP.HG1.6:like:E2F1/E2F2/E2F3/E2F4/E2F5/E2F6
HoiH23_PlH23_003820-RA	E2F_TDP.HG1.6:like:E2F1/E2F2/E2F3/E2F4/E2F5/E2F6
Tadh_TriadT50818	E2F_TDP.HG1.9:E2F4/E2F5
TrH2_TrispH2_000724-RA	E2F_TDP.HG1.9:E2F4/E2F5
Hhon_g05008.t1	E2F_TDP.HG1.9:E2F4/E2F5
HoiH23_PlH23_008043-RA	E2F_TDP.HG1.9:E2F4/E2F5
Tadh_TriadT19387	Ets.HG1.1:ETS1/ETS2/ETV2
TrH2_TrispH2_006743-RA	Ets.HG1.1:ETS1/ETS2/ETV2
Hhon_g07347.t1	Ets.HG1.1:ETS1/ETS2/ETV2
HoiH23_PlH23_009661-RA	Ets.HG1.1:ETS1/ETS2/ETV2
Tadh_TriadT38199	Ets.HG1.14:like:AC020909.1/EHF/ELF1/ELF2/ELF3/ELF4/ELF5/ETV6/ETV7/SPDEF/SPI1/SPIB/SPIC
TrH2_TrispH2_011400-RA	Ets.HG1.14:like:AC020909.1/EHF/ELF1/ELF2/ELF3/ELF4/ELF5/ETV6/ETV7/SPDEF/SPI1/SPIB/SPIC
HoiH23_PlH23_005363-RA	Ets.HG1.14:like:AC020909.1/EHF/ELF1/ELF2/ELF3/ELF4/ELF5/ETV6/ETV7/SPDEF/SPI1/SPIB/SPIC
Tadh_TriadT29770	Ets.HG1.15:ETV6/ETV7
TrH2_TrispH2_009522-RA	Ets.HG1.15:ETV6/ETV7
Hhon_g09719.t1	Ets.HG1.15:ETV6/ETV7
HoiH23_PlH23_007262-RA	Ets.HG1.15:ETV6/ETV7
Tadh_TriadT17503	Ets.HG1.16:AC020909.1/EHF/ELF1/ELF2/ELF3/ELF4/ELF5/SPDEF/SPI1/SPIB/SPIC
TrH2_TrispH2_011399-RA	Ets.HG1.16:AC020909.1/EHF/ELF1/ELF2/ELF3/ELF4/ELF5/SPDEF/SPI1/SPIB/SPIC
HoiH23_PlH23_005362-RA	Ets.HG1.16:AC020909.1/EHF/ELF1/ELF2/ELF3/ELF4/ELF5/SPDEF/SPI1/SPIB/SPIC
Tadh_TriadT17618	Ets.HG1.3:GABPA
TrH2_TrispH2_006747-RA	Ets.HG1.3:GABPA
Hhon_g07343.t1	Ets.HG1.3:GABPA
HoiH23_PlH23_009665-RA	Ets.HG1.3:GABPA
Tadh_TriadT8966	Ets.HG1.4:ERF/ERFL/ERG/ETV3/ETV3L/FEV/FLI1
TrH2_TrispH2_011487-RA	Ets.HG1.4:ERF/ERFL/ERG/ETV3/ETV3L/FEV/FLI1
Hhon_g07341.t1	Ets.HG1.4:ERF/ERFL/ERG/ETV3/ETV3L/FEV/FLI1
HoiH23_PlH23_009667-RA	Ets.HG1.4:ERF/ERFL/ERG/ETV3/ETV3L/FEV/FLI1
Tadh_TriadT6886	Ets.HG1.9:ETV1/ETV4/ETV5
TrH2_TrispH2_002769-RA	Ets.HG1.9:ETV1/ETV4/ETV5
HoiH23_PlH23_001793-RA	Ets.HG1.9:ETV1/ETV4/ETV5
Hhon_g00417.t1	Ets.Unclassified
Tadh_TriadT7195	Forkhead.HG1.1:like:AC097634.4/FOXA1/FOXA2/FOXA3/FOXB1/FOXB2/FOXC1/FOXC2/FOXD1/FOXD2/FOXD3/FOXD4/FOXD4L1/FOXD4L3/FOXD4L4/FOXD4L5/FOXD4L6/FOXE1/FOXE3/FOXF1/FOXF2/FOXG1/FOXH1/FOXI1/FOXI2/FOXI3/FOXJ1/FOXJ2/FOXJ3/FOXK1/FOXK2/FOXL1/FOXL2/FOXL3/FOXM1/FOXN1/FOXN2/FOXN3/FOXN4/FOXO1/FOXO3/FOXO3B/FOXO4/FOXO6/FOXP1/FOXP2/FOXP3/FOXP4/FOXQ1/FOXR1/FOXR2/FOXS1
TrH2_TrispH2_000525-RA	Forkhead.HG1.1:like:AC097634.4/FOXA1/FOXA2/FOXA3/FOXB1/FOXB2/FOXC1/FOXC2/FOXD1/FOXD2/FOXD3/FOXD4/FOXD4L1/FOXD4L3/FOXD4L4/FOXD4L5/FOXD4L6/FOXE1/FOXE3/FOXF1/FOXF2/FOXG1/FOXH1/FOXI1/FOXI2/FOXI3/FOXJ1/FOXJ2/FOXJ3/FOXK1/FOXK2/FOXL1/FOXL2/FOXL3/FOXM1/FOXN1/FOXN2/FOXN3/FOXN4/FOXO1/FOXO3/FOXO3B/FOXO4/FOXO6/FOXP1/FOXP2/FOXP3/FOXP4/FOXQ1/FOXR1/FOXR2/FOXS1
Hhon_g00165.t1	Forkhead.HG1.1:like:AC097634.4/FOXA1/FOXA2/FOXA3/FOXB1/FOXB2/FOXC1/FOXC2/FOXD1/FOXD2/FOXD3/FOXD4/FOXD4L1/FOXD4L3/FOXD4L4/FOXD4L5/FOXD4L6/FOXE1/FOXE3/FOXF1/FOXF2/FOXG1/FOXH1/FOXI1/FOXI2/FOXI3/FOXJ1/FOXJ2/FOXJ3/FOXK1/FOXK2/FOXL1/FOXL2/FOXL3/FOXM1/FOXN1/FOXN2/FOXN3/FOXN4/FOXO1/FOXO3/FOXO3B/FOXO4/FOXO6/FOXP1/FOXP2/FOXP3/FOXP4/FOXQ1/FOXR1/FOXR2/FOXS1
HoiH23_PlH23_007770-RA	Forkhead.HG1.1:like:AC097634.4/FOXA1/FOXA2/FOXA3/FOXB1/FOXB2/FOXC1/FOXC2/FOXD1/FOXD2/FOXD3/FOXD4/FOXD4L1/FOXD4L3/FOXD4L4/FOXD4L5/FOXD4L6/FOXE1/FOXE3/FOXF1/FOXF2/FOXG1/FOXH1/FOXI1/FOXI2/FOXI3/FOXJ1/FOXJ2/FOXJ3/FOXK1/FOXK2/FOXL1/FOXL2/FOXL3/FOXM1/FOXN1/FOXN2/FOXN3/FOXN4/FOXO1/FOXO3/FOXO3B/FOXO4/FOXO6/FOXP1/FOXP2/FOXP3/FOXP4/FOXQ1/FOXR1/FOXR2/FOXS1
Tadh_TriadT57744	Forkhead.HG1.10:FOXJ2/FOXJ3
TrH2_TrispH2_009438-RA	Forkhead.HG1.10:FOXJ2/FOXJ3
TrH2_TrispH2_010869-RA	Forkhead.HG1.10:FOXJ2/FOXJ3
Hhon_g01727.t1	Forkhead.HG1.10:FOXJ2/FOXJ3
HoiH23_PlH23_006379-RA	Forkhead.HG1.10:FOXJ2/FOXJ3
Tadh_TriadT30534	Forkhead.HG1.13:FOXC1/FOXC2/FOXL1/FOXS1
TrH2_TrispH2_000693-RA	Forkhead.HG1.13:FOXC1/FOXC2/FOXL1/FOXS1
Hhon_g07828.t1	Forkhead.HG1.13:FOXC1/FOXC2/FOXL1/FOXS1
HoiH23_PlH23_009379-RA	Forkhead.HG1.13:FOXC1/FOXC2/FOXL1/FOXS1
Tadh_TriadT23008	Forkhead.HG1.14:FOXA1/FOXA2/FOXA3/FOXB1/FOXB2/FOXD1/FOXD2/FOXD3/FOXD4/FOXD4L1/FOXD4L3/FOXD4L4/FOXD4L5/FOXD4L6/FOXE1/FOXE3
Tadh_TriadT27448	Forkhead.HG1.14:FOXA1/FOXA2/FOXA3/FOXB1/FOXB2/FOXD1/FOXD2/FOXD3/FOXD4/FOXD4L1/FOXD4L3/FOXD4L4/FOXD4L5/FOXD4L6/FOXE1/FOXE3
Tadh_TriadT28100	Forkhead.HG1.14:FOXA1/FOXA2/FOXA3/FOXB1/FOXB2/FOXD1/FOXD2/FOXD3/FOXD4/FOXD4L1/FOXD4L3/FOXD4L4/FOXD4L5/FOXD4L6/FOXE1/FOXE3
Tadh_TriadT28108	Forkhead.HG1.14:FOXA1/FOXA2/FOXA3/FOXB1/FOXB2/FOXD1/FOXD2/FOXD3/FOXD4/FOXD4L1/FOXD4L3/FOXD4L4/FOXD4L5/FOXD4L6/FOXE1/FOXE3
TrH2_TrispH2_000631-RA	Forkhead.HG1.14:FOXA1/FOXA2/FOXA3/FOXB1/FOXB2/FOXD1/FOXD2/FOXD3/FOXD4/FOXD4L1/FOXD4L3/FOXD4L4/FOXD4L5/FOXD4L6/FOXE1/FOXE3
TrH2_TrispH2_000634-RA	Forkhead.HG1.14:FOXA1/FOXA2/FOXA3/FOXB1/FOXB2/FOXD1/FOXD2/FOXD3/FOXD4/FOXD4L1/FOXD4L3/FOXD4L4/FOXD4L5/FOXD4L6/FOXE1/FOXE3
TrH2_TrispH2_001300-RA	Forkhead.HG1.14:FOXA1/FOXA2/FOXA3/FOXB1/FOXB2/FOXD1/FOXD2/FOXD3/FOXD4/FOXD4L1/FOXD4L3/FOXD4L4/FOXD4L5/FOXD4L6/FOXE1/FOXE3
TrH2_TrispH2_002846-RA	Forkhead.HG1.14:FOXA1/FOXA2/FOXA3/FOXB1/FOXB2/FOXD1/FOXD2/FOXD3/FOXD4/FOXD4L1/FOXD4L3/FOXD4L4/FOXD4L5/FOXD4L6/FOXE1/FOXE3
Hhon_g00059.t1	Forkhead.HG1.14:FOXA1/FOXA2/FOXA3/FOXB1/FOXB2/FOXD1/FOXD2/FOXD3/FOXD4/FOXD4L1/FOXD4L3/FOXD4L4/FOXD4L5/FOXD4L6/FOXE1/FOXE3
Hhon_g00062.t1	Forkhead.HG1.14:FOXA1/FOXA2/FOXA3/FOXB1/FOXB2/FOXD1/FOXD2/FOXD3/FOXD4/FOXD4L1/FOXD4L3/FOXD4L4/FOXD4L5/FOXD4L6/FOXE1/FOXE3
Hhon_g05911.t1	Forkhead.HG1.14:FOXA1/FOXA2/FOXA3/FOXB1/FOXB2/FOXD1/FOXD2/FOXD3/FOXD4/FOXD4L1/FOXD4L3/FOXD4L4/FOXD4L5/FOXD4L6/FOXE1/FOXE3
Hhon_g07580.t1	Forkhead.HG1.14:FOXA1/FOXA2/FOXA3/FOXB1/FOXB2/FOXD1/FOXD2/FOXD3/FOXD4/FOXD4L1/FOXD4L3/FOXD4L4/FOXD4L5/FOXD4L6/FOXE1/FOXE3
HoiH23_PlH23_000554-RA	Forkhead.HG1.14:FOXA1/FOXA2/FOXA3/FOXB1/FOXB2/FOXD1/FOXD2/FOXD3/FOXD4/FOXD4L1/FOXD4L3/FOXD4L4/FOXD4L5/FOXD4L6/FOXE1/FOXE3
HoiH23_PlH23_003776-RA	Forkhead.HG1.14:FOXA1/FOXA2/FOXA3/FOXB1/FOXB2/FOXD1/FOXD2/FOXD3/FOXD4/FOXD4L1/FOXD4L3/FOXD4L4/FOXD4L5/FOXD4L6/FOXE1/FOXE3
HoiH23_PlH23_005230-RA	Forkhead.HG1.14:FOXA1/FOXA2/FOXA3/FOXB1/FOXB2/FOXD1/FOXD2/FOXD3/FOXD4/FOXD4L1/FOXD4L3/FOXD4L4/FOXD4L5/FOXD4L6/FOXE1/FOXE3
HoiH23_PlH23_005233-RA	Forkhead.HG1.14:FOXA1/FOXA2/FOXA3/FOXB1/FOXB2/FOXD1/FOXD2/FOXD3/FOXD4/FOXD4L1/FOXD4L3/FOXD4L4/FOXD4L5/FOXD4L6/FOXE1/FOXE3
Tadh_TriadT20374	Forkhead.HG1.15:FOXM1
TrH2_TrispH2_009888-RA	Forkhead.HG1.15:FOXM1
Hhon_g08999.t1	Forkhead.HG1.15:FOXM1
HoiH23_PlH23_002403-RA	Forkhead.HG1.15:FOXM1
Tadh_TriadT30602	Forkhead.HG1.18:FOXF1/FOXF2
TrH2_TrispH2_000696-RA	Forkhead.HG1.18:FOXF1/FOXF2
Hhon_g07830.t1	Forkhead.HG1.18:FOXF1/FOXF2
HoiH23_PlH23_009381-RA	Forkhead.HG1.18:FOXF1/FOXF2
Tadh_TriadT30486	Forkhead.HG1.21:FOXQ1
TrH2_TrispH2_000694-RA	Forkhead.HG1.21:FOXQ1
Hhon_g07829.t1	Forkhead.HG1.21:FOXQ1
HoiH23_PlH23_009380-RA	Forkhead.HG1.21:FOXQ1
Tadh_TriadT51743	Forkhead.HG1.24:FOXN1/FOXN4/FOXR1/FOXR2
TrH2_TrispH2_003390-RA	Forkhead.HG1.24:FOXN1/FOXN4/FOXR1/FOXR2
Hhon_g07678.t1	Forkhead.HG1.24:FOXN1/FOXN4/FOXR1/FOXR2
HoiH23_PlH23_009830-RA	Forkhead.HG1.24:FOXN1/FOXN4/FOXR1/FOXR2
Tadh_TriadT17577	Forkhead.HG1.30:FOXN2/FOXN3
TrH2_TrispH2_007536-RA	Forkhead.HG1.30:FOXN2/FOXN3
Hhon_g07630.t1	Forkhead.HG1.30:FOXN2/FOXN3
HoiH23_PlH23_002310-RA	Forkhead.HG1.30:FOXN2/FOXN3
Tadh_TriadT24515	Forkhead.HG1.31:AC097634.4/FOXP1/FOXP2/FOXP3/FOXP4
TrH2_TrispH2_001809-RA	Forkhead.HG1.31:AC097634.4/FOXP1/FOXP2/FOXP3/FOXP4
Hhon_g02158.t1	Forkhead.HG1.31:AC097634.4/FOXP1/FOXP2/FOXP3/FOXP4
HoiH23_PlH23_002591-RA	Forkhead.HG1.31:AC097634.4/FOXP1/FOXP2/FOXP3/FOXP4
Tadh_TriadT25137	Forkhead.HG1.33:FOXO1/FOXO3/FOXO3B/FOXO4/FOXO6
TrH2_TrispH2_001070-RA	Forkhead.HG1.33:FOXO1/FOXO3/FOXO3B/FOXO4/FOXO6
Hhon_g09111.t1	Forkhead.HG1.33:FOXO1/FOXO3/FOXO3B/FOXO4/FOXO6
HoiH23_PlH23_008008-RA	Forkhead.HG1.33:FOXO1/FOXO3/FOXO3B/FOXO4/FOXO6
Tadh_TriadT17444	Forkhead.HG1.5:FOXJ1
TrH2_TrispH2_003474-RA	Forkhead.HG1.5:FOXJ1
Hhon_g03786.t1	Forkhead.HG1.5:FOXJ1
HoiH23_PlH23_000096-RA	Forkhead.HG1.5:FOXJ1
Tadh_TriadT21017	Forkhead.HG1.6:FOXK1/FOXK2
TrH2_TrispH2_009606-RA	Forkhead.HG1.6:FOXK1/FOXK2
Hhon_g00319.t1	Forkhead.HG1.6:FOXK1/FOXK2
HoiH23_PlH23_009490-RA	Forkhead.HG1.6:FOXK1/FOXK2
Tadh_TriadT19948	Forkhead.HG1.8:FOXG1
Tadh_TriadT29433	Forkhead.HG1.8:FOXG1
Tadh_wf_g9182.t1	Forkhead.HG1.8:FOXG1
TrH2_TrispH2_000785-RA	Forkhead.HG1.8:FOXG1
TrH2_TrispH2_002025-RA	Forkhead.HG1.8:FOXG1
TrH2_TrispH2_004040-RA	Forkhead.HG1.8:FOXG1
Hhon_g00743.t1	Forkhead.HG1.8:FOXG1
Hhon_g03972.t1	Forkhead.HG1.8:FOXG1
HoiH23_PlH23_004570-RA	Forkhead.HG1.8:FOXG1
HoiH23_PlH23_010243-RA	Forkhead.HG1.8:FOXG1
Tadh_TriadT59720	GATA.HG1.14:GATA4/GATA5/GATA6
TrH2_TrispH2_000301-RA	GATA.HG1.14:GATA4/GATA5/GATA6
Hhon_g06008.t1	GATA.HG1.14:GATA4/GATA5/GATA6
HoiH23_PlH23_000356-RA	GATA.HG1.14:GATA4/GATA5/GATA6
TrH2_TrispH2_001151-RA	GATA.HG1.7:like:TRPS1
Hhon_g04352.t1	GATA.HG1.7:like:TRPS1
HoiH23_PlH23_000224-RA	GATA.HG1.7:like:TRPS1
Tadh_TriadT57654	GATA.HG2.0:RERE
TrH2_TrispH2_004638-RA	GATA.HG2.0:RERE
Hhon_g01820.t1	GATA.HG2.0:RERE
Tadh_TriadT25702	Grainyhead_LSF.HG1.1:GRHL1/GRHL2/GRHL3
TrH2_TrispH2_008722-RA	Grainyhead_LSF.HG1.1:GRHL1/GRHL2/GRHL3
Hhon_g02996.t1	Grainyhead_LSF.HG1.1:GRHL1/GRHL2/GRHL3
Hhon_g02999.t1	Grainyhead_LSF.HG1.1:GRHL1/GRHL2/GRHL3
Tadh_TriadT14211	HLH.HG1.0:ARNT/ARNT2/ARNTL/ARNTL2
TrH2_TrispH2_001314-RA	HLH.HG1.0:ARNT/ARNT2/ARNTL/ARNTL2
Hhon_g05898.t1	HLH.HG1.0:ARNT/ARNT2/ARNTL/ARNTL2
HoiH23_PlH23_000541-RA	HLH.HG1.0:ARNT/ARNT2/ARNTL/ARNTL2
Tadh_TriadT59292	HLH.HG1.11:BHLHE40/BHLHE41/HELT
TrH2_TrispH2_002082-RA	HLH.HG1.11:BHLHE40/BHLHE41/HELT
Hhon_g09260.t1	HLH.HG1.11:BHLHE40/BHLHE41/HELT
HoiH23_PlH23_005930-RA	HLH.HG1.11:BHLHE40/BHLHE41/HELT
Tadh_TriadT61134	HLH.HG1.12:HEY1/HEY2/HEYL
TrH2_TrispH2_010583-RA	HLH.HG1.12:HEY1/HEY2/HEYL
Hhon_g06634.t1	HLH.HG1.12:HEY1/HEY2/HEYL
HoiH23_PlH23_007465-RA	HLH.HG1.12:HEY1/HEY2/HEYL
Tadh_TriadT57355	HLH.HG1.13:HES1/HES2/HES3/HES4/HES5/HES6/HES7
TrH2_TrispH2_005088-RA	HLH.HG1.13:HES1/HES2/HES3/HES4/HES5/HES6/HES7
Hhon_g09216.t1	HLH.HG1.13:HES1/HES2/HES3/HES4/HES5/HES6/HES7
HoiH23_PlH23_001374-RA	HLH.HG1.13:HES1/HES2/HES3/HES4/HES5/HES6/HES7
Tadh_TriadT62099	HLH.HG1.23:USF1/USF2
TrH2_TrispH2_007575-RA	HLH.HG1.23:USF1/USF2
Hhon_g04144.t1	HLH.HG1.23:USF1/USF2
HoiH23_PlH23_010122-RA	HLH.HG1.23:USF1/USF2
TrH2_TrispH2_005936-RA	HLH.HG1.27:MLXIP/MLXIPL
Hhon_g02672.t1	HLH.HG1.27:MLXIP/MLXIPL
HoiH23_PlH23_000690-RA	HLH.HG1.27:MLXIP/MLXIPL
Tadh_TriadT53573	HLH.HG1.28:MLX
TrH2_TrispH2_002276-RA	HLH.HG1.28:MLX
Hhon_g08504.t1	HLH.HG1.28:MLX
HoiH23_PlH23_001017-RA	HLH.HG1.28:MLX
Tadh_TriadT51792	HLH.HG1.32:MAX
TrH2_TrispH2_008383-RA	HLH.HG1.32:MAX
Hhon_g01965.t1	HLH.HG1.32:MAX
HoiH23_PlH23_004867-RA	HLH.HG1.32:MAX
Tadh_TriadT61425	HLH.HG1.36:MXD1/MXD3/MXD4/MXI1
TrH2_TrispH2_003518-RA	HLH.HG1.36:MXD1/MXD3/MXD4/MXI1
Hhon_g10554.t1	HLH.HG1.36:MXD1/MXD3/MXD4/MXI1
HoiH23_PlH23_007692-RA	HLH.HG1.36:MXD1/MXD3/MXD4/MXI1
Tadh_TriadT56571	HLH.HG1.37:like:MYC/MYCL/MYCN
TrH2_TrispH2_001930-RA	HLH.HG1.37:like:MYC/MYCL/MYCN
Hhon_g08841.t1	HLH.HG1.37:like:MYC/MYCL/MYCN
HoiH23_PlH23_007499-RA	HLH.HG1.37:like:MYC/MYCL/MYCN
Tadh_TriadT57914	HLH.HG1.39:MYC/MYCL/MYCN
TrH2_TrispH2_001455-RA	HLH.HG1.39:MYC/MYCL/MYCN
Hhon_g03563.t1	HLH.HG1.39:MYC/MYCL/MYCN
HoiH23_PlH23_001081-RA	HLH.HG1.39:MYC/MYCL/MYCN
Tadh_TriadT56431	HLH.HG1.45:AC019117.3/AHR/AHRR
TrH2_TrispH2_009001-RA	HLH.HG1.45:AC019117.3/AHR/AHRR
Hhon_g05399.t1	HLH.HG1.45:AC019117.3/AHR/AHRR
HoiH23_PlH23_000286-RA	HLH.HG1.45:AC019117.3/AHR/AHRR
Tadh_TriadT62233	HLH.HG1.6:SREBF1/SREBF2
TrH2_TrispH2_010699-RA	HLH.HG1.6:SREBF1/SREBF2
Hhon_g10817.t1	HLH.HG1.6:SREBF1/SREBF2
HoiH23_PlH23_009447-RA	HLH.HG1.6:SREBF1/SREBF2
Tadh_TriadT60032	HLH.HG1.7:MITF/TFE3/TFEB/TFEC
TrH2_TrispH2_010558-RA	HLH.HG1.7:MITF/TFE3/TFEB/TFEC
Hhon_g09672.t1	HLH.HG1.7:MITF/TFE3/TFEB/TFEC
HoiH23_PlH23_006074-RA	HLH.HG1.7:MITF/TFE3/TFEB/TFEC
Tadh_TriadT56276	HLH.HG1.8:like:MAX/MGA/MITF/MLX/MLXIP/MLXIPL/MNT/MXD1/MXD3/MXD4/MXI1/MYC/MYCL/MYCN/SREBF1/SREBF2/TFE3/TFEB/TFEC/USF1/USF2/USF3
Hhon_g02951.t1	HLH.HG2.2:TFAP4
HoiH23_PlH23_010554-RA	HLH.HG2.2:TFAP4
Tadh_TriadT8076	HLH.HG2.20:TCF3/TCF4/TCF12
TrH2_TrispH2_001049-RA	HLH.HG2.20:TCF3/TCF4/TCF12
Hhon_g02873.t1	HLH.HG2.20:TCF3/TCF4/TCF12
HoiH23_PlH23_009657-RA	HLH.HG2.20:TCF3/TCF4/TCF12
Tadh_wf_g8866.t1	HLH.HG2.26:like:ATOH1/ATOH7/ATOH8/BHLHA9/BHLHA15/BHLHE22/BHLHE23/NEUROD1/NEUROD2/NEUROD4/NEUROD6/NEUROG1/NEUROG2/NEUROG3/OLIG1/OLIG2/OLIG3
TrH2_TrispH2_007603-RA	HLH.HG2.26:like:ATOH1/ATOH7/ATOH8/BHLHA9/BHLHA15/BHLHE22/BHLHE23/NEUROD1/NEUROD2/NEUROD4/NEUROD6/NEUROG1/NEUROG2/NEUROG3/OLIG1/OLIG2/OLIG3
Hhon_g09099.t1	HLH.HG2.26:like:ATOH1/ATOH7/ATOH8/BHLHA9/BHLHA15/BHLHE22/BHLHE23/NEUROD1/NEUROD2/NEUROD4/NEUROD6/NEUROG1/NEUROG2/NEUROG3/OLIG1/OLIG2/OLIG3
HoiH23_PlH23_005488-RA	HLH.HG2.26:like:ATOH1/ATOH7/ATOH8/BHLHA9/BHLHA15/BHLHE22/BHLHE23/NEUROD1/NEUROD2/NEUROD4/NEUROD6/NEUROG1/NEUROG2/NEUROG3/OLIG1/OLIG2/OLIG3
Tadh_TriadT54311	HLH.HG2.31:like:ASCL1/ASCL2/ASCL3/ASCL4/ASCL5
Tadh_wf_g3088.t1	HLH.HG2.31:like:ASCL1/ASCL2/ASCL3/ASCL4/ASCL5
TrH2_TrispH2_003870-RA	HLH.HG2.31:like:ASCL1/ASCL2/ASCL3/ASCL4/ASCL5
TrH2_TrispH2_003871-RA	HLH.HG2.31:like:ASCL1/ASCL2/ASCL3/ASCL4/ASCL5
Hhon_g00682.t1	HLH.HG2.31:like:ASCL1/ASCL2/ASCL3/ASCL4/ASCL5
Hhon_g00683.t1	HLH.HG2.31:like:ASCL1/ASCL2/ASCL3/ASCL4/ASCL5
HoiH23_PlH23_000958-RA	HLH.HG2.31:like:ASCL1/ASCL2/ASCL3/ASCL4/ASCL5
HoiH23_PlH23_000959-RA	HLH.HG2.31:like:ASCL1/ASCL2/ASCL3/ASCL4/ASCL5
Tadh_TriadT9370	HLH.HG2.33:PTF1A
TrH2_TrispH2_005730-RA	HLH.HG2.33:PTF1A
Hhon_g09437.t1	HLH.HG2.33:PTF1A
HoiH23_PlH23_002456-RA	HLH.HG2.33:PTF1A
Tadh_TriadT54312	HLH.HG2.35:like:ASCL3/ASCL4/ASCL5
TrH2_TrispH2_003872-RA	HLH.HG2.35:like:ASCL3/ASCL4/ASCL5
Hhon_g00684.t1	HLH.HG2.35:like:ASCL3/ASCL4/ASCL5
HoiH23_PlH23_000960-RA	HLH.HG2.35:like:ASCL3/ASCL4/ASCL5
Tadh_TriadT7436	HLH.HG2.36:ASCL3/ASCL4/ASCL5
TrH2_TrispH2_009804-RA	HLH.HG2.36:ASCL3/ASCL4/ASCL5
Hhon_g00681.t1	HLH.HG2.36:ASCL3/ASCL4/ASCL5
HoiH23_PlH23_000957-RA	HLH.HG2.36:ASCL3/ASCL4/ASCL5
Tadh_TriadT55034	HLH.HG2.37:like:FERD3L/PTF1A
TrH2_TrispH2_005726-RA	HLH.HG2.37:like:FERD3L/PTF1A
Hhon_g09440.t1	HLH.HG2.37:like:FERD3L/PTF1A
HoiH23_PlH23_002459-RA	HLH.HG2.37:like:FERD3L/PTF1A
Tadh_TriadT56913	HLH.HG2.38:FERD3L
TrH2_TrispH2_003758-RA	HLH.HG2.38:FERD3L
Hhon_g05650.t1	HLH.HG2.38:FERD3L
HoiH23_PlH23_010483-RA	HLH.HG2.38:FERD3L
Tadh_TriadT9345	HLH.HG2.48:NEUROD1/NEUROD2/NEUROD4/NEUROD6
TrH2_TrispH2_004848-RA	HLH.HG2.48:NEUROD1/NEUROD2/NEUROD4/NEUROD6
Hhon_g08629.t1	HLH.HG2.48:NEUROD1/NEUROD2/NEUROD4/NEUROD6
HoiH23_PlH23_001303-RA	HLH.HG2.48:NEUROD1/NEUROD2/NEUROD4/NEUROD6
Tadh_TriadT55857	HLH.HG2.53:BHLHA15/BHLHE22/BHLHE23/OLIG1/OLIG2/OLIG3
Tadh_TriadT9478	HLH.HG2.53:BHLHA15/BHLHE22/BHLHE23/OLIG1/OLIG2/OLIG3
TrH2_TrispH2_010472-RA	HLH.HG2.53:BHLHA15/BHLHE22/BHLHE23/OLIG1/OLIG2/OLIG3
TrH2_TrispH2_010484-RA	HLH.HG2.53:BHLHA15/BHLHE22/BHLHE23/OLIG1/OLIG2/OLIG3
TrH2_TrispH2_010486-RA	HLH.HG2.53:BHLHA15/BHLHE22/BHLHE23/OLIG1/OLIG2/OLIG3
Hhon_g00902.t1	HLH.HG2.53:BHLHA15/BHLHE22/BHLHE23/OLIG1/OLIG2/OLIG3
Hhon_g00903.t1	HLH.HG2.53:BHLHA15/BHLHE22/BHLHE23/OLIG1/OLIG2/OLIG3
Hhon_g00914.t1	HLH.HG2.53:BHLHA15/BHLHE22/BHLHE23/OLIG1/OLIG2/OLIG3
HoiH23_PlH23_008074-RA	HLH.HG2.53:BHLHA15/BHLHE22/BHLHE23/OLIG1/OLIG2/OLIG3
HoiH23_PlH23_009412-RA	HLH.HG2.53:BHLHA15/BHLHE22/BHLHE23/OLIG1/OLIG2/OLIG3
HoiH23_PlH23_009413-RA	HLH.HG2.53:BHLHA15/BHLHE22/BHLHE23/OLIG1/OLIG2/OLIG3
Tadh_TriadT59765	HLH.HG2.57:like:ATOH8/BHLHA9/NEUROD1/NEUROD2/NEUROD4/NEUROD6
Tadh_TriadT9440	HLH.HG2.57:like:ATOH8/BHLHA9/NEUROD1/NEUROD2/NEUROD4/NEUROD6
TrH2_TrispH2_000348-RA	HLH.HG2.57:like:ATOH8/BHLHA9/NEUROD1/NEUROD2/NEUROD4/NEUROD6
TrH2_TrispH2_003303-RA	HLH.HG2.57:like:ATOH8/BHLHA9/NEUROD1/NEUROD2/NEUROD4/NEUROD6
Hhon_g04657.t1	HLH.HG2.57:like:ATOH8/BHLHA9/NEUROD1/NEUROD2/NEUROD4/NEUROD6
Hhon_g06954.t1	HLH.HG2.57:like:ATOH8/BHLHA9/NEUROD1/NEUROD2/NEUROD4/NEUROD6
HoiH23_PlH23_000401-RA	HLH.HG2.57:like:ATOH8/BHLHA9/NEUROD1/NEUROD2/NEUROD4/NEUROD6
HoiH23_PlH23_009346-RA	HLH.HG2.57:like:ATOH8/BHLHA9/NEUROD1/NEUROD2/NEUROD4/NEUROD6
Tadh_TriadT28406	HLH.HG3.0:EBF1/EBF2/EBF3/EBF4
TrH2_TrispH2_006597-RA	HLH.HG3.0:EBF1/EBF2/EBF3/EBF4
Hhon_g00852.t1	HLH.HG3.0:EBF1/EBF2/EBF3/EBF4
HoiH23_PlH23_007623-RA	HLH.HG3.0:EBF1/EBF2/EBF3/EBF4
Tadh_TriadT7110	HMGbox_Sox.HG1.12:like:SMARCE1
TrH2_TrispH2_009307-RA	HMGbox_Sox.HG1.12:like:SMARCE1
Hhon_g01411.t1	HMGbox_Sox.HG1.12:like:SMARCE1
HoiH23_PlH23_002896-RA	HMGbox_Sox.HG1.12:like:SMARCE1
Tadh_TriadT53566	HMGbox_Sox.HG1.13:SMARCE1
TrH2_TrispH2_002268-RA	HMGbox_Sox.HG1.13:SMARCE1
Hhon_g01657.t1	HMGbox_Sox.HG1.13:SMARCE1
Hhon_g08512.t1	HMGbox_Sox.HG1.13:SMARCE1
HoiH23_PlH23_001010-RA	HMGbox_Sox.HG1.13:SMARCE1
Tadh_TriadT23407	HMGbox_Sox.HG1.2:HMG20A/HMG20B
Tadh_TriadT58720	HMGbox_Sox.HG1.2:HMG20A/HMG20B
TrH2_TrispH2_006521-RA	HMGbox_Sox.HG1.2:HMG20A/HMG20B
TrH2_TrispH2_009979-RA	HMGbox_Sox.HG1.2:HMG20A/HMG20B
Hhon_g01337.t1	HMGbox_Sox.HG1.2:HMG20A/HMG20B
Hhon_g07231.t1	HMGbox_Sox.HG1.2:HMG20A/HMG20B
HoiH23_PlH23_004435-RA	HMGbox_Sox.HG1.2:HMG20A/HMG20B
HoiH23_PlH23_009206-RA	HMGbox_Sox.HG1.2:HMG20A/HMG20B
Tadh_TriadT55419	HMGbox_Sox.HG1.20:HBP1
TrH2_TrispH2_004726-RA	HMGbox_Sox.HG1.20:HBP1
Hhon_g09065.t1	HMGbox_Sox.HG1.20:HBP1
HoiH23_PlH23_007590-RA	HMGbox_Sox.HG1.20:HBP1
Tadh_TriadT21755	HMGbox_Sox.HG1.23:AC105001.2/SOX4/SOX7/SOX8/SOX9/SOX10/SOX11/SOX12/SOX17/SOX18
Tadh_TriadT57974	HMGbox_Sox.HG1.23:AC105001.2/SOX4/SOX7/SOX8/SOX9/SOX10/SOX11/SOX12/SOX17/SOX18
TrH2_TrispH2_006489-RA	HMGbox_Sox.HG1.23:AC105001.2/SOX4/SOX7/SOX8/SOX9/SOX10/SOX11/SOX12/SOX17/SOX18
TrH2_TrispH2_011376-RA	HMGbox_Sox.HG1.23:AC105001.2/SOX4/SOX7/SOX8/SOX9/SOX10/SOX11/SOX12/SOX17/SOX18
Hhon_g00241.t1	HMGbox_Sox.HG1.23:AC105001.2/SOX4/SOX7/SOX8/SOX9/SOX10/SOX11/SOX12/SOX17/SOX18
Hhon_g07787.t1	HMGbox_Sox.HG1.23:AC105001.2/SOX4/SOX7/SOX8/SOX9/SOX10/SOX11/SOX12/SOX17/SOX18
HoiH23_PlH23_006133-RA	HMGbox_Sox.HG1.23:AC105001.2/SOX4/SOX7/SOX8/SOX9/SOX10/SOX11/SOX12/SOX17/SOX18
HoiH23_PlH23_010696-RA	HMGbox_Sox.HG1.23:AC105001.2/SOX4/SOX7/SOX8/SOX9/SOX10/SOX11/SOX12/SOX17/SOX18
Tadh_TriadT55585	HMGbox_Sox.HG1.28:like:HMGXB4
TrH2_TrispH2_003843-RA	HMGbox_Sox.HG1.28:like:HMGXB4
Hhon_g02503.t1	HMGbox_Sox.HG1.28:like:HMGXB4
HoiH23_PlH23_007040-RA	HMGbox_Sox.HG1.28:like:HMGXB4
Tadh_TriadT51474	HMGbox_Sox.HG1.29:like:HMGXB4
TrH2_TrispH2_005220-RA	HMGbox_Sox.HG1.29:like:HMGXB4
Hhon_g08126.t1	HMGbox_Sox.HG1.29:like:HMGXB4
HoiH23_PlH23_008463-RA	HMGbox_Sox.HG1.29:like:HMGXB4
Tadh_TriadT30575	HMGbox_Sox.HG1.3:LEF1/TCF7/TCF7L1/TCF7L2
TrH2_TrispH2_000744-RA	HMGbox_Sox.HG1.3:LEF1/TCF7/TCF7L1/TCF7L2
Hhon_g04991.t1	HMGbox_Sox.HG1.3:LEF1/TCF7/TCF7L1/TCF7L2
HoiH23_PlH23_008345-RA	HMGbox_Sox.HG1.3:LEF1/TCF7/TCF7L1/TCF7L2
Tadh_TriadT59858	HMGbox_Sox.HG1.30:like:UBTF/UBTFL1
TrH2_TrispH2_000445-RA	HMGbox_Sox.HG1.30:like:UBTF/UBTFL1
Hhon_g09390.t1	HMGbox_Sox.HG1.30:like:UBTF/UBTFL1
Hhon_g09637.t1	HMGbox_Sox.HG1.30:like:UBTF/UBTFL1
HoiH23_PlH23_011077-RA	HMGbox_Sox.HG1.30:like:UBTF/UBTFL1
Tadh_TriadT58452	HMGbox_Sox.HG1.32:UBTF/UBTFL1
TrH2_TrispH2_008571-RA	HMGbox_Sox.HG1.32:UBTF/UBTFL1
Hhon_g01076.t1	HMGbox_Sox.HG1.32:UBTF/UBTFL1
HoiH23_PlH23_009935-RA	HMGbox_Sox.HG1.32:UBTF/UBTFL1
Tadh_TriadT64155	HMGbox_Sox.HG1.34:SSRP1
TrH2_TrispH2_005908-RA	HMGbox_Sox.HG1.34:SSRP1
Hhon_g02698.t1	HMGbox_Sox.HG1.34:SSRP1
HoiH23_PlH23_009837-RA	HMGbox_Sox.HG1.34:SSRP1
Tadh_TriadT56397	HMGbox_Sox.HG1.39:like:HMGB1/HMGB2/HMGB3/HMGB4
TrH2_TrispH2_001174-RA	HMGbox_Sox.HG1.39:like:HMGB1/HMGB2/HMGB3/HMGB4
Hhon_g10217.t1	HMGbox_Sox.HG1.39:like:HMGB1/HMGB2/HMGB3/HMGB4
HoiH23_PlH23_000249-RA	HMGbox_Sox.HG1.39:like:HMGB1/HMGB2/HMGB3/HMGB4
Tadh_TriadT19608	HMGbox_Sox.HG1.46:SOX14/SOX21
TrH2_TrispH2_008923-RA	HMGbox_Sox.HG1.46:SOX14/SOX21
Hhon_g08561.t1	HMGbox_Sox.HG1.46:SOX14/SOX21
HoiH23_PlH23_002366-RA	HMGbox_Sox.HG1.46:SOX14/SOX21
Tadh_TriadT17959	HMGbox_Sox.HG1.47:like:SOX1/SOX2/SOX3
Hhon_g08174.t1	HMGbox_Sox.HG1.47:like:SOX1/SOX2/SOX3
HoiH23_PlH23_007440-RA	HMGbox_Sox.HG1.47:like:SOX1/SOX2/SOX3
Tadh_TriadT24518	HMGbox_Sox.HG1.48:SOX1/SOX2/SOX3
TrH2_TrispH2_001735-RA	HMGbox_Sox.HG1.48:SOX1/SOX2/SOX3
Hhon_g05242.t1	HMGbox_Sox.HG1.48:SOX1/SOX2/SOX3
HoiH23_PlH23_011060-RA	HMGbox_Sox.HG1.48:SOX1/SOX2/SOX3
TrH2_TrispH2_009959-RA	HMGbox_Sox.HG1.6:like:MAEL
HoiH23_PlH23_006522-RA	HMGbox_Sox.HG1.6:like:MAEL
Hhon_g09663.t1	HMGbox_Sox.Unclassified
HoiH23_PlH23_005195-RA	HMGbox_Sox.Unclassified
Tadh_TriadT9178	Homeodomains.HG1.1:CDX1/CDX2/CDX4/HOXA13/HOXB13/HOXC13/HOXD13
TrH2_TrispH2_011890-RA	Homeodomains.HG1.1:CDX1/CDX2/CDX4/HOXA13/HOXB13/HOXC13/HOXD13
Hhon_g09134.t1	Homeodomains.HG1.1:CDX1/CDX2/CDX4/HOXA13/HOXB13/HOXC13/HOXD13
Tadh_TriadT49524	Homeodomains.HG1.18:EMX1/EMX2/NOTO/VAX1/VAX2
TrH2_TrispH2_003519-RA	Homeodomains.HG1.18:EMX1/EMX2/NOTO/VAX1/VAX2
Hhon_g10555.t1	Homeodomains.HG1.18:EMX1/EMX2/NOTO/VAX1/VAX2
HoiH23_PlH23_007693-RA	Homeodomains.HG1.18:EMX1/EMX2/NOTO/VAX1/VAX2
Tadh_TriadT49530	Homeodomains.HG1.27:DLX1/DLX2/DLX3/DLX4/DLX5/DLX6
TrH2_TrispH2_008414-RA	Homeodomains.HG1.27:DLX1/DLX2/DLX3/DLX4/DLX5/DLX6
Hhon_g08887.t1	Homeodomains.HG1.27:DLX1/DLX2/DLX3/DLX4/DLX5/DLX6
HoiH23_PlH23_008099-RA	Homeodomains.HG1.27:DLX1/DLX2/DLX3/DLX4/DLX5/DLX6
Tadh_TriadT51739	Homeodomains.HG1.29:MSX1/MSX2
TrH2_TrispH2_003385-RA	Homeodomains.HG1.29:MSX1/MSX2
HoiH23_PlH23_010045-RA	Homeodomains.HG1.29:MSX1/MSX2
Tadh_TriadT50928	Homeodomains.HG1.34:HMX1/HMX2/HMX3
TrH2_TrispH2_005002-RA	Homeodomains.HG1.34:HMX1/HMX2/HMX3
Hhon_g07172.t1	Homeodomains.HG1.34:HMX1/HMX2/HMX3
HoiH23_PlH23_010989-RA	Homeodomains.HG1.34:HMX1/HMX2/HMX3
Tadh_TriadT31334	Homeodomains.HG1.35:NKX6-1/NKX6-2/NKX6-3
TrH2_TrispH2_005000-RA	Homeodomains.HG1.35:NKX6-1/NKX6-2/NKX6-3
Hhon_g07174.t1	Homeodomains.HG1.35:NKX6-1/NKX6-2/NKX6-3
HoiH23_PlH23_010987-RA	Homeodomains.HG1.35:NKX6-1/NKX6-2/NKX6-3
Tadh_TriadT9507	Homeodomains.HG1.39:NKX2-1/NKX2-2/NKX2-3/NKX2-4/NKX2-5/NKX2-6/NKX2-8
Tadh_TriadT9531	Homeodomains.HG1.39:NKX2-1/NKX2-2/NKX2-3/NKX2-4/NKX2-5/NKX2-6/NKX2-8
Tadh_TriadT9561	Homeodomains.HG1.39:NKX2-1/NKX2-2/NKX2-3/NKX2-4/NKX2-5/NKX2-6/NKX2-8
TrH2_TrispH2_003382-RA	Homeodomains.HG1.39:NKX2-1/NKX2-2/NKX2-3/NKX2-4/NKX2-5/NKX2-6/NKX2-8
TrH2_TrispH2_003383-RA	Homeodomains.HG1.39:NKX2-1/NKX2-2/NKX2-3/NKX2-4/NKX2-5/NKX2-6/NKX2-8
TrH2_TrispH2_003384-RA	Homeodomains.HG1.39:NKX2-1/NKX2-2/NKX2-3/NKX2-4/NKX2-5/NKX2-6/NKX2-8
Hhon_g07292.t1	Homeodomains.HG1.39:NKX2-1/NKX2-2/NKX2-3/NKX2-4/NKX2-5/NKX2-6/NKX2-8
HoiH23_PlH23_010042-RA	Homeodomains.HG1.39:NKX2-1/NKX2-2/NKX2-3/NKX2-4/NKX2-5/NKX2-6/NKX2-8
HoiH23_PlH23_010043-RA	Homeodomains.HG1.39:NKX2-1/NKX2-2/NKX2-3/NKX2-4/NKX2-5/NKX2-6/NKX2-8
HoiH23_PlH23_010044-RA	Homeodomains.HG1.39:NKX2-1/NKX2-2/NKX2-3/NKX2-4/NKX2-5/NKX2-6/NKX2-8
Tadh_TriadT18102	Homeodomains.HG1.4:DBX1/DBX2/HLX
TrH2_TrispH2_005279-RA	Homeodomains.HG1.4:DBX1/DBX2/HLX
Hhon_g08608.t1	Homeodomains.HG1.4:DBX1/DBX2/HLX
HoiH23_PlH23_004726-RA	Homeodomains.HG1.4:DBX1/DBX2/HLX
Tadh_TriadT50911	Homeodomains.HG1.45:MNX1
TrH2_TrispH2_010885-RA	Homeodomains.HG1.45:MNX1
Hhon_g09133.t1	Homeodomains.HG1.45:MNX1
HoiH23_PlH23_004506-RA	Homeodomains.HG1.45:MNX1
Tadh_TriadT9560	Homeodomains.HG1.5:HHEX
TrH2_TrispH2_005003-RA	Homeodomains.HG1.5:HHEX
Hhon_g07171.t1	Homeodomains.HG1.5:HHEX
HoiH23_PlH23_004933-RA	Homeodomains.HG1.5:HHEX
Tadh_TriadT60748	Homeodomains.HG1.59:like:GSX1/GSX2
TrH2_TrispH2_005001-RA	Homeodomains.HG1.59:like:GSX1/GSX2
Hhon_g07173.t1	Homeodomains.HG1.59:like:GSX1/GSX2
HoiH23_PlH23_010988-RA	Homeodomains.HG1.59:like:GSX1/GSX2
Tadh_TriadT33728	Homeodomains.HG1.60:GSX1/GSX2
TrH2_TrispH2_010700-RA	Homeodomains.HG1.60:GSX1/GSX2
Hhon_g10818.t1	Homeodomains.HG1.60:GSX1/GSX2
HoiH23_PlH23_009446-RA	Homeodomains.HG1.60:GSX1/GSX2
Tadh_TriadT9493	Homeodomains.HG2.25:like:SHOX/SHOX2
TrH2_TrispH2_006838-RA	Homeodomains.HG2.25:like:SHOX/SHOX2
Hhon_g02618.t1	Homeodomains.HG2.25:like:SHOX/SHOX2
HoiH23_PlH23_000637-RA	Homeodomains.HG2.25:like:SHOX/SHOX2
Tadh_TriadT9391	Homeodomains.HG2.26:GSC/GSC2
TrH2_TrispH2_003377-RA	Homeodomains.HG2.26:GSC/GSC2
Hhon_g07297.t1	Homeodomains.HG2.26:GSC/GSC2
HoiH23_PlH23_008404-RA	Homeodomains.HG2.26:GSC/GSC2
TrH2_TrispH2_002361-RA	Homeodomains.HG2.31:like:AC025287.4/CPHXL/ESX1/ISX/NOBOX/PROP1/SEBOX/VSX1/VSX2
Hhon_g07457.t1	Homeodomains.HG2.31:like:AC025287.4/CPHXL/ESX1/ISX/NOBOX/PROP1/SEBOX/VSX1/VSX2
HoiH23_PlH23_002938-RA	Homeodomains.HG2.31:like:AC025287.4/CPHXL/ESX1/ISX/NOBOX/PROP1/SEBOX/VSX1/VSX2
Tadh_TriadT17913	Homeodomains.HG2.34:OTP/PITX1/PITX2/PITX3/RAX/RAX2
Tadh_TriadT9570	Homeodomains.HG2.34:OTP/PITX1/PITX2/PITX3/RAX/RAX2
TrH2_TrispH2_003009-RA	Homeodomains.HG2.34:OTP/PITX1/PITX2/PITX3/RAX/RAX2
TrH2_TrispH2_007346-RA	Homeodomains.HG2.34:OTP/PITX1/PITX2/PITX3/RAX/RAX2
Hhon_g03911.t1	Homeodomains.HG2.34:OTP/PITX1/PITX2/PITX3/RAX/RAX2
Hhon_g09022.t1	Homeodomains.HG2.34:OTP/PITX1/PITX2/PITX3/RAX/RAX2
HoiH23_PlH23_004900-RA	Homeodomains.HG2.34:OTP/PITX1/PITX2/PITX3/RAX/RAX2
HoiH23_PlH23_007654-RA	Homeodomains.HG2.34:OTP/PITX1/PITX2/PITX3/RAX/RAX2
Tadh_TriadT9432	Homeodomains.HG2.62:like:ARX
TrH2_TrispH2_001728-RA	Homeodomains.HG2.62:like:ARX
Hhon_g05249.t1	Homeodomains.HG2.62:like:ARX
Hhon_g06703.t1	Homeodomains.HG2.62:like:ARX
HoiH23_PlH23_010816-RA	Homeodomains.HG2.62:like:ARX
Tadh_TriadT9389	Homeodomains.HG2.63:ARX
TrH2_TrispH2_001732-RA	Homeodomains.HG2.63:ARX
Hhon_g05245.t1	Homeodomains.HG2.63:ARX
HoiH23_PlH23_010820-RA	Homeodomains.HG2.63:ARX
Tadh_TriadT9590	Homeodomains.HG2.67:like:ALX1/ALX3/ALX4/ARX
TrH2_TrispH2_003010-RA	Homeodomains.HG2.67:like:ALX1/ALX3/ALX4/ARX
Hhon_g03913.t1	Homeodomains.HG2.67:like:ALX1/ALX3/ALX4/ARX
HoiH23_PlH23_004901-RA	Homeodomains.HG2.67:like:ALX1/ALX3/ALX4/ARX
Tadh_TriadT3502	Homeodomains.HG2.8:like:PAX2/PAX4/PAX5/PAX6/PAX8
TrH2_TrispH2_000258-RA	Homeodomains.HG2.8:like:PAX2/PAX4/PAX5/PAX6/PAX8
Hhon_g05962.t1	Homeodomains.HG2.8:like:PAX2/PAX4/PAX5/PAX6/PAX8
HoiH23_PlH23_003100-RA	Homeodomains.HG2.8:like:PAX2/PAX4/PAX5/PAX6/PAX8
Tadh_TriadT29410	Homeodomains.HG2.9:PAX2/PAX4/PAX5/PAX6/PAX8
TrH2_TrispH2_002076-RA	Homeodomains.HG2.9:PAX2/PAX4/PAX5/PAX6/PAX8
Hhon_g09266.t1	Homeodomains.HG2.9:PAX2/PAX4/PAX5/PAX6/PAX8
HoiH23_PlH23_005936-RA	Homeodomains.HG2.9:PAX2/PAX4/PAX5/PAX6/PAX8
Tadh_TriadT24265	Homeodomains.HG4.1:IRX1/IRX2/IRX3/IRX4/IRX5/IRX6/MKX
TrH2_TrispH2_005337-RA	Homeodomains.HG4.1:IRX1/IRX2/IRX3/IRX4/IRX5/IRX6/MKX
Hhon_g00976.t1	Homeodomains.HG4.1:IRX1/IRX2/IRX3/IRX4/IRX5/IRX6/MKX
HoiH23_PlH23_001639-RA	Homeodomains.HG4.1:IRX1/IRX2/IRX3/IRX4/IRX5/IRX6/MKX
Tadh_TriadT9468	Homeodomains.HG4.18:PKNOX1/PKNOX2
TrH2_TrispH2_001686-RA	Homeodomains.HG4.18:PKNOX1/PKNOX2
Hhon_g06747.t1	Homeodomains.HG4.18:PKNOX1/PKNOX2
HoiH23_PlH23_004536-RA	Homeodomains.HG4.18:PKNOX1/PKNOX2
Tadh_TriadT59844	Homeodomains.HG4.19:like:MEIS1/MEIS2/MEIS3
TrH2_TrispH2_000429-RA	Homeodomains.HG4.19:like:MEIS1/MEIS2/MEIS3
Hhon_g10567.t1	Homeodomains.HG4.19:like:MEIS1/MEIS2/MEIS3
HoiH23_PlH23_009723-RA	Homeodomains.HG4.19:like:MEIS1/MEIS2/MEIS3
Tadh_TriadT21171	Homeodomains.HG4.6:PBX1/PBX2/PBX3/PBX4
TrH2_TrispH2_002605-RA	Homeodomains.HG4.6:PBX1/PBX2/PBX3/PBX4
Hhon_g05343.t1	Homeodomains.HG4.6:PBX1/PBX2/PBX3/PBX4
HoiH23_PlH23_008320-RA	Homeodomains.HG4.6:PBX1/PBX2/PBX3/PBX4
Tadh_TriadT5673	Homeodomains.HG5.5:like:SIX1/SIX2/SIX3/SIX4/SIX5/SIX6
TrH2_TrispH2_006101-RA	Homeodomains.HG5.5:like:SIX1/SIX2/SIX3/SIX4/SIX5/SIX6
Hhon_g11175.t1	Homeodomains.HG5.5:like:SIX1/SIX2/SIX3/SIX4/SIX5/SIX6
HoiH23_PlH23_009302-RA	Homeodomains.HG5.5:like:SIX1/SIX2/SIX3/SIX4/SIX5/SIX6
Tadh_TriadT32356	Homeodomains.HG5.7:SIX3/SIX6
TrH2_TrispH2_006100-RA	Homeodomains.HG5.7:SIX3/SIX6
HoiH23_PlH23_009303-RA	Homeodomains.HG5.7:SIX3/SIX6
Tadh_TriadT16489	Homeodomains.HG6.11:POU3F1/POU3F2/POU3F3/POU3F4
TrH2_TrispH2_001875-RA	Homeodomains.HG6.11:POU3F1/POU3F2/POU3F3/POU3F4
Hhon_g05884.t1	Homeodomains.HG6.11:POU3F1/POU3F2/POU3F3/POU3F4
HoiH23_PlH23_002679-RA	Homeodomains.HG6.11:POU3F1/POU3F2/POU3F3/POU3F4
Tadh_TriadT25765	Homeodomains.HG6.7:POU4F1/POU4F2/POU4F3
TrH2_TrispH2_001098-RA	Homeodomains.HG6.7:POU4F1/POU4F2/POU4F3
Hhon_g04298.t1	Homeodomains.HG6.7:POU4F1/POU4F2/POU4F3
HoiH23_PlH23_003125-RA	Homeodomains.HG6.7:POU4F1/POU4F2/POU4F3
Tadh_TriadT28952	Homeodomains.HG7.2:HNF1A/HNF1B
TrH2_TrispH2_005947-RA	Homeodomains.HG7.2:HNF1A/HNF1B
Hhon_g02661.t1	Homeodomains.HG7.2:HNF1A/HNF1B
HoiH23_PlH23_000679-RA	Homeodomains.HG7.2:HNF1A/HNF1B
Tadh_TriadT14836	Homeodomains.Unclassified
Tadh_TriadT20649	Homeodomains.Unclassified
Tadh_TriadT30033	Homeodomains.Unclassified
Tadh_TriadT30944	Homeodomains.Unclassified
TrH2_TrispH2_000435-RA	Homeodomains.Unclassified
TrH2_TrispH2_002625-RA	Homeodomains.Unclassified
TrH2_TrispH2_002999-RA	Homeodomains.Unclassified
TrH2_TrispH2_009336-RA	Homeodomains.Unclassified
TrH2_TrispH2_009338-RA	Homeodomains.Unclassified
Hhon_g03907.t1	Homeodomains.Unclassified
Hhon_g05322.t1	Homeodomains.Unclassified
Hhon_g09380.t1	Homeodomains.Unclassified
HoiH23_PlH23_004895-RA	Homeodomains.Unclassified
HoiH23_PlH23_006561-RA	Homeodomains.Unclassified
HoiH23_PlH23_006563-RA	Homeodomains.Unclassified
HoiH23_PlH23_008308-RA	Homeodomains.Unclassified
HoiH23_PlH23_008331-RA	Homeodomains.Unclassified
Tadh_TriadT54813	HSF.HG1.0:HSF5/HSFX1/HSFX2/HSFX3/HSFX4/HSFY1/HSFY2
TrH2_TrispH2_002183-RA	HSF.HG1.0:HSF5/HSFX1/HSFX2/HSFX3/HSFX4/HSFY1/HSFY2
Hhon_g04724.t1	HSF.HG1.0:HSF5/HSFX1/HSFX2/HSFX3/HSFX4/HSFY1/HSFY2
HoiH23_PlH23_002167-RA	HSF.HG1.0:HSF5/HSFX1/HSFX2/HSFX3/HSFX4/HSFY1/HSFY2
Tadh_TriadT23376	HSF.HG1.1:HSF1/HSF2/HSF4
TrH2_TrispH2_004437-RA	HSF.HG1.1:HSF1/HSF2/HSF4
Hhon_g08360.t1	HSF.HG1.1:HSF1/HSF2/HSF4
HoiH23_PlH23_001744-RA	HSF.HG1.1:HSF1/HSF2/HSF4
Hhon_g07681.t1	IRF.HG1.5:like:IRF1/IRF2/IRF3/IRF4/IRF5/IRF6/IRF7/IRF8/IRF9
Hhon_g07682.t1	IRF.HG1.5:like:IRF1/IRF2/IRF3/IRF4/IRF5/IRF6/IRF7/IRF8/IRF9
Hhon_g07683.t1	IRF.HG1.5:like:IRF1/IRF2/IRF3/IRF4/IRF5/IRF6/IRF7/IRF8/IRF9
Hhon_g07684.t1	IRF.HG1.5:like:IRF1/IRF2/IRF3/IRF4/IRF5/IRF6/IRF7/IRF8/IRF9
HoiH23_PlH23_010047-RA	IRF.HG1.5:like:IRF1/IRF2/IRF3/IRF4/IRF5/IRF6/IRF7/IRF8/IRF9
HoiH23_PlH23_010048-RA	IRF.HG1.5:like:IRF1/IRF2/IRF3/IRF4/IRF5/IRF6/IRF7/IRF8/IRF9
HoiH23_PlH23_010049-RA	IRF.HG1.5:like:IRF1/IRF2/IRF3/IRF4/IRF5/IRF6/IRF7/IRF8/IRF9
Tadh_TriadT51740	IRF.HG1.7:IRF1/IRF2
Tadh_TriadT63874	IRF.HG1.7:IRF1/IRF2
TrH2_TrispH2_001644-RA	IRF.HG1.7:IRF1/IRF2
TrH2_TrispH2_003387-RA	IRF.HG1.7:IRF1/IRF2
TrH2_TrispH2_009842-RA	IRF.HG1.7:IRF1/IRF2
Hhon_g01017.t1	IRF.HG1.7:IRF1/IRF2
Hhon_g04527.t1	IRF.HG1.7:IRF1/IRF2
HoiH23_PlH23_008602-RA	IRF.HG1.7:IRF1/IRF2
HoiH23_PlH23_010547-RA	IRF.HG1.7:IRF1/IRF2
Tadh_TriadT49676	LAG1_CSL.HG1.0:RBPJ/RBPJL
TrH2_TrispH2_009810-RA	LAG1_CSL.HG1.0:RBPJ/RBPJL
Hhon_g05183.t1	LAG1_CSL.HG1.0:RBPJ/RBPJL
HoiH23_PlH23_001259-RA	LAG1_CSL.HG1.0:RBPJ/RBPJL
Tadh_TriadT22691	MADS-box_SRF.HG1.1:BORCS8-MEF2B/MEF2A/MEF2B/MEF2C/MEF2D
TrH2_TrispH2_002099-RA	MADS-box_SRF.HG1.1:BORCS8-MEF2B/MEF2A/MEF2B/MEF2C/MEF2D
Hhon_g11366.t1	MADS-box_SRF.HG1.1:BORCS8-MEF2B/MEF2A/MEF2B/MEF2C/MEF2D
HoiH23_PlH23_010027-RA	MADS-box_SRF.HG1.1:BORCS8-MEF2B/MEF2A/MEF2B/MEF2C/MEF2D
Tadh_TriadT59812	MADS-box_SRF.HG1.2:SRF
Tadh_TriadT59813	MADS-box_SRF.HG1.2:SRF
TrH2_TrispH2_000398-RA	MADS-box_SRF.HG1.2:SRF
TrH2_TrispH2_000399-RA	MADS-box_SRF.HG1.2:SRF
Hhon_g05787.t1	MADS-box_SRF.HG1.2:SRF
Hhon_g05788.t1	MADS-box_SRF.HG1.2:SRF
HoiH23_PlH23_000452-RA	MADS-box_SRF.HG1.2:SRF
HoiH23_PlH23_000453-RA	MADS-box_SRF.HG1.2:SRF
Hhon_g05556.t1	MBD.HG1.3:SETDB1/SETDB2
Tadh_TriadT53787	MBD.HG1.5:BAZ2A/BAZ2B
TrH2_TrispH2_006268-RA	MBD.HG1.5:BAZ2A/BAZ2B
Hhon_g04767.t1	MBD.HG1.5:BAZ2A/BAZ2B
Tadh_TriadT61872	mTERF.HG1.0:like:MTERF1/MTERF2/MTERF3/MTERF4
TrH2_TrispH2_009357-RA	mTERF.HG1.0:like:MTERF1/MTERF2/MTERF3/MTERF4
Hhon_g04892.t1	mTERF.HG1.0:like:MTERF1/MTERF2/MTERF3/MTERF4
HoiH23_PlH23_008995-RA	mTERF.HG1.0:like:MTERF1/MTERF2/MTERF3/MTERF4
Tadh_TriadT51541	mTERF.HG1.1:MTERF1/MTERF2/MTERF3/MTERF4
Tadh_TriadT51882	mTERF.HG1.1:MTERF1/MTERF2/MTERF3/MTERF4
Tadh_TriadT59443	mTERF.HG1.1:MTERF1/MTERF2/MTERF3/MTERF4
Tadh_TriadT59444	mTERF.HG1.1:MTERF1/MTERF2/MTERF3/MTERF4
TrH2_TrispH2_003199-RA	mTERF.HG1.1:MTERF1/MTERF2/MTERF3/MTERF4
TrH2_TrispH2_009090-RA	mTERF.HG1.1:MTERF1/MTERF2/MTERF3/MTERF4
TrH2_TrispH2_009532-RA	mTERF.HG1.1:MTERF1/MTERF2/MTERF3/MTERF4
TrH2_TrispH2_009533-RA	mTERF.HG1.1:MTERF1/MTERF2/MTERF3/MTERF4
Hhon_g03666.t1	mTERF.HG1.1:MTERF1/MTERF2/MTERF3/MTERF4
Hhon_g08621.t1	mTERF.HG1.1:MTERF1/MTERF2/MTERF3/MTERF4
Hhon_g09713.t1	mTERF.HG1.1:MTERF1/MTERF2/MTERF3/MTERF4
Hhon_g09714.t1	mTERF.HG1.1:MTERF1/MTERF2/MTERF3/MTERF4
HoiH23_PlH23_002068-RA	mTERF.HG1.1:MTERF1/MTERF2/MTERF3/MTERF4
HoiH23_PlH23_004738-RA	mTERF.HG1.1:MTERF1/MTERF2/MTERF3/MTERF4
HoiH23_PlH23_007271-RA	mTERF.HG1.1:MTERF1/MTERF2/MTERF3/MTERF4
HoiH23_PlH23_007272-RA	mTERF.HG1.1:MTERF1/MTERF2/MTERF3/MTERF4
Tadh_TriadT53135	Myb.HG1.0:ZZZ3
TrH2_TrispH2_003060-RA	Myb.HG1.0:ZZZ3
Hhon_g09423.t1	Myb.HG1.0:ZZZ3
HoiH23_PlH23_000017-RA	Myb.HG1.0:ZZZ3
Tadh_TriadT12520	Myb.HG1.1:DNAJC1/DNAJC2
Tadh_TriadT55043	Myb.HG1.1:DNAJC1/DNAJC2
TrH2_TrispH2_000041-RA	Myb.HG1.1:DNAJC1/DNAJC2
TrH2_TrispH2_005735-RA	Myb.HG1.1:DNAJC1/DNAJC2
Hhon_g04004.t1	Myb.HG1.1:DNAJC1/DNAJC2
HoiH23_PlH23_002451-RA	Myb.HG1.1:DNAJC1/DNAJC2
HoiH23_PlH23_010626-RA	Myb.HG1.1:DNAJC1/DNAJC2
Tadh_TriadT61318	Myb.HG1.10:NCOR1/NCOR2
TrH2_TrispH2_008641-RA	Myb.HG1.10:NCOR1/NCOR2
Hhon_g08962.t1	Myb.HG1.10:NCOR1/NCOR2
HoiH23_PlH23_005813-RA	Myb.HG1.10:NCOR1/NCOR2
Tadh_TriadT37778	Myb.HG1.12:CDC5L
TrH2_TrispH2_004277-RA	Myb.HG1.12:CDC5L
Hhon_g06443.t1	Myb.HG1.12:CDC5L
HoiH23_PlH23_010148-RA	Myb.HG1.12:CDC5L
Tadh_TriadT53144	Myb.HG1.14:DMTF1/TTF1
TrH2_TrispH2_003069-RA	Myb.HG1.14:DMTF1/TTF1
Hhon_g01256.t1	Myb.HG1.14:DMTF1/TTF1
Hhon_g02157.t1	Myb.HG1.14:DMTF1/TTF1
HoiH23_PlH23_002592-RA	Myb.HG1.14:DMTF1/TTF1
HoiH23_PlH23_010545-RA	Myb.HG1.14:DMTF1/TTF1
Tadh_TriadT51793	Myb.HG1.16:RCOR1/RCOR2/RCOR3
TrH2_TrispH2_008384-RA	Myb.HG1.16:RCOR1/RCOR2/RCOR3
Hhon_g01966.t1	Myb.HG1.16:RCOR1/RCOR2/RCOR3
HoiH23_PlH23_004866-RA	Myb.HG1.16:RCOR1/RCOR2/RCOR3
Tadh_TriadT52276	Myb.HG1.19:SNAPC4
TrH2_TrispH2_001043-RA	Myb.HG1.19:SNAPC4
Hhon_g02879.t1	Myb.HG1.19:SNAPC4
HoiH23_PlH23_008294-RA	Myb.HG1.19:SNAPC4
Tadh_TriadT28428	Myb.HG1.21:TERB1
TrH2_TrispH2_010234-RA	Myb.HG1.21:TERB1
Hhon_g02236.t1	Myb.HG1.21:TERB1
HoiH23_PlH23_003485-RA	Myb.HG1.21:TERB1
Tadh_TriadT17350	Myb.HG1.24:MYB/MYBL1
TrH2_TrispH2_009480-RA	Myb.HG1.24:MYB/MYBL1
HoiH23_PlH23_003546-RA	Myb.HG1.24:MYB/MYBL1
Tadh_TriadT31063	Myb.HG1.3:SMARCC1/SMARCC2
TrH2_TrispH2_009433-RA	Myb.HG1.3:SMARCC1/SMARCC2
Hhon_g07010.t1	Myb.HG1.3:SMARCC1/SMARCC2
HoiH23_PlH23_009583-RA	Myb.HG1.3:SMARCC1/SMARCC2
TrH2_TrispH2_001391-RA	Myb.HG1.4:MYSM1
Hhon_g10138.t1	Myb.HG1.4:MYSM1
HoiH23_PlH23_001528-RA	Myb.HG1.4:MYSM1
Hhon_g03592.t1	Myb.HG1.5:MIER1/MIER2/MIER3/MTA1/MTA3;zf-C2H2.HG32.1:TRERF1/ZNF541
HoiH23_PlH23_001413-RA	Myb.HG1.5:MIER1/MIER2/MIER3/MTA1/MTA3;zf-C2H2.HG32.1:TRERF1/ZNF541
Tadh_TriadT57213	Myb.HG1.6:TADA2B
TrH2_TrispH2_003292-RA	Myb.HG1.6:TADA2B
Hhon_g04646.t1	Myb.HG1.6:TADA2B
HoiH23_PlH23_005515-RA	Myb.HG1.6:TADA2B
TrH2_TrispH2_008627-RA	Myb.HG1.7:TADA2A
Hhon_g08977.t1	Myb.HG1.7:TADA2A
HoiH23_PlH23_005827-RA	Myb.HG1.7:TADA2A
Tadh_TriadT51555	Myb.HG2.15:NA
TrH2_TrispH2_009077-RA	Myb.HG2.15:NA
Hhon_g02066.t1	Myb.HG2.15:NA
HoiH23_PlH23_010006-RA	Myb.HG2.15:NA
Tadh_TriadT51596	Myb.HG2.26:NA
TrH2_TrispH2_006388-RA	Myb.HG2.26:NA
Tadh_TriadT52893	Myb.HG2.27:NA
TrH2_TrispH2_004206-RA	Myb.HG2.27:NA
Hhon_g03461.t1	Myb.HG2.27:NA
Hhon_g11198.t1	Myb.HG2.27:NA
HoiH23_PlH23_002883-RA	Myb.HG2.27:NA
HoiH23_PlH23_009978-RA	Myb.HG2.27:NA
Tadh_TriadT60838	Myb.HG2.8:NA
TrH2_TrispH2_007244-RA	Myb.HG2.8:NA
Hhon_g06117.t1	Myb.HG2.8:NA
Hhon_g10654.t1	Myb.HG2.8:NA
Hhon_g10894.t1	Myb.HG2.8:NA
HoiH23_PlH23_007672-RA	Myb.HG2.8:NA
Hhon_g01563.t1	Myb.HG4.2:like:AC069544.2/MSANTD1/MSANTD2/UTF1/ZKSCAN2/ZSCAN20/ZSCAN29/ZSCAN32
Tadh_TriadT54580	Myb.HG4.5:MSANTD1
TrH2_TrispH2_001312-RA	Myb.HG4.5:MSANTD1
Hhon_g05900.t1	Myb.HG4.5:MSANTD1
HoiH23_PlH23_000543-RA	Myb.HG4.5:MSANTD1
Tadh_TriadT59326	Myb.HG5.0:DMAP1
TrH2_TrispH2_007365-RA	Myb.HG5.0:DMAP1
Hhon_g06099.t1	Myb.HG5.0:DMAP1
HoiH23_PlH23_010118-RA	Myb.HG5.0:DMAP1
Tadh_TriadT59457	Myb.HG6.0:BDP1
TrH2_TrispH2_009471-RA	Myb.HG6.0:BDP1
HoiH23_PlH23_003555-RA	Myb.HG6.0:BDP1
Tadh_TriadT56129	Myb.HG7.0:TERF2IP
TrH2_TrispH2_009855-RA	Myb.HG7.0:TERF2IP
HoiH23_PlH23_010497-RA	Myb.HG7.0:TERF2IP
Hhon_g05939.t1	Myb.HG8.0:NA
HoiH23_PlH23_000582-RA	Myb.HG8.0:NA
Tadh_TriadT64051	Myb.Unclassified
Tadh_wf_g6674.t1	Myb.Unclassified
Tadh_TriadT18287	Ndt80_PhoG.HG1.0:MYRF/MYRFL
TrH2_TrispH2_006336-RA	Ndt80_PhoG.HG1.0:MYRF/MYRFL
Hhon_g05724.t1	Ndt80_PhoG.HG1.0:MYRF/MYRFL
HoiH23_PlH23_002272-RA	Ndt80_PhoG.HG1.0:MYRF/MYRFL
Tadh_TriadT32641	NFX1_ZF.HG1.0:NFXL1
TrH2_TrispH2_010844-RA	NFX1_ZF.HG1.0:NFXL1
HoiH23_PlH23_010258-RA	NFX1_ZF.HG1.0:NFXL1
Tadh_TriadT55011	NFX1_ZF.HG1.1:NFX1
TrH2_TrispH2_005702-RA	NFX1_ZF.HG1.1:NFX1
Hhon_g06302.t1	NFX1_ZF.HG1.1:NFX1
HoiH23_PlH23_001331-RA	NFX1_ZF.HG1.1:NFX1
Tadh_TriadT58635	NFYA.HG1.2:like:NFYA
TrH2_TrispH2_007096-RA	NFYA.HG1.2:like:NFYA
Hhon_g04409.t1	NFYA.HG1.2:like:NFYA
HoiH23_PlH23_010543-RA	NFYA.HG1.2:like:NFYA
Tadh_TriadT27729	NFYB_NFYC.HG1.1:CU639417.1/H2BC1/H2BC3/H2BC4/H2BC5/H2BC6/H2BC7/H2BC8/H2BC9/H2BC10/H2BC11/H2BC12/H2BC13/H2BC14/H2BC15/H2BC17/H2BC18/H2BC21/H2BE1/H2BS1/H2BU1/H2BW2
TrH2_TrispH2_000504-RA	NFYB_NFYC.HG1.1:CU639417.1/H2BC1/H2BC3/H2BC4/H2BC5/H2BC6/H2BC7/H2BC8/H2BC9/H2BC10/H2BC11/H2BC12/H2BC13/H2BC14/H2BC15/H2BC17/H2BC18/H2BC21/H2BE1/H2BS1/H2BU1/H2BW2
Hhon_g00184.t1	NFYB_NFYC.HG1.1:CU639417.1/H2BC1/H2BC3/H2BC4/H2BC5/H2BC6/H2BC7/H2BC8/H2BC9/H2BC10/H2BC11/H2BC12/H2BC13/H2BC14/H2BC15/H2BC17/H2BC18/H2BC21/H2BE1/H2BS1/H2BU1/H2BW2
HoiH23_PlH23_003155-RA	NFYB_NFYC.HG1.1:CU639417.1/H2BC1/H2BC3/H2BC4/H2BC5/H2BC6/H2BC7/H2BC8/H2BC9/H2BC10/H2BC11/H2BC12/H2BC13/H2BC14/H2BC15/H2BC17/H2BC18/H2BC21/H2BE1/H2BS1/H2BU1/H2BW2
Hhon_g01009.t1	NFYB_NFYC.HG2.0:like:H2AC1/H2AC4/H2AC6/H2AC7/H2AC8/H2AC11/H2AC12/H2AC13/H2AC14/H2AC15/H2AC16/H2AC17/H2AC18/H2AC19/H2AC20/H2AC21/H2AJ/H2AW/H2AX
HoiH23_PlH23_001615-RA	NFYB_NFYC.HG2.0:like:H2AC1/H2AC4/H2AC6/H2AC7/H2AC8/H2AC11/H2AC12/H2AC13/H2AC14/H2AC15/H2AC16/H2AC17/H2AC18/H2AC19/H2AC20/H2AC21/H2AJ/H2AW/H2AX
Tadh_TriadT64252	NFYB_NFYC.HG2.3:H2AC1/H2AC4/H2AC6/H2AC7/H2AC8/H2AC11/H2AC12/H2AC13/H2AC14/H2AC15/H2AC16/H2AC17/H2AC18/H2AC19/H2AC20/H2AC21/H2AJ/H2AW/H2AX
TrH2_TrispH2_000765-RA	NFYB_NFYC.HG2.3:H2AC1/H2AC4/H2AC6/H2AC7/H2AC8/H2AC11/H2AC12/H2AC13/H2AC14/H2AC15/H2AC16/H2AC17/H2AC18/H2AC19/H2AC20/H2AC21/H2AJ/H2AW/H2AX
Hhon_g04967.t1	NFYB_NFYC.HG2.3:H2AC1/H2AC4/H2AC6/H2AC7/H2AC8/H2AC11/H2AC12/H2AC13/H2AC14/H2AC15/H2AC16/H2AC17/H2AC18/H2AC19/H2AC20/H2AC21/H2AJ/H2AW/H2AX
HoiH23_PlH23_007728-RA	NFYB_NFYC.HG2.3:H2AC1/H2AC4/H2AC6/H2AC7/H2AC8/H2AC11/H2AC12/H2AC13/H2AC14/H2AC15/H2AC16/H2AC17/H2AC18/H2AC19/H2AC20/H2AC21/H2AJ/H2AW/H2AX
Tadh_TriadT28000	NFYB_NFYC.HG3.1:NFYC
TrH2_TrispH2_004524-RA	NFYB_NFYC.HG3.1:NFYC
Hhon_g11344.t1	NFYB_NFYC.HG3.1:NFYC
HoiH23_PlH23_005977-RA	NFYB_NFYC.HG3.1:NFYC
TrH2_TrispH2_009775-RA	NFYB_NFYC.HG3.2:DRAP1
Hhon_g07246.t1	NFYB_NFYC.HG3.2:DRAP1
HoiH23_PlH23_010470-RA	NFYB_NFYC.HG3.2:DRAP1
Tadh_TriadT56174	NFYB_NFYC.HG3.7:CHRAC1
Tadh_TriadT58930	NFYB_NFYC.HG3.7:CHRAC1
TrH2_TrispH2_003697-RA	NFYB_NFYC.HG3.7:CHRAC1
TrH2_TrispH2_005489-RA	NFYB_NFYC.HG3.7:CHRAC1
Hhon_g03028.t1	NFYB_NFYC.HG3.7:CHRAC1
Hhon_g07697.t1	NFYB_NFYC.HG3.7:CHRAC1
HoiH23_PlH23_003832-RA	NFYB_NFYC.HG3.7:CHRAC1
HoiH23_PlH23_009510-RA	NFYB_NFYC.HG3.7:CHRAC1
Tadh_TriadT54139	NFYB_NFYC.HG4.1:like:DR1/NFYB/POLE3
TrH2_TrispH2_002518-RA	NFYB_NFYC.HG4.1:like:DR1/NFYB/POLE3
Hhon_g02746.t1	NFYB_NFYC.HG4.1:like:DR1/NFYB/POLE3
HoiH23_PlH23_001179-RA	NFYB_NFYC.HG4.1:like:DR1/NFYB/POLE3
Tadh_TriadT28921	NFYB_NFYC.HG4.5:NFYB
TrH2_TrispH2_005767-RA	NFYB_NFYC.HG4.5:NFYB
Hhon_g07946.t1	NFYB_NFYC.HG4.5:NFYB
HoiH23_PlH23_003580-RA	NFYB_NFYC.HG4.5:NFYB
Hhon_g09698.t1	NFYB_NFYC.HG4.6:POLE3
HoiH23_PlH23_003612-RA	NFYB_NFYC.HG4.6:POLE3
Hhon_g01462.t1	NFYB_NFYC.HG6.0:NA
Tadh_wf_g2149.t1	NFYB_NFYC.Unclassified
Tadh_TriadT55353	NRF1.HG1.0:like:NRF1
TrH2_TrispH2_004915-RA	NRF1.HG1.0:like:NRF1
Hhon_g02205.t1	NRF1.HG1.0:like:NRF1
HoiH23_PlH23_002554-RA	NRF1.HG1.0:like:NRF1
Tadh_TriadT2796	NRF1.HG1.1:NRF1
TrH2_TrispH2_007058-RA	NRF1.HG1.1:NRF1
HoiH23_PlH23_010355-RA	NRF1.HG1.1:NRF1
Tadh_TriadT64021	P53.HG1.3:TP53/TP63/TP73
TrH2_TrispH2_004573-RA	P53.HG1.3:TP53/TP63/TP73
Hhon_g06904.t1	P53.HG1.3:TP53/TP63/TP73
HoiH23_PlH23_009944-RA	P53.HG1.3:TP53/TP63/TP73
Tadh_TriadT56026	Pipsqueak.HG1.14:NA
TrH2_TrispH2_011078-RA	Pipsqueak.HG1.14:NA
Hhon_g05433.t1	Pipsqueak.HG1.14:NA
Hhon_g10806.t1	Pipsqueak.HG1.15:NA
TrH2_TrispH2_007702-RA	RFX.HG1.3:RFX1/RFX2/RFX3
Hhon_g04244.t1	RFX.HG1.3:RFX1/RFX2/RFX3
Hhon_g04246.t1	RFX.HG1.3:RFX1/RFX2/RFX3
HoiH23_PlH23_004136-RA	RFX.HG1.3:RFX1/RFX2/RFX3
Tadh_TriadT51266	RFX.HG1.5:like:RFX4/RFX6
TrH2_TrispH2_008141-RA	RFX.HG1.5:like:RFX4/RFX6
Hhon_g00515.t1	RFX.HG1.5:like:RFX4/RFX6
HoiH23_PlH23_008508-RA	RFX.HG1.5:like:RFX4/RFX6
Tadh_TriadT51678	RFX.HG1.7:RFX4/RFX6
Tadh_TriadT51992	RFX.HG1.7:RFX4/RFX6
TrH2_TrispH2_003328-RA	RFX.HG1.7:RFX4/RFX6
TrH2_TrispH2_009805-RA	RFX.HG1.7:RFX4/RFX6
Hhon_g04829.t1	RFX.HG1.7:RFX4/RFX6
Hhon_g05189.t1	RFX.HG1.7:RFX4/RFX6
HoiH23_PlH23_001264-RA	RFX.HG1.7:RFX4/RFX6
HoiH23_PlH23_009624-RA	RFX.HG1.7:RFX4/RFX6
TrH2_TrispH2_003410-RA	RHD_Rel.HG1.1:like:NFKB1/NFKB2/REL/RELA/RELB
Hhon_g02740.t1	RHD_Rel.HG1.1:like:NFKB1/NFKB2/REL/RELA/RELB
HoiH23_PlH23_004034-RA	RHD_Rel.HG1.1:like:NFKB1/NFKB2/REL/RELA/RELB
Tadh_TriadT25179	Runt_Runx.HG1.0:RUNX1/RUNX2/RUNX3
TrH2_TrispH2_001872-RA	Runt_Runx.HG1.0:RUNX1/RUNX2/RUNX3
Hhon_g05881.t1	Runt_Runx.HG1.0:RUNX1/RUNX2/RUNX3
HoiH23_PlH23_002676-RA	Runt_Runx.HG1.0:RUNX1/RUNX2/RUNX3
TrH2_TrispH2_003889-RA	SAND.HG1.10:DEAF1
Hhon_g02354.t1	SAND.HG1.10:DEAF1
HoiH23_PlH23_011039-RA	SAND.HG1.10:DEAF1
TrH2_TrispH2_004676-RA	SAND.HG1.12:like:AIRE/DEAF1/GMEB1/GMEB2/SP100/SP110/SP140/SP140L
Hhon_g01781.t1	SAND.HG1.12:like:AIRE/DEAF1/GMEB1/GMEB2/SP100/SP110/SP140/SP140L
HoiH23_PlH23_004830-RA	SAND.HG1.12:like:AIRE/DEAF1/GMEB1/GMEB2/SP100/SP110/SP140/SP140L
Tadh_TriadT52368	SMAD_MH1.HG1.0:SMAD6/SMAD7
TrH2_TrispH2_000024-RA	SMAD_MH1.HG1.0:SMAD6/SMAD7
Hhon_g04010.t1	SMAD_MH1.HG1.0:SMAD6/SMAD7
[truncated: 316 more rows]

## Sheet: g) Placozoan neural genes
Gene	Gene name	Classification
[truncated: 94 more rows]

## Sheet: h) Placozoan GPCRs
Transcript	Gene name	Sequence
[truncated: 3,688 more rows]
