# Supplementary material for: Stepwise emergence of the neuronal gene expression program in early animal evolution
Source: Cell. 2023 Oct 12;186(21):4676–4693.e29. doi: 10.1016/j.cell.2023.08.027 (PMC10580291; doi:10.1016/j.cell.2023.08.027)
Supplement: Table S5. Neuropeptides identified by mass-spectrometry, related to Figure 5 — (A) Complete list of small peptides identified by proteomics in Trichoplax sp. H2 and H. hongkongensis H13. For each peptide, we indicate the species from which it was identified; its source (database search in ProteomeDiscoverer: DB Search PD; de novo DeepNovo: DeepNovo; database search DeepNovo:DB Search; homology DeepNovo: homolog; previously known peptide: NA); its source gene according to each search algorithm; known annotations from that gene, including if it matches a previously known placozoan propeptide or has homology to other invertebrate neuropeptides (labelled “hypothetical”); the orthogroup of the source gene and its conservation across placozoans; its sequence and length; its relative abundance (percentile abundance within each search; see STAR Methods); the number of PSMs detected; the number of alignments to the source gene and its orthologs in other placozoans (with up to one mismatch); its post-translational modifications (PTMs); the cell type where the source gene has a highest expression, including the corresponding FC and UMI fraction per 103 values; and a factor indicating whether the source orthogroup has the following propeptide signatures: presence signal peptide (“wSP” if present, “nSP” if absent), lack of transmembrane domains (“nTM” or “wTM”), and presence of stretches of 3 to 10 residues flanked by one pair of lysines or arginines at the N-terminus and a pair composed of glycine and arginine or lysine at the C-terminus (“signature” or “no-signature”). In the case of peptides identified by DeepNovo, we also indicate the MS correlation and global confidence values. (B) Curated list of 60 neuropeptides selected for downstream analysis. For each peptide, the same fields as in Table S5A are included. (C) Curated list of GPCR and ASC receptors selected for downstream analysis. For each receptor, we indicate its class, orthology to human genes if available, whether it has been selected as a peptidergic-specific gene or specific to other somati [file mmc5.xlsx]

## Sheet: a) Complete list of peptides
species	source	gene	curated_name	orthogroup	conserved_in_other_species	sequence	length	abundance	num_psms	num_hits_in_propeptide	PTMs	max_fc_cell_type	max_fc	max_umifrac	DeepNovo MS correlation	DeepNovo global confidence	propeptide signatures	num_hits_in_propeptide_Tadh	num_hits_in_propeptide_TrH2	num_hits_in_propeptide_Hhon	num_hits_in_propeptide_HoiH23	peptide
TrH2	DB Search PD	TrH2_TrispH2_000337	PWN_precursor	OG_1925	Tadh,TrH2,Hhon	QAKKSFHFVEN	11	0.948052	5	2	1xGln->pyro-Glu [N-Term]	peptidergic_delta	1318.18	4.67979	1	NA	nosignature_wSP_nTM	2	2	0	NA	[N].QAKKSFHFVEN.[K]
TrH2	Homolog	TrH2_TrispH2_000337	PWN_precursor	OG_1925	Tadh,TrH2,Hhon	DVVESLKAKLG	11	0.62069	2	1	NA	peptidergic_delta	1318.18	4.67979	0.51	63.6	nosignature_wSP_nTM	1	1	0	NA	DVVESLKAKLG
TrH2	DB Search	TrH2_TrispH2_000337	PWN_precursor	OG_1925	Tadh,TrH2,Hhon	DVVESLKAKVGFLR	14	0.586207	2	1	NA	peptidergic_delta	1318.18	4.67979	0.39	57.1	nosignature_wSP_nTM	1	1	0	NA	DVVESLKAKVGFLR
TrH2	DB Search PD	TrH2_TrispH2_000337	PWN_precursor	OG_1925	Tadh,TrH2,Hhon	DVVESLKAKVGFLR	14	0.454545	2	1	NA	peptidergic_delta	1318.18	4.67979	1	NA	nosignature_wSP_nTM	1	1	0	NA	[R].DVVESLKAKVGFLR.[D]
TrH2	DB Search	TrH2_TrispH2_000337	PWN_precursor	OG_1925	Tadh,TrH2,Hhon	DVVESLKAKVG	11	0.344828	2	1	NA	peptidergic_delta	1318.18	4.67979	0.49	45.5	nosignature_wSP_nTM	1	1	0	NA	DVVESLKAKVG
TrH2	DB Search	TrH2_TrispH2_000337	PWN_precursor	OG_1925	Tadh,TrH2,Hhon	VVESLKAKVGFLR	13	0.321839	2	1	NA	peptidergic_delta	1318.18	4.67979	0.68	61.5	nosignature_wSP_nTM	1	1	0	NA	VVESLKAKVGFLR
TrH2	DB Search	TrH2_TrispH2_000337	PWN_precursor	OG_1925	Tadh,TrH2,Hhon	QRDVVESLKAKVG	13	0.287356	2	1	Pyro-glu from Q	peptidergic_delta	1318.18	4.67979	0.26	76.9	nosignature_wSP_nTM	1	1	0	NA	Q(-17.03)RDVVESLKAKVG
TrH2	DB Search	TrH2_TrispH2_000337	PWN_precursor	OG_1925	Tadh,TrH2,Hhon	VDVPWNK	7	0.275862	1	4	NA	peptidergic_delta	1318.18	4.67979	0.86	71.4	nosignature_wSP_nTM	4	4	0	NA	VDVPWNK
TrH2	DB Search PD	TrH2_TrispH2_000337	PWN_precursor	OG_1925	Tadh,TrH2,Hhon	ESLKAKVGFL	10	0.25974	1	1	NA	peptidergic_delta	1318.18	4.67979	1	NA	nosignature_wSP_nTM	1	1	0	NA	[V].ESLKAKVGFL.[R]
TrH2	DB Search PD	TrH2_TrispH2_000337	PWN_precursor	OG_1925	Tadh,TrH2,Hhon	RHIEEQRDVVESL	13	0.25974	1	1	NA	peptidergic_delta	1318.18	4.67979	1	NA	nosignature_wSP_nTM	1	1	0	NA	[C].RHIEEQRDVVESL.[K]
TrH2	DB Search	TrH2_TrispH2_000337	PWN_precursor	OG_1925	Tadh,TrH2,Hhon	VVESLKAKVGFL	12	0.241379	4	1	NA	peptidergic_delta	1318.18	4.67979	0.48	58.3	nosignature_wSP_nTM	1	1	0	NA	VVESLKAKVGFL
TrH2	DB Search PD	TrH2_TrispH2_000337	PWN_precursor	OG_1925	Tadh,TrH2,Hhon	QRDVVESLKAKVG	13	0.233766	2	1	1xGln->pyro-Glu [N-Term]	peptidergic_delta	1318.18	4.67979	1	NA	nosignature_wSP_nTM	1	1	0	NA	[E].QRDVVESLKAKVG.[F]
TrH2	DB Search PD	TrH2_TrispH2_000337	PWN_precursor	OG_1925	Tadh,TrH2,Hhon	VVESLKAKVGFL	12	0.116883	3	1	NA	peptidergic_delta	1318.18	4.67979	1	NA	nosignature_wSP_nTM	1	1	0	NA	[D].VVESLKAKVGFL.[R]
TrH2	DB Search PD	TrH2_TrispH2_000337	PWN_precursor	OG_1925	Tadh,TrH2,Hhon	VVESLKAKVGFLR	13	0.012987	2	1	NA	peptidergic_delta	1318.18	4.67979	1	NA	nosignature_wSP_nTM	1	1	0	NA	[D].VVESLKAKVGFLR.[D]
TrH2	DB Search PD	TrH2_TrispH2_000337	PWN_precursor	OG_1925	Tadh,TrH2,Hhon	DVVESLKAKVG	11	0.012987	1	1	NA	peptidergic_delta	1318.18	4.67979	1	NA	nosignature_wSP_nTM	1	1	0	NA	[R].DVVESLKAKVG.[F]
TrH2	DB Search	TrH2_TrispH2_000337	PWN_precursor	OG_1925	Tadh,TrH2,Hhon	HIEEQR	6	0	2	1	NA	peptidergic_delta	1318.18	4.67979	0.86	66.7	nosignature_wSP_nTM	1	1	0	NA	HIEEQR
TrH2	DB Search	TrH2_TrispH2_000751	SIFGamide_precursor	OG_3989	Tadh,TrH2	QANLKSIFGGK	11	0.563218	4	37	Pyro-glu from Q	peptidergic_omicron	395.241	0.431751	0.38	27.3	nosignature_wSP_nTM	42	37	NA	NA	Q(-17.03)ANLKSIFGGK
TrH2	DB Search PD	TrH2_TrispH2_000751	SIFGamide_precursor	OG_3989	Tadh,TrH2	QANLKSIFGGK	11	0.506494	3	37	1xGln->pyro-Glu [N-Term]	peptidergic_omicron	395.241	0.431751	1	NA	nosignature_wSP_nTM	42	37	NA	NA	[DN].QANLKSIFGGK.[R-]
TrH2	DB Search	TrH2_TrispH2_000751	SIFGamide_precursor	OG_3989	Tadh,TrH2	QANLKSIFGGR	11	0.045977	2	37	Pyro-glu from Q	peptidergic_omicron	395.241	0.431751	0.3	45.5	nosignature_wSP_nTM	39	37	NA	NA	Q(-17.03)ANLKSIFGGR
TrH2	DB Search PD	TrH2_TrispH2_000751	SIFGamide_precursor	OG_3989	Tadh,TrH2	QANLKSIFGGR	11	0.012987	1	37	1xGln->pyro-Glu [N-Term]	peptidergic_omicron	395.241	0.431751	1	NA	nosignature_wSP_nTM	39	37	NA	NA	[D].QANLKSIFGGR.[R]
TrH2	DB Search	TrH2_TrispH2_000751	SIFGamide_precursor	OG_3989	Tadh,TrH2	GDQANLK	7	0	1	36	NA	peptidergic_omicron	395.241	0.431751	0.32	14.3	nosignature_wSP_nTM	42	36	NA	NA	GDQANLK
TrH2	DB Search PD	TrH2_TrispH2_001133	RWamide_precursor	OG_2934	TrH2,Hhon,HoiH23	QNVAKGKAQIGNHKSVFL	18	0.948052	7	1	1xGln->pyro-Glu [N-Term]	peptidergic_alpha	128.907	0.468064	1	NA	nosignature_wSP_nTM	NA	1	0	0	[A].QNVAKGKAQIGNHKSVFL.[K]
TrH2	DB Search PD	TrH2_TrispH2_001133	RWamide_precursor	OG_2934	TrH2,Hhon,HoiH23	GSESISRP	8	0.831169	2	1	NA	peptidergic_alpha	128.907	0.468064	1	NA	nosignature_wSP_nTM	NA	1	0	0	[S].GSESISRP.[R]
TrH2	DB Search PD	TrH2_TrispH2_001133	RWamide_precursor	OG_2934	TrH2,Hhon,HoiH23	SFSGSESISRP	11	0.779221	3	1	NA	peptidergic_alpha	128.907	0.468064	1	NA	nosignature_wSP_nTM	NA	1	0	0	[N].SFSGSESISRP.[R]
TrH2	DB Search	TrH2_TrispH2_001133	RWamide_precursor	OG_2934	TrH2,Hhon,HoiH23	MNSFSGSESISRPR	14	0.655172	3	1	NA	peptidergic_alpha	128.907	0.468064	0.02	35.7	nosignature_wSP_nTM	NA	1	0	0	MNSFSGSESISRPR
TrH2	DB Search	TrH2_TrispH2_001133	RWamide_precursor	OG_2934	TrH2,Hhon,HoiH23	MNSFSGSESISRP	13	0.655172	3	1	Oxidation (M)	peptidergic_alpha	128.907	0.468064	0.79	76.9	nosignature_wSP_nTM	NA	1	0	0	M(+15.99)NSFSGSESISRP
TrH2	Homolog	TrH2_TrispH2_001133	RWamide_precursor	OG_2934	TrH2,Hhon,HoiH23	MMSFSGSESISRP	13	0.62069	2	1	NA	peptidergic_alpha	128.907	0.468064	0.68	61.5	nosignature_wSP_nTM	NA	1	0	0	MMSFSGSESISRP
TrH2	DB Search	TrH2_TrispH2_001133	RWamide_precursor	OG_2934	TrH2,Hhon,HoiH23	QLPEIEKNYAPPR	13	0.586207	4	1	Pyro-glu from Q	peptidergic_alpha	128.907	0.468064	0.36	46.2	nosignature_wSP_nTM	NA	1	0	0	Q(-17.03)LPEIEKNYAPPR
TrH2	DB Search PD	TrH2_TrispH2_001133	RWamide_precursor	OG_2934	TrH2,Hhon,HoiH23	MNSFSGSESISRPR	14	0.532468	3	1	NA	peptidergic_alpha	128.907	0.468064	1	NA	nosignature_wSP_nTM	NA	1	0	0	[L].MNSFSGSESISRPR.[E]
TrH2	DB Search PD	TrH2_TrispH2_001133	RWamide_precursor	OG_2934	TrH2,Hhon,HoiH23	QLPEIEKNYAPPR	13	0.441558	3	1	1xGln->pyro-Glu [N-Term]	peptidergic_alpha	128.907	0.468064	1	NA	nosignature_wSP_nTM	NA	1	0	0	[D].QLPEIEKNYAPPR.[W]
TrH2	DB Search PD	TrH2_TrispH2_001133	RWamide_precursor	OG_2934	TrH2,Hhon,HoiH23	MNSFSGSESISRPRE	15	0.441558	2	1	NA	peptidergic_alpha	128.907	0.468064	1	NA	nosignature_wSP_nTM	NA	1	0	0	[L].MNSFSGSESISRPRE.[K]
TrH2	DB Search PD	TrH2_TrispH2_001133	RWamide_precursor	OG_2934	TrH2,Hhon,HoiH23	TPDNTAEKLL	10	0.441558	1	1	NA	peptidergic_alpha	128.907	0.468064	1	NA	nosignature_wSP_nTM	NA	1	0	0	[S].TPDNTAEKLL.[D]
TrH2	DB Search PD	TrH2_TrispH2_001133	RWamide_precursor	OG_2934	TrH2,Hhon,HoiH23	TPDNTAEKL	9	0.441558	1	1	NA	peptidergic_alpha	128.907	0.468064	1	NA	nosignature_wSP_nTM	NA	1	0	0	[S].TPDNTAEKL.[L]
TrH2	DB Search	TrH2_TrispH2_001133	RWamide_precursor	OG_2934	TrH2,Hhon,HoiH23	MNSFSGSESISRPRE	15	0.436782	3	1	NA	peptidergic_alpha	128.907	0.468064	0.02	33.3	nosignature_wSP_nTM	NA	1	0	0	MNSFSGSESISRPRE
TrH2	DB Search	TrH2_TrispH2_001133	RWamide_precursor	OG_2934	TrH2,Hhon,HoiH23	TPDNTAEKLL	10	0.425287	1	1	NA	peptidergic_alpha	128.907	0.468064	0.37	100	nosignature_wSP_nTM	NA	1	0	0	TPDNTAEKLL
TrH2	DB Search PD	TrH2_TrispH2_001133	RWamide_precursor	OG_2934	TrH2,Hhon,HoiH23	LMNSFSGSESISRPR	15	0.415584	1	1	NA	peptidergic_alpha	128.907	0.468064	1	NA	nosignature_wSP_nTM	NA	1	0	0	[K].LMNSFSGSESISRPR.[E]
TrH2	DB Search PD	TrH2_TrispH2_001133	RWamide_precursor	OG_2934	TrH2,Hhon,HoiH23	SFSGSESISRPR	12	0.38961	1	1	NA	peptidergic_alpha	128.907	0.468064	1	NA	nosignature_wSP_nTM	NA	1	0	0	[N].SFSGSESISRPR.[E]
TrH2	DB Search	TrH2_TrispH2_001133	RWamide_precursor	OG_2934	TrH2,Hhon,HoiH23	SFSGSESISRP	11	0.367816	1	1	NA	peptidergic_alpha	128.907	0.468064	0.85	63.6	nosignature_wSP_nTM	NA	1	0	0	SFSGSESISRP
TrH2	DB Search	TrH2_TrispH2_001133	RWamide_precursor	OG_2934	TrH2,Hhon,HoiH23	SFSGSESISRPR	12	0.356322	2	1	NA	peptidergic_alpha	128.907	0.468064	0.1	33.3	nosignature_wSP_nTM	NA	1	0	0	SFSGSESISRPR
TrH2	DB Search	TrH2_TrispH2_001133	RWamide_precursor	OG_2934	TrH2,Hhon,HoiH23	MNSFSGSESISRP	13	0.356322	2	1	NA	peptidergic_alpha	128.907	0.468064	0.83	84.6	nosignature_wSP_nTM	NA	1	0	0	MNSFSGSESISRP
TrH2	DB Search	TrH2_TrispH2_001133	RWamide_precursor	OG_2934	TrH2,Hhon,HoiH23	LMNSFSGSESISRPR	15	0.344828	3	1	Oxidation (M)	peptidergic_alpha	128.907	0.468064	0.05	20	nosignature_wSP_nTM	NA	1	0	0	LM(+15.99)NSFSGSESISRPR
TrH2	DB Search	TrH2_TrispH2_001133	RWamide_precursor	OG_2934	TrH2,Hhon,HoiH23	GSESISRPR	9	0.344828	2	1	NA	peptidergic_alpha	128.907	0.468064	0.39	0	nosignature_wSP_nTM	NA	1	0	0	GSESISRPR
TrH2	DB Search PD	TrH2_TrispH2_001133	RWamide_precursor	OG_2934	TrH2,Hhon,HoiH23	QNVAKGKAQIGNHKSVFLKNEATRPE	26	0.311688	1	1	1xGln->pyro-Glu [N-Term]	peptidergic_alpha	128.907	0.468064	1	NA	nosignature_wSP_nTM	NA	1	0	0	[A].QNVAKGKAQIGNHKSVFLKNEATRPE.[R]
TrH2	DB Search	TrH2_TrispH2_001133	RWamide_precursor	OG_2934	TrH2,Hhon,HoiH23	LDSLTHQSENA	11	0.287356	2	1	NA	peptidergic_alpha	128.907	0.468064	0.47	100	nosignature_wSP_nTM	NA	1	0	0	LDSLTHQSENA
TrH2	DB Search PD	TrH2_TrispH2_001133	RWamide_precursor	OG_2934	TrH2,Hhon,HoiH23	MNSFSGSESISRP	13	0.285714	3	1	1xOxidation [M1]	peptidergic_alpha	128.907	0.468064	1	NA	nosignature_wSP_nTM	NA	1	0	0	[L].MNSFSGSESISRP.[R]
TrH2	DB Search	TrH2_TrispH2_001133	RWamide_precursor	OG_2934	TrH2,Hhon,HoiH23	QNVAKGKAQIGNH	13	0.252874	2	1	Pyro-glu from Q	peptidergic_alpha	128.907	0.468064	0.31	38.5	nosignature_wSP_nTM	NA	1	0	0	Q(-17.03)NVAKGKAQIGNH
TrH2	DB Search	TrH2_TrispH2_001133	RWamide_precursor	OG_2934	TrH2,Hhon,HoiH23	TPDNTAEKL	9	0.229885	2	1	NA	peptidergic_alpha	128.907	0.468064	0.3	77.8	nosignature_wSP_nTM	NA	1	0	0	TPDNTAEKL
TrH2	DB Search PD	TrH2_TrispH2_001133	RWamide_precursor	OG_2934	TrH2,Hhon,HoiH23	MNSFSGSESISRP	13	0.220779	2	1	NA	peptidergic_alpha	128.907	0.468064	1	NA	nosignature_wSP_nTM	NA	1	0	0	[L].MNSFSGSESISRP.[R]
TrH2	DB Search	TrH2_TrispH2_001133	RWamide_precursor	OG_2934	TrH2,Hhon,HoiH23	LMNSFSGSESISRPRE	16	0.206897	2	1	NA	peptidergic_alpha	128.907	0.468064	0.03	31.2	nosignature_wSP_nTM	NA	1	0	0	LMNSFSGSESISRPRE
TrH2	DB Search	TrH2_TrispH2_001133	RWamide_precursor	OG_2934	TrH2,Hhon,HoiH23	EYSTPDNTAEKL	12	0.137931	1	1	NA	peptidergic_alpha	128.907	0.468064	0.84	33.3	nosignature_wSP_nTM	NA	1	0	0	EYSTPDNTAEKL
TrH2	DB Search PD	TrH2_TrispH2_001133	RWamide_precursor	OG_2934	TrH2,Hhon,HoiH23	EYSTPDNTAEKL	12	0.116883	1	1	NA	peptidergic_alpha	128.907	0.468064	1	NA	nosignature_wSP_nTM	NA	1	0	0	[R].EYSTPDNTAEKL.[L]
TrH2	DB Search	TrH2_TrispH2_001133	RWamide_precursor	OG_2934	TrH2,Hhon,HoiH23	LMNSFSGSESISRP	14	0.114943	2	1	NA	peptidergic_alpha	128.907	0.468064	0.87	71.4	nosignature_wSP_nTM	NA	1	0	0	LMNSFSGSESISRP
TrH2	DB Search	TrH2_TrispH2_001133	RWamide_precursor	OG_2934	TrH2,Hhon,HoiH23	QEINSDSNSGNESAVHRLFSNKLKNQ	26	0.114943	1	1	Pyro-glu from Q	peptidergic_alpha	128.907	0.468064	0.27	0	nosignature_wSP_nTM	NA	1	0	0	Q(-17.03)EINSDSNSGNESAVHRLFSNKLKNQ
TrH2	DB Search	TrH2_TrispH2_001133	RWamide_precursor	OG_2934	TrH2,Hhon,HoiH23	MNSFSGSESISRPRE	15	0.0804598	1	1	Oxidation (M)	peptidergic_alpha	128.907	0.468064	0.11	20	nosignature_wSP_nTM	NA	1	0	0	M(+15.99)NSFSGSESISRPRE
TrH2	DB Search	TrH2_TrispH2_001133	RWamide_precursor	OG_2934	TrH2,Hhon,HoiH23	MNSFSGSESISRPR	14	0.0689655	1	1	Oxidation (M)	peptidergic_alpha	128.907	0.468064	0.05	28.6	nosignature_wSP_nTM	NA	1	0	0	M(+15.99)NSFSGSESISRPR
TrH2	DB Search PD	TrH2_TrispH2_001133	RWamide_precursor	OG_2934	TrH2,Hhon,HoiH23	LMNSFSGSESISRP	14	0.0649351	1	1	NA	peptidergic_alpha	128.907	0.468064	1	NA	nosignature_wSP_nTM	NA	1	0	0	[K].LMNSFSGSESISRP.[R]
TrH2	DB Search	TrH2_TrispH2_001133	RWamide_precursor	OG_2934	TrH2,Hhon,HoiH23	LMNSFSGSESISRPRE	16	0.0344828	1	1	Oxidation (M)	peptidergic_alpha	128.907	0.468064	0.24	12.5	nosignature_wSP_nTM	NA	1	0	0	LM(+15.99)NSFSGSESISRPRE
TrH2	DB Search PD	TrH2_TrispH2_001133	RWamide_precursor	OG_2934	TrH2,Hhon,HoiH23	FSGSESISRP	10	0.025974	2	1	NA	peptidergic_alpha	128.907	0.468064	1	NA	nosignature_wSP_nTM	NA	1	0	0	[S].FSGSESISRP.[R]
TrH2	DB Search	TrH2_TrispH2_001133	RWamide_precursor	OG_2934	TrH2,Hhon,HoiH23	SDSNKLMNSFSGSESISRP	19	0.0229885	1	1	NA	peptidergic_alpha	128.907	0.468064	0.73	15.8	nosignature_wSP_nTM	NA	1	0	0	SDSNKLMNSFSGSESISRP
TrH2	DB Search PD	TrH2_TrispH2_001133	RWamide_precursor	OG_2934	TrH2,Hhon,HoiH23	SDSNKLMNSFSGSESISRPREKSL	24	0.012987	1	1	NA	peptidergic_alpha	128.907	0.468064	1	NA	nosignature_wSP_nTM	NA	1	0	0	[K].SDSNKLMNSFSGSESISRPREKSL.[K]
TrH2	DB Search PD	TrH2_TrispH2_001133	RWamide_precursor	OG_2934	TrH2,Hhon,HoiH23	LMNSFSGSESISRPRE	16	0.012987	1	1	1xOxidation [M2]	peptidergic_alpha	128.907	0.468064	1	NA	nosignature_wSP_nTM	NA	1	0	0	[K].LMNSFSGSESISRPRE.[K]
TrH2	DB Search PD	TrH2_TrispH2_001133	RWamide_precursor	OG_2934	TrH2,Hhon,HoiH23	LDSLTHQSENA	11	0.012987	1	1	NA	peptidergic_alpha	128.907	0.468064	1	NA	nosignature_wSP_nTM	NA	1	0	0	[L].LDSLTHQSENA.[K]
TrH2	DB Search PD	TrH2_TrispH2_001133	RWamide_precursor	OG_2934	TrH2,Hhon,HoiH23	QNVAKGKAQIGNHKSVFLKN	20	0.012987	1	1	1xGln->pyro-Glu [N-Term]	peptidergic_alpha	128.907	0.468064	1	NA	nosignature_wSP_nTM	NA	1	0	0	[A].QNVAKGKAQIGNHKSVFLKN.[E]
TrH2	DB Search PD	TrH2_TrispH2_001133	RWamide_precursor	OG_2934	TrH2,Hhon,HoiH23	SDSNKLMNSFSGSESISRPRE	21	0.012987	1	1	NA	peptidergic_alpha	128.907	0.468064	1	NA	nosignature_wSP_nTM	NA	1	0	0	[K].SDSNKLMNSFSGSESISRPRE.[K]
TrH2	DB Search PD	TrH2_TrispH2_001133	RWamide_precursor	OG_2934	TrH2,Hhon,HoiH23	DSLTHQSENA	10	0.012987	1	1	NA	peptidergic_alpha	128.907	0.468064	1	NA	nosignature_wSP_nTM	NA	1	0	0	[L].DSLTHQSENA.[K]
TrH2	DB Search PD	TrH2_TrispH2_001133	RWamide_precursor	OG_2934	TrH2,Hhon,HoiH23	QEINSDSNSGNESAVHRLFSNKLKNQ	26	0.012987	1	1	1xGln->pyro-Glu [N-Term]	peptidergic_alpha	128.907	0.468064	1	NA	nosignature_wSP_nTM	NA	1	0	0	[F].QEINSDSNSGNESAVHRLFSNKLKNQ.[K]
TrH2	Homolog	TrH2_TrispH2_001133	RWamide_precursor	OG_2934	TrH2,Hhon,HoiH23	QPPEIEKNYAPPR	13	0	1	1	NA	peptidergic_alpha	128.907	0.468064	0.87	30.8	nosignature_wSP_nTM	NA	1	0	0	QPPEIEKNYAPPR
TrH2	DB Search PD	TrH2_TrispH2_001134	WPPF_precursor	OG_1187	Tadh,TrH2,Hhon,HoiH23	QQKKPYNGWPPF	12	0.987013	6	4	1xGln->pyro-Glu [N-Term]	peptidergic_lambda	263.324	3.64007	1	NA	signature_wSP_nTM	4	4	9	5	[D].QQKKPYNGWPPF.[R]
TrH2	DB Search	TrH2_TrispH2_001134	WPPF_precursor	OG_1187	Tadh,TrH2,Hhon,HoiH23	DLVAEEQSHPIFGKGLVNEAKKTS	24	0.885057	7	1	NA	peptidergic_lambda	263.324	3.64007	0.47	37.5	signature_wSP_nTM	1	1	0	0	DLVAEEQSHPIFGKGLVNEAKKTS
TrH2	DB Search PD	TrH2_TrispH2_001134	WPPF_precursor	OG_1187	Tadh,TrH2,Hhon,HoiH23	DLVAEEQSHPIFGKGLVNEAKKTS	24	0.857143	5	1	NA	peptidergic_lambda	263.324	3.64007	1	NA	signature_wSP_nTM	1	1	0	0	[K].DLVAEEQSHPIFGKGLVNEAKKTS.[R]
TrH2	DB Search PD	TrH2_TrispH2_001134	WPPF_precursor	OG_1187	Tadh,TrH2,Hhon,HoiH23	QQNKPYN	7	0.493506	2	4	1xGln->pyro-Glu [N-Term]	peptidergic_lambda	263.324	3.64007	1	NA	signature_wSP_nTM	4	4	9	5	[D].QQNKPYN.[G]
TrH2	DB Search PD	TrH2_TrispH2_001134	WPPF_precursor	OG_1187	Tadh,TrH2,Hhon,HoiH23	AEEQSHPIFGKGLVNE	16	0.233766	1	1	NA	peptidergic_lambda	263.324	3.64007	1	NA	signature_wSP_nTM	1	1	0	0	[V].AEEQSHPIFGKGLVNE.[A]
TrH2	DB Search	TrH2_TrispH2_001134	WPPF_precursor	OG_1187	Tadh,TrH2,Hhon,HoiH23	QSHPIFGKGLVNEA	14	0.137931	2	1	Pyro-glu from Q	peptidergic_lambda	263.324	3.64007	0.41	42.9	signature_wSP_nTM	1	1	0	0	Q(-17.03)SHPIFGKGLVNEA
TrH2	DB Search	TrH2_TrispH2_001134	WPPF_precursor	OG_1187	Tadh,TrH2,Hhon,HoiH23	GLVNEAKKTS	10	0.0229885	1	1	NA	peptidergic_lambda	263.324	3.64007	0.47	40	signature_wSP_nTM	1	1	0	0	GLVNEAKKTS
TrH2	DB Search PD	TrH2_TrispH2_001134	WPPF_precursor	OG_1187	Tadh,TrH2,Hhon,HoiH23	QSHPIFGKGLVNE	13	0.012987	1	1	1xGln->pyro-Glu [N-Term]	peptidergic_lambda	263.324	3.64007	1	NA	signature_wSP_nTM	1	1	0	0	[E].QSHPIFGKGLVNE.[A]
TrH2	DB Search PD	TrH2_TrispH2_001134	WPPF_precursor	OG_1187	Tadh,TrH2,Hhon,HoiH23	GLVNEAKKTS	10	0.012987	1	1	NA	peptidergic_lambda	263.324	3.64007	1	NA	signature_wSP_nTM	1	1	0	0	[K].GLVNEAKKTS.[R]
TrH2	DB Search PD	TrH2_TrispH2_001134	WPPF_precursor	OG_1187	Tadh,TrH2,Hhon,HoiH23	VAEEQSHPIFGKGLVNE	17	0.012987	1	1	NA	peptidergic_lambda	263.324	3.64007	1	NA	signature_wSP_nTM	1	1	0	0	[L].VAEEQSHPIFGKGLVNE.[A]
TrH2	DB Search PD	TrH2_TrispH2_001134	WPPF_precursor	OG_1187	Tadh,TrH2,Hhon,HoiH23	QSHPIFGKGLVNEA	14	0.012987	2	1	1xGln->pyro-Glu [N-Term]	peptidergic_lambda	263.324	3.64007	1	NA	signature_wSP_nTM	1	1	0	0	[E].QSHPIFGKGLVNEA.[K]
TrH2	DB Search	TrH2_TrispH2_001136	FFNPamide_precursor	OG_1189	Tadh,TrH2,Hhon,HoiH23	TPSYYSIPR	9	0.91954	4	1	NA	peptidergic_gamma	1131.26	4.53431	0.63	100	signature_wSP_nTM	1	1	0	0	TPSYYSIPR
TrH2	DB Search PD	TrH2_TrispH2_001136	FFNPamide_precursor	OG_1189	Tadh,TrH2,Hhon,HoiH23	TPSYYSIPR	9	0.909091	4	1	NA	peptidergic_gamma	1131.26	4.53431	1	NA	signature_wSP_nTM	1	1	0	0	[E].TPSYYSIPR.[A]
TrH2	DB Search	TrH2_TrispH2_001136	FFNPamide_precursor	OG_1189	Tadh,TrH2,Hhon,HoiH23	NNAEETPSYYSIPR	14	0.666667	3	1	NA	peptidergic_gamma	1131.26	4.53431	0.8	71.4	signature_wSP_nTM	1	1	0	0	NNAEETPSYYSIPR
TrH2	DB Search	TrH2_TrispH2_001136	FFNPamide_precursor	OG_1189	Tadh,TrH2,Hhon,HoiH23	EDASKAVKVA	10	0.574713	3	1	NA	peptidergic_gamma	1131.26	4.53431	0.37	100	signature_wSP_nTM	1	1	0	0	EDASKAVKVA
TrH2	DB Search PD	TrH2_TrispH2_001136	FFNPamide_precursor	OG_1189	Tadh,TrH2,Hhon,HoiH23	EDASKAVKVA	10	0.532468	3	1	NA	peptidergic_gamma	1131.26	4.53431	1	NA	signature_wSP_nTM	1	1	0	0	[A].EDASKAVKVA.[R]
TrH2	DB Search	TrH2_TrispH2_001136	FFNPamide_precursor	OG_1189	Tadh,TrH2,Hhon,HoiH23	NNAEETPSY	9	0.528736	2	1	NA	peptidergic_gamma	1131.26	4.53431	0.51	66.7	signature_wSP_nTM	1	1	0	0	NNAEETPSY
TrH2	DB Search PD	TrH2_TrispH2_001136	FFNPamide_precursor	OG_1189	Tadh,TrH2,Hhon,HoiH23	NNAEETPSYYSIPR	14	0.506494	3	1	NA	peptidergic_gamma	1131.26	4.53431	1	NA	signature_wSP_nTM	1	1	0	0	[R].NNAEETPSYYSIPR.[A]
TrH2	DB Search	TrH2_TrispH2_001136	FFNPamide_precursor	OG_1189	Tadh,TrH2,Hhon,HoiH23	NAEETPSYYSIPR	13	0.494253	2	1	NA	peptidergic_gamma	1131.26	4.53431	0.89	69.2	signature_wSP_nTM	1	1	0	0	NAEETPSYYSIPR
TrH2	DB Search	TrH2_TrispH2_001136	FFNPamide_precursor	OG_1189	Tadh,TrH2,Hhon,HoiH23	EAEDASKAVKVA	12	0.494253	4	1	NA	peptidergic_gamma	1131.26	4.53431	0.39	75	signature_wSP_nTM	0	1	0	0	EAEDASKAVKVA
TrH2	DB Search PD	TrH2_TrispH2_001136	FFNPamide_precursor	OG_1189	Tadh,TrH2,Hhon,HoiH23	DGQFFNPGKR	10	0.493506	1	16	NA	peptidergic_gamma	1131.26	4.53431	1	NA	signature_wSP_nTM	14	16	0	0	[R].DGQFFNPGKR.[DE]
TrH2	DB Search	TrH2_TrispH2_001136	FFNPamide_precursor	OG_1189	Tadh,TrH2,Hhon,HoiH23	ETPSYYSIPR	10	0.448276	3	1	NA	peptidergic_gamma	1131.26	4.53431	0.52	60	signature_wSP_nTM	1	1	0	0	ETPSYYSIPR
TrH2	DB Search	TrH2_TrispH2_001136	FFNPamide_precursor	OG_1189	Tadh,TrH2,Hhon,HoiH23	RDGQFFNPG	9	0.413793	2	16	NA	peptidergic_gamma	1131.26	4.53431	0.55	22.2	signature_wSP_nTM	15	16	0	0	RDGQFFNPG
TrH2	DB Search PD	TrH2_TrispH2_001136	FFNPamide_precursor	OG_1189	Tadh,TrH2,Hhon,HoiH23	QFFGNKKD	8	0.402597	3	2	1xGln->pyro-Glu [N-Term]	peptidergic_gamma	1131.26	4.53431	1	NA	signature_wSP_nTM	2	2	1	1	[D].QFFGNKKD.[D]
TrH2	DB Search	TrH2_TrispH2_001136	FFNPamide_precursor	OG_1189	Tadh,TrH2,Hhon,HoiH23	QFFGNKKD	8	0.402299	2	2	Pyro-glu from Q	peptidergic_gamma	1131.26	4.53431	0.35	75	signature_wSP_nTM	2	2	1	1	Q(-17.03)FFGNKKD
TrH2	DB Search PD	TrH2_TrispH2_001136	FFNPamide_precursor	OG_1189	Tadh,TrH2,Hhon,HoiH23	EAEDASKAVKVA	12	0.38961	4	1	NA	peptidergic_gamma	1131.26	4.53431	1	NA	signature_wSP_nTM	0	1	0	0	[K].EAEDASKAVKVA.[R]
TrH2	DB Search PD	TrH2_TrispH2_001136	FFNPamide_precursor	OG_1189	Tadh,TrH2,Hhon,HoiH23	ETPSYYSIPR	10	0.38961	2	1	NA	peptidergic_gamma	1131.26	4.53431	1	NA	signature_wSP_nTM	1	1	0	0	[E].ETPSYYSIPR.[A]
TrH2	DB Search	TrH2_TrispH2_001136	FFNPamide_precursor	OG_1189	Tadh,TrH2,Hhon,HoiH23	SYYSIPR	7	0.37931	2	1	NA	peptidergic_gamma	1131.26	4.53431	0.88	71.4	signature_wSP_nTM	1	1	0	0	SYYSIPR
TrH2	DB Search PD	TrH2_TrispH2_001136	FFNPamide_precursor	OG_1189	Tadh,TrH2,Hhon,HoiH23	NAEETPSYYSIPR	13	0.324675	2	1	NA	peptidergic_gamma	1131.26	4.53431	1	NA	signature_wSP_nTM	1	1	0	0	[N].NAEETPSYYSIPR.[A]
TrH2	DB Search PD	TrH2_TrispH2_001136	FFNPamide_precursor	OG_1189	Tadh,TrH2,Hhon,HoiH23	FRNNAEETPSY	11	0.311688	1	1	NA	peptidergic_gamma	1131.26	4.53431	1	NA	signature_wSP_nTM	1	1	0	0	[F].FRNNAEETPSY.[Y]
TrH2	DB Search	TrH2_TrispH2_001136	FFNPamide_precursor	OG_1189	Tadh,TrH2,Hhon,HoiH23	DDQFFNPGKR	10	0.310345	3	18	NA	peptidergic_gamma	1131.26	4.53431	0.77	50	signature_wSP_nTM	16	18	0	0	DDQFFNPGKR
TrH2	DB Search PD	TrH2_TrispH2_001136	FFNPamide_precursor	OG_1189	Tadh,TrH2,Hhon,HoiH23	DDQFFNPGKR	10	0.25974	2	18	NA	peptidergic_gamma	1131.26	4.53431	1	NA	signature_wSP_nTM	16	18	0	0	[KR].DDQFFNPGKR.[D]
TrH2	DB Search PD	TrH2_TrispH2_001136	FFNPamide_precursor	OG_1189	Tadh,TrH2,Hhon,HoiH23	QFFNPGKR	8	0.181818	2	19	1xGln->pyro-Glu [N-Term]	peptidergic_gamma	1131.26	4.53431	1	NA	signature_wSP_nTM	17	19	0	0	[DGN].QFFNPGKR.[DE]
TrH2	DB Search	TrH2_TrispH2_001136	FFNPamide_precursor	OG_1189	Tadh,TrH2,Hhon,HoiH23	DGQFFNPGKR	10	0.16092	4	16	NA	peptidergic_gamma	1131.26	4.53431	0.76	50	signature_wSP_nTM	14	16	0	0	DGQFFNPGKR
TrH2	DB Search	TrH2_TrispH2_001136	FFNPamide_precursor	OG_1189	Tadh,TrH2,Hhon,HoiH23	AEETPSYYSIPR	12	0.091954	1	1	NA	peptidergic_gamma	1131.26	4.53431	0.77	0	signature_wSP_nTM	1	1	0	0	AEETPSYYSIPR
TrH2	DB Search	TrH2_TrispH2_001136	FFNPamide_precursor	OG_1189	Tadh,TrH2,Hhon,HoiH23	QFNPFFKK	8	0.0689655	1	1	Pyro-glu from Q	peptidergic_gamma	1131.26	4.53431	0.3	50	signature_wSP_nTM	1	1	1	1	Q(-17.03)FNPFFKK
TrH2	DB Search	TrH2_TrispH2_001136	FFNPamide_precursor	OG_1189	Tadh,TrH2,Hhon,HoiH23	EGQFFDK	7	0.0574713	1	1	Amidation	peptidergic_gamma	1131.26	4.53431	0.45	71.4	signature_wSP_nTM	1	1	0	0	EGQFFDK(-0.98)
TrH2	DB Search	TrH2_TrispH2_001136	FFNPamide_precursor	OG_1189	Tadh,TrH2,Hhon,HoiH23	EETPSYYSIPR	11	0.0574713	1	1	NA	peptidergic_gamma	1131.26	4.53431	0.66	63.6	signature_wSP_nTM	1	1	0	0	EETPSYYSIPR
TrH2	DB Search PD	TrH2_TrispH2_001136	FFNPamide_precursor	OG_1189	Tadh,TrH2,Hhon,HoiH23	EETPSYYSIPR	11	0.0519481	1	1	NA	peptidergic_gamma	1131.26	4.53431	1	NA	signature_wSP_nTM	1	1	0	0	[A].EETPSYYSIPR.[A]
TrH2	DB Search	TrH2_TrispH2_001136	FFNPamide_precursor	OG_1189	Tadh,TrH2,Hhon,HoiH23	FRNNAEETPSYYSIPR	16	0	1	1	NA	peptidergic_gamma	1131.26	4.53431	0.65	18.8	signature_wSP_nTM	1	1	0	0	FRNNAEETPSYYSIPR
TrH2	DB Search	TrH2_TrispH2_001136	FFNPamide_precursor	OG_1189	Tadh,TrH2,Hhon,HoiH23	QFFNPGKR	8	0	3	19	Pyro-glu from Q	peptidergic_gamma	1131.26	4.53431	0.24	50	signature_wSP_nTM	17	19	0	0	Q(-17.03)FFNPGKR
TrH2	DeepNovo	TrH2_TrispH2_001136	FFNPamide_precursor	OG_1189	Tadh,TrH2,Hhon,HoiH23	VANQKTPSYYSLPR	14	0	1	0	NA	peptidergic_gamma	1131.26	4.53431	0.57	64.3	signature_wSP_nTM	0	0	0	0	VANQKTPSYYSLPR
TrH2	NA	TrH2_TrispH2_004497	Insulin2	OG_10639	Tadh,TrH2		NA	NA	NA	NA	NA	peptidergic_iota_like	796.838	2.53543	NA	NA	nosignature_wSP_wTM	NA	NA	NA	NA	NA
TrH2	DB Search PD	TrH2_TrispH2_005562	SITFamide_precursor	OG_935	Tadh,TrH2,Hhon,HoiH23	QKKKLFLGLPRF	12	0.961039	5	1	1xAmidated [C-Term]; 1xGln->pyro-Glu [N-Term]	peptidergic_omicron	183.614	0.289625	1	NA	nosignature_wSP_wTM	1	1	1	1	[D].QKKKLFLGLPRF.[G]
TrH2	DB Search	TrH2_TrispH2_005562	SITFamide_precursor	OG_935	Tadh,TrH2,Hhon,HoiH23	QKKKLFLGLPRFGDQD	16	0.91954	5	1	Pyro-glu from Q	peptidergic_omicron	183.614	0.289625	0.54	43.8	nosignature_wSP_wTM	1	1	1	1	Q(-17.03)KKKLFLGLPRFGDQD
TrH2	DB Search PD	TrH2_TrispH2_005562	SITFamide_precursor	OG_935	Tadh,TrH2,Hhon,HoiH23	QKKKLFLGLPRFGDQD	16	0.909091	3	1	1xGln->pyro-Glu [N-Term]	peptidergic_omicron	183.614	0.289625	1	NA	nosignature_wSP_wTM	1	1	1	1	[D].QKKKLFLGLPRFGDQD.[R]
TrH2	DB Search PD	TrH2_TrispH2_005562	SITFamide_precursor	OG_935	Tadh,TrH2,Hhon,HoiH23	QKKKLFLGLP	10	0.896104	1	1	1xGln->pyro-Glu [N-Term]	peptidergic_omicron	183.614	0.289625	1	NA	nosignature_wSP_wTM	1	1	1	1	[D].QKKKLFLGLP.[R]
TrH2	DB Search	TrH2_TrispH2_005562	SITFamide_precursor	OG_935	Tadh,TrH2,Hhon,HoiH23	QKKKLFLGLPR	11	0.701149	4	1	Pyro-glu from Q	peptidergic_omicron	183.614	0.289625	0.3	36.4	nosignature_wSP_wTM	1	1	1	1	Q(-17.03)KKKLFLGLPR
TrH2	DB Search	TrH2_TrispH2_005562	SITFamide_precursor	OG_935	Tadh,TrH2,Hhon,HoiH23	QSHNSDVL	8	0.655172	2	1	Pyro-glu from Q	peptidergic_omicron	183.614	0.289625	0.31	62.5	nosignature_wSP_wTM	1	1	0	0	Q(-17.03)SHNSDVL
TrH2	DB Search PD	TrH2_TrispH2_005562	SITFamide_precursor	OG_935	Tadh,TrH2,Hhon,HoiH23	QKKKLFLGLPR	11	0.545455	1	1	1xGln->pyro-Glu [N-Term]	peptidergic_omicron	183.614	0.289625	1	NA	nosignature_wSP_wTM	1	1	1	1	[D].QKKKLFLGLPR.[F]
TrH2	DB Search PD	TrH2_TrispH2_005562	SITFamide_precursor	OG_935	Tadh,TrH2,Hhon,HoiH23	QKKKLFLGLPRFG	13	0.467532	1	1	1xGln->pyro-Glu [N-Term]	peptidergic_omicron	183.614	0.289625	1	NA	nosignature_wSP_wTM	1	1	1	1	[D].QKKKLFLGLPRFG.[D]
TrH2	DeepNovo	TrH2_TrispH2_005562	SITFamide_precursor	OG_935	Tadh,TrH2,Hhon,HoiH23	TDGLSSAK	8	0.333333	3	0	NA	peptidergic_omicron	183.614	0.289625	0.69	100	nosignature_wSP_wTM	0	0	0	0	TDGLSSAK
TrH2	DB Search PD	TrH2_TrispH2_005562	SITFamide_precursor	OG_935	Tadh,TrH2,Hhon,HoiH23	GLPSINLH	8	0.285714	1	1	NA	peptidergic_omicron	183.614	0.289625	1	NA	nosignature_wSP_wTM	1	1	0	0	[Y].GLPSINLH.[K]
TrH2	DB Search	TrH2_TrispH2_005562	SITFamide_precursor	OG_935	Tadh,TrH2,Hhon,HoiH23	AWTKQTIVPR	10	0.0574713	2	1	NA	peptidergic_omicron	183.614	0.289625	0.7	0	nosignature_wSP_wTM	1	1	0	0	AWTKQTIVPR
TrH2	DB Search PD	TrH2_TrispH2_005562	SITFamide_precursor	OG_935	Tadh,TrH2,Hhon,HoiH23	QKKKLFLGLPRFGD	14	0.025974	2	1	1xGln->pyro-Glu [N-Term]	peptidergic_omicron	183.614	0.289625	1	NA	nosignature_wSP_wTM	1	1	1	1	[D].QKKKLFLGLPRFGD.[Q]
TrH2	DB Search PD	TrH2_TrispH2_005562	SITFamide_precursor	OG_935	Tadh,TrH2,Hhon,HoiH23	QKKKLFLGLPRFGDQDRSA	19	0.012987	1	1	1xGln->pyro-Glu [N-Term]	peptidergic_omicron	183.614	0.289625	1	NA	nosignature_wSP_wTM	1	1	1	1	[D].QKKKLFLGLPRFGDQDRSA.[K]
TrH2	DB Search PD	TrH2_TrispH2_008149	LFNE_precursor	OG_9877	Tadh,TrH2,HoiH23	APPGASISLSNE	12	0.649351	1	1	NA	peptidergic_kappa	108.803	0.695944	1	NA	nosignature_wSP_nTM	1	1	NA	0	[Q].APPGASISLSNE.[R]
TrH2	DB Search PD	TrH2_TrispH2_008150	LF_precursor	OG_4192	Tadh,TrH2	NPSNIGHPLF	10	0.987013	5	1	NA	peptidergic_iota_like	1109.51	1.49784	1	NA	nosignature_nSP_nTM	0	1	NA	NA	[E].NPSNIGHPLF.[K]
TrH2	DB Search PD	TrH2_TrispH2_008150	LF_precursor	OG_4192	Tadh,TrH2	NPSNIGHPL	9	0.909091	4	1	NA	peptidergic_iota_like	1109.51	1.49784	1	NA	nosignature_nSP_nTM	0	1	NA	NA	[E].NPSNIGHPL.[F]
TrH2	DB Search PD	TrH2_TrispH2_008150	LF_precursor	OG_4192	Tadh,TrH2	NPSNIGHP	8	0.805195	1	1	NA	peptidergic_iota_like	1109.51	1.49784	1	NA	nosignature_nSP_nTM	0	1	NA	NA	[E].NPSNIGHP.[L]
TrH2	DeepNovo	TrH2_TrispH2_008150	LF_precursor	OG_4192	Tadh,TrH2	KLRLPFQR	8	0.62069	3	0	NA	peptidergic_iota_like	1109.51	1.49784	0.22	75	nosignature_nSP_nTM	0	0	NA	NA	KLRLPFQR
TrH2	DB Search	TrH2_TrispH2_008150	LF_precursor	OG_4192	Tadh,TrH2	QPGHALFR	8	0.321839	3	1	Pyro-glu from Q	peptidergic_iota_like	1109.51	1.49784	0.51	50	nosignature_nSP_nTM	1	1	NA	NA	Q(-17.03)PGHALFR
TrH2	DB Search	TrH2_TrispH2_008150	LF_precursor	OG_4192	Tadh,TrH2	SENPSNIGHPLF	12	0.321839	3	1	NA	peptidergic_iota_like	1109.51	1.49784	0.65	66.7	nosignature_nSP_nTM	0	1	NA	NA	SENPSNIGHPLF
TrH2	DB Search PD	TrH2_TrispH2_008150	LF_precursor	OG_4192	Tadh,TrH2	SENPSNIGHPLF	12	0.233766	1	1	NA	peptidergic_iota_like	1109.51	1.49784	1	NA	nosignature_nSP_nTM	0	1	NA	NA	[R].SENPSNIGHPLF.[K]
TrH2	DB Search PD	TrH2_TrispH2_008150	LF_precursor	OG_4192	Tadh,TrH2	QPGHALFR	8	0.012987	1	1	1xGln->pyro-Glu [N-Term]	peptidergic_iota_like	1109.51	1.49784	1	NA	nosignature_nSP_nTM	1	1	NA	NA	[S].QPGHALFR.[K]
TrH2	NA	TrH2_hyp_clust5245	NA	OG_7698	Tadh,TrH2,Hhon,HoiH23		NA	NA	NA	NA	NA	peptidergic_alpha	496.607	2.19044	NA	NA	nosignature_nSP_nTM	NA	NA	NA	NA	NA
TrH2	DeepNovo	TrH2_TrispH2_000179	NA	OG_1237	TrH2	LNFPEAEAK	9	0.712644	3	0	NA	peptidergic_iota	6.48327	0.131279	0.71	55.6	nosignature_nSP_nTM	NA	0	NA	NA	LNFPEAEAK
TrH2	NA	TrH2_TrispH2_000185	hypothetical_amphioxus-like	OG_3281	TrH2,Hhon		NA	NA	NA	NA	NA	peptidergic_eta	5.03475	0.117358	NA	NA	signature_nSP_nTM	NA	NA	NA	NA	NA
TrH2	NA	TrH2_TrispH2_000223	NA	OG_1256	Tadh,TrH2,Hhon,HoiH23		NA	NA	NA	NA	NA	peptidergic_epsilon	21.9853	0.673982	NA	NA	nosignature_wSP_nTM	NA	NA	NA	NA	NA
TrH2	DB Search PD	TrH2_TrispH2_000335	NA	OG_1926	Tadh,TrH2,Hhon	QLSVSKMPF	9	0.896104	1	1	1xGln->pyro-Glu [N-Term]; 1xOxidation [M7]	peptidergic_eta	992.698	2.41159	1	NA	nosignature_wSP_nTM	0	1	0	NA	[N].QLSVSKMPF.[K]
TrH2	DB Search PD	TrH2_TrispH2_000336	NA	OG_3968	Tadh,TrH2	ENEEQNEKQN	10	0.961039	4	1	1xDehydrated [N-Term]	peptidergic_delta	78.3671	2.02024	1	NA	nosignature_nSP_nTM	1	1	NA	NA	[L].ENEEQNEKQN.[K]
TrH2	DB Search	TrH2_TrispH2_000336	NA	OG_3968	Tadh,TrH2	EAIASTPSQQE	11	0.310345	2	1	NA	peptidergic_delta	78.3671	2.02024	0.67	63.6	nosignature_nSP_nTM	0	1	NA	NA	EAIASTPSQQE
TrH2	DB Search PD	TrH2_TrispH2_000336	NA	OG_3968	Tadh,TrH2	LVPLWMKAPYM	11	0.012987	1	1	2xOxidation [M6; M11]	peptidergic_delta	78.3671	2.02024	1	NA	nosignature_nSP_nTM	0	1	NA	NA	[M].LVPLWMKAPYM.[R]
TrH2	NA	TrH2_TrispH2_000505	NA	OG_3893	Tadh,TrH2,Hhon,HoiH23		NA	NA	NA	NA	NA	peptidergic_lambda	11.0095	0.156235	NA	NA	signature_nSP_nTM	NA	NA	NA	NA	NA
TrH2	DeepNovo	TrH2_TrispH2_000624	NA	OG_23	Tadh,TrH2,Hhon,HoiH23	ESEVKTK	7	0.586207	3	0	NA	peptidergic_alpha	8.34989	0.104841	0.6	100	nosignature_nSP_wTM	0	0	0	0	ESEVKTK
TrH2	DeepNovo	TrH2_TrispH2_000624	NA	OG_23	Tadh,TrH2,Hhon,HoiH23	ESNPQSEVKTK	11	0.103448	1	0	Pyro-glu from E	peptidergic_alpha	8.34989	0.104841	0.23	81.8	nosignature_nSP_wTM	0	0	0	0	E(-18.01)SNPQSEVKTK
TrH2	DeepNovo	TrH2_TrispH2_000678	NA	OG_3244	Tadh,TrH2,HoiH23	ESSCALHAKR	10	0.0344828	2	0	NA	peptidergic_alpha	7.64997	0.0526549	0.67	80	nosignature_nSP_wTM	0	0	NA	0	ESSCALHAKR
TrH2	DB Search	TrH2_TrispH2_000750	hypothetical_zebrafish-like	OG_1414	Tadh,TrH2,Hhon,HoiH23	SPLRYF	6	0.977011	4	1	NA	peptidergic_eta	589.858	2.46452	0.53	100	nosignature_wSP_nTM	1	1	1	0	SPLRYF
TrH2	DB Search PD	TrH2_TrispH2_000750	hypothetical_zebrafish-like	OG_1414	Tadh,TrH2,Hhon,HoiH23	GLIYSGFQGPP	11	0.948052	1	1	1xAmidated [C-Term]	peptidergic_eta	589.858	2.46452	1	NA	nosignature_wSP_nTM	1	1	0	0	[L].GLIYSGFQGPP.[G]
TrH2	DB Search	TrH2_TrispH2_000750	hypothetical_zebrafish-like	OG_1414	Tadh,TrH2,Hhon,HoiH23	ETFSP	5	0.873563	6	1	NA	peptidergic_eta	589.858	2.46452	0.56	60	nosignature_wSP_nTM	1	1	1	1	ETFSP
TrH2	DB Search	TrH2_TrispH2_000750	hypothetical_zebrafish-like	OG_1414	Tadh,TrH2,Hhon,HoiH23	AIKQSQPMDLGL	12	0.850575	3	1	Oxidation (M)	peptidergic_eta	589.858	2.46452	0.8	75	nosignature_wSP_nTM	1	1	0	0	AIKQSQPM(+15.99)DLGL
TrH2	DB Search PD	TrH2_TrispH2_000750	hypothetical_zebrafish-like	OG_1414	Tadh,TrH2,Hhon,HoiH23	AIKQSQPMDLGL	12	0.844156	2	1	1xOxidation [M8]	peptidergic_eta	589.858	2.46452	1	NA	nosignature_wSP_nTM	1	1	0	0	[K].AIKQSQPMDLGL.[I]
TrH2	DB Search PD	TrH2_TrispH2_000750	hypothetical_zebrafish-like	OG_1414	Tadh,TrH2,Hhon,HoiH23	AIKQSQPMDL	10	0.831169	1	1	NA	peptidergic_eta	589.858	2.46452	1	NA	nosignature_wSP_nTM	1	1	0	0	[K].AIKQSQPMDL.[G]
TrH2	DB Search PD	TrH2_TrispH2_000750	hypothetical_zebrafish-like	OG_1414	Tadh,TrH2,Hhon,HoiH23	AIKQSQPMDLGL	12	0.805195	1	1	NA	peptidergic_eta	589.858	2.46452	1	NA	nosignature_wSP_nTM	1	1	0	0	[K].AIKQSQPMDLGL.[I]
TrH2	DB Search	TrH2_TrispH2_000750	hypothetical_zebrafish-like	OG_1414	Tadh,TrH2,Hhon,HoiH23	AIKQSQPMDL	10	0.804598	2	1	NA	peptidergic_eta	589.858	2.46452	0.64	80	nosignature_wSP_nTM	1	1	0	0	AIKQSQPMDL
TrH2	DB Search	TrH2_TrispH2_000750	hypothetical_zebrafish-like	OG_1414	Tadh,TrH2,Hhon,HoiH23	AIKQSQPMDLGL	12	0.770115	1	1	NA	peptidergic_eta	589.858	2.46452	0.7	66.7	nosignature_wSP_nTM	1	1	0	0	AIKQSQPMDLGL
TrH2	DB Search PD	TrH2_TrispH2_000750	hypothetical_zebrafish-like	OG_1414	Tadh,TrH2,Hhon,HoiH23	RTQPALDETFSP	12	0.74026	3	1	NA	peptidergic_eta	589.858	2.46452	1	NA	nosignature_wSP_nTM	1	1	0	0	[D].RTQPALDETFSP.[-]
TrH2	DB Search	TrH2_TrispH2_000750	hypothetical_zebrafish-like	OG_1414	Tadh,TrH2,Hhon,HoiH23	RTQPALDETFSP	12	0.678161	3	1	NA	peptidergic_eta	589.858	2.46452	0.64	66.7	nosignature_wSP_nTM	1	1	0	0	RTQPALDETFSP
TrH2	DB Search	TrH2_TrispH2_000750	hypothetical_zebrafish-like	OG_1414	Tadh,TrH2,Hhon,HoiH23	AIKQSQPMDL	10	0.666667	3	1	Oxidation (M)	peptidergic_eta	589.858	2.46452	0.81	70	nosignature_wSP_nTM	1	1	0	0	AIKQSQPM(+15.99)DL
TrH2	DB Search	TrH2_TrispH2_000750	hypothetical_zebrafish-like	OG_1414	Tadh,TrH2,Hhon,HoiH23	SADRTQPALD	10	0.609195	1	1	NA	peptidergic_eta	589.858	2.46452	0.72	40	nosignature_wSP_nTM	1	1	0	0	SADRTQPALD
TrH2	DB Search	TrH2_TrispH2_000750	hypothetical_zebrafish-like	OG_1414	Tadh,TrH2,Hhon,HoiH23	AIKQSQPMDLG	11	0.586207	2	1	NA	peptidergic_eta	589.858	2.46452	0.78	27.3	nosignature_wSP_nTM	1	1	0	0	AIKQSQPMDLG
TrH2	DB Search	TrH2_TrispH2_000750	hypothetical_zebrafish-like	OG_1414	Tadh,TrH2,Hhon,HoiH23	SADRTQPALDE	11	0	1	1	NA	peptidergic_eta	589.858	2.46452	0.76	27.3	nosignature_wSP_nTM	1	1	0	0	SADRTQPALDE
TrH2	NA	TrH2_TrispH2_000778	NA	OG_1405	Tadh,TrH2,Hhon,HoiH23		NA	NA	NA	NA	NA	peptidergic_epsilon	57.6238	3.0336	NA	NA	nosignature_wSP_nTM	NA	NA	NA	NA	NA
TrH2	DeepNovo	TrH2_TrispH2_000857	NA	OG_2213	Tadh,TrH2,Hhon,HoiH23	EAEVGKVLK	9	0.701149	2	0	NA	peptidergic_alpha	16.0381	0.0647871	0.66	66.7	nosignature_nSP_wTM	0	0	0	0	EAEVGKVLK
TrH2	DeepNovo	TrH2_TrispH2_000857	NA	OG_2213	Tadh,TrH2,Hhon,HoiH23	EEAVGKVLK	9	0.448276	1	0	NA	peptidergic_alpha	16.0381	0.0647871	0.6	66.7	nosignature_nSP_wTM	0	0	0	0	EEAVGKVLK
TrH2	NA	TrH2_TrispH2_000942	NA	OG_862	Tadh,TrH2,Hhon,HoiH23		NA	NA	NA	NA	NA	peptidergic_omicron	6.41369	0.0417563	NA	NA	nosignature_nSP_nTM	NA	NA	NA	NA	NA
TrH2	DeepNovo	TrH2_TrispH2_001124	NA	OG_1183	TrH2	EEEKEKLVLK	10	0.908046	6	0	NA	peptidergic_eta	20.2145	0.0835125	0.59	90	nosignature_nSP_nTM	NA	0	NA	NA	EEEKEKLVLK
TrH2	NA	TrH2_TrispH2_001429	NA	OG_3068	TrH2		NA	NA	NA	NA	NA	peptidergic_theta	7.17185	0.0936743	NA	NA	signature_nSP_nTM	NA	NA	NA	NA	NA
TrH2	NA	TrH2_TrispH2_001490	NA	OG_3364	Tadh,TrH2		NA	NA	NA	NA	NA	peptidergic_delta	6.53602	0.122163	NA	NA	nosignature_wSP_nTM	NA	NA	NA	NA	NA
TrH2	NA	TrH2_TrispH2_001532	NA	OG_690	Tadh,TrH2,HoiH23		NA	NA	NA	NA	NA	peptidergic_delta	6.0146	0.042433	NA	NA	nosignature_nSP_nTM	NA	NA	NA	NA	NA
TrH2	NA	TrH2_TrispH2_001639	NA	OG_274	TrH2		NA	NA	NA	NA	NA	peptidergic_nu	8.18206	0.12056	NA	NA	nosignature_nSP_wTM	NA	NA	NA	NA	NA
TrH2	DeepNovo	TrH2_TrispH2_001729	NA	OG_1478	Tadh,TrH2,Hhon	AEVDLPEK	8	0.574713	2	0	NA	peptidergic_iota	7.68381	0.061291	0.76	100	nosignature_nSP_nTM	0	0	0	NA	AEVDLPEK
TrH2	DeepNovo	TrH2_TrispH2_002106	NA	OG_3106	Tadh,TrH2,Hhon,HoiH23	SPDDPGKSTPSDK	13	0.218391	3	0	NA	peptidergic_omicron	8.28135	0.089155	0.63	46.2	nosignature_wSP_nTM	0	0	0	0	SPDDPGKSTPSDK
TrH2	DeepNovo	TrH2_TrispH2_002106	NA	OG_3106	Tadh,TrH2,Hhon,HoiH23	VVSSSGAVGGYENLAVK	17	0	1	0	NA	peptidergic_omicron	8.28135	0.089155	0.9	76.5	nosignature_wSP_nTM	0	0	0	0	VVSSSGAVGGYENLAVK
TrH2	NA	TrH2_TrispH2_002200	NA	OG_3735	TrH2		NA	NA	NA	NA	NA	peptidergic_kappa	5.42034	0.0520785	NA	NA	nosignature_nSP_nTM	NA	NA	NA	NA	NA
TrH2	NA	TrH2_TrispH2_002388	NA	OG_3831	Tadh,TrH2		NA	NA	NA	NA	NA	peptidergic_lambda	34.8605	0.852156	NA	NA	nosignature_nSP_wTM	NA	NA	NA	NA	NA
TrH2	NA	TrH2_TrispH2_002490	NA	OG_4138	TrH2		NA	NA	NA	NA	NA	peptidergic_iota	5.3878	0.0713789	NA	NA	nosignature_nSP_nTM	NA	NA	NA	NA	NA
TrH2	DeepNovo	TrH2_TrispH2_002519	NA	OG_5537	Tadh,TrH2,HoiH23	AVSAELSMK	9	0.885057	4	0	NA	peptidergic_lambda	6.89323	0.124913	0.88	100	nosignature_nSP_nTM	0	0	NA	0	AVSAELSMK
TrH2	DeepNovo	TrH2_TrispH2_002519	NA	OG_5537	Tadh,TrH2,HoiH23	VSAELSMK	8	0.862069	3	0	NA	peptidergic_lambda	6.89323	0.124913	0.88	100	nosignature_nSP_nTM	0	0	NA	0	VSAELSMK
TrH2	DeepNovo	TrH2_TrispH2_002519	NA	OG_5537	Tadh,TrH2,HoiH23	AVSAELSMK	9	0.747126	3	0	Oxidation (M)	peptidergic_lambda	6.89323	0.124913	0.81	100	nosignature_nSP_nTM	0	0	NA	0	AVSAELSM(+15.99)K
TrH2	DeepNovo	TrH2_TrispH2_002519	NA	OG_5537	Tadh,TrH2,HoiH23	VSAELSMK	8	0.609195	3	0	Oxidation (M)	peptidergic_lambda	6.89323	0.124913	0.8	100	nosignature_nSP_nTM	0	0	NA	0	VSAELSM(+15.99)K
TrH2	DeepNovo	TrH2_TrispH2_002519	NA	OG_5537	Tadh,TrH2,HoiH23	NAVSAELSMK	10	0.517241	2	0	NA	peptidergic_lambda	6.89323	0.124913	0.85	100	nosignature_nSP_nTM	0	0	NA	0	NAVSAELSMK
TrH2	NA	TrH2_TrispH2_002657	hypothetical_promotilin	OG_7751	TrH2,HoiH23		NA	NA	NA	NA	NA	peptidergic_iota	8.40213	0.359454	NA	NA	nosignature_nSP_nTM	NA	NA	NA	NA	NA
TrH2	DB Search PD	TrH2_TrispH2_002693	NA	OG_3686	TrH2	QKIEAHE	7	0.935065	3	1	1xGln->pyro-Glu [N-Term]	peptidergic_mu_like	51.924	0.18442	1	NA	nosignature_wSP_nTM	NA	1	NA	NA	[A].QKIEAHE.[K]
TrH2	DB Search PD	TrH2_TrispH2_002693	NA	OG_3686	TrH2	IRDMIKEHY	9	0.87013	2	1	NA	peptidergic_mu_like	51.924	0.18442	1	NA	nosignature_wSP_nTM	NA	1	NA	NA	[N].IRDMIKEHY.[R]
TrH2	DB Search PD	TrH2_TrispH2_002693	NA	OG_3686	TrH2	TANGKEMV	8	0.857143	2	1	NA	peptidergic_mu_like	51.924	0.18442	1	NA	nosignature_wSP_nTM	NA	1	NA	NA	[N].TANGKEMV.[K]
TrH2	DB Search PD	TrH2_TrispH2_002693	NA	OG_3686	TrH2	ATTKYISLET	10	0.818182	1	1	NA	peptidergic_mu_like	51.924	0.18442	1	NA	nosignature_wSP_nTM	NA	1	NA	NA	[A].ATTKYISLET.[L]
TrH2	DB Search PD	TrH2_TrispH2_002693	NA	OG_3686	TrH2	LFNKDQKLKA	10	0.74026	3	1	NA	peptidergic_mu_like	51.924	0.18442	1	NA	nosignature_wSP_nTM	NA	1	NA	NA	[E].LFNKDQKLKA.[R]
TrH2	DB Search PD	TrH2_TrispH2_002693	NA	OG_3686	TrH2	IDVISGNIRNS	11	0.727273	1	1	NA	peptidergic_mu_like	51.924	0.18442	1	NA	nosignature_wSP_nTM	NA	1	NA	NA	[M].IDVISGNIRNS.[R]
TrH2	DB Search PD	TrH2_TrispH2_002693	NA	OG_3686	TrH2	ATTKYISL	8	0.688312	1	1	NA	peptidergic_mu_like	51.924	0.18442	1	NA	nosignature_wSP_nTM	NA	1	NA	NA	[A].ATTKYISL.[E]
TrH2	DeepNovo	TrH2_TrispH2_002693	NA	OG_3686	TrH2	NYYEVHKELFEVGQK	15	0.632184	2	0	NA	peptidergic_mu_like	51.924	0.18442	0.35	80	nosignature_wSP_nTM	NA	0	NA	NA	NYYEVHKELFEVGQK
TrH2	DB Search PD	TrH2_TrispH2_002693	NA	OG_3686	TrH2	LVDKALKEMT	10	0.311688	1	1	NA	peptidergic_mu_like	51.924	0.18442	1	NA	nosignature_wSP_nTM	NA	1	NA	NA	[T].LVDKALKEMT.[R]
TrH2	DB Search PD	TrH2_TrispH2_002693	NA	OG_3686	TrH2	FAMAQKIEAHE	11	0.025974	1	1	NA	peptidergic_mu_like	51.924	0.18442	1	NA	nosignature_wSP_nTM	NA	1	NA	NA	[L].FAMAQKIEAHE.[K]
TrH2	DB Search PD	TrH2_TrispH2_002693	NA	OG_3686	TrH2	LAHKIKN	7	0.025974	1	1	NA	peptidergic_mu_like	51.924	0.18442	1	NA	nosignature_wSP_nTM	NA	1	NA	NA	[D].LAHKIKN.[R]
TrH2	DeepNovo	TrH2_TrispH2_002743	NA	OG_139	TrH2	MVLPSLK	7	0.413793	1	0	NA	peptidergic_iota	16.7654	0.0842478	0.87	71.4	nosignature_nSP_nTM	NA	0	NA	NA	MVLPSLK
TrH2	DeepNovo	TrH2_TrispH2_002743	NA	OG_139	TrH2	EASVGSKKLLK	11	0.321839	1	0	NA	peptidergic_iota	16.7654	0.0842478	0.16	54.5	nosignature_nSP_nTM	NA	0	NA	NA	EASVGSKKLLK
TrH2	NA	TrH2_TrispH2_003116	hypothetical_somatoliberin-like	OG_3484	TrH2,HoiH23		NA	NA	NA	NA	NA	peptidergic_mu_like	18.5173	0.0736431	NA	NA	nosignature_wSP_nTM	NA	NA	NA	NA	NA
TrH2	NA	TrH2_TrispH2_003117	NA	OG_3483	TrH2,HoiH23		NA	NA	NA	NA	NA	peptidergic_mu	89.0811	0.465444	NA	NA	nosignature_nSP_nTM	NA	NA	NA	NA	NA
TrH2	NA	TrH2_TrispH2_003208	NA	OG_7006	TrH2,Hhon		NA	NA	NA	NA	NA	peptidergic_delta	10.7097	0.49805	NA	NA	nosignature_wSP_nTM	NA	NA	NA	NA	NA
TrH2	NA	TrH2_TrispH2_003219	NA	OG_3450	Tadh,TrH2,HoiH23		NA	NA	NA	NA	NA	peptidergic_lambda	36.8193	0.178848	NA	NA	signature_nSP_wTM	NA	NA	NA	NA	NA
TrH2	DeepNovo	TrH2_TrispH2_003317	NA	OG_1308	Tadh,TrH2	ALEQLLR	7	0	1	0	NA	peptidergic_omicron	5.37916	0.0432829	0.88	100	nosignature_nSP_nTM	0	0	NA	NA	ALEQLLR
TrH2	NA	TrH2_TrispH2_003459	hypothetical_secretogranin3	OG_6068	TrH2		NA	NA	NA	NA	NA	peptidergic_kappa	5.8287	0.0939717	NA	NA	nosignature_nSP_nTM	NA	NA	NA	NA	NA
TrH2	NA	TrH2_TrispH2_003670	NA	OG_3934	Tadh,TrH2,Hhon,HoiH23		NA	NA	NA	NA	NA	peptidergic_mu_like	21.8381	0.211433	NA	NA	nosignature_wSP_nTM	NA	NA	NA	NA	NA
TrH2	NA	TrH2_TrispH2_003671	NA	OG_3935	Tadh,TrH2		NA	NA	NA	NA	NA	peptidergic_mu	53.6329	0.200599	NA	NA	nosignature_wSP_wTM	NA	NA	NA	NA	NA
TrH2	NA	TrH2_TrispH2_003743	NA	OG_2374	TrH2,Hhon		NA	NA	NA	NA	NA	peptidergic_nu	9.75924	0.0208781	NA	NA	nosignature_nSP_nTM	NA	NA	NA	NA	NA
TrH2	DB Search PD	TrH2_TrispH2_003760	NA	OG_1564	Tadh,TrH2,Hhon,HoiH23	LPGMFPFK	8	0.545455	3	11	1xOxidation [M4]	peptidergic_kappa	158.062	0.302055	1	NA	nosignature_wSP_nTM	10	11	0	0	[NDE].LPGMFPFK.[KR]
TrH2	DB Search	TrH2_TrispH2_003760	NA	OG_1564	Tadh,TrH2,Hhon,HoiH23	LPGMFPFK	8	0.54023	3	11	Oxidation (M)	peptidergic_kappa	158.062	0.302055	0.35	50	nosignature_wSP_nTM	10	11	0	0	LPGM(+15.99)FPFK
TrH2	DB Search	TrH2_TrispH2_003760	NA	OG_1564	Tadh,TrH2,Hhon,HoiH23	LPGMFPFK	8	0.494253	1	11	NA	peptidergic_kappa	158.062	0.302055	0.5	25	nosignature_wSP_nTM	10	11	0	0	LPGMFPFK
TrH2	DB Search	TrH2_TrispH2_003760	NA	OG_1564	Tadh,TrH2,Hhon,HoiH23	NEDEKESSLNNQ	12	0.37931	2	1	NA	peptidergic_kappa	158.062	0.302055	0.68	83.3	nosignature_wSP_nTM	1	1	0	0	NEDEKESSLNNQ
TrH2	DB Search PD	TrH2_TrispH2_003760	NA	OG_1564	Tadh,TrH2,Hhon,HoiH23	NEDEKESSLNNQ	12	0.376623	1	1	NA	peptidergic_kappa	158.062	0.302055	1	NA	nosignature_wSP_nTM	1	1	0	0	[R].NEDEKESSLNNQ.[K]
TrH2	DB Search	TrH2_TrispH2_003760	NA	OG_1564	Tadh,TrH2,Hhon,HoiH23	TTENIN	6	0.287356	3	1	NA	peptidergic_kappa	158.062	0.302055	0.82	66.7	nosignature_wSP_nTM	1	1	0	0	TTENIN
TrH2	DB Search PD	TrH2_TrispH2_003760	NA	OG_1564	Tadh,TrH2,Hhon,HoiH23	AADAMSSHDLHE	12	0.155844	1	1	NA	peptidergic_kappa	158.062	0.302055	1	NA	nosignature_wSP_nTM	1	1	0	0	[E].AADAMSSHDLHE.[K]
TrH2	DB Search PD	TrH2_TrispH2_003760	NA	OG_1564	Tadh,TrH2,Hhon,HoiH23	QRKWYPFK	8	0.012987	1	8	1xGln->pyro-Glu [N-Term]	peptidergic_kappa	158.062	0.302055	1	NA	nosignature_wSP_nTM	8	8	0	0	[DN].QRKWYPFK.[KR]
TrH2	DB Search PD	TrH2_TrispH2_003760	NA	OG_1564	Tadh,TrH2,Hhon,HoiH23	RPITDSAKDFTASNSNESQD	20	0.012987	1	1	NA	peptidergic_kappa	158.062	0.302055	1	NA	nosignature_wSP_nTM	1	1	0	0	[H].RPITDSAKDFTASNSNESQD.[R]
TrH2	NA	TrH2_TrispH2_003786	NA	OG_7877	Tadh,TrH2,Hhon,HoiH23		NA	NA	NA	NA	NA	peptidergic_eta	47.9858	0.322886	NA	NA	signature_wSP_wTM	NA	NA	NA	NA	NA
TrH2	NA	TrH2_TrispH2_003980	NA	OG_7195	TrH2,HoiH23		NA	NA	NA	NA	NA	peptidergic_iota_like	5.45513	0.0535282	NA	NA	nosignature_nSP_wTM	NA	NA	NA	NA	NA
TrH2	DB Search PD	TrH2_TrispH2_004209	NA	OG_9859	Tadh,TrH2,HoiH23	SIASFNGEKFLPSTKA	16	0.012987	1	1	NA	peptidergic_iota	19.5382	0.0944014	1	NA	signature_nSP_nTM	1	1	NA	0	[F].SIASFNGEKFLPSTKA.[V]
TrH2	DB Search PD	TrH2_TrispH2_004209	NA	OG_9859	Tadh,TrH2,HoiH23	AQKSSLSPAQVQALNQ	16	0.012987	1	1	NA	peptidergic_iota	19.5382	0.0944014	1	NA	signature_nSP_nTM	1	1	NA	0	[A].AQKSSLSPAQVQALNQ.[A]
TrH2	DB Search PD	TrH2_TrispH2_004209	NA	OG_9859	Tadh,TrH2,HoiH23	AQKSSLSPAQVQALNQAQQGDN	22	0.012987	1	1	NA	peptidergic_iota	19.5382	0.0944014	1	NA	signature_nSP_nTM	1	1	NA	0	[A].AQKSSLSPAQVQALNQAQQGDN.[Y]
TrH2	NA	TrH2_TrispH2_004285	NA	OG_1786	Tadh,TrH2,HoiH23		NA	NA	NA	NA	NA	peptidergic_alpha	6.74207	0.0421239	NA	NA	nosignature_nSP_wTM	NA	NA	NA	NA	NA
TrH2	NA	TrH2_TrispH2_004298	NA	OG_1791	Tadh,TrH2,Hhon,HoiH23		NA	NA	NA	NA	NA	peptidergic_mu	10.0301	0.193169	NA	NA	nosignature_nSP_nTM	NA	NA	NA	NA	NA
TrH2	DeepNovo	TrH2_TrispH2_004303	NA	OG_1795	Tadh,TrH2,Hhon,HoiH23	HLHPVFQQESFTR	13	0.54023	1	0	NA	peptidergic_alpha	9.3884	0.0297183	0.61	69.2	nosignature_nSP_wTM	0	0	0	0	HLHPVFQQESFTR
TrH2	DeepNovo	TrH2_TrispH2_004303	NA	OG_1795	Tadh,TrH2,Hhon,HoiH23	LQQKPR	6	0.425287	1	0	NA	peptidergic_alpha	9.3884	0.0297183	0.67	100	nosignature_nSP_wTM	0	0	0	0	LQQKPR
TrH2	DeepNovo	TrH2_TrispH2_004303	NA	OG_1795	Tadh,TrH2,Hhon,HoiH23	QLQQKPR	9	0	1	0	Pyro-glu from Q;Oxidation (M)	peptidergic_alpha	9.3884	0.0297183	0.24	66.7	nosignature_nSP_wTM	0	0	0	0	Q(-17.03)QM(+15.99)LQQKPR
TrH2	NA	TrH2_TrispH2_004465	NA	OG_2593	Tadh,TrH2,Hhon,HoiH23		NA	NA	NA	NA	NA	peptidergic_alpha	10.159	0.0754445	NA	NA	nosignature_nSP_wTM	NA	NA	NA	NA	NA
TrH2	NA	TrH2_TrispH2_004468	NA	OG_9186	Tadh,TrH2,Hhon,HoiH23		NA	NA	NA	NA	NA	peptidergic_lambda	25.6149	0.115725	NA	NA	nosignature_nSP_wTM	NA	NA	NA	NA	NA
TrH2	DeepNovo	TrH2_TrispH2_004474	NA	OG_6166	TrH2	EEVDVDR	7	0.0689655	1	0	NA	peptidergic_eta	9.45747	0.0502963	0.59	100	nosignature_nSP_nTM	NA	0	NA	NA	EEVDVDR
TrH2	DeepNovo	TrH2_TrispH2_004488	NA	OG_10637	Tadh,TrH2,HoiH23	LPPLEQR	7	0.367816	2	0	NA	peptidergic_iota	13.936	0.126245	0.92	42.9	signature_nSP_wTM	0	0	NA	0	LPPLEQR
TrH2	DeepNovo	TrH2_TrispH2_004488	NA	OG_10637	Tadh,TrH2,HoiH23	AYRGSATSSLGR	12	0.356322	1	0	NA	peptidergic_iota	13.936	0.126245	0.71	100	signature_nSP_wTM	0	0	NA	0	AYRGSATSSLGR
TrH2	DeepNovo	TrH2_TrispH2_004488	NA	OG_10637	Tadh,TrH2,HoiH23	ETSSLAK	7	0.126437	1	0	NA	peptidergic_iota	13.936	0.126245	0.65	14.3	signature_nSP_wTM	0	0	NA	0	ETSSLAK
TrH2	NA	TrH2_TrispH2_004493	NA	OG_4377	Tadh,TrH2		NA	NA	NA	NA	NA	peptidergic_gamma	6.4327	0.0420818	NA	NA	nosignature_nSP_nTM	NA	NA	NA	NA	NA
TrH2	NA	TrH2_TrispH2_004495	hypothetical_insulin_bombyxin-like	OG_4376	Tadh,TrH2		NA	NA	NA	NA	NA	peptidergic_gamma_like	1269.69	7.98983	NA	NA	nosignature_wSP_nTM	NA	NA	NA	NA	NA
TrH2	NA	TrH2_TrispH2_004496	hypothetical_LIRP-like_insulin-like	OG_10638	Tadh,TrH2,Hhon		NA	NA	NA	NA	NA	peptidergic_mu	32.6761	0.393768	NA	NA	nosignature_wSP_nTM	NA	NA	NA	NA	NA
TrH2	DB Search PD	TrH2_TrispH2_004614	NA	OG_8842	TrH2,Hhon,HoiH23	VTAKEGKEFL	10	0.922078	4	2	NA	peptidergic_nu	9.00255	1.31504	1	NA	signature_nSP_nTM	NA	2	1	1	[A].VTAKEGKEFL.[E]
TrH2	DB Search PD	TrH2_TrispH2_004614	NA	OG_8842	TrH2,Hhon,HoiH23	GAKLIGEERL	10	0.909091	2	1	NA	peptidergic_nu	9.00255	1.31504	1	NA	signature_nSP_nTM	NA	1	1	1	[E].GAKLIGEERL.[S]
TrH2	DB Search	TrH2_TrispH2_004614	NA	OG_8842	TrH2,Hhon,HoiH23	VTAKEGKEFL	10	0.885057	4	2	NA	peptidergic_nu	9.00255	1.31504	0.43	80	signature_nSP_nTM	NA	2	1	1	VTAKEGKEFL
TrH2	DB Search	TrH2_TrispH2_004614	NA	OG_8842	TrH2,Hhon,HoiH23	VTAKEGKEFLEREN	14	0.873563	4	1	NA	peptidergic_nu	9.00255	1.31504	0.62	28.6	signature_nSP_nTM	NA	1	1	1	VTAKEGKEFLEREN
TrH2	DB Search PD	TrH2_TrispH2_004614	NA	OG_8842	TrH2,Hhon,HoiH23	VTAKEGKEFLEREN	14	0.857143	3	1	NA	peptidergic_nu	9.00255	1.31504	1	NA	signature_nSP_nTM	NA	1	1	1	[A].VTAKEGKEFLEREN.[Y]
TrH2	DB Search PD	TrH2_TrispH2_004614	NA	OG_8842	TrH2,Hhon,HoiH23	AKEGKEFLGDQ	11	0.818182	5	1	NA	peptidergic_nu	9.00255	1.31504	1	NA	signature_nSP_nTM	NA	1	0	0	[T].AKEGKEFLGDQ.[I]
TrH2	DB Search PD	TrH2_TrispH2_004614	NA	OG_8842	TrH2,Hhon,HoiH23	ATVEEGAKLIGEERL	15	0.818182	2	1	NA	peptidergic_nu	9.00255	1.31504	1	NA	signature_nSP_nTM	NA	1	1	1	[A].ATVEEGAKLIGEERL.[S]
TrH2	DB Search	TrH2_TrispH2_004614	NA	OG_8842	TrH2,Hhon,HoiH23	ATVEEGAKLIGEERL	15	0.781609	2	1	NA	peptidergic_nu	9.00255	1.31504	0.69	40	signature_nSP_nTM	NA	1	1	1	ATVEEGAKLIGEERL
TrH2	DB Search	TrH2_TrispH2_004614	NA	OG_8842	TrH2,Hhon,HoiH23	VATAKEGKEFLGDQ	14	0.781609	4	1	NA	peptidergic_nu	9.00255	1.31504	0.38	78.6	signature_nSP_nTM	NA	1	0	0	VATAKEGKEFLGDQ
TrH2	DB Search PD	TrH2_TrispH2_004614	NA	OG_8842	TrH2,Hhon,HoiH23	VATAKEGKEFLGDQ	14	0.779221	4	1	NA	peptidergic_nu	9.00255	1.31504	1	NA	signature_nSP_nTM	NA	1	0	0	[M].VATAKEGKEFLGDQ.[I]
TrH2	DB Search	TrH2_TrispH2_004614	NA	OG_8842	TrH2,Hhon,HoiH23	AKEGKEFLGDQ	11	0.758621	6	1	NA	peptidergic_nu	9.00255	1.31504	0.6	100	signature_nSP_nTM	NA	1	0	0	AKEGKEFLGDQ
TrH2	DB Search PD	TrH2_TrispH2_004614	NA	OG_8842	TrH2,Hhon,HoiH23	ATVEEGAKLIGE	12	0.727273	1	1	NA	peptidergic_nu	9.00255	1.31504	1	NA	signature_nSP_nTM	NA	1	1	1	[A].ATVEEGAKLIGE.[E]
TrH2	DB Search PD	TrH2_TrispH2_004614	NA	OG_8842	TrH2,Hhon,HoiH23	TAKEGKEFLGDQ	12	0.727273	3	1	NA	peptidergic_nu	9.00255	1.31504	1	NA	signature_nSP_nTM	NA	1	0	0	[A].TAKEGKEFLGDQ.[I]
TrH2	DB Search	TrH2_TrispH2_004614	NA	OG_8842	TrH2,Hhon,HoiH23	TVEEGAKLIGEERL	14	0.689655	2	1	NA	peptidergic_nu	9.00255	1.31504	0.58	35.7	signature_nSP_nTM	NA	1	1	1	TVEEGAKLIGEERL
TrH2	DB Search PD	TrH2_TrispH2_004614	NA	OG_8842	TrH2,Hhon,HoiH23	ATAKEGKEFLGDQ	13	0.662338	3	1	NA	peptidergic_nu	9.00255	1.31504	1	NA	signature_nSP_nTM	NA	1	0	0	[V].ATAKEGKEFLGDQ.[I]
TrH2	DB Search PD	TrH2_TrispH2_004614	NA	OG_8842	TrH2,Hhon,HoiH23	KEGKEFLEREN	11	0.649351	2	1	NA	peptidergic_nu	9.00255	1.31504	1	NA	signature_nSP_nTM	NA	1	1	1	[A].KEGKEFLEREN.[Y]
TrH2	DB Search PD	TrH2_TrispH2_004614	NA	OG_8842	TrH2,Hhon,HoiH23	SVSQDIDSPSKL	12	0.649351	3	1	NA	peptidergic_nu	9.00255	1.31504	1	NA	signature_nSP_nTM	NA	1	1	1	[E].SVSQDIDSPSKL.[L]
TrH2	DB Search PD	TrH2_TrispH2_004614	NA	OG_8842	TrH2,Hhon,HoiH23	TVEEGAKLIGEERL	14	0.636364	2	1	NA	peptidergic_nu	9.00255	1.31504	1	NA	signature_nSP_nTM	NA	1	1	1	[A].TVEEGAKLIGEERL.[S]
TrH2	DB Search PD	TrH2_TrispH2_004614	NA	OG_8842	TrH2,Hhon,HoiH23	VTAKEGKEFLERENY	15	0.597403	2	1	NA	peptidergic_nu	9.00255	1.31504	1	NA	signature_nSP_nTM	NA	1	0	0	[A].VTAKEGKEFLERENY.[T]
TrH2	DB Search	TrH2_TrispH2_004614	NA	OG_8842	TrH2,Hhon,HoiH23	SVSQDIDSPSKL	12	0.494253	3	1	NA	peptidergic_nu	9.00255	1.31504	0.74	50	signature_nSP_nTM	NA	1	1	1	SVSQDIDSPSKL
TrH2	DB Search PD	TrH2_TrispH2_004614	NA	OG_8842	TrH2,Hhon,HoiH23	SRTRAQTAGETGEEDEKESTPALKRDSTMA	30	0.493506	1	1	NA	peptidergic_nu	9.00255	1.31504	1	NA	signature_nSP_nTM	NA	1	0	0	[L].SRTRAQTAGETGEEDEKESTPALKRDSTMA.[V]
TrH2	DB Search	TrH2_TrispH2_004614	NA	OG_8842	TrH2,Hhon,HoiH23	VTAKEGKEFLERE	13	0.413793	3	1	NA	peptidergic_nu	9.00255	1.31504	0.55	61.5	signature_nSP_nTM	NA	1	1	1	VTAKEGKEFLERE
TrH2	DB Search PD	TrH2_TrispH2_004614	NA	OG_8842	TrH2,Hhon,HoiH23	MKRAKGSETDTIKEEEEVKADNGNDNGDDQS	31	0.38961	1	1	NA	peptidergic_nu	9.00255	1.31504	1	NA	signature_nSP_nTM	NA	1	0	0	[F].MKRAKGSETDTIKEEEEVKADNGNDNGDDQS.[-]
TrH2	DB Search PD	TrH2_TrispH2_004614	NA	OG_8842	TrH2,Hhon,HoiH23	ATVEEGAKLIG	11	0.350649	1	1	NA	peptidergic_nu	9.00255	1.31504	1	NA	signature_nSP_nTM	NA	1	1	1	[A].ATVEEGAKLIG.[E]
TrH2	DB Search PD	TrH2_TrispH2_004614	NA	OG_8842	TrH2,Hhon,HoiH23	AVTAKEGKEFLEREN	15	0.350649	2	1	NA	peptidergic_nu	9.00255	1.31504	1	NA	signature_nSP_nTM	NA	1	1	1	[M].AVTAKEGKEFLEREN.[Y]
TrH2	DB Search	TrH2_TrispH2_004614	NA	OG_8842	TrH2,Hhon,HoiH23	AVTAKEGKEFLEREN	15	0.344828	3	1	NA	peptidergic_nu	9.00255	1.31504	0.48	33.3	signature_nSP_nTM	NA	1	1	1	AVTAKEGKEFLEREN
TrH2	DB Search PD	TrH2_TrispH2_004614	NA	OG_8842	TrH2,Hhon,HoiH23	VATAKEGKEFL	11	0.337662	1	1	NA	peptidergic_nu	9.00255	1.31504	1	NA	signature_nSP_nTM	NA	1	1	1	[M].VATAKEGKEFL.[G]
TrH2	DB Search	TrH2_TrispH2_004614	NA	OG_8842	TrH2,Hhon,HoiH23	ATVEEGAKLIG	11	0.298851	2	1	NA	peptidergic_nu	9.00255	1.31504	0.66	45.5	signature_nSP_nTM	NA	1	1	1	ATVEEGAKLIG
TrH2	DB Search	TrH2_TrispH2_004614	NA	OG_8842	TrH2,Hhon,HoiH23	MAVTAKEGKEFL	12	0.287356	3	1	NA	peptidergic_nu	9.00255	1.31504	0.36	75	signature_nSP_nTM	NA	1	1	1	MAVTAKEGKEFL
TrH2	DB Search	TrH2_TrispH2_004614	NA	OG_8842	TrH2,Hhon,HoiH23	MVATAKEGKEFLGDQ	15	0.264368	1	1	NA	peptidergic_nu	9.00255	1.31504	0.4	46.7	signature_nSP_nTM	NA	1	0	0	MVATAKEGKEFLGDQ
TrH2	DB Search PD	TrH2_TrispH2_004614	NA	OG_8842	TrH2,Hhon,HoiH23	KEGKEFLERENY	12	0.25974	1	1	NA	peptidergic_nu	9.00255	1.31504	1	NA	signature_nSP_nTM	NA	1	0	0	[A].KEGKEFLERENY.[T]
TrH2	DB Search PD	TrH2_TrispH2_004614	NA	OG_8842	TrH2,Hhon,HoiH23	MAVTAKEGKEFL	12	0.246753	2	1	NA	peptidergic_nu	9.00255	1.31504	1	NA	signature_nSP_nTM	NA	1	1	1	[T].MAVTAKEGKEFL.[E]
TrH2	DB Search	TrH2_TrispH2_004614	NA	OG_8842	TrH2,Hhon,HoiH23	VTAKEGKEFLER	12	0.229885	2	1	NA	peptidergic_nu	9.00255	1.31504	0.45	83.3	signature_nSP_nTM	NA	1	1	1	VTAKEGKEFLER
TrH2	DB Search	TrH2_TrispH2_004614	NA	OG_8842	TrH2,Hhon,HoiH23	EEEVKADNGNDNGDDQS	17	0.218391	1	1	NA	peptidergic_nu	9.00255	1.31504	0.61	41.2	signature_nSP_nTM	NA	1	0	0	EEEVKADNGNDNGDDQS
TrH2	DB Search	TrH2_TrispH2_004614	NA	OG_8842	TrH2,Hhon,HoiH23	EEVKADNGNDNGDDQS	16	0.218391	1	1	NA	peptidergic_nu	9.00255	1.31504	0.55	50	signature_nSP_nTM	NA	1	0	0	EEVKADNGNDNGDDQS
TrH2	DB Search PD	TrH2_TrispH2_004614	NA	OG_8842	TrH2,Hhon,HoiH23	ATVEEGAKLIGEER	14	0.207792	2	1	NA	peptidergic_nu	9.00255	1.31504	1	NA	signature_nSP_nTM	NA	1	1	1	[A].ATVEEGAKLIGEER.[L]
TrH2	DB Search PD	TrH2_TrispH2_004614	NA	OG_8842	TrH2,Hhon,HoiH23	EEEVKADNGNDNGDDQS	17	0.181818	1	1	NA	peptidergic_nu	9.00255	1.31504	1	NA	signature_nSP_nTM	NA	1	0	0	[E].EEEVKADNGNDNGDDQS.[-]
TrH2	DB Search PD	TrH2_TrispH2_004614	NA	OG_8842	TrH2,Hhon,HoiH23	MVATAKEGKEFLGDQ	15	0.181818	1	1	NA	peptidergic_nu	9.00255	1.31504	1	NA	signature_nSP_nTM	NA	1	0	0	[T].MVATAKEGKEFLGDQ.[I]
TrH2	DB Search	TrH2_TrispH2_004614	NA	OG_8842	TrH2,Hhon,HoiH23	AVTAKEGKEFL	11	0.172414	2	1	NA	peptidergic_nu	9.00255	1.31504	0.38	54.5	signature_nSP_nTM	NA	1	1	1	AVTAKEGKEFL
TrH2	DB Search	TrH2_TrispH2_004614	NA	OG_8842	TrH2,Hhon,HoiH23	ATVEEGAKLIGEER	14	0.137931	2	1	NA	peptidergic_nu	9.00255	1.31504	0.22	57.1	signature_nSP_nTM	NA	1	1	1	ATVEEGAKLIGEER
TrH2	DB Search PD	TrH2_TrispH2_004614	NA	OG_8842	TrH2,Hhon,HoiH23	VEEGAKLIGEERL	13	0.12987	2	1	NA	peptidergic_nu	9.00255	1.31504	1	NA	signature_nSP_nTM	NA	1	1	1	[T].VEEGAKLIGEERL.[S]
TrH2	DB Search PD	TrH2_TrispH2_004614	NA	OG_8842	TrH2,Hhon,HoiH23	VTAKEGKEF	9	0.116883	1	2	NA	peptidergic_nu	9.00255	1.31504	1	NA	signature_nSP_nTM	NA	2	2	2	[A].VTAKEGKEF.[L]
TrH2	Homolog	TrH2_TrispH2_004614	NA	OG_8842	TrH2,Hhon,HoiH23	EEENGHFLK	9	0.114943	1	1	NA	peptidergic_nu	9.00255	1.31504	0.24	22.2	signature_nSP_nTM	NA	1	1	1	EEENGHFLK
TrH2	DB Search PD	TrH2_TrispH2_004614	NA	OG_8842	TrH2,Hhon,HoiH23	RRDNTMVATAKEGKEFLGDQ	20	0.103896	1	1	NA	peptidergic_nu	9.00255	1.31504	1	NA	signature_nSP_nTM	NA	1	0	0	[L].RRDNTMVATAKEGKEFLGDQ.[I]
TrH2	DB Search	TrH2_TrispH2_004614	NA	OG_8842	TrH2,Hhon,HoiH23	GEEDEKESTPALKRDSTMA	19	0.0804598	1	1	NA	peptidergic_nu	9.00255	1.31504	0.46	21.1	signature_nSP_nTM	NA	1	0	0	GEEDEKESTPALKRDSTMA
TrH2	DB Search PD	TrH2_TrispH2_004614	NA	OG_8842	TrH2,Hhon,HoiH23	VTAKEGKEFLERENYT	16	0.0649351	2	1	NA	peptidergic_nu	9.00255	1.31504	1	NA	signature_nSP_nTM	NA	1	0	0	[A].VTAKEGKEFLERENYT.[E]
TrH2	DB Search	TrH2_TrispH2_004614	NA	OG_8842	TrH2,Hhon,HoiH23	VTAKEGKEF	9	0.0574713	2	2	NA	peptidergic_nu	9.00255	1.31504	0.47	77.8	signature_nSP_nTM	NA	2	2	2	VTAKEGKEF
TrH2	DB Search PD	TrH2_TrispH2_004614	NA	OG_8842	TrH2,Hhon,HoiH23	VTAKEGKEFLER	12	0.0519481	2	1	NA	peptidergic_nu	9.00255	1.31504	1	NA	signature_nSP_nTM	NA	1	1	1	[A].VTAKEGKEFLER.[E]
TrH2	DB Search PD	TrH2_TrispH2_004614	NA	OG_8842	TrH2,Hhon,HoiH23	KEGKEFL	7	0.025974	1	2	NA	peptidergic_nu	9.00255	1.31504	1	NA	signature_nSP_nTM	NA	2	2	2	[A].KEGKEFL.[GE]
TrH2	DB Search PD	TrH2_TrispH2_004614	NA	OG_8842	TrH2,Hhon,HoiH23	EEVKADNGNDNGDDQS	16	0.012987	1	1	NA	peptidergic_nu	9.00255	1.31504	1	NA	signature_nSP_nTM	NA	1	0	0	[E].EEVKADNGNDNGDDQS.[-]
TrH2	DB Search PD	TrH2_TrispH2_004614	NA	OG_8842	TrH2,Hhon,HoiH23	NAKTRGQQKDLESVSQDIDSPSKL	24	0.012987	1	1	NA	peptidergic_nu	9.00255	1.31504	1	NA	signature_nSP_nTM	NA	1	0	0	[L].NAKTRGQQKDLESVSQDIDSPSKL.[L]
TrH2	DB Search PD	TrH2_TrispH2_004614	NA	OG_8842	TrH2,Hhon,HoiH23	AATVEEGAKLIGEERL	16	0.012987	1	1	NA	peptidergic_nu	9.00255	1.31504	1	NA	signature_nSP_nTM	NA	1	1	1	[M].AATVEEGAKLIGEERL.[S]
TrH2	DB Search PD	TrH2_TrispH2_004614	NA	OG_8842	TrH2,Hhon,HoiH23	SVSQDIDSPSKLLRKSTMA	19	0.012987	2	1	1xOxidation [M18]	peptidergic_nu	9.00255	1.31504	1	NA	signature_nSP_nTM	NA	1	1	1	[E].SVSQDIDSPSKLLRKSTMA.[A]
TrH2	DB Search PD	TrH2_TrispH2_004614	NA	OG_8842	TrH2,Hhon,HoiH23	GEEDEKESTPALKRDSTMA	19	0.012987	1	1	NA	peptidergic_nu	9.00255	1.31504	1	NA	signature_nSP_nTM	NA	1	0	0	[T].GEEDEKESTPALKRDSTMA.[V]
TrH2	DB Search PD	TrH2_TrispH2_004614	NA	OG_8842	TrH2,Hhon,HoiH23	ETLRRDNTMVATAKEGKEFLGDQ	23	0.012987	1	1	NA	peptidergic_nu	9.00255	1.31504	1	NA	signature_nSP_nTM	NA	1	0	0	[T].ETLRRDNTMVATAKEGKEFLGDQ.[I]
TrH2	DB Search PD	TrH2_TrispH2_004614	NA	OG_8842	TrH2,Hhon,HoiH23	VTAKEGKEFLERE	13	0.012987	1	1	NA	peptidergic_nu	9.00255	1.31504	1	NA	signature_nSP_nTM	NA	1	1	1	[A].VTAKEGKEFLERE.[N]
TrH2	NA	TrH2_TrispH2_004869	hypothetical_thyroid_stimulating_hormone-like	OG_9586	TrH2,Hhon,HoiH23		NA	NA	NA	NA	NA	peptidergic_alpha	5.66334	0.0419136	NA	NA	nosignature_wSP_wTM	NA	NA	NA	NA	NA
TrH2	NA	TrH2_TrispH2_004944	hypothetical_glycoprotein_hormone_alpha2	OG_1812	Tadh,TrH2,HoiH23		NA	NA	NA	NA	NA	peptidergic_nu	17.6461	0.133835	NA	NA	nosignature_nSP_wTM	NA	NA	NA	NA	NA
TrH2	NA	TrH2_TrispH2_004983	NA	OG_3279	TrH2,Hhon		NA	NA	NA	NA	NA	peptidergic_theta	9.00487	0.321169	NA	NA	nosignature_nSP_nTM	NA	NA	NA	NA	NA
TrH2	DeepNovo	TrH2_TrispH2_004987	NA	OG_3277	TrH2,HoiH23	LHRQDLLLQLK	11	0.735632	3	0	NA	peptidergic_theta	7.71761	0.0735492	0.41	36.4	nosignature_wSP_nTM	NA	0	NA	0	LHRQDLLLQLK
TrH2	DeepNovo	TrH2_TrispH2_004987	NA	OG_3277	TrH2,HoiH23	EDQLSSLKTR	10	0.344828	2	0	NA	peptidergic_theta	7.71761	0.0735492	0.84	60	nosignature_wSP_nTM	NA	0	NA	0	EDQLSSLKTR
TrH2	DeepNovo	TrH2_TrispH2_005106	NA	OG_1429	Tadh,TrH2,Hhon,HoiH23	KLRLPFQR	8	0.62069	3	0	NA	peptidergic_theta	6.44651	0.0939717	0.22	75	nosignature_wSP_nTM	0	0	0	0	KLRLPFQR
TrH2	DB Search PD	TrH2_TrispH2_005277	NA	OG_2338	Tadh,TrH2,Hhon	QLNNVDYLINSKQKT	15	0.922078	2	1	1xGln->pyro-Glu [N-Term]	peptidergic_kappa	160.534	0.534751	1	NA	nosignature_wSP_wTM	1	1	0	NA	[K].QLNNVDYLINSKQKT.[S]
TrH2	DB Search	TrH2_TrispH2_005277	NA	OG_2338	Tadh,TrH2,Hhon	QLNNVDYLINSKQKT	15	0.908046	5	1	Pyro-glu from Q	peptidergic_kappa	160.534	0.534751	0.5	73.3	nosignature_wSP_wTM	1	1	0	NA	Q(-17.03)LNNVDYLINSKQKT
TrH2	NA	TrH2_TrispH2_005296	NA	OG_1798	Tadh,TrH2,Hhon,HoiH23		NA	NA	NA	NA	NA	peptidergic_eta	8.60643	0.0356894	NA	NA	nosignature_wSP_wTM	NA	NA	NA	NA	NA
TrH2	NA	TrH2_TrispH2_005386	NA	OG_249	Tadh,TrH2		NA	NA	NA	NA	NA	epithelia_dorsal_like	6.94217	0.118834	NA	NA	signature_nSP_nTM	NA	NA	NA	NA	NA
TrH2	NA	TrH2_TrispH2_005542	NA	OG_3079	Tadh,TrH2,HoiH23		NA	NA	NA	NA	NA	peptidergic_gamma_like	1963.11	10.4558	NA	NA	nosignature_wSP_nTM	NA	NA	NA	NA	NA
TrH2	DB Search PD	TrH2_TrispH2_005563	hypothetical_spexin_proenkephalin-like	OG_936	Tadh,TrH2,Hhon	QPPPYLYPRY	10	0.961039	3	1	1xAmidated [C-Term]; 1xGln->pyro-Glu [N-Term]	peptidergic_zeta	288.168	0.939516	1	NA	signature_wSP_nTM	1	1	1	NA	[D].QPPPYLYPRY.[G]
TrH2	DB Search PD	TrH2_TrispH2_005563	hypothetical_spexin_proenkephalin-like	OG_936	Tadh,TrH2,Hhon	QHLLKNPSSEL	11	0.012987	1	1	1xGln->pyro-Glu [N-Term]	peptidergic_zeta	288.168	0.939516	1	NA	signature_wSP_nTM	1	1	0	NA	[Y].QHLLKNPSSEL.[L]
TrH2	NA	TrH2_TrispH2_005589	NA	OG_8273	TrH2		NA	NA	NA	NA	NA	peptidergic_iota_like	6.7587	0.0367746	NA	NA	nosignature_wSP_wTM	NA	NA	NA	NA	NA
TrH2	DeepNovo	TrH2_TrispH2_006189	NA	OG_9036	TrH2,Hhon	SPDDPGKSTPSDK	13	0.218391	3	0	NA	peptidergic_alpha	7.2465	0.126372	0.63	46.2	nosignature_wSP_nTM	NA	0	0	NA	SPDDPGKSTPSDK
TrH2	NA	TrH2_TrispH2_006370	hypothetical_DGEamide	OG_4605	Tadh,TrH2,Hhon,HoiH23		NA	NA	NA	NA	NA	peptidergic_iota_like	287.402	1.10701	NA	NA	nosignature_nSP_wTM	NA	NA	NA	NA	NA
TrH2	NA	TrH2_TrispH2_006371	hypothetical_PRGamide	OG_4604	TrH2,Hhon,HoiH23		NA	NA	NA	NA	NA	peptidergic_iota_like	793.752	2.4197	NA	NA	nosignature_wSP_wTM	NA	NA	NA	NA	NA
TrH2	NA	TrH2_TrispH2_006641	hypothetical_urocortin-like	OG_998	Tadh,TrH2,Hhon,HoiH23		NA	NA	NA	NA	NA	peptidergic_lambda	13.9754	0.143213	NA	NA	nosignature_nSP_wTM	NA	NA	NA	NA	NA
TrH2	NA	TrH2_TrispH2_006822	NA	OG_3950	Tadh,TrH2		NA	NA	NA	NA	NA	peptidergic_alpha	6.53258	0.0971807	NA	NA	nosignature_nSP_nTM	NA	NA	NA	NA	NA
TrH2	NA	TrH2_TrispH2_007325	NA	OG_512	TrH2,HoiH23		NA	NA	NA	NA	NA	peptidergic_alpha	6.09741	0.0315929	NA	NA	nosignature_nSP_wTM	NA	NA	NA	NA	NA
TrH2	NA	TrH2_TrispH2_007414	NA	OG_4335	TrH2,Hhon,HoiH23		NA	NA	NA	NA	NA	unknown_2.4	10.9683	0.656188	NA	NA	nosignature_nSP_nTM	NA	NA	NA	NA	NA
TrH2	DB Search	TrH2_TrispH2_007822	NA	OG_910	Tadh,TrH2,Hhon,HoiH23	QILHPK	6	0.517241	1	1	Pyro-glu from Q	peptidergic_lambda	31.9642	0.91008	0.32	66.7	signature_wSP_nTM	1	1	0	0	Q(-17.03)ILHPK
TrH2	NA	TrH2_TrispH2_008176	NA	OG_1484	TrH2,HoiH23		NA	NA	NA	NA	NA	peptidergic_nu	9.47812	0.0334551	NA	NA	signature_nSP_wTM	NA	NA	NA	NA	NA
TrH2	NA	TrH2_TrispH2_008231	NA	OG_2303	TrH2		NA	NA	NA	NA	NA	peptidergic_iota_like	5.81082	0.0668663	NA	NA	nosignature_nSP_nTM	NA	NA	NA	NA	NA
TrH2	NA	TrH2_TrispH2_008318	NA	OG_3227	Tadh,TrH2		NA	NA	NA	NA	NA	peptidergic_omicron	9.14557	0.30336	NA	NA	nosignature_nSP_wTM	NA	NA	NA	NA	NA
TrH2	NA	TrH2_TrispH2_008319	NA	OG_4540	Tadh,TrH2		NA	NA	NA	NA	NA	peptidergic_kappa	5.09781	0.0377605	NA	NA	nosignature_nSP_wTM	NA	NA	NA	NA	NA
TrH2	DB Search	TrH2_TrispH2_008345	hypothetical_relaxin-like	OG_4732	Tadh,TrH2,Hhon,HoiH23	TTTNEDLNSK	10	0.0344828	1	1	NA	peptidergic_delta	28.4681	0.438441	0.73	80	nosignature_nSP_nTM	0	1	0	0	TTTNEDLNSK
TrH2	DB Search	TrH2_TrispH2_008345	hypothetical_relaxin-like	OG_4732	Tadh,TrH2,Hhon,HoiH23	TTTNEDLNSKVF	12	0	1	1	NA	peptidergic_delta	28.4681	0.438441	0.58	83.3	nosignature_nSP_nTM	0	1	0	0	TTTNEDLNSKVF
TrH2	NA	TrH2_TrispH2_008477	NA	OG_3536	Tadh,TrH2		NA	NA	NA	NA	NA	peptidergic_iota	7.23664	0.0340736	NA	NA	nosignature_wSP_wTM	NA	NA	NA	NA	NA
TrH2	NA	TrH2_TrispH2_008513	NA	OG_5408	Tadh,TrH2,Hhon,HoiH23		NA	NA	NA	NA	NA	peptidergic_theta	18.928	0.167025	NA	NA	nosignature_wSP_nTM	NA	NA	NA	NA	NA
TrH2	NA	TrH2_TrispH2_008829	hypothetical_dickkopf_homolog_3	OG_2539	Tadh,TrH2,Hhon,HoiH23		NA	NA	NA	NA	NA	peptidergic_kappa	7.26769	0.104157	NA	NA	nosignature_nSP_nTM	NA	NA	NA	NA	NA
TrH2	NA	TrH2_TrispH2_008831	NA	OG_2537	Tadh,TrH2		NA	NA	NA	NA	NA	peptidergic_iota	8.79188	0.0490328	NA	NA	nosignature_wSP_wTM	NA	NA	NA	NA	NA
TrH2	DeepNovo	TrH2_TrispH2_009191	NA	OG_300	Tadh,TrH2	AYRGSATSSLGR	12	0.356322	1	0	NA	peptidergic_eta	45.5299	0.221478	0.71	100	signature_nSP_nTM	0	0	NA	NA	AYRGSATSSLGR
TrH2	NA	TrH2_TrispH2_009219	NA	OG_10782	Tadh,TrH2		NA	NA	NA	NA	NA	peptidergic_iota	17.9958	0.163629	NA	NA	nosignature_nSP_nTM	NA	NA	NA	NA	NA
TrH2	NA	TrH2_TrispH2_009355	NA	OG_1389	TrH2		NA	NA	NA	NA	NA	epithelia_ventral	6.30452	0.354928	NA	NA	nosignature_nSP_nTM	NA	NA	NA	NA	NA
TrH2	NA	TrH2_TrispH2_009408	NA	OG_7081	Tadh,TrH2,Hhon,HoiH23		NA	NA	NA	NA	NA	peptidergic_zeta	17.0086	0.0477378	NA	NA	nosignature_nSP_wTM	NA	NA	NA	NA	NA
TrH2	DeepNovo	TrH2_TrispH2_009416	NA	OG_7077	Tadh,TrH2,Hhon,HoiH23	QLHTNGLSDTYLR	13	0.91954	5	0	NA	peptidergic_kappa	11.3036	0.0547999	0.67	61.5	nosignature_nSP_wTM	0	0	0	0	QLHTNGLSDTYLR
TrH2	DeepNovo	TrH2_TrispH2_009416	NA	OG_7077	Tadh,TrH2,Hhon,HoiH23	HTNGLSDTYLR	11	0.275862	1	0	NA	peptidergic_kappa	11.3036	0.0547999	0.81	54.5	nosignature_nSP_wTM	0	0	0	0	HTNGLSDTYLR
TrH2	DeepNovo	TrH2_TrispH2_009416	NA	OG_7077	Tadh,TrH2,Hhon,HoiH23	HTNGLSDYTLR	11	0.126437	1	0	NA	peptidergic_kappa	11.3036	0.0547999	0.8	36.4	nosignature_nSP_wTM	0	0	0	0	HTNGLSDYTLR
TrH2	NA	TrH2_TrispH2_009431	NA	OG_1940	Tadh,TrH2		NA	NA	NA	NA	NA	peptidergic_zeta	5.14203	0.0417563	NA	NA	nosignature_nSP_nTM	NA	NA	NA	NA	NA
TrH2	NA	TrH2_TrispH2_009844	NA	OG_5335	TrH2,Hhon,HoiH23		NA	NA	NA	NA	NA	peptidergic_eta	54.2999	0.237553	NA	NA	nosignature_wSP_wTM	NA	NA	NA	NA	NA
TrH2	NA	TrH2_TrispH2_009845	hypothetical_dickkopf_related_3-like	OG_5334	TrH2,Hhon,HoiH23		NA	NA	NA	NA	NA	peptidergic_zeta	341.702	0.814247	NA	NA	nosignature_wSP_wTM	NA	NA	NA	NA	NA
TrH2	NA	TrH2_TrispH2_009847	NA	OG_4606	TrH2,Hhon		NA	NA	NA	NA	NA	peptidergic_kappa	113.157	1.81124	NA	NA	nosignature_wSP_nTM	NA	NA	NA	NA	NA
TrH2	DB Search PD	TrH2_TrispH2_009938	NA	OG_2326	TrH2,Hhon,HoiH23	QYNHLVH	7	0.766234	1	1	1xGln->pyro-Glu [N-Term]	peptidergic_lambda	25.5117	2.08783	1	NA	nosignature_wSP_wTM	NA	1	0	0	[L].QYNHLVH.[K]
TrH2	DeepNovo	TrH2_TrispH2_009939	hypothetical_FMRFamide-like_NP24	OG_2327	TrH2,Hhon,HoiH23	ELLSNCEQGLHELK	14	0.413793	1	0	NA	peptidergic_lambda	18.3592	0.678099	0.38	71.4	nosignature_wSP_nTM	NA	0	0	0	ELLSNCEQGLHELK
TrH2	DB Search	TrH2_TrispH2_009939	hypothetical_FMRFamide-like_NP24	OG_2327	TrH2,Hhon,HoiH23	NTDLTQPIHVNPLKD	15	0.137931	1	1	NA	peptidergic_lambda	18.3592	0.678099	0.52	33.3	nosignature_wSP_nTM	NA	1	0	0	NTDLTQPIHVNPLKD
TrH2	DB Search PD	TrH2_TrispH2_009939	hypothetical_FMRFamide-like_NP24	OG_2327	TrH2,Hhon,HoiH23	NTDLTQPIHVNPLKD	15	0.012987	1	1	NA	peptidergic_lambda	18.3592	0.678099	1	NA	nosignature_wSP_nTM	NA	1	0	0	[S].NTDLTQPIHVNPLKD.[Y]
TrH2	NA	TrH2_TrispH2_010065	NA	OG_7823	TrH2,Hhon,HoiH23		NA	NA	NA	NA	NA	peptidergic_iota	21.1396	0.0544425	NA	NA	signature_wSP_wTM	NA	NA	NA	NA	NA
TrH2	DB Search PD	TrH2_TrispH2_010077	NA	OG_7952	TrH2	QAMNKGHIGQLQLVP	15	0.142857	2	1	1xGln->pyro-Glu [N-Term]	peptidergic_iota	6.62743	0.021777	1	NA	nosignature_wSP_wTM	NA	1	NA	NA	[N].QAMNKGHIGQLQLVP.[R]
TrH2	NA	TrH2_TrispH2_010289	NA	OG_2493	Tadh,TrH2,Hhon,HoiH23		NA	NA	NA	NA	NA	peptidergic_iota	51.4933	0.189557	NA	NA	signature_nSP_nTM	NA	NA	NA	NA	NA
TrH2	DeepNovo	TrH2_TrispH2_010441	NA	OG_4081	TrH2,Hhon,HoiH23	NPKELLAK	8	0.356322	2	0	NA	peptidergic_iota_like	5.09425	0.0647871	0.34	62.5	nosignature_nSP_nTM	NA	0	0	0	NPKELLAK
TrH2	DB Search PD	TrH2_TrispH2_010668	NA	OG_6679	TrH2,Hhon,HoiH23	FKASQESE	8	0.350649	1	1	NA	peptidergic_lambda	38.8781	0.315613	1	NA	nosignature_wSP_nTM	NA	1	0	0	[A].FKASQESE.[R]
TrH2	DB Search PD	TrH2_TrispH2_010668	NA	OG_6679	TrH2,Hhon,HoiH23	LGAFKASQESE	11	0.272727	2	1	NA	peptidergic_lambda	38.8781	0.315613	1	NA	nosignature_wSP_nTM	NA	1	0	0	[G].LGAFKASQESE.[R]
TrH2	DB Search PD	TrH2_TrispH2_010668	NA	OG_6679	TrH2,Hhon,HoiH23	AFKASQESE	9	0.181818	1	1	NA	peptidergic_lambda	38.8781	0.315613	1	NA	nosignature_wSP_nTM	NA	1	0	0	[G].AFKASQESE.[R]
TrH2	DB Search	TrH2_TrispH2_010694	NA	OG_2854	Tadh,TrH2,Hhon,HoiH23	LPKEFVA	7	0.965517	3	1	NA	peptidergic_eta	88.4032	0.422873	0.56	100	nosignature_wSP_nTM	1	1	0	0	LPKEFVA
TrH2	NA	TrH2_TrispH2_010859	NA	OG_4054	Tadh,TrH2,HoiH23		NA	NA	NA	NA	NA	peptidergic_zeta	154.828	0.352066	NA	NA	nosignature_wSP_nTM	NA	NA	NA	NA	NA
TrH2	NA	TrH2_TrispH2_010894	NA	OG_9549	Tadh,TrH2,Hhon,HoiH23		NA	NA	NA	NA	NA	peptidergic_theta	68.9692	0.100695	NA	NA	signature_nSP_nTM	NA	NA	NA	NA	NA
TrH2	DeepNovo	TrH2_TrispH2_010922	NA	OG_2812	TrH2	NTKETLAQEK	10	0	1	0	NA	peptidergic_nu	7.29696	0.0215957	0.7	100	nosignature_nSP_nTM	NA	0	NA	NA	NTKETLAQEK
TrH2	DB Search PD	TrH2_TrispH2_010965	hypothetical_prorelaxin	OG_4552	Tadh,TrH2,Hhon,HoiH23	DIVTDFKKEPSY	12	0.493506	2	1	NA	peptidergic_beta	456.302	15.0261	1	NA	nosignature_wSP_wTM	1	1	0	0	[V].DIVTDFKKEPSY.[T]
TrH2	DB Search	TrH2_TrispH2_010965	hypothetical_prorelaxin	OG_4552	Tadh,TrH2,Hhon,HoiH23	KDDIIK	6	0.0574713	1	1	NA	peptidergic_beta	456.302	15.0261	0.08	100	nosignature_wSP_wTM	1	1	0	0	KDDIIK
TrH2	NA	TrH2_TrispH2_010966	hypothetical_prorelaxin	OG_4552	Tadh,TrH2,Hhon,HoiH23		NA	NA	NA	NA	NA	peptidergic_beta	7.21464	0.508518	NA	NA	nosignature_nSP_wTM	NA	NA	NA	NA	NA
TrH2	DB Search	TrH2_TrispH2_010967	NA	OG_4553	Tadh,TrH2,HoiH23	TAEDDEKFYNALEAKKN	17	0.954023	7	1	NA	peptidergic_beta	600.987	9.60366	0.65	88.2	nosignature_wSP_nTM	1	1	NA	0	TAEDDEKFYNALEAKKN
TrH2	DB Search PD	TrH2_TrispH2_010967	NA	OG_4553	Tadh,TrH2,HoiH23	TAEDDEKFYNALEAKKN	17	0.935065	7	1	NA	peptidergic_beta	600.987	9.60366	1	NA	nosignature_wSP_nTM	1	1	NA	0	[A].TAEDDEKFYNALEAKKN.[R]
TrH2	DB Search	TrH2_TrispH2_010967	NA	OG_4553	Tadh,TrH2,HoiH23	ATAEDDEKFYNALEAKKN	18	0.896552	6	1	NA	peptidergic_beta	600.987	9.60366	0.56	66.7	nosignature_wSP_nTM	1	1	NA	0	ATAEDDEKFYNALEAKKN
TrH2	DB Search PD	TrH2_TrispH2_010967	NA	OG_4553	Tadh,TrH2,HoiH23	ATAEDDEKFYNALEAKKN	18	0.883117	7	1	NA	peptidergic_beta	600.987	9.60366	1	NA	nosignature_wSP_nTM	1	1	NA	0	[F].ATAEDDEKFYNALEAKKN.[R]
TrH2	DB Search	TrH2_TrispH2_010967	NA	OG_4553	Tadh,TrH2,HoiH23	AEDDEKFYNALEAKKN	16	0.781609	6	1	NA	peptidergic_beta	600.987	9.60366	0.64	81.2	nosignature_wSP_nTM	1	1	NA	0	AEDDEKFYNALEAKKN
TrH2	DB Search PD	TrH2_TrispH2_010967	NA	OG_4553	Tadh,TrH2,HoiH23	DDEKFYNALEAKKN	14	0.766234	4	1	NA	peptidergic_beta	600.987	9.60366	1	NA	nosignature_wSP_nTM	1	1	NA	0	[E].DDEKFYNALEAKKN.[R]
TrH2	DB Search	TrH2_TrispH2_010967	NA	OG_4553	Tadh,TrH2,HoiH23	FATAEDDEKFYNALEAKKN	19	0.747126	4	1	NA	peptidergic_beta	600.987	9.60366	0.64	100	nosignature_wSP_nTM	1	1	NA	0	FATAEDDEKFYNALEAKKN
TrH2	DB Search PD	TrH2_TrispH2_010967	NA	OG_4553	Tadh,TrH2,HoiH23	FATAEDDEKFYNALEAKKN	19	0.714286	4	1	NA	peptidergic_beta	600.987	9.60366	1	NA	nosignature_wSP_nTM	1	1	NA	0	[R].FATAEDDEKFYNALEAKKN.[R]
TrH2	DB Search	TrH2_TrispH2_010967	NA	OG_4553	Tadh,TrH2,HoiH23	DDEKFYNALEAKKN	14	0.712644	4	1	NA	peptidergic_beta	600.987	9.60366	0.65	85.7	nosignature_wSP_nTM	1	1	NA	0	DDEKFYNALEAKKN
TrH2	DB Search	TrH2_TrispH2_010967	NA	OG_4553	Tadh,TrH2,HoiH23	EDDEKFYNALEAKKN	15	0.701149	5	1	NA	peptidergic_beta	600.987	9.60366	0.65	53.3	nosignature_wSP_nTM	1	1	NA	0	EDDEKFYNALEAKKN
TrH2	DB Search	TrH2_TrispH2_010967	NA	OG_4553	Tadh,TrH2,HoiH23	KFYNALEAKKN	11	0.597701	3	1	NA	peptidergic_beta	600.987	9.60366	0.7	90.9	nosignature_wSP_nTM	1	1	NA	0	KFYNALEAKKN
TrH2	DeepNovo	TrH2_TrispH2_010967	NA	OG_4553	Tadh,TrH2,HoiH23	TAEDDEFK	8	0.597701	2	0	NA	peptidergic_beta	600.987	9.60366	0.72	75	nosignature_wSP_nTM	0	0	NA	0	TAEDDEFK
TrH2	DB Search	TrH2_TrispH2_010967	NA	OG_4553	Tadh,TrH2,HoiH23	DEKFYNALEAKKN	13	0.597701	3	1	NA	peptidergic_beta	600.987	9.60366	0.63	61.5	nosignature_wSP_nTM	1	1	NA	0	DEKFYNALEAKKN
TrH2	DB Search PD	TrH2_TrispH2_010967	NA	OG_4553	Tadh,TrH2,HoiH23	EDDEKFYNALEAKKN	15	0.597403	4	1	NA	peptidergic_beta	600.987	9.60366	1	NA	nosignature_wSP_nTM	1	1	NA	0	[A].EDDEKFYNALEAKKN.[R]
TrH2	DB Search PD	TrH2_TrispH2_010967	NA	OG_4553	Tadh,TrH2,HoiH23	AEDDEKFYNALEAKKN	16	0.519481	6	1	NA	peptidergic_beta	600.987	9.60366	1	NA	nosignature_wSP_nTM	1	1	NA	0	[T].AEDDEKFYNALEAKKN.[R]
TrH2	DB Search PD	TrH2_TrispH2_010967	NA	OG_4553	Tadh,TrH2,HoiH23	ILESIKASNT	10	0.506494	2	1	NA	peptidergic_beta	600.987	9.60366	1	NA	nosignature_wSP_nTM	1	1	NA	1	[G].ILESIKASNT.[F]
TrH2	DB Search PD	TrH2_TrispH2_010967	NA	OG_4553	Tadh,TrH2,HoiH23	KFYNALEAKKN	11	0.467532	3	1	NA	peptidergic_beta	600.987	9.60366	1	NA	nosignature_wSP_nTM	1	1	NA	0	[E].KFYNALEAKKN.[R]
TrH2	DB Search PD	TrH2_TrispH2_010967	NA	OG_4553	Tadh,TrH2,HoiH23	TAEDDEKF	8	0.376623	1	1	NA	peptidergic_beta	600.987	9.60366	1	NA	nosignature_wSP_nTM	1	1	NA	0	[A].TAEDDEKF.[Y]
TrH2	DB Search PD	TrH2_TrispH2_010967	NA	OG_4553	Tadh,TrH2,HoiH23	YNALEAKKN	9	0.272727	3	1	NA	peptidergic_beta	600.987	9.60366	1	NA	nosignature_wSP_nTM	1	1	NA	0	[F].YNALEAKKN.[R]
TrH2	DB Search PD	TrH2_TrispH2_010967	NA	OG_4553	Tadh,TrH2,HoiH23	DEKFYNALEAKKN	13	0.246753	2	1	NA	peptidergic_beta	600.987	9.60366	1	NA	nosignature_wSP_nTM	1	1	NA	0	[D].DEKFYNALEAKKN.[R]
TrH2	DB Search PD	TrH2_TrispH2_010967	NA	OG_4553	Tadh,TrH2,HoiH23	ILESIKASNTFLMHN	15	0.012987	1	1	NA	peptidergic_beta	600.987	9.60366	1	NA	nosignature_wSP_nTM	1	1	NA	1	[G].ILESIKASNTFLMHN.[K]
TrH2	DB Search PD	TrH2_TrispH2_010967	NA	OG_4553	Tadh,TrH2,HoiH23	AEDDEKF	7	0.012987	1	1	NA	peptidergic_beta	600.987	9.60366	1	NA	nosignature_wSP_nTM	1	1	NA	0	[T].AEDDEKF.[Y]
TrH2	DeepNovo	TrH2_TrispH2_010982	NA	OG_7697	Tadh,TrH2,Hhon,HoiH23	YEVESGNSEPAK	12	0.448276	2	0	NA	peptidergic_alpha	49.4411	0.118873	0.71	100	nosignature_wSP_nTM	0	0	0	0	YEVESGNSEPAK
TrH2	DB Search PD	TrH2_TrispH2_011168	hypothetical_relaxin-like	OG_4732	Tadh,TrH2,Hhon,HoiH23	TTTNEDLNSKVF	12	0.220779	1	1	NA	peptidergic_delta	25.4849	0.285013	1	NA	nosignature_wSP_nTM	0	1	0	0	[K].TTTNEDLNSKVF.[I]
TrH2	DB Search	TrH2_TrispH2_011168	hypothetical_relaxin-like	OG_4732	Tadh,TrH2,Hhon,HoiH23	TTTNEDLNSK	10	0.0344828	1	1	NA	peptidergic_delta	25.4849	0.285013	0.73	80	nosignature_wSP_nTM	0	1	0	0	TTTNEDLNSK
TrH2	DB Search PD	TrH2_TrispH2_011168	hypothetical_relaxin-like	OG_4732	Tadh,TrH2,Hhon,HoiH23	TTTNEDLNSK	10	0.012987	1	1	NA	peptidergic_delta	25.4849	0.285013	1	NA	nosignature_wSP_nTM	0	1	0	0	[K].TTTNEDLNSK.[V]
TrH2	DB Search	TrH2_TrispH2_011168	hypothetical_relaxin-like	OG_4732	Tadh,TrH2,Hhon,HoiH23	TTTNEDLNSKVF	12	0	1	1	NA	peptidergic_delta	25.4849	0.285013	0.58	83.3	nosignature_wSP_nTM	0	1	0	0	TTTNEDLNSKVF
TrH2	DeepNovo	TrH2_TrispH2_011170	NA	OG_4731	Tadh,TrH2,Hhon,HoiH23	YQTGEANEMTKETLK	15	0.597701	4	0	NA	peptidergic_mu_like	12.7757	0.0586791	0.39	73.3	nosignature_nSP_wTM	0	0	0	0	YQTGEANEMTKETLK
TrH2	NA	TrH2_TrispH2_011220	NA	OG_4335	TrH2,Hhon,HoiH23		NA	NA	NA	NA	NA	peptidergic_nu	15.4678	0.480197	NA	NA	signature_nSP_nTM	NA	NA	NA	NA	NA
TrH2	NA	TrH2_TrispH2_011221	NA	OG_4335	TrH2,Hhon,HoiH23		NA	NA	NA	NA	NA	unknown_2.4	7.65232	0.520785	NA	NA	nosignature_nSP_nTM	NA	NA	NA	NA	NA
TrH2	DeepNovo	TrH2_TrispH2_011256	NA	OG_9894	Tadh,TrH2	MVLPSLK	7	0.413793	1	0	NA	peptidergic_mu	8.78977	0.0520071	0.87	71.4	nosignature_wSP_nTM	0	0	NA	NA	MVLPSLK
TrH2	DB Search PD	TrH2_TrispH2_011290	hypothetical_WTNamide	OG_468	TrH2,Hhon,HoiH23	LPEITHSQA	9	0.87013	3	1	NA	peptidergic_gamma	49.8799	0.336654	1	NA	signature_wSP_nTM	NA	1	1	1	[H].LPEITHSQA.[R]
TrH2	DB Search PD	TrH2_TrispH2_011290	hypothetical_WTNamide	OG_468	TrH2,Hhon,HoiH23	NAVMTALKHRFYVGQPI	17	0.766234	3	1	NA	peptidergic_gamma	49.8799	0.336654	1	NA	signature_wSP_nTM	NA	1	0	0	[E].NAVMTALKHRFYVGQPI.[R]
TrH2	DB Search PD	TrH2_TrispH2_011290	hypothetical_WTNamide	OG_468	TrH2,Hhon,HoiH23	NDIMSGLIHNKGVFKAVS	18	0.727273	2	1	NA	peptidergic_gamma	49.8799	0.336654	1	NA	signature_wSP_nTM	NA	1	0	0	[L].NDIMSGLIHNKGVFKAVS.[R]
TrH2	DB Search	TrH2_TrispH2_011290	hypothetical_WTNamide	OG_468	TrH2,Hhon,HoiH23	DIMSGLIHNKGVFKAVS	17	0.586207	1	1	NA	peptidergic_gamma	49.8799	0.336654	0.58	47.1	signature_wSP_nTM	NA	1	0	0	DIMSGLIHNKGVFKAVS
TrH2	DB Search PD	TrH2_TrispH2_011290	hypothetical_WTNamide	OG_468	TrH2,Hhon,HoiH23	ALKHRFYVGQPI	12	0.558442	2	1	NA	peptidergic_gamma	49.8799	0.336654	1	NA	signature_wSP_nTM	NA	1	0	0	[T].ALKHRFYVGQPI.[R]
TrH2	DB Search PD	TrH2_TrispH2_011290	hypothetical_WTNamide	OG_468	TrH2,Hhon,HoiH23	DIMSGLIHNKGVFKAVS	17	0.532468	1	1	NA	peptidergic_gamma	49.8799	0.336654	1	NA	signature_wSP_nTM	NA	1	0	0	[N].DIMSGLIHNKGVFKAVS.[R]
TrH2	DB Search PD	TrH2_TrispH2_011290	hypothetical_WTNamide	OG_468	TrH2,Hhon,HoiH23	QQMKNAENNFKSYL	14	0.311688	2	1	1xGln->pyro-Glu [N-Term]	peptidergic_gamma	49.8799	0.336654	1	NA	signature_wSP_nTM	NA	1	0	0	[R].QQMKNAENNFKSYL.[R]
TrH2	DB Search	TrH2_TrispH2_011290	hypothetical_WTNamide	OG_468	TrH2,Hhon,HoiH23	LNDIMSGLIHNKGVFKAVS	19	0.241379	1	1	NA	peptidergic_gamma	49.8799	0.336654	0.52	15.8	signature_wSP_nTM	NA	1	0	0	LNDIMSGLIHNKGVFKAVS
TrH2	DB Search PD	TrH2_TrispH2_011290	hypothetical_WTNamide	OG_468	TrH2,Hhon,HoiH23	NDIMSGLIHNKGVFKA	16	0.168831	1	1	NA	peptidergic_gamma	49.8799	0.336654	1	NA	signature_wSP_nTM	NA	1	0	0	[L].NDIMSGLIHNKGVFKA.[V]
TrH2	DB Search PD	TrH2_TrispH2_011290	hypothetical_WTNamide	OG_468	TrH2,Hhon,HoiH23	NAVMTALKHRFYVGQPI	17	0.12987	1	1	1xOxidation [M4]	peptidergic_gamma	49.8799	0.336654	1	NA	signature_wSP_nTM	NA	1	0	0	[E].NAVMTALKHRFYVGQPI.[R]
TrH2	DB Search PD	TrH2_TrispH2_011290	hypothetical_WTNamide	OG_468	TrH2,Hhon,HoiH23	QQMKNAENNFKSYL	14	0.012987	1	1	1xGln->pyro-Glu [N-Term]; 1xOxidation [M3]	peptidergic_gamma	49.8799	0.336654	1	NA	signature_wSP_nTM	NA	1	0	0	[R].QQMKNAENNFKSYL.[R]
TrH2	DB Search PD	TrH2_TrispH2_011290	hypothetical_WTNamide	OG_468	TrH2,Hhon,HoiH23	LPEITHSQ	8	0.012987	2	1	NA	peptidergic_gamma	49.8799	0.336654	1	NA	signature_wSP_nTM	NA	1	1	1	[H].LPEITHSQ.[A]
TrH2	DB Search	TrH2_TrispH2_011533	hypothetical_growth_hormone_variant-like	OG_3380	Tadh,TrH2,HoiH23	QHYAFKP	7	0.965517	3	1	Pyro-glu from Q	peptidergic_lambda	12.3316	0.0375887	0.43	71.4	nosignature_nSP_nTM	1	1	NA	0	Q(-17.03)HYAFKP
TrH2	DB Search PD	TrH2_TrispH2_011533	hypothetical_growth_hormone_variant-like	OG_3380	Tadh,TrH2,HoiH23	QHYAFKP	7	0.961039	3	1	1xGln->pyro-Glu [N-Term]	peptidergic_lambda	12.3316	0.0375887	1	NA	nosignature_nSP_nTM	1	1	NA	0	[I].QHYAFKP.[-]
TrH2	DB Search	TrH2_TrispH2_011533	hypothetical_growth_hormone_variant-like	OG_3380	Tadh,TrH2,HoiH23	SPSLKEIIQHY	11	0.356322	3	1	NA	peptidergic_lambda	12.3316	0.0375887	0.52	100	nosignature_nSP_nTM	1	1	NA	0	SPSLKEIIQHY
TrH2	DB Search	TrH2_TrispH2_011533	hypothetical_growth_hormone_variant-like	OG_3380	Tadh,TrH2,HoiH23	SPSLKEIIQHYAFKP	15	0.206897	1	1	NA	peptidergic_lambda	12.3316	0.0375887	0.41	46.7	nosignature_nSP_nTM	1	1	NA	0	SPSLKEIIQHYAFKP
TrH2	DB Search PD	TrH2_TrispH2_011533	hypothetical_growth_hormone_variant-like	OG_3380	Tadh,TrH2,HoiH23	SPSLKEIIQHYAFKP	15	0.012987	1	1	NA	peptidergic_lambda	12.3316	0.0375887	1	NA	nosignature_nSP_nTM	1	1	NA	0	[S].SPSLKEIIQHYAFKP.[-]
TrH2	DeepNovo	TrH2_TrispH2_011533	hypothetical_growth_hormone_variant-like	OG_3380	Tadh,TrH2,HoiH23	EHYAFK	6	0	1	1	Pyro-glu from E	peptidergic_lambda	12.3316	0.0375887	0.5	66.7	nosignature_nSP_nTM	1	1	NA	0	E(-18.01)HYAFK
TrH2	NA	TrH2_TrispH2_011534	hypothetical_prolactin-2	OG_3381	TrH2,HoiH23		NA	NA	NA	NA	NA	peptidergic_theta	6.27919	0.013382	NA	NA	nosignature_nSP_nTM	NA	NA	NA	NA	NA
TrH2	DeepNovo	TrH2_TrispH2_011535	hypothetical_prolactin-7C1-like	OG_5571	Tadh,TrH2,Hhon,HoiH23	WLNLPEK	7	0.344828	2	0	NA	peptidergic_eta	8.35171	0.115175	0.85	0	nosignature_wSP_nTM	0	0	0	0	WLNLPEK
TrH2	NA	TrH2_TrispH2_011557	NA	OG_4163	TrH2,Hhon,HoiH23		NA	NA	NA	NA	NA	peptidergic_eta	62.4421	0.243099	NA	NA	nosignature_wSP_wTM	NA	NA	NA	NA	NA
TrH2	NA	TrH2_TrispH2_012039	NA	OG_10818	Tadh,TrH2		NA	NA	NA	NA	NA	peptidergic_lambda	15.2696	0.136766	NA	NA	nosignature_wSP_nTM	NA	NA	NA	NA	NA
Hhon	DB Search	Hhon_g03415.t1	SITFamide_precursor	OG_935	Tadh,TrH2,Hhon,HoiH23	Q	13	0.976471	5	0	Pyro-glu from Q;Amidation	peptidergic_zeta	494.167	1.19934	0.35	38.5	signature_wSP_nTM	NA	NA	NA	NA	Q(-17.03)KKKKLFLGLPRF(-0.98)
Hhon	DB Search PD	Hhon_g03415.t1	SITFamide_precursor	OG_935	Tadh,TrH2,Hhon,HoiH23	QKKKKLFLGLPRF	13	0.961538	4	1	1xAmidated [C-Term]; 1xGln->pyro-Glu [N-Term]	peptidergic_zeta	494.167	1.19934	1	NA	signature_wSP_nTM	0	0	1	1	[D].QKKKKLFLGLPRF.[G]
Hhon	DB Search	Hhon_g03415.t1	SITFamide_precursor	OG_935	Tadh,TrH2,Hhon,HoiH23	QKKKKLFLGLPRFGDQD	17	0.870588	5	1	Pyro-glu from Q	peptidergic_zeta	494.167	1.19934	0.4	47.1	signature_wSP_nTM	0	0	1	1	Q(-17.03)KKKKLFLGLPRFGDQD
Hhon	DB Search PD	Hhon_g03415.t1	SITFamide_precursor	OG_935	Tadh,TrH2,Hhon,HoiH23	QKKKKLFLGLPRFGDQD	17	0.833333	4	1	1xGln->pyro-Glu [N-Term]	peptidergic_zeta	494.167	1.19934	1	NA	signature_wSP_nTM	0	0	1	1	[D].QKKKKLFLGLPRFGDQD.[R]
Hhon	DB Search	Hhon_g03415.t1	SITFamide_precursor	OG_935	Tadh,TrH2,Hhon,HoiH23	IPMAVL	6	0.788235	4	1	NA	peptidergic_zeta	494.167	1.19934	0.83	83.3	signature_wSP_nTM	1	1	1	1	IPMAVL
Hhon	DB Search	Hhon_g03415.t1	SITFamide_precursor	OG_935	Tadh,TrH2,Hhon,HoiH23	LPRFGDQD	8	0.764706	2	1	NA	peptidergic_zeta	494.167	1.19934	0.78	100	signature_wSP_nTM	1	1	1	1	LPRFGDQD
Hhon	DB Search PD	Hhon_g03415.t1	SITFamide_precursor	OG_935	Tadh,TrH2,Hhon,HoiH23	LPRFGDQD	8	0.717949	2	1	NA	peptidergic_zeta	494.167	1.19934	1	NA	signature_wSP_nTM	1	1	1	1	[G].LPRFGDQD.[R]
Hhon	DB Search	Hhon_g03415.t1	SITFamide_precursor	OG_935	Tadh,TrH2,Hhon,HoiH23	QDRSAESKLNNKI	13	0.611765	2	1	Pyro-glu from Q	peptidergic_zeta	494.167	1.19934	0.18	53.8	signature_wSP_nTM	0	0	1	0	Q(-17.03)DRSAESKLNNKI
Hhon	DB Search	Hhon_g03415.t1	SITFamide_precursor	OG_935	Tadh,TrH2,Hhon,HoiH23	GANQGIVPR	9	0.470588	2	1	NA	peptidergic_zeta	494.167	1.19934	0.91	77.8	signature_wSP_nTM	0	0	1	0	GANQGIVPR
Hhon	DB Search	Hhon_g03415.t1	SITFamide_precursor	OG_935	Tadh,TrH2,Hhon,HoiH23	LPITF	5	0.470588	2	1	Amidation	peptidergic_zeta	494.167	1.19934	0.57	80	signature_wSP_nTM	0	0	1	2	LPITF(-0.98)
Hhon	DB Search PD	Hhon_g03415.t1	SITFamide_precursor	OG_935	Tadh,TrH2,Hhon,HoiH23	QDRSAESKLNNKI	13	0.435897	1	1	1xGln->pyro-Glu [N-Term]	peptidergic_zeta	494.167	1.19934	1	NA	signature_wSP_nTM	0	0	1	0	[D].QDRSAESKLNNKI.[R]
Hhon	DB Search PD	Hhon_g03415.t1	SITFamide_precursor	OG_935	Tadh,TrH2,Hhon,HoiH23	GANQGIVPR	9	0.346154	2	1	NA	peptidergic_zeta	494.167	1.19934	1	NA	signature_wSP_nTM	0	0	1	0	[R].GANQGIVPR.[S]
Hhon	DB Search PD	Hhon_g04333.t1	WPPF_precursor	OG_1187	Tadh,TrH2,Hhon,HoiH23	QQNKPYN	7	0.358974	1	9	1xGln->pyro-Glu [N-Term]	peptidergic_lambda	905.188	1.46291	1	NA	nosignature_nSP_nTM	4	4	9	5	[DE].QQNKPYN.[G]
Hhon	DB Search	Hhon_g04333.t1	WPPF_precursor	OG_1187	Tadh,TrH2,Hhon,HoiH23	QQNKPYN	7	0.352941	1	9	Pyro-glu from Q	peptidergic_lambda	905.188	1.46291	0.46	71.4	nosignature_nSP_nTM	4	4	9	5	Q(-17.03)QNKPYN
Hhon	DB Search	Hhon_g04334.t1	RWamide_precursor	OG_2934	TrH2,Hhon,HoiH23	Q	14	0.682353	2	0	Pyro-glu from Q;Amidation	peptidergic_alpha	155.402	0.44567	0.44	64.3	nosignature_wSP_nTM	NA	NA	NA	NA	Q(-17.03)PMELQVDHAPPRW(-0.98)
Hhon	DB Search	Hhon_g04334.t1	RWamide_precursor	OG_2934	TrH2,Hhon,HoiH23	VVKDNTAADVSDHS	14	0.6	2	1	NA	peptidergic_alpha	155.402	0.44567	0.72	50	nosignature_wSP_nTM	NA	0	1	0	VVKDNTAADVSDHS
Hhon	DB Search PD	Hhon_g04334.t1	RWamide_precursor	OG_2934	TrH2,Hhon,HoiH23	QPMELQVDHAPPRW	14	0.474359	2	1	1xAmidated [C-Term]; 1xGln->pyro-Glu [N-Term]	peptidergic_alpha	155.402	0.44567	1	NA	nosignature_wSP_nTM	NA	0	1	0	[N].QPMELQVDHAPPRW.[G]
Hhon	DB Search PD	Hhon_g04334.t1	RWamide_precursor	OG_2934	TrH2,Hhon,HoiH23	VVKDNTAADVSDHS	14	0.384615	2	1	NA	peptidergic_alpha	155.402	0.44567	1	NA	nosignature_wSP_nTM	NA	0	1	0	[N].VVKDNTAADVSDHS.[R]
Hhon	DB Search	Hhon_g04334.t1	RWamide_precursor	OG_2934	TrH2,Hhon,HoiH23	AIVIGGLPSSINQANQDDKATTKT	24	0.211765	2	1	NA	peptidergic_alpha	155.402	0.44567	0.5	29.2	nosignature_wSP_nTM	NA	0	1	0	AIVIGGLPSSINQANQDDKATTKT
Hhon	DB Search	Hhon_g04334.t1	RWamide_precursor	OG_2934	TrH2,Hhon,HoiH23	VVKDNTAADVSDHSRFS	17	0.0941176	1	1	NA	peptidergic_alpha	155.402	0.44567	0.47	47.1	nosignature_wSP_nTM	NA	0	1	0	VVKDNTAADVSDHSRFS
Hhon	DB Search PD	Hhon_g04334.t1	RWamide_precursor	OG_2934	TrH2,Hhon,HoiH23	VVKDNTAADVSDHSRFS	17	0.0128205	1	1	NA	peptidergic_alpha	155.402	0.44567	1	NA	nosignature_wSP_nTM	NA	0	1	0	[N].VVKDNTAADVSDHSRFS.[K]
Hhon	DB Search PD	Hhon_g04334.t1	RWamide_precursor	OG_2934	TrH2,Hhon,HoiH23	AIVIGGLPSSINQANQDDKATTKT	24	0.0128205	1	1	NA	peptidergic_alpha	155.402	0.44567	1	NA	nosignature_wSP_nTM	NA	0	1	0	[D].AIVIGGLPSSINQANQDDKATTKT.[N]
Hhon	DB Search PD	Hhon_g04338.t1	FFNPamide_precursor	OG_1189	Tadh,TrH2,Hhon,HoiH23	QFFGQGKR	8	0.0897436	2	22	1xGln->pyro-Glu [N-Term]	peptidergic_gamma	1551.77	2.27787	1	NA	signature_wSP_nTM	0	0	22	9	[DAN].QFFGQGKR.[DEN]
Hhon	DB Search PD	Hhon_g06965.t1	PWN_precursor	OG_1925	Tadh,TrH2,Hhon	SFPIFGHQ	8	0.974359	4	1	NA	peptidergic_delta	2304.78	10.3494	1	NA	nosignature_nSP_nTM	0	0	1	NA	[L].SFPIFGHQ.[K]
Hhon	DB Search	Hhon_g06965.t1	PWN_precursor	OG_1925	Tadh,TrH2,Hhon	SFPIFGHQ	8	0.964706	4	1	NA	peptidergic_delta	2304.78	10.3494	0.54	75	nosignature_nSP_nTM	0	0	1	NA	SFPIFGHQ
Hhon	DB Search PD	Hhon_g06965.t1	PWN_precursor	OG_1925	Tadh,TrH2,Hhon	FPIFGHQ	7	0.948718	1	1	NA	peptidergic_delta	2304.78	10.3494	1	NA	nosignature_nSP_nTM	0	0	1	NA	[S].FPIFGHQ.[K]
Hhon	DB Search	Hhon_g06965.t1	PWN_precursor	OG_1925	Tadh,TrH2,Hhon	FPIFGHQ	7	0.929412	1	1	NA	peptidergic_delta	2304.78	10.3494	0.55	100	nosignature_nSP_nTM	0	0	1	NA	FPIFGHQ
Hhon	DB Search PD	Hhon_g06965.t1	PWN_precursor	OG_1925	Tadh,TrH2,Hhon	QDDSQKPAL	9	0.910256	2	1	1xGln->pyro-Glu [N-Term]	peptidergic_delta	2304.78	10.3494	1	NA	nosignature_nSP_nTM	0	0	1	NA	[R].QDDSQKPAL.[L]
Hhon	DB Search PD	Hhon_g06965.t1	PWN_precursor	OG_1925	Tadh,TrH2,Hhon	LSFPIFGHQ	9	0.897436	2	1	NA	peptidergic_delta	2304.78	10.3494	1	NA	nosignature_nSP_nTM	0	0	1	NA	[L].LSFPIFGHQ.[K]
Hhon	DB Search	Hhon_g06965.t1	PWN_precursor	OG_1925	Tadh,TrH2,Hhon	QDDSQKPAL	9	0.870588	2	1	Pyro-glu from Q	peptidergic_delta	2304.78	10.3494	0.54	77.8	nosignature_nSP_nTM	0	0	1	NA	Q(-17.03)DDSQKPAL
Hhon	DB Search	Hhon_g06965.t1	PWN_precursor	OG_1925	Tadh,TrH2,Hhon	LSFPIFGHQ	9	0.858824	2	1	NA	peptidergic_delta	2304.78	10.3494	0.62	100	nosignature_nSP_nTM	0	0	1	NA	LSFPIFGHQ
Hhon	DB Search PD	Hhon_g06965.t1	PWN_precursor	OG_1925	Tadh,TrH2,Hhon	AELEALLEARR	11	0.833333	1	1	NA	peptidergic_delta	2304.78	10.3494	1	NA	nosignature_nSP_nTM	0	0	1	NA	[R].AELEALLEARR.[Q]
Hhon	DB Search	Hhon_g06965.t1	PWN_precursor	OG_1925	Tadh,TrH2,Hhon	YKAKLEYL	8	0.823529	4	1	NA	peptidergic_delta	2304.78	10.3494	0.54	87.5	nosignature_nSP_nTM	0	0	1	NA	YKAKLEYL
Hhon	DB Search	Hhon_g06965.t1	PWN_precursor	OG_1925	Tadh,TrH2,Hhon	SQKPALLSFPIFGHQ	15	0.8	3	1	NA	peptidergic_delta	2304.78	10.3494	0.65	73.3	nosignature_nSP_nTM	0	0	1	NA	SQKPALLSFPIFGHQ
Hhon	DB Search	Hhon_g06965.t1	PWN_precursor	OG_1925	Tadh,TrH2,Hhon	IKPSKLFWN	9	0.776471	2	1	NA	peptidergic_delta	2304.78	10.3494	0.75	66.7	nosignature_nSP_nTM	0	0	1	NA	IKPSKLFWN
Hhon	DB Search PD	Hhon_g06965.t1	PWN_precursor	OG_1925	Tadh,TrH2,Hhon	YKAKLEYL	8	0.75641	2	1	NA	peptidergic_delta	2304.78	10.3494	1	NA	nosignature_nSP_nTM	0	0	1	NA	[N].YKAKLEYL.[R]
Hhon	DB Search	Hhon_g06965.t1	PWN_precursor	OG_1925	Tadh,TrH2,Hhon	RVEEHDALDNYKAKLEYL	18	0.752941	2	1	NA	peptidergic_delta	2304.78	10.3494	0.14	50	nosignature_nSP_nTM	0	0	1	NA	RVEEHDALDNYKAKLEYL
Hhon	DB Search PD	Hhon_g06965.t1	PWN_precursor	OG_1925	Tadh,TrH2,Hhon	RVEEHDALDNYKAKLEYL	18	0.615385	3	1	NA	peptidergic_delta	2304.78	10.3494	1	NA	nosignature_nSP_nTM	0	0	1	NA	[R].RVEEHDALDNYKAKLEYL.[R]
Hhon	DB Search	Hhon_g06965.t1	PWN_precursor	OG_1925	Tadh,TrH2,Hhon	QDDSQKPA	8	0.611765	2	1	Pyro-glu from Q	peptidergic_delta	2304.78	10.3494	0.36	50	nosignature_nSP_nTM	0	0	1	NA	Q(-17.03)DDSQKPA
Hhon	DB Search	Hhon_g06965.t1	PWN_precursor	OG_1925	Tadh,TrH2,Hhon	NYKAKLEYL	9	0.611765	2	1	NA	peptidergic_delta	2304.78	10.3494	0.6	100	nosignature_nSP_nTM	0	0	1	NA	NYKAKLEYL
Hhon	DB Search	Hhon_g06965.t1	PWN_precursor	OG_1925	Tadh,TrH2,Hhon	VEEHDALDNYKAKLEYL	17	0.6	2	1	NA	peptidergic_delta	2304.78	10.3494	0.58	58.8	nosignature_nSP_nTM	0	0	1	NA	VEEHDALDNYKAKLEYL
Hhon	DB Search	Hhon_g06965.t1	PWN_precursor	OG_1925	Tadh,TrH2,Hhon	RRVEEHDALDNYKAKLEYL	19	0.576471	2	1	NA	peptidergic_delta	2304.78	10.3494	0.02	26.3	nosignature_nSP_nTM	0	0	1	NA	RRVEEHDALDNYKAKLEYL
Hhon	DB Search	Hhon_g06965.t1	PWN_precursor	OG_1925	Tadh,TrH2,Hhon	KPSKLFWN	8	0.564706	3	1	NA	peptidergic_delta	2304.78	10.3494	0.57	100	nosignature_nSP_nTM	0	0	1	NA	KPSKLFWN
Hhon	DB Search PD	Hhon_g06965.t1	PWN_precursor	OG_1925	Tadh,TrH2,Hhon	QDDSQKPA	8	0.512821	1	1	1xGln->pyro-Glu [N-Term]	peptidergic_delta	2304.78	10.3494	1	NA	nosignature_nSP_nTM	0	0	1	NA	[R].QDDSQKPA.[L]
Hhon	DB Search PD	Hhon_g06965.t1	PWN_precursor	OG_1925	Tadh,TrH2,Hhon	NYKAKLEYL	9	0.461538	2	1	NA	peptidergic_delta	2304.78	10.3494	1	NA	nosignature_nSP_nTM	0	0	1	NA	[D].NYKAKLEYL.[R]
Hhon	DB Search	Hhon_g06965.t1	PWN_precursor	OG_1925	Tadh,TrH2,Hhon	HDALDNYKAKLEYL	14	0.447059	1	1	NA	peptidergic_delta	2304.78	10.3494	0.61	28.6	nosignature_nSP_nTM	0	0	1	NA	HDALDNYKAKLEYL
Hhon	DB Search	Hhon_g06965.t1	PWN_precursor	OG_1925	Tadh,TrH2,Hhon	KPALL	5	0.435294	2	1	NA	peptidergic_delta	2304.78	10.3494	0.24	60	nosignature_nSP_nTM	0	0	1	NA	KPALL
Hhon	DB Search	Hhon_g06965.t1	PWN_precursor	OG_1925	Tadh,TrH2,Hhon	ALDNYKAKLEYL	12	0.423529	1	1	NA	peptidergic_delta	2304.78	10.3494	0.4	58.3	nosignature_nSP_nTM	0	0	1	NA	ALDNYKAKLEYL
Hhon	DB Search PD	Hhon_g06965.t1	PWN_precursor	OG_1925	Tadh,TrH2,Hhon	RRVEEHDALDNYKAKLEYL	19	0.397436	2	1	NA	peptidergic_delta	2304.78	10.3494	1	NA	nosignature_nSP_nTM	0	0	1	NA	[C].RRVEEHDALDNYKAKLEYL.[R]
Hhon	DB Search PD	Hhon_g06965.t1	PWN_precursor	OG_1925	Tadh,TrH2,Hhon	HDALDNYKAKLEYL	14	0.320513	1	1	NA	peptidergic_delta	2304.78	10.3494	1	NA	nosignature_nSP_nTM	0	0	1	NA	[E].HDALDNYKAKLEYL.[R]
Hhon	DB Search PD	Hhon_g06965.t1	PWN_precursor	OG_1925	Tadh,TrH2,Hhon	ALDNYKAKLEYL	12	0.307692	1	1	NA	peptidergic_delta	2304.78	10.3494	1	NA	nosignature_nSP_nTM	0	0	1	NA	[D].ALDNYKAKLEYL.[R]
Hhon	DB Search PD	Hhon_g06965.t1	PWN_precursor	OG_1925	Tadh,TrH2,Hhon	VEEHDALDNYKAKLEYL	17	0.269231	1	1	NA	peptidergic_delta	2304.78	10.3494	1	NA	nosignature_nSP_nTM	0	0	1	NA	[R].VEEHDALDNYKAKLEYL.[R]
Hhon	DB Search PD	Hhon_g06965.t1	PWN_precursor	OG_1925	Tadh,TrH2,Hhon	SQKPALLSFPIFGHQ	15	0.25641	2	1	NA	peptidergic_delta	2304.78	10.3494	1	NA	nosignature_nSP_nTM	0	0	1	NA	[D].SQKPALLSFPIFGHQ.[K]
Hhon	DB Search PD	Hhon_g06965.t1	PWN_precursor	OG_1925	Tadh,TrH2,Hhon	KPSKLFWN	8	0.153846	1	1	NA	peptidergic_delta	2304.78	10.3494	1	NA	nosignature_nSP_nTM	0	0	1	NA	[I].KPSKLFWN.[K]
Hhon	DB Search	Hhon_g00017.t1	NA	OG_8221	Hhon	ETLPP	5	0.352941	1	1	NA	peptidergic_mu_like	14.5738	0.457029	0.1	20	nosignature_nSP_wTM	NA	NA	1	NA	ETLPP
Hhon	NA	Hhon_g00018.t1	NA	OG_3904	Hhon,HoiH23		NA	NA	NA	NA	NA	peptidergic_kappa	5.83083	0.0386875	NA	NA	nosignature_nSP_wTM	NA	NA	NA	NA	NA
Hhon	NA	Hhon_g00021.t1	NA	OG_10	Tadh,Hhon		NA	NA	NA	NA	NA	peptidergic_mu_like	7.2888	0.0573691	NA	NA	nosignature_nSP_nTM	NA	NA	NA	NA	NA
Hhon	DB Search	Hhon_g00070.t1	NA	OG_23	Tadh,TrH2,Hhon,HoiH23	KAPLL	5	0.435294	2	2	NA	peptidergic_alpha	8.81401	0.0772728	0.04	60	nosignature_nSP_wTM	0	0	2	1	KAPLL
Hhon	NA	Hhon_g00183.t1	NA	OG_3893	Tadh,TrH2,Hhon,HoiH23		NA	NA	NA	NA	NA	peptidergic_theta_like	12.0571	0.278356	NA	NA	signature_nSP_nTM	NA	NA	NA	NA	NA
Hhon	NA	Hhon_g00228.t1	NA	OG_3252	Hhon,HoiH23		NA	NA	NA	NA	NA	peptidergic_delta	8.91441	0.0726146	NA	NA	nosignature_nSP_nTM	NA	NA	NA	NA	NA
Hhon	NA	Hhon_g00229.t1	NA	OG_8377	Hhon,HoiH23		NA	NA	NA	NA	NA	peptidergic_iota	41.5751	0.441328	NA	NA	nosignature_nSP_nTM	NA	NA	NA	NA	NA
Hhon	NA	Hhon_g00236.t1	NA	OG_72	Hhon		NA	NA	NA	NA	NA	peptidergic_alpha	5.70212	0.603042	NA	NA	nosignature_nSP_wTM	NA	NA	NA	NA	NA
Hhon	DB Search	Hhon_g00251.t1	NA	OG_2921	Hhon,HoiH23	LPDRGLNALKASFDGNRE	18	0.352941	2	1	NA	peptidergic_other_2	19.2428	0.13081	0.79	16.7	nosignature_wSP_nTM	NA	NA	1	0	LPDRGLNALKASFDGNRE
Hhon	DB Search	Hhon_g00251.t1	NA	OG_2921	Hhon,HoiH23	GLNALKASFDGNRE	14	0.247059	1	1	NA	peptidergic_other_2	19.2428	0.13081	0.53	35.7	nosignature_wSP_nTM	NA	NA	1	0	GLNALKASFDGNRE
Hhon	DB Search PD	Hhon_g00251.t1	NA	OG_2921	Hhon,HoiH23	GLNALKASFDGNRE	14	0.102564	1	1	NA	peptidergic_other_2	19.2428	0.13081	1	NA	nosignature_wSP_nTM	NA	NA	1	0	[R].GLNALKASFDGNRE.[R]
Hhon	DB Search PD	Hhon_g00251.t1	NA	OG_2921	Hhon,HoiH23	SANIPFER	8	0.102564	1	30	NA	peptidergic_other_2	19.2428	0.13081	1	NA	nosignature_wSP_nTM	NA	NA	30	20	[R].SANIPFER.[S]
Hhon	DB Search PD	Hhon_g00251.t1	NA	OG_2921	Hhon,HoiH23	LPDRGLNALKASFDGNRE	18	0.0128205	2	1	NA	peptidergic_other_2	19.2428	0.13081	1	NA	nosignature_wSP_nTM	NA	NA	1	0	[D].LPDRGLNALKASFDGNRE.[R]
Hhon	DB Search	Hhon_g00334.t1	NA	OG_7698	Tadh,TrH2,Hhon,HoiH23	ITVDG	5	0.8	1	1	NA	peptidergic_alpha	411.534	0.625434	0.59	100	nosignature_wSP_wTM	0	0	1	0	ITVDG
Hhon	DB Search	Hhon_g00335.t1	NA	OG_7697	Tadh,TrH2,Hhon,HoiH23	VSACG	5	0.4	1	1	NA	peptidergic_alpha	39.746	0.154069	0.77	60	nosignature_wSP_nTM	1	1	1	1	VSACG
Hhon	NA	Hhon_g00468.t1	NA	OG_146	Hhon		NA	NA	NA	NA	NA	peptidergic_alpha	7.24354	0.0351561	NA	NA	nosignature_nSP_wTM	NA	NA	NA	NA	NA
Hhon	DeepNovo	Hhon_g00531.t1	NA	OG_5527	Hhon	AKGSLPLTK	9	0.117647	1	0	NA	peptidergic_eta	6.05424	0.0468757	0.63	100	nosignature_nSP_nTM	NA	NA	0	NA	AKGSLPLTK
Hhon	DB Search	Hhon_g00782.t1	NA	OG_6581	Hhon	IAALA	5	0.470588	1	1	NA	peptidergic_other_2	7.56011	0.0495188	0.5	40	nosignature_wSP_wTM	NA	NA	1	NA	IAALA
Hhon	NA	Hhon_g00987.t1	NA	OG_269	Hhon		NA	NA	NA	NA	NA	peptidergic_alpha	5.29446	0.0495188	NA	NA	signature_nSP_nTM	NA	NA	NA	NA	NA
Hhon	NA	Hhon_g00991.t1	NA	OG_8878	Hhon		NA	NA	NA	NA	NA	peptidergic_kappa	30.0219	0.169655	NA	NA	nosignature_nSP_nTM	NA	NA	NA	NA	NA
Hhon	DB Search	Hhon_g01311.t1	NA	OG_2924	Hhon,HoiH23	PSKINSNDLLAY	12	0.823529	2	1	NA	peptidergic_mu_like	605.578	2.39341	0.67	83.3	nosignature_nSP_nTM	NA	NA	1	0	PSKINSNDLLAY
Hhon	DB Search	Hhon_g01311.t1	NA	OG_2924	Hhon,HoiH23	GRVVRPSKINSNDLLAY	17	0.811765	4	1	NA	peptidergic_mu_like	605.578	2.39341	0.14	41.2	nosignature_nSP_nTM	NA	NA	1	0	GRVVRPSKINSNDLLAY
Hhon	DB Search	Hhon_g01311.t1	NA	OG_2924	Hhon,HoiH23	AAINKANLKPFEYQDGSKQD	20	0.811765	4	1	NA	peptidergic_mu_like	605.578	2.39341	0.56	70	nosignature_nSP_nTM	NA	NA	1	0	AAINKANLKPFEYQDGSKQD
Hhon	DB Search	Hhon_g01311.t1	NA	OG_2924	Hhon,HoiH23	AINKANLKPFEYQDGSKQD	19	0.8	4	1	NA	peptidergic_mu_like	605.578	2.39341	0.6	68.4	nosignature_nSP_nTM	NA	NA	1	0	AINKANLKPFEYQDGSKQD
Hhon	DB Search PD	Hhon_g01311.t1	NA	OG_2924	Hhon,HoiH23	PSKINSNDLLAY	12	0.75641	2	1	NA	peptidergic_mu_like	605.578	2.39341	1	NA	nosignature_nSP_nTM	NA	NA	1	0	[R].PSKINSNDLLAY.[R]
Hhon	DB Search	Hhon_g01311.t1	NA	OG_2924	Hhon,HoiH23	INKANLKPFEYQDGSKQD	18	0.694118	3	1	NA	peptidergic_mu_like	605.578	2.39341	0.62	77.8	nosignature_nSP_nTM	NA	NA	1	0	INKANLKPFEYQDGSKQD
Hhon	DB Search PD	Hhon_g01311.t1	NA	OG_2924	Hhon,HoiH23	AAINKANLKPFEYQDGSKQD	20	0.692308	3	1	NA	peptidergic_mu_like	605.578	2.39341	1	NA	nosignature_nSP_nTM	NA	NA	1	0	[R].AAINKANLKPFEYQDGSKQD.[R]
Hhon	DB Search PD	Hhon_g01311.t1	NA	OG_2924	Hhon,HoiH23	AINKANLKPFEYQDGSKQD	19	0.641026	3	1	NA	peptidergic_mu_like	605.578	2.39341	1	NA	nosignature_nSP_nTM	NA	NA	1	0	[A].AINKANLKPFEYQDGSKQD.[R]
Hhon	DB Search	Hhon_g01311.t1	NA	OG_2924	Hhon,HoiH23	VVRPSKINSNDLLAY	15	0.635294	1	1	NA	peptidergic_mu_like	605.578	2.39341	0.13	53.3	nosignature_nSP_nTM	NA	NA	1	0	VVRPSKINSNDLLAY
Hhon	DB Search	Hhon_g01311.t1	NA	OG_2924	Hhon,HoiH23	KINSNDLLAY	10	0.6	2	1	NA	peptidergic_mu_like	605.578	2.39341	0.62	60	nosignature_nSP_nTM	NA	NA	1	0	KINSNDLLAY
Hhon	DB Search PD	Hhon_g01311.t1	NA	OG_2924	Hhon,HoiH23	VVRPSKINSNDLLAY	15	0.525641	1	1	NA	peptidergic_mu_like	605.578	2.39341	1	NA	nosignature_nSP_nTM	NA	NA	1	0	[R].VVRPSKINSNDLLAY.[R]
Hhon	DB Search	Hhon_g01311.t1	NA	OG_2924	Hhon,HoiH23	PSKINSNDLL	10	0.4	1	1	NA	peptidergic_mu_like	605.578	2.39341	0.7	80	nosignature_nSP_nTM	NA	NA	1	0	PSKINSNDLL
Hhon	DB Search PD	Hhon_g01311.t1	NA	OG_2924	Hhon,HoiH23	INKANLKPFEYQDGSKQD	18	0.397436	2	1	NA	peptidergic_mu_like	605.578	2.39341	1	NA	nosignature_nSP_nTM	NA	NA	1	0	[A].INKANLKPFEYQDGSKQD.[R]
Hhon	DB Search PD	Hhon_g01311.t1	NA	OG_2924	Hhon,HoiH23	PSKINSNDLL	10	0.358974	1	1	NA	peptidergic_mu_like	605.578	2.39341	1	NA	nosignature_nSP_nTM	NA	NA	1	0	[R].PSKINSNDLL.[A]
Hhon	DB Search	Hhon_g01311.t1	NA	OG_2924	Hhon,HoiH23	ANLKPFEYQDGSKQD	15	0.329412	2	1	NA	peptidergic_mu_like	605.578	2.39341	0.78	73.3	nosignature_nSP_nTM	NA	NA	1	0	ANLKPFEYQDGSKQD
Hhon	DB Search	Hhon_g01311.t1	NA	OG_2924	Hhon,HoiH23	ANLKPFEYQDGS	12	0.164706	1	1	NA	peptidergic_mu_like	605.578	2.39341	0.73	16.7	nosignature_nSP_nTM	NA	NA	1	1	ANLKPFEYQDGS
Hhon	DB Search PD	Hhon_g01311.t1	NA	OG_2924	Hhon,HoiH23	ANLKPFEYQDGSKQD	15	0.115385	2	1	NA	peptidergic_mu_like	605.578	2.39341	1	NA	nosignature_nSP_nTM	NA	NA	1	0	[K].ANLKPFEYQDGSKQD.[R]
Hhon	DB Search	Hhon_g01311.t1	NA	OG_2924	Hhon,HoiH23	PSKINSNDLLA	11	0.0470588	1	1	NA	peptidergic_mu_like	605.578	2.39341	0.8	9.1	nosignature_nSP_nTM	NA	NA	1	0	PSKINSNDLLA
Hhon	NA	Hhon_g01333.t1	NA	OG_4988	Hhon,HoiH23		NA	NA	NA	NA	NA	peptidergic_theta_like	13.2429	0.0608512	NA	NA	nosignature_nSP_nTM	NA	NA	NA	NA	NA
Hhon	NA	Hhon_g01488.t1	NA	OG_407	Hhon		NA	NA	NA	NA	NA	peptidergic_theta	5.86499	0.027583	NA	NA	signature_wSP_wTM	NA	NA	NA	NA	NA
Hhon	NA	Hhon_g01528.t1	NA	OG_6307	Hhon		NA	NA	NA	NA	NA	epithelia_gland_like	5.6527	0.243224	NA	NA	signature_nSP_nTM	NA	NA	NA	NA	NA
Hhon	DB Search	Hhon_g01602.t1	NA	OG_443	Hhon,HoiH23	AIKNNGLQQSKDWPTYDGNKFGAN	24	0.823529	2	1	NA	peptidergic_mu_like	136.454	0.437063	0.64	41.7	nosignature_wSP_nTM	NA	NA	1	0	AIKNNGLQQSKDWPTYDGNKFGAN
Hhon	DB Search PD	Hhon_g01602.t1	NA	OG_443	Hhon,HoiH23	AIKNNGLQQSKDWPTYDGNKFGAN	24	0.74359	2	1	NA	peptidergic_mu_like	136.454	0.437063	1	NA	nosignature_wSP_nTM	NA	NA	1	0	[M].AIKNNGLQQSKDWPTYDGNKFGAN.[R]
Hhon	DB Search	Hhon_g01602.t1	NA	OG_443	Hhon,HoiH23	QQSKDWPTYDGNKFGAN	17	0.741176	2	1	Pyro-glu from Q	peptidergic_mu_like	136.454	0.437063	0.4	47.1	nosignature_wSP_nTM	NA	NA	1	0	Q(-17.03)QSKDWPTYDGNKFGAN
Hhon	DB Search	Hhon_g01602.t1	NA	OG_443	Hhon,HoiH23	IGGPSYSSYKSTTNYNT	17	0.588235	2	1	NA	peptidergic_mu_like	136.454	0.437063	0.58	88.2	nosignature_wSP_nTM	NA	NA	1	0	IGGPSYSSYKSTTNYNT
Hhon	DB Search	Hhon_g01602.t1	NA	OG_443	Hhon,HoiH23	IKNNGLQQSKDWPTYDGNKFGAN	23	0.517647	1	1	NA	peptidergic_mu_like	136.454	0.437063	0.63	39.1	nosignature_wSP_nTM	NA	NA	1	0	IKNNGLQQSKDWPTYDGNKFGAN
Hhon	DB Search PD	Hhon_g01602.t1	NA	OG_443	Hhon,HoiH23	QQSKDWPTYDGNKFGAN	17	0.474359	2	1	1xGln->pyro-Glu [N-Term]	peptidergic_mu_like	136.454	0.437063	1	NA	nosignature_wSP_nTM	NA	NA	1	0	[L].QQSKDWPTYDGNKFGAN.[R]
Hhon	DB Search PD	Hhon_g01602.t1	NA	OG_443	Hhon,HoiH23	IGGPSYSSYKSTTNYNT	17	0.333333	2	1	NA	peptidergic_mu_like	136.454	0.437063	1	NA	nosignature_wSP_nTM	NA	NA	1	0	[S].IGGPSYSSYKSTTNYNT.[R]
Hhon	Homolog	Hhon_g01602.t1	NA	OG_443	Hhon,HoiH23	SISGPSYNSYKSTTNYNT	18	0.329412	2	0	NA	peptidergic_mu_like	136.454	0.437063	0.5	44.4	nosignature_wSP_nTM	NA	NA	0	0	SISGPSYNSYKSTTNYNT
Hhon	DB Search PD	Hhon_g01602.t1	NA	OG_443	Hhon,HoiH23	IKNNGLQQSKDWPTYDGNKFGAN	23	0.282051	1	1	NA	peptidergic_mu_like	136.454	0.437063	1	NA	nosignature_wSP_nTM	NA	NA	1	0	[A].IKNNGLQQSKDWPTYDGNKFGAN.[R]
Hhon	DB Search	Hhon_g01602.t1	NA	OG_443	Hhon,HoiH23	IGGPSYSS	8	0.247059	1	1	NA	peptidergic_mu_like	136.454	0.437063	0.8	75	nosignature_wSP_nTM	NA	NA	1	0	IGGPSYSS
Hhon	DB Search	Hhon_g01602.t1	NA	OG_443	Hhon,HoiH23	IGGPSYSSY	9	0.223529	1	1	NA	peptidergic_mu_like	136.454	0.437063	0.75	77.8	nosignature_wSP_nTM	NA	NA	1	0	IGGPSYSSY
Hhon	DB Search	Hhon_g01602.t1	NA	OG_443	Hhon,HoiH23	SIGGPSYSSYKSTTNYNT	18	0.176471	2	1	NA	peptidergic_mu_like	136.454	0.437063	0.51	5.6	nosignature_wSP_nTM	NA	NA	1	0	SIGGPSYSSYKSTTNYNT
Hhon	DB Search	Hhon_g01602.t1	NA	OG_443	Hhon,HoiH23	WPTYDGNKFGAN	12	0.164706	2	1	NA	peptidergic_mu_like	136.454	0.437063	0.59	58.3	nosignature_wSP_nTM	NA	NA	1	0	WPTYDGNKFGAN
Hhon	DB Search	Hhon_g01602.t1	NA	OG_443	Hhon,HoiH23	IQVISGNIRDA	11	0.117647	1	1	NA	peptidergic_mu_like	136.454	0.437063	0.74	27.3	nosignature_wSP_nTM	NA	NA	1	0	IQVISGNIRDA
Hhon	DB Search	Hhon_g01602.t1	NA	OG_443	Hhon,HoiH23	GVEKSIGGPSYSSYKSTTNYNT	22	0.0705882	1	1	NA	peptidergic_mu_like	136.454	0.437063	0.6	13.6	nosignature_wSP_nTM	NA	NA	1	0	GVEKSIGGPSYSSYKSTTNYNT
Hhon	DB Search	Hhon_g01602.t1	NA	OG_443	Hhon,HoiH23	AIKNNGLQQS	10	0.0470588	1	1	NA	peptidergic_mu_like	136.454	0.437063	0.42	30	nosignature_wSP_nTM	NA	NA	1	0	AIKNNGLQQS
Hhon	DB Search PD	Hhon_g01602.t1	NA	OG_443	Hhon,HoiH23	WPTYDGNKFGAN	12	0.0128205	1	1	NA	peptidergic_mu_like	136.454	0.437063	1	NA	nosignature_wSP_nTM	NA	NA	1	0	[D].WPTYDGNKFGAN.[R]
Hhon	DB Search PD	Hhon_g01602.t1	NA	OG_443	Hhon,HoiH23	GVEKSIGGPSYSSYKSTTNYNT	22	0.0128205	1	1	NA	peptidergic_mu_like	136.454	0.437063	1	NA	nosignature_wSP_nTM	NA	NA	1	0	[R].GVEKSIGGPSYSSYKSTTNYNT.[R]
Hhon	DB Search	Hhon_g01602.t1	NA	OG_443	Hhon,HoiH23	GLQQSKDWPTYDGNKFGAN	19	0	1	1	NA	peptidergic_mu_like	136.454	0.437063	0.64	21.1	nosignature_wSP_nTM	NA	NA	1	0	GLQQSKDWPTYDGNKFGAN
Hhon	NA	Hhon_g01705.t1	NA	OG_4163	TrH2,Hhon,HoiH23		NA	NA	NA	NA	NA	peptidergic_other_1	384.749	1.23844	NA	NA	nosignature_wSP_nTM	NA	NA	NA	NA	NA
Hhon	DB Search PD	Hhon_g01706.t1	NA	OG_467	Hhon	QLYIQKHI	8	0.948718	3	1	1xGln->pyro-Glu [N-Term]	peptidergic_epsilon	549.978	5.01869	1	NA	nosignature_wSP_wTM	NA	NA	1	NA	[A].QLYIQKHI.[K]
Hhon	DB Search	Hhon_g01706.t1	NA	OG_467	Hhon	QLYIQKHI	8	0.941176	3	1	Pyro-glu from Q	peptidergic_epsilon	549.978	5.01869	0.41	75	nosignature_wSP_wTM	NA	NA	1	NA	Q(-17.03)LYIQKHI
Hhon	DB Search	Hhon_g01706.t1	NA	OG_467	Hhon	NPLAQLYIQKHI	12	0.823529	4	1	NA	peptidergic_epsilon	549.978	5.01869	0.52	83.3	nosignature_wSP_wTM	NA	NA	1	NA	NPLAQLYIQKHI
Hhon	DB Search PD	Hhon_g01706.t1	NA	OG_467	Hhon	NPLAQLYIQKHI	12	0.769231	4	1	NA	peptidergic_epsilon	549.978	5.01869	1	NA	nosignature_wSP_wTM	NA	NA	1	NA	[Y].NPLAQLYIQKHI.[K]
Hhon	DeepNovo	Hhon_g01706.t1	NA	OG_467	Hhon	ESTSVKHQNF	10	0.482353	1	0	NA	peptidergic_epsilon	549.978	5.01869	0.33	80	nosignature_wSP_wTM	NA	NA	0	NA	ESTSVKHQNF
Hhon	DB Search	Hhon_g01706.t1	NA	OG_467	Hhon	NPLAQ	5	0.258824	2	1	NA	peptidergic_epsilon	549.978	5.01869	0.79	80	nosignature_wSP_wTM	NA	NA	1	NA	NPLAQ
Hhon	DB Search PD	Hhon_g01709.t1	hypothetical_WTNamide	OG_468	TrH2,Hhon,HoiH23	FLEHLPEITHSQA	13	0.179487	1	1	NA	peptidergic_gamma	348.09	1.20468	1	NA	nosignature_wSP_nTM	NA	1	1	1	[D].FLEHLPEITHSQA.[R]
Hhon	DB Search PD	Hhon_g01770.t1	hypothetical_vasoactive_intestinal_peptide-like	OG_486	Tadh,Hhon,HoiH23	AISRLANVGI	10	0.0128205	1	1	NA	peptidergic_beta	1388.66	44.2263	1	NA	nosignature_wSP_nTM	1	NA	1	1	[R].AISRLANVGI.[C]
Hhon	DB Search	Hhon_g01797.t1	NA	OG_7107	Hhon	VMPTVAP	7	0.811765	1	1	NA	peptidergic_eta	5.51635	0.412657	0.68	71.4	nosignature_nSP_wTM	NA	NA	1	NA	VMPTVAP
Hhon	DB Search	Hhon_g01797.t1	NA	OG_7107	Hhon	IGVID	5	0.188235	1	1	NA	peptidergic_eta	5.51635	0.412657	0.86	20	nosignature_nSP_wTM	NA	NA	1	NA	IGVID
Hhon	DB Search	Hhon_g01888.t1	NA	OG_513	Hhon	SGGLS	5	0.305882	1	1	NA	peptidergic_delta	7.52573	0.0605122	0.52	60	nosignature_nSP_nTM	NA	NA	1	NA	SGGLS
Hhon	DeepNovo	Hhon_g01888.t1	NA	OG_513	Hhon	EKNTLSAQFR	10	0.247059	1	0	NA	peptidergic_delta	7.52573	0.0605122	0.81	100	nosignature_nSP_nTM	NA	NA	0	NA	EKNTLSAQFR
Hhon	NA	Hhon_g01911.t1	NA	OG_3859	Hhon		NA	NA	NA	NA	NA	epithelia_ventral	6.63697	0.187601	NA	NA	signature_nSP_nTM	NA	NA	NA	NA	NA
Hhon	NA	Hhon_g02044.t1	hypothetical_PRGamide	OG_4604	TrH2,Hhon,HoiH23		NA	NA	NA	NA	NA	peptidergic_mu_like	279.98	7.42155	NA	NA	nosignature_wSP_wTM	NA	NA	NA	NA	NA
Hhon	NA	Hhon_g02045.t1	hypothetical_PRGamide	OG_4604	TrH2,Hhon,HoiH23		NA	NA	NA	NA	NA	peptidergic_mu	173.238	1.14663	NA	NA	nosignature_nSP_wTM	NA	NA	NA	NA	NA
Hhon	NA	Hhon_g02046.t1	hypothetical_DGEamide	OG_4605	Tadh,TrH2,Hhon,HoiH23		NA	NA	NA	NA	NA	peptidergic_mu	128.302	0.510974	NA	NA	nosignature_wSP_wTM	NA	NA	NA	NA	NA
Hhon	NA	Hhon_g02106.t1	NA	OG_5697	Hhon		NA	NA	NA	NA	NA	peptidergic_alpha	5.99081	0.0792552	NA	NA	nosignature_nSP_nTM	NA	NA	NA	NA	NA
Hhon	NA	Hhon_g02346.t1	NA	OG_3934	Tadh,TrH2,Hhon,HoiH23		NA	NA	NA	NA	NA	peptidergic_mu_like	8.565	0.0362516	NA	NA	nosignature_nSP_wTM	NA	NA	NA	NA	NA
Hhon	NA	Hhon_g02436.t1	NA	OG_645	Hhon		NA	NA	NA	NA	NA	peptidergic_alpha	5.09219	0.0469318	NA	NA	nosignature_nSP_nTM	NA	NA	NA	NA	NA
Hhon	DB Search	Hhon_g02703.t1	NA	OG_4286	Hhon	AAEIL	5	0.588235	1	1	NA	peptidergic_mu	5.47923	0.0386875	0.64	60	signature_nSP_wTM	NA	NA	1	NA	AAEIL
Hhon	NA	Hhon_g03179.t1	NA	OG_862	Tadh,TrH2,Hhon,HoiH23		NA	NA	NA	NA	NA	peptidergic_zeta	18.1304	0.101016	NA	NA	nosignature_nSP_nTM	NA	NA	NA	NA	NA
Hhon	NA	Hhon_g03248.t1	NA	OG_886	Hhon		NA	NA	NA	NA	NA	peptidergic_iota	5.43056	0.0200805	NA	NA	nosignature_nSP_wTM	NA	NA	NA	NA	NA
Hhon	DB Search	Hhon_g03345.t1	NA	OG_910	Tadh,TrH2,Hhon,HoiH23	QHKSFI	6	0.941176	2	1	Pyro-glu from Q	peptidergic_lambda	6.56813	0.402712	0.51	66.7	signature_nSP_wTM	0	0	1	1	Q(-17.03)HKSFI
Hhon	DB Search	Hhon_g03345.t1	NA	OG_910	Tadh,TrH2,Hhon,HoiH23	QYNVFHSQD	9	0.929412	1	1	Pyro-glu from Q	peptidergic_lambda	6.56813	0.402712	0.33	44.4	signature_nSP_wTM	0	0	1	0	Q(-17.03)YNVFHSQD
Hhon	DB Search	Hhon_g03345.t1	NA	OG_910	Tadh,TrH2,Hhon,HoiH23	QHKSFIKNPE	10	0.823529	3	1	Pyro-glu from Q	peptidergic_lambda	6.56813	0.402712	0.37	60	signature_nSP_wTM	0	0	1	1	Q(-17.03)HKSFIKNPE
Hhon	DB Search	Hhon_g03345.t1	NA	OG_910	Tadh,TrH2,Hhon,HoiH23	QYNVFHSQDR	10	0.8	5	1	Pyro-glu from Q	peptidergic_lambda	6.56813	0.402712	0.42	60	signature_nSP_wTM	0	0	1	0	Q(-17.03)YNVFHSQDR
Hhon	DB Search PD	Hhon_g03345.t1	NA	OG_910	Tadh,TrH2,Hhon,HoiH23	QHKSFIKNPE	10	0.769231	2	1	1xGln->pyro-Glu [N-Term]	peptidergic_lambda	6.56813	0.402712	1	NA	signature_nSP_wTM	0	0	1	1	[V].QHKSFIKNPE.[R]
Hhon	DB Search	Hhon_g03345.t1	NA	OG_910	Tadh,TrH2,Hhon,HoiH23	QYNVFHSQDRHNGAYAV	17	0.717647	2	1	Pyro-glu from Q	peptidergic_lambda	6.56813	0.402712	0.29	47.1	signature_nSP_wTM	0	0	1	0	Q(-17.03)YNVFHSQDRHNGAYAV
Hhon	DB Search	Hhon_g03345.t1	NA	OG_910	Tadh,TrH2,Hhon,HoiH23	QDRHNGAYAV	10	0.694118	3	1	Pyro-glu from Q	peptidergic_lambda	6.56813	0.402712	0.31	70	signature_nSP_wTM	0	0	1	0	Q(-17.03)DRHNGAYAV
Hhon	DB Search PD	Hhon_g03345.t1	NA	OG_910	Tadh,TrH2,Hhon,HoiH23	QYNVFHSQDR	10	0.641026	4	1	1xGln->pyro-Glu [N-Term]	peptidergic_lambda	6.56813	0.402712	1	NA	signature_nSP_wTM	0	0	1	0	[R].QYNVFHSQDR.[H]
Hhon	DB Search PD	Hhon_g03345.t1	NA	OG_910	Tadh,TrH2,Hhon,HoiH23	QDRHNGAYAV	10	0.551282	2	1	1xGln->pyro-Glu [N-Term]	peptidergic_lambda	6.56813	0.402712	1	NA	signature_nSP_wTM	0	0	1	0	[S].QDRHNGAYAV.[R]
Hhon	DB Search PD	Hhon_g03345.t1	NA	OG_910	Tadh,TrH2,Hhon,HoiH23	QYNVFHSQDRHNGAYAV	17	0.525641	1	1	1xGln->pyro-Glu [N-Term]	peptidergic_lambda	6.56813	0.402712	1	NA	signature_nSP_wTM	0	0	1	0	[R].QYNVFHSQDRHNGAYAV.[R]
Hhon	DB Search	Hhon_g03345.t1	NA	OG_910	Tadh,TrH2,Hhon,HoiH23	HNGAYAV	7	0.294118	2	1	NA	peptidergic_lambda	6.56813	0.402712	0.58	71.4	signature_nSP_wTM	0	0	1	0	HNGAYAV
Hhon	DB Search	Hhon_g03345.t1	NA	OG_910	Tadh,TrH2,Hhon,HoiH23	QYNVFHSQDRH	11	0.105882	1	1	Pyro-glu from Q	peptidergic_lambda	6.56813	0.402712	0.33	45.5	signature_nSP_wTM	0	0	1	0	Q(-17.03)YNVFHSQDRH
Hhon	DB Search	Hhon_g03345.t1	NA	OG_910	Tadh,TrH2,Hhon,HoiH23	QYNVFHSQ	8	0.0352941	1	1	Pyro-glu from Q	peptidergic_lambda	6.56813	0.402712	0.39	25	signature_nSP_wTM	0	0	1	0	Q(-17.03)YNVFHSQ
Hhon	DB Search PD	Hhon_g03345.t1	NA	OG_910	Tadh,TrH2,Hhon,HoiH23	QHKSFIK	7	0.0128205	1	1	1xGln->pyro-Glu [N-Term]	peptidergic_lambda	6.56813	0.402712	1	NA	signature_nSP_wTM	0	0	1	1	[V].QHKSFIK.[N]
Hhon	DB Search PD	Hhon_g03345.t1	NA	OG_910	Tadh,TrH2,Hhon,HoiH23	QYNVFHSQDRH	11	0.0128205	1	1	1xGln->pyro-Glu [N-Term]	peptidergic_lambda	6.56813	0.402712	1	NA	signature_nSP_wTM	0	0	1	0	[R].QYNVFHSQDRH.[N]
Hhon	DB Search	Hhon_g03345.t1	NA	OG_910	Tadh,TrH2,Hhon,HoiH23	Q	17	0	1	0	Pyro-glu from Q;Amidation	peptidergic_lambda	6.56813	0.402712	0.21	41.2	signature_nSP_wTM	NA	NA	NA	NA	Q(-17.03)YNVFHSQDRHNGAYAV(-0.98)
Hhon	Homolog	Hhon_g03414.t1	NA	OG_934	Hhon	QSKLAEGSTKNLI	13	0.505882	3	1	Pyro-glu from Q	peptidergic_gamma_like	34.1797	0.121497	0.48	61.5	nosignature_wSP_nTM	NA	NA	1	NA	Q(-17.03)SKLAEGSTKNLI
Hhon	DB Search	Hhon_g03414.t1	NA	OG_934	Hhon	QSKLAEGSAKNLI	13	0.482353	3	1	Pyro-glu from Q	peptidergic_gamma_like	34.1797	0.121497	0.48	61.5	nosignature_wSP_nTM	NA	NA	1	NA	Q(-17.03)SKLAEGSAKNLI
Hhon	DB Search PD	Hhon_g03414.t1	NA	OG_934	Hhon	QSKLAEGSAKNLI	13	0.307692	2	1	1xGln->pyro-Glu [N-Term]	peptidergic_gamma_like	34.1797	0.121497	1	NA	nosignature_wSP_nTM	NA	NA	1	NA	[S].QSKLAEGSAKNLI.[K]
Hhon	DeepNovo	Hhon_g03414.t1	NA	OG_934	Hhon	EKNTLSAQFR	10	0.247059	1	0	NA	peptidergic_gamma_like	34.1797	0.121497	0.81	100	nosignature_wSP_nTM	NA	NA	0	NA	EKNTLSAQFR
Hhon	DB Search	Hhon_g03416.t1	hypothetical_spexin_proenkephalin-like	OG_936	Tadh,TrH2,Hhon	QRHLKNPVNEFLKFQ	15	0.741176	2	1	Pyro-glu from Q	peptidergic_zeta	243.914	3.00634	0.26	46.7	signature_wSP_nTM	0	0	1	NA	Q(-17.03)RHLKNPVNEFLKFQ
Hhon	DB Search PD	Hhon_g03416.t1	hypothetical_spexin_proenkephalin-like	OG_936	Tadh,TrH2,Hhon	QRHLKNPVNEFLKFQ	15	0.628205	2	1	1xGln->pyro-Glu [N-Term]	peptidergic_zeta	243.914	3.00634	1	NA	signature_wSP_nTM	0	0	1	NA	[Y].QRHLKNPVNEFLKFQ.[R]
Hhon	DB Search PD	Hhon_g03416.t1	hypothetical_spexin_proenkephalin-like	OG_936	Tadh,TrH2,Hhon	QPPPFLYPRY	10	0.102564	2	1	1xAmidated [C-Term]	peptidergic_zeta	243.914	3.00634	1	NA	signature_wSP_nTM	1	1	1	NA	[D].QPPPFLYPRY.[G]
Hhon	DB Search	Hhon_g03636.t1	hypothetical_urocortin-like	OG_998	Tadh,TrH2,Hhon,HoiH23	TSSST	5	0.494118	1	1	NA	peptidergic_lambda	31.778	0.124623	0.37	60	nosignature_nSP_nTM	0	0	1	0	TSSST
Hhon	NA	Hhon_g03657.t1	NA	OG_7006	TrH2,Hhon		NA	NA	NA	NA	NA	peptidergic_delta	33.8384	0.515633	NA	NA	nosignature_wSP_nTM	NA	NA	NA	NA	NA
Hhon	NA	Hhon_g03658.t1	NA	OG_7006	TrH2,Hhon		NA	NA	NA	NA	NA	peptidergic_other_2	154.549	0.940858	NA	NA	nosignature_wSP_nTM	NA	NA	NA	NA	NA
Hhon	NA	Hhon_g03801.t1	NA	OG_3662	Hhon,HoiH23		NA	NA	NA	NA	NA	peptidergic_iota	11.1397	0.187601	NA	NA	nosignature_nSP_nTM	NA	NA	NA	NA	NA
Hhon	NA	Hhon_g03813.t1	hypothetical_dickkopf_related_4-like	OG_6079	Hhon,HoiH23		NA	NA	NA	NA	NA	peptidergic_omicron	103.211	0.13205	NA	NA	nosignature_wSP_nTM	NA	NA	NA	NA	NA
Hhon	NA	Hhon_g03878.t1	NA	OG_6679	TrH2,Hhon,HoiH23		NA	NA	NA	NA	NA	peptidergic_lambda	159.319	0.573691	NA	NA	nosignature_nSP_nTM	NA	NA	NA	NA	NA
Hhon	DB Search	Hhon_g04182.t1	NA	OG_5408	Tadh,TrH2,Hhon,HoiH23	KLLLL	5	0.482353	1	1	NA	peptidergic_theta	25.9194	0.084717	0.05	20	nosignature_nSP_nTM	1	1	1	1	KLLLL
Hhon	NA	Hhon_g04210.t1	NA	OG_9628	Hhon		NA	NA	NA	NA	NA	peptidergic_theta	12.767	0.121612	NA	NA	nosignature_nSP_nTM	NA	NA	NA	NA	NA
Hhon	NA	Hhon_g04213.t1	hypothetical_prolactin-7C1-like	OG_5571	Tadh,TrH2,Hhon,HoiH23		NA	NA	NA	NA	NA	peptidergic_alpha	14.8405	0.193182	NA	NA	nosignature_nSP_nTM	NA	NA	NA	NA	NA
Hhon	NA	Hhon_g04313.t1	NA	OG_1178	Hhon		NA	NA	NA	NA	NA	peptidergic_iota	17.9254	0.0660251	NA	NA	nosignature_nSP_nTM	NA	NA	NA	NA	NA
Hhon	DB Search	Hhon_g04339.t1	NA	OG_1190	Hhon	AALLE	5	0.717647	5	1	NA	peptidergic_gamma	12.0719	0.0717113	0.67	100	signature_nSP_nTM	NA	NA	1	NA	AALLE
Hhon	NA	Hhon_g04476.t1	hypothetical_amphioxus-like	OG_3281	TrH2,Hhon		NA	NA	NA	NA	NA	peptidergic_alpha	5.59685	0.0660251	NA	NA	signature_nSP_nTM	NA	NA	NA	NA	NA
Hhon	DB Search	Hhon_g04515.t1	NA	OG_1256	Tadh,TrH2,Hhon,HoiH23	GFDQA	5	0.623529	1	1	NA	peptidergic_epsilon_like	1038.79	3.1348	0.75	60	nosignature_nSP_wTM	0	0	1	0	GFDQA
Hhon	DB Search	Hhon_g04515.t1	NA	OG_1256	Tadh,TrH2,Hhon,HoiH23	ISEAENHL	8	0.576471	2	1	NA	peptidergic_epsilon_like	1038.79	3.1348	0.73	87.5	nosignature_nSP_wTM	0	0	1	1	ISEAENHL
Hhon	DB Search PD	Hhon_g04515.t1	NA	OG_1256	Tadh,TrH2,Hhon,HoiH23	MNSLLKS	7	0.512821	1	1	1xAmidated [C-Term]	peptidergic_epsilon_like	1038.79	3.1348	1	NA	nosignature_nSP_wTM	0	0	1	0	[E].MNSLLKS.[G]
Hhon	DB Search PD	Hhon_g04515.t1	NA	OG_1256	Tadh,TrH2,Hhon,HoiH23	ISEAENHL	8	0.474359	2	1	NA	peptidergic_epsilon_like	1038.79	3.1348	1	NA	nosignature_nSP_wTM	0	0	1	1	[R].ISEAENHL.[R]
Hhon	DB Search	Hhon_g04515.t1	NA	OG_1256	Tadh,TrH2,Hhon,HoiH23	SPEEAV	6	0.247059	1	1	NA	peptidergic_epsilon_like	1038.79	3.1348	0.85	100	nosignature_nSP_wTM	1	1	1	1	SPEEAV
Hhon	DB Search	Hhon_g04515.t1	NA	OG_1256	Tadh,TrH2,Hhon,HoiH23	SHPKDTKPLGKDELFI	16	0	1	1	NA	peptidergic_epsilon_like	1038.79	3.1348	0.77	12.5	nosignature_nSP_wTM	0	0	1	0	SHPKDTKPLGKDELFI
Hhon	DB Search	Hhon_g04515.t1	NA	OG_1256	Tadh,TrH2,Hhon,HoiH23	KMSFVGFDQA	10	0	1	1	NA	peptidergic_epsilon_like	1038.79	3.1348	0.71	40	nosignature_nSP_wTM	0	0	1	0	KMSFVGFDQA
Hhon	NA	Hhon_g04522.t1	NA	OG_4606	TrH2,Hhon		NA	NA	NA	NA	NA	peptidergic_delta	6.22986	0.0810987	NA	NA	nosignature_wSP_wTM	NA	NA	NA	NA	NA
Hhon	NA	Hhon_g04524.t1	hypothetical_dickkopf_related_3-like	OG_5334	TrH2,Hhon,HoiH23		NA	NA	NA	NA	NA	peptidergic_zeta	673.918	3.33367	NA	NA	nosignature_wSP_wTM	NA	NA	NA	NA	NA
Hhon	NA	Hhon_g04525.t1	NA	OG_5335	TrH2,Hhon,HoiH23		NA	NA	NA	NA	NA	peptidergic_omicron	93.2427	0.234907	NA	NA	nosignature_nSP_wTM	NA	NA	NA	NA	NA
Hhon	NA	Hhon_g04645.t1	NA	OG_1297	Hhon		NA	NA	NA	NA	NA	epithelia_ventral	5.17534	0.104239	NA	NA	nosignature_nSP_nTM	NA	NA	NA	NA	NA
Hhon	DB Search	Hhon_g04673.t1	NA	OG_2895	Tadh,Hhon	SDAAP	5	0.894118	3	1	NA	peptidergic_eta	314.061	0.663819	0.26	0	nosignature_wSP_nTM	1	NA	1	NA	SDAAP
Hhon	DB Search	Hhon_g04954.t1	NA	OG_1405	Tadh,TrH2,Hhon,HoiH23	SPYSSNGV	8	0.129412	1	1	Amidation	peptidergic_other_2	200.679	5.05092	0.4	62.5	signature_nSP_wTM	1	1	1	1	SPYSSNGV(-0.98)
Hhon	DB Search	Hhon_g04984.t1	hypothetical_zebrafish-like	OG_1414	Tadh,TrH2,Hhon,HoiH23	LDKNTILI	8	0.976471	3	1	NA	peptidergic_eta	523.725	1.34065	0.58	100	nosignature_wSP_nTM	0	0	1	0	LDKNTILI
Hhon	DB Search	Hhon_g04984.t1	hypothetical_zebrafish-like	OG_1414	Tadh,TrH2,Hhon,HoiH23	SPVRYF	6	0.976471	5	1	NA	peptidergic_eta	523.725	1.34065	0.52	100	nosignature_wSP_nTM	1	1	1	0	SPVRYF
Hhon	DB Search	Hhon_g04984.t1	hypothetical_zebrafish-like	OG_1414	Tadh,TrH2,Hhon,HoiH23	AVKQGPLDLGY	11	0.917647	2	1	NA	peptidergic_eta	523.725	1.34065	0.53	81.8	nosignature_wSP_nTM	0	0	1	0	AVKQGPLDLGY
Hhon	DB Search PD	Hhon_g04984.t1	hypothetical_zebrafish-like	OG_1414	Tadh,TrH2,Hhon,HoiH23	AVKQGPLDLG	10	0.910256	1	1	NA	peptidergic_eta	523.725	1.34065	1	NA	nosignature_wSP_nTM	0	0	1	0	[K].AVKQGPLDLG.[Y]
Hhon	DB Search PD	Hhon_g04984.t1	hypothetical_zebrafish-like	OG_1414	Tadh,TrH2,Hhon,HoiH23	YVLSGVYGPP	10	0.897436	2	1	1xAmidated [C-Term]	peptidergic_eta	523.725	1.34065	1	NA	nosignature_wSP_nTM	0	0	1	0	[G].YVLSGVYGPP.[G]
Hhon	DB Search PD	Hhon_g04984.t1	hypothetical_zebrafish-like	OG_1414	Tadh,TrH2,Hhon,HoiH23	AVKQGPLDLGY	11	0.884615	2	1	NA	peptidergic_eta	523.725	1.34065	1	NA	nosignature_wSP_nTM	0	0	1	0	[K].AVKQGPLDLGY.[V]
Hhon	DB Search	Hhon_g04984.t1	hypothetical_zebrafish-like	OG_1414	Tadh,TrH2,Hhon,HoiH23	YVLSGVYGPP	10	0.870588	2	1	Amidation	peptidergic_eta	523.725	1.34065	0.36	70	nosignature_wSP_nTM	0	0	1	0	YVLSGVYGPP(-0.98)
Hhon	DB Search	Hhon_g04984.t1	hypothetical_zebrafish-like	OG_1414	Tadh,TrH2,Hhon,HoiH23	VKQGPLDLGY	10	0.870588	3	1	NA	peptidergic_eta	523.725	1.34065	0.74	80	nosignature_wSP_nTM	0	0	1	0	VKQGPLDLGY
Hhon	DB Search	Hhon_g04984.t1	hypothetical_zebrafish-like	OG_1414	Tadh,TrH2,Hhon,HoiH23	AVKQGPLDLG	10	0.870588	1	1	NA	peptidergic_eta	523.725	1.34065	0.71	80	nosignature_wSP_nTM	0	0	1	0	AVKQGPLDLG
Hhon	DB Search PD	Hhon_g04984.t1	hypothetical_zebrafish-like	OG_1414	Tadh,TrH2,Hhon,HoiH23	VKQGPLDLGY	10	0.858974	2	1	NA	peptidergic_eta	523.725	1.34065	1	NA	nosignature_wSP_nTM	0	0	1	0	[A].VKQGPLDLGY.[V]
Hhon	DB Search	Hhon_g04984.t1	hypothetical_zebrafish-like	OG_1414	Tadh,TrH2,Hhon,HoiH23	KQPSLDETFAP	11	0.858824	4	1	NA	peptidergic_eta	523.725	1.34065	0.53	72.7	nosignature_wSP_nTM	0	0	1	0	KQPSLDETFAP
Hhon	DB Search	Hhon_g04984.t1	hypothetical_zebrafish-like	OG_1414	Tadh,TrH2,Hhon,HoiH23	DKNTILI	7	0.847059	2	1	NA	peptidergic_eta	523.725	1.34065	0.83	71.4	nosignature_wSP_nTM	0	0	1	0	DKNTILI
Hhon	DB Search	Hhon_g04984.t1	hypothetical_zebrafish-like	OG_1414	Tadh,TrH2,Hhon,HoiH23	GVYGPP	6	0.835294	1	1	Amidation	peptidergic_eta	523.725	1.34065	0.37	66.7	nosignature_wSP_nTM	0	0	1	0	GVYGPP(-0.98)
Hhon	DB Search PD	Hhon_g04984.t1	hypothetical_zebrafish-like	OG_1414	Tadh,TrH2,Hhon,HoiH23	GYVLSGVYGPP	11	0.833333	2	1	1xAmidated [C-Term]	peptidergic_eta	523.725	1.34065	1	NA	nosignature_wSP_nTM	0	0	1	0	[L].GYVLSGVYGPP.[G]
Hhon	DB Search	Hhon_g04984.t1	hypothetical_zebrafish-like	OG_1414	Tadh,TrH2,Hhon,HoiH23	LDKNTIL	7	0.823529	1	1	NA	peptidergic_eta	523.725	1.34065	0.57	100	nosignature_wSP_nTM	0	0	1	1	LDKNTIL
Hhon	DB Search	Hhon_g04984.t1	hypothetical_zebrafish-like	OG_1414	Tadh,TrH2,Hhon,HoiH23	GYVLSGVYGPP	11	0.823529	2	1	Amidation	peptidergic_eta	523.725	1.34065	0.36	81.8	nosignature_wSP_nTM	0	0	1	0	GYVLSGVYGPP(-0.98)
Hhon	DB Search	Hhon_g04984.t1	hypothetical_zebrafish-like	OG_1414	Tadh,TrH2,Hhon,HoiH23	VKQGPLDLG	9	0.811765	1	1	NA	peptidergic_eta	523.725	1.34065	0.82	55.6	nosignature_wSP_nTM	0	0	1	0	VKQGPLDLG
Hhon	DB Search PD	Hhon_g04984.t1	hypothetical_zebrafish-like	OG_1414	Tadh,TrH2,Hhon,HoiH23	AVKQGPLDL	9	0.807692	1	1	NA	peptidergic_eta	523.725	1.34065	1	NA	nosignature_wSP_nTM	0	0	1	0	[K].AVKQGPLDL.[G]
Hhon	DB Search	Hhon_g04984.t1	hypothetical_zebrafish-like	OG_1414	Tadh,TrH2,Hhon,HoiH23	AVKQGPLDL	9	0.8	1	1	NA	peptidergic_eta	523.725	1.34065	0.52	77.8	nosignature_wSP_nTM	0	0	1	0	AVKQGPLDL
Hhon	DB Search PD	Hhon_g04984.t1	hypothetical_zebrafish-like	OG_1414	Tadh,TrH2,Hhon,HoiH23	VKQGPLDL	8	0.75641	1	1	NA	peptidergic_eta	523.725	1.34065	1	NA	nosignature_wSP_nTM	0	0	1	0	[A].VKQGPLDL.[G]
Hhon	DB Search	Hhon_g04984.t1	hypothetical_zebrafish-like	OG_1414	Tadh,TrH2,Hhon,HoiH23	VKQGPLDL	8	0.741176	1	1	NA	peptidergic_eta	523.725	1.34065	0.57	75	nosignature_wSP_nTM	0	0	1	0	VKQGPLDL
Hhon	DB Search	Hhon_g04984.t1	hypothetical_zebrafish-like	OG_1414	Tadh,TrH2,Hhon,HoiH23	KAVKQGPLDLG	11	0.329412	1	1	NA	peptidergic_eta	523.725	1.34065	0.51	81.8	nosignature_wSP_nTM	0	0	1	0	KAVKQGPLDLG
Hhon	DB Search	Hhon_g04984.t1	hypothetical_zebrafish-like	OG_1414	Tadh,TrH2,Hhon,HoiH23	AVKQGPLD	8	0.305882	1	1	NA	peptidergic_eta	523.725	1.34065	0.52	37.5	nosignature_wSP_nTM	0	0	1	0	AVKQGPLD
Hhon	DB Search	Hhon_g04984.t1	hypothetical_zebrafish-like	OG_1414	Tadh,TrH2,Hhon,HoiH23	ADKQPSLD	8	0.235294	1	1	NA	peptidergic_eta	523.725	1.34065	0.5	25	nosignature_wSP_nTM	0	0	1	0	ADKQPSLD
Hhon	DB Search	Hhon_g04984.t1	hypothetical_zebrafish-like	OG_1414	Tadh,TrH2,Hhon,HoiH23	LSGVYGPP	8	0.2	1	1	Amidation	peptidergic_eta	523.725	1.34065	0.24	25	nosignature_wSP_nTM	0	0	1	0	LSGVYGPP(-0.98)
Hhon	DB Search	Hhon_g04984.t1	hypothetical_zebrafish-like	OG_1414	Tadh,TrH2,Hhon,HoiH23	KAVKQGPLDL	10	0.0705882	1	1	NA	peptidergic_eta	523.725	1.34065	0.34	40	nosignature_wSP_nTM	0	0	1	0	KAVKQGPLDL
Hhon	DB Search PD	Hhon_g04984.t1	hypothetical_zebrafish-like	OG_1414	Tadh,TrH2,Hhon,HoiH23	KAVKQGPLDLG	11	0.0128205	1	1	NA	peptidergic_eta	523.725	1.34065	1	NA	nosignature_wSP_nTM	0	0	1	0	[G].KAVKQGPLDLG.[Y]
Hhon	DB Search	Hhon_g04984.t1	hypothetical_zebrafish-like	OG_1414	Tadh,TrH2,Hhon,HoiH23	KAVKQGPLDLGY	12	0.0117647	1	1	NA	peptidergic_eta	523.725	1.34065	0.67	41.7	nosignature_wSP_nTM	0	0	1	0	KAVKQGPLDLGY
Hhon	DB Search	Hhon_g05052.t1	NA	OG_1429	Tadh,TrH2,Hhon,HoiH23	GSGLE	5	0.976471	11	1	NA	peptidergic_theta_like	86.9263	0.859273	0.12	20	nosignature_wSP_nTM	0	0	1	1	GSGLE
Hhon	NA	Hhon_g05248.t1	NA	OG_1478	Tadh,TrH2,Hhon		NA	NA	NA	NA	NA	peptidergic_mu_like	5.80042	0.0323616	NA	NA	nosignature_nSP_nTM	NA	NA	NA	NA	NA
Hhon	NA	Hhon_g05350.t1	NA	OG_6553	Hhon		NA	NA	NA	NA	NA	epithelia_ventral	5.92921	0.202032	NA	NA	nosignature_nSP_nTM	NA	NA	NA	NA	NA
Hhon	DeepNovo	Hhon_g05530.t1	NA	OG_4731	Tadh,TrH2,Hhon,HoiH23	EKNTLSAQFR	10	0.247059	1	0	NA	peptidergic_epsilon	11.6302	0.0495188	0.81	100	nosignature_wSP_nTM	0	0	0	0	EKNTLSAQFR
Hhon	NA	Hhon_g05531.t1	hypothetical_relaxin-like	OG_4732	Tadh,TrH2,Hhon,HoiH23		NA	NA	NA	NA	NA	peptidergic_other_1	72.4602	0.231088	NA	NA	nosignature_wSP_wTM	NA	NA	NA	NA	NA
Hhon	NA	Hhon_g05532.t1	NA	OG_4733	Hhon		NA	NA	NA	NA	NA	peptidergic_theta	6.46238	0.0319823	NA	NA	nosignature_nSP_nTM	NA	NA	NA	NA	NA
Hhon	DB Search	Hhon_g05652.t1	NA	OG_1564	Tadh,TrH2,Hhon,HoiH23	IEGKWYPS	8	0.776471	3	1	NA	peptidergic_eta	41.9378	0.0490749	0.69	75	signature_wSP_nTM	0	0	1	0	IEGKWYPS
Hhon	DB Search	Hhon_g05652.t1	NA	OG_1564	Tadh,TrH2,Hhon,HoiH23	TPAKSELVA	9	0.764706	1	1	NA	peptidergic_eta	41.9378	0.0490749	0.7	44.4	signature_wSP_nTM	0	0	1	0	TPAKSELVA
Hhon	DB Search PD	Hhon_g05652.t1	NA	OG_1564	Tadh,TrH2,Hhon,HoiH23	IEGKWYPS	8	0.628205	1	1	NA	peptidergic_eta	41.9378	0.0490749	1	NA	signature_wSP_nTM	0	0	1	0	[D].IEGKWYPS.[K]
Hhon	DB Search	Hhon_g05652.t1	NA	OG_1564	Tadh,TrH2,Hhon,HoiH23	ADIEGKWYPS	10	0.576471	2	1	NA	peptidergic_eta	41.9378	0.0490749	0.66	40	signature_wSP_nTM	0	0	1	0	ADIEGKWYPS
Hhon	DB Search	Hhon_g05652.t1	NA	OG_1564	Tadh,TrH2,Hhon,HoiH23	ILASNINENQD	11	0.552941	1	1	NA	peptidergic_eta	41.9378	0.0490749	0.76	63.6	signature_wSP_nTM	0	0	1	0	ILASNINENQD
Hhon	DB Search PD	Hhon_g05652.t1	NA	OG_1564	Tadh,TrH2,Hhon,HoiH23	ILASNINENQD	11	0.5	1	1	NA	peptidergic_eta	41.9378	0.0490749	1	NA	signature_wSP_nTM	0	0	1	0	[E].ILASNINENQD.[R]
Hhon	DB Search PD	Hhon_g05652.t1	NA	OG_1564	Tadh,TrH2,Hhon,HoiH23	ADIEGKWYPS	10	0.487179	1	1	NA	peptidergic_eta	41.9378	0.0490749	1	NA	signature_wSP_nTM	0	0	1	0	[K].ADIEGKWYPS.[K]
Hhon	DB Search	Hhon_g05652.t1	NA	OG_1564	Tadh,TrH2,Hhon,HoiH23	HDKPGTFPF	9	0.423529	2	1	NA	peptidergic_eta	41.9378	0.0490749	0.8	66.7	signature_wSP_nTM	0	0	1	0	HDKPGTFPF
Hhon	DB Search	Hhon_g05652.t1	NA	OG_1564	Tadh,TrH2,Hhon,HoiH23	QNLIQKLSH	9	0	1	1	Pyro-glu from Q	peptidergic_eta	41.9378	0.0490749	0.42	44.4	signature_wSP_nTM	0	0	1	0	Q(-17.03)NLIQKLSH
Hhon	NA	Hhon_g06034.t1	NA	OG_3644	Hhon		NA	NA	NA	NA	NA	peptidergic_iota	5.68892	0.0484097	NA	NA	nosignature_nSP_wTM	NA	NA	NA	NA	NA
Hhon	NA	Hhon_g06046.t1	NA	OG_5078	Hhon		NA	NA	NA	NA	NA	peptidergic_iota	5.09804	0.0492185	NA	NA	nosignature_nSP_nTM	NA	NA	NA	NA	NA
Hhon	NA	Hhon_g06068.t1	NA	OG_9133	Hhon		NA	NA	NA	NA	NA	peptidergic_kappa	10.5124	0.198075	NA	NA	nosignature_nSP_wTM	NA	NA	NA	NA	NA
Hhon	NA	Hhon_g06069.t1	NA	OG_9134	Hhon,HoiH23		NA	NA	NA	NA	NA	peptidergic_kappa	5.38474	0.0726146	NA	NA	nosignature_nSP_wTM	NA	NA	NA	NA	NA
Hhon	DB Search	Hhon_g06071.t1	NA	OG_3877	Hhon,HoiH23	KLIIP	5	0.388235	2	1	NA	peptidergic_iota	5.2873	0.0165063	0.04	40	nosignature_nSP_wTM	NA	NA	1	0	KLIIP
Hhon	NA	Hhon_g06074.t1	NA	OG_7081	Tadh,TrH2,Hhon,HoiH23		NA	NA	NA	NA	NA	peptidergic_zeta	20.3036	0.0429406	NA	NA	nosignature_nSP_wTM	NA	NA	NA	NA	NA
Hhon	NA	Hhon_g06082.t1	NA	OG_7077	Tadh,TrH2,Hhon,HoiH23		NA	NA	NA	NA	NA	peptidergic_alpha	5.0714	0.0363073	NA	NA	nosignature_nSP_wTM	NA	NA	NA	NA	NA
Hhon	NA	Hhon_g06309.t1	hypothetical_thyroid_stimulating_hormone-like	OG_9586	TrH2,Hhon,HoiH23		NA	NA	NA	NA	NA	gland_1	8.21099	0.0750525	NA	NA	nosignature_wSP_nTM	NA	NA	NA	NA	NA
Hhon	NA	Hhon_g06467.t1	NA	OG_1791	Tadh,TrH2,Hhon,HoiH23		NA	NA	NA	NA	NA	peptidergic_mu	11.509	0.158143	NA	NA	nosignature_nSP_nTM	NA	NA	NA	NA	NA
Hhon	NA	Hhon_g06472.t1	NA	OG_1795	Tadh,TrH2,Hhon,HoiH23		NA	NA	NA	NA	NA	peptidergic_alpha	38.8415	0.10303	NA	NA	nosignature_nSP_wTM	NA	NA	NA	NA	NA
Hhon	NA	Hhon_g06496.t1	NA	OG_1798	Tadh,TrH2,Hhon,HoiH23		NA	NA	NA	NA	NA	peptidergic_eta	6.03296	0.0288617	NA	NA	nosignature_wSP_wTM	NA	NA	NA	NA	NA
Hhon	NA	Hhon_g06622.t1	NA	OG_4551	Tadh,Hhon,HoiH23		NA	NA	NA	NA	NA	peptidergic_beta	317.779	1.24731	NA	NA	nosignature_nSP_nTM	NA	NA	NA	NA	NA
Hhon	DB Search	Hhon_g06624.t1	hypothetical_prorelaxin	OG_4552	Tadh,TrH2,Hhon,HoiH23	DTNKEASYTKFDD	13	0.0117647	1	1	NA	peptidergic_beta	1208.76	25.8608	0.64	23.1	nosignature_nSP_nTM	0	0	1	0	DTNKEASYTKFDD
Hhon	NA	Hhon_g06778.t1	NA	OG_1881	Hhon		NA	NA	NA	NA	NA	peptidergic_iota	7.53639	0.0336882	NA	NA	nosignature_nSP_wTM	NA	NA	NA	NA	NA
Hhon	DB Search	Hhon_g06967.t1	NA	OG_1926	Tadh,TrH2,Hhon	QLKVHNLPF	9	0.988235	5	1	Pyro-glu from Q	peptidergic_eta	1220.94	4.77661	0.28	55.6	nosignature_nSP_wTM	0	0	1	NA	Q(-17.03)LKVHNLPF
Hhon	DB Search	Hhon_g06967.t1	NA	OG_1926	Tadh,TrH2,Hhon	SFEKILRAKLGAASRFI	17	0.141176	1	1	NA	peptidergic_eta	1220.94	4.77661	0.19	47.1	nosignature_nSP_wTM	0	0	1	NA	SFEKILRAKLGAASRFI
Hhon	DB Search	Hhon_g06967.t1	NA	OG_1926	Tadh,TrH2,Hhon	PLELIPLKA	9	0.129412	1	1	NA	peptidergic_eta	1220.94	4.77661	0.72	55.6	nosignature_nSP_wTM	0	0	1	NA	PLELIPLKA
Hhon	DB Search	Hhon_g07431.t1	hypothetical_LIRP-like_insulin-like	OG_10638	Tadh,TrH2,Hhon	IVGHKINF	8	0.294118	2	1	NA	peptidergic_mu_like	902.236	5.73219	0.54	87.5	nosignature_wSP_nTM	0	0	1	NA	IVGHKINF
Hhon	DB Search	Hhon_g07431.t1	hypothetical_LIRP-like_insulin-like	OG_10638	Tadh,TrH2,Hhon	TVELYRYAA	9	0.176471	2	1	NA	peptidergic_mu_like	902.236	5.73219	0.84	55.6	nosignature_wSP_nTM	0	0	1	NA	TVELYRYAA
Hhon	DB Search PD	Hhon_g07431.t1	hypothetical_LIRP-like_insulin-like	OG_10638	Tadh,TrH2,Hhon	IVGHKINF	8	0.153846	1	1	NA	peptidergic_mu_like	902.236	5.73219	1	NA	nosignature_wSP_nTM	0	0	1	NA	[S].IVGHKINF.[R]
Hhon	DB Search	Hhon_g07431.t1	hypothetical_LIRP-like_insulin-like	OG_10638	Tadh,TrH2,Hhon	SIVGHKINF	9	0.0705882	1	1	NA	peptidergic_mu_like	902.236	5.73219	0.47	44.4	nosignature_wSP_nTM	0	0	1	NA	SIVGHKINF
Hhon	NA	Hhon_g07440.t1	NA	OG_4383	Hhon		NA	NA	NA	NA	NA	peptidergic_epsilon	11.0555	0.0661945	NA	NA	nosignature_wSP_nTM	NA	NA	NA	NA	NA
Hhon	NA	Hhon_g07506.t1	NA	OG_10698	Hhon		NA	NA	NA	NA	NA	peptidergic_alpha	7.60445	0.363138	NA	NA	nosignature_wSP_nTM	NA	NA	NA	NA	NA
Hhon	NA	Hhon_g07724.t1	NA	OG_3934	Tadh,TrH2,Hhon,HoiH23		NA	NA	NA	NA	NA	peptidergic_mu_like	288.282	0.756364	NA	NA	nosignature_nSP_nTM	NA	NA	NA	NA	NA
Hhon	NA	Hhon_g08007.t1	NA	OG_2192	Hhon		NA	NA	NA	NA	NA	peptidergic_iota	37.7383	0.205741	NA	NA	nosignature_nSP_nTM	NA	NA	NA	NA	NA
Hhon	DB Search	Hhon_g08090.t1	NA	OG_2213	Tadh,TrH2,Hhon,HoiH23	ISVAA	5	0.929412	1	1	NA	peptidergic_alpha	10.9958	0.0453145	0.53	20	nosignature_wSP_wTM	0	0	1	1	ISVAA
Hhon	NA	Hhon_g08094.t1	hypothetical_secretogranin3-like	OG_2214	Hhon		NA	NA	NA	NA	NA	epithelia_ventral	5.36591	0.115447	NA	NA	nosignature_nSP_nTM	NA	NA	NA	NA	NA
Hhon	NA	Hhon_g08177.t1	NA	OG_4084	Hhon,HoiH23		NA	NA	NA	NA	NA	peptidergic_mu	24.2608	0.139357	NA	NA	nosignature_nSP_wTM	NA	NA	NA	NA	NA
Hhon	NA	Hhon_g08545.t1	NA	OG_2946	Hhon,HoiH23		NA	NA	NA	NA	NA	peptidergic_zeta	862.326	1.67108	NA	NA	nosignature_nSP_wTM	NA	NA	NA	NA	NA
Hhon	NA	Hhon_g08555.t1	NA	OG_2326	TrH2,Hhon,HoiH23		NA	NA	NA	NA	NA	peptidergic_lambda	203.079	2.3511	NA	NA	nosignature_nSP_nTM	NA	NA	NA	NA	NA
Hhon	DB Search	Hhon_g08556.t1	hypothetical_FMRFamide-like_NP24	OG_2327	TrH2,Hhon,HoiH23	NLIKGGDTMEVQE	13	0.388235	2	1	NA	peptidergic_lambda	23.5929	2.41467	0.67	53.8	nosignature_wSP_nTM	NA	0	1	0	NLIKGGDTMEVQE
Hhon	DB Search	Hhon_g08556.t1	hypothetical_FMRFamide-like_NP24	OG_2327	TrH2,Hhon,HoiH23	KGGDTMEVQE	10	0.376471	2	1	NA	peptidergic_lambda	23.5929	2.41467	0.79	80	nosignature_wSP_nTM	NA	0	1	0	KGGDTMEVQE
Hhon	DB Search PD	Hhon_g08556.t1	hypothetical_FMRFamide-like_NP24	OG_2327	TrH2,Hhon,HoiH23	ENTEEDFKAKS	11	0.269231	1	1	NA	peptidergic_lambda	23.5929	2.41467	1	NA	nosignature_wSP_nTM	NA	0	1	0	[Y].ENTEEDFKAKS.[K]
Hhon	DB Search	Hhon_g08556.t1	hypothetical_FMRFamide-like_NP24	OG_2327	TrH2,Hhon,HoiH23	ENTEEDFKAKS	11	0.223529	1	1	NA	peptidergic_lambda	23.5929	2.41467	0.32	72.7	nosignature_wSP_nTM	NA	0	1	0	ENTEEDFKAKS
Hhon	DB Search PD	Hhon_g08556.t1	hypothetical_FMRFamide-like_NP24	OG_2327	TrH2,Hhon,HoiH23	NLIKGGDTMEVQE	13	0.217949	1	1	NA	peptidergic_lambda	23.5929	2.41467	1	NA	nosignature_wSP_nTM	NA	0	1	0	[A].NLIKGGDTMEVQE.[R]
Hhon	DB Search	Hhon_g08556.t1	hypothetical_FMRFamide-like_NP24	OG_2327	TrH2,Hhon,HoiH23	KGGDT	5	0.0823529	1	1	NA	peptidergic_lambda	23.5929	2.41467	0.1	60	nosignature_wSP_nTM	NA	0	1	1	KGGDT
Hhon	NA	Hhon_g08606.t1	NA	OG_2338	Tadh,TrH2,Hhon		NA	NA	NA	NA	NA	peptidergic_other_2	8.39524	0.0967151	NA	NA	nosignature_wSP_nTM	NA	NA	NA	NA	NA
Hhon	Homolog	Hhon_g08744.t1	NA	OG_8842	TrH2,Hhon,HoiH23	ADETQTLRRDNTMVATAKEGKEF	23	0.717647	1	1	NA	peptidergic_progenitors	6.3293	1.32036	0.34	26.1	signature_nSP_nTM	NA	0	1	1	ADETQTLRRDNTMVATAKEGKEF
Hhon	DB Search	Hhon_g08744.t1	NA	OG_8842	TrH2,Hhon,HoiH23	EVAGTDNNGNDKEEEQS	17	0.717647	1	1	NA	peptidergic_progenitors	6.3293	1.32036	0.59	23.5	signature_nSP_nTM	NA	0	1	0	EVAGTDNNGNDKEEEQS
Hhon	DB Search	Hhon_g08744.t1	NA	OG_8842	TrH2,Hhon,HoiH23	TTVEEGAKLIGEERL	15	0.623529	1	1	NA	peptidergic_progenitors	6.3293	1.32036	0.36	46.7	signature_nSP_nTM	NA	1	1	1	TTVEEGAKLIGEERL
Hhon	Homolog	Hhon_g08744.t1	NA	OG_8842	TrH2,Hhon,HoiH23	EVASTDNNGNDKEEEQS	17	0.623529	2	1	NA	peptidergic_progenitors	6.3293	1.32036	0.63	52.9	signature_nSP_nTM	NA	0	1	0	EVASTDNNGNDKEEEQS
Hhon	DB Search	Hhon_g08744.t1	NA	OG_8842	TrH2,Hhon,HoiH23	VATAKEGKEF	10	0.611765	2	1	NA	peptidergic_progenitors	6.3293	1.32036	0.47	60	signature_nSP_nTM	NA	1	1	1	VATAKEGKEF
Hhon	DB Search PD	Hhon_g08744.t1	NA	OG_8842	TrH2,Hhon,HoiH23	TTVEEGAKLIGEERL	15	0.602564	1	1	NA	peptidergic_progenitors	6.3293	1.32036	1	NA	signature_nSP_nTM	NA	1	1	1	[A].TTVEEGAKLIGEERL.[S]
Hhon	Homolog	Hhon_g08744.t1	NA	OG_8842	TrH2,Hhon,HoiH23	ADETQTLRRDNTMVATAK	18	0.564706	2	1	NA	peptidergic_progenitors	6.3293	1.32036	0.37	22.2	signature_nSP_nTM	NA	0	1	1	ADETQTLRRDNTMVATAK
Hhon	Homolog	Hhon_g08744.t1	NA	OG_8842	TrH2,Hhon,HoiH23	ADETQTLRRDNTMVATAKEGKEFVADQVD	29	0.529412	1	1	NA	peptidergic_progenitors	6.3293	1.32036	0.49	31	signature_nSP_nTM	NA	0	1	1	ADETQTLRRDNTMVATAKEGKEFVADQVD
Hhon	DB Search	Hhon_g08744.t1	NA	OG_8842	TrH2,Hhon,HoiH23	VAGTDNNGNDKEEEQS	16	0.505882	2	1	NA	peptidergic_progenitors	6.3293	1.32036	0.67	100	signature_nSP_nTM	NA	0	1	0	VAGTDNNGNDKEEEQS
Hhon	DB Search PD	Hhon_g08744.t1	NA	OG_8842	TrH2,Hhon,HoiH23	VATAKEGKEF	10	0.5	1	1	NA	peptidergic_progenitors	6.3293	1.32036	1	NA	signature_nSP_nTM	NA	1	1	1	[M].VATAKEGKEF.[V]
Hhon	Homolog	Hhon_g08744.t1	NA	OG_8842	TrH2,Hhon,HoiH23	ADETQTLRRDNTMVATAKEGKE	22	0.458824	1	1	NA	peptidergic_progenitors	6.3293	1.32036	0.44	27.3	signature_nSP_nTM	NA	0	1	1	ADETQTLRRDNTMVATAKEGKE
Hhon	DB Search PD	Hhon_g08744.t1	NA	OG_8842	TrH2,Hhon,HoiH23	VAGTDNNGNDKEEEQS	16	0.371795	1	1	NA	peptidergic_progenitors	6.3293	1.32036	1	NA	signature_nSP_nTM	NA	0	1	0	[E].VAGTDNNGNDKEEEQS.[-]
Hhon	DB Search	Hhon_g08744.t1	NA	OG_8842	TrH2,Hhon,HoiH23	AIKEEVAGTDNNGNDKEEEQS	21	0.329412	1	1	NA	peptidergic_progenitors	6.3293	1.32036	0.51	38.1	signature_nSP_nTM	NA	0	1	0	AIKEEVAGTDNNGNDKEEEQS
Hhon	DB Search	Hhon_g08744.t1	NA	OG_8842	TrH2,Hhon,HoiH23	AKLIGEERL	9	0.329412	1	1	NA	peptidergic_progenitors	6.3293	1.32036	0.87	44.4	signature_nSP_nTM	NA	1	1	1	AKLIGEERL
Hhon	DB Search	Hhon_g08744.t1	NA	OG_8842	TrH2,Hhon,HoiH23	VTAKEGKEFL	10	0.305882	1	1	NA	peptidergic_progenitors	6.3293	1.32036	0.49	40	signature_nSP_nTM	NA	2	1	1	VTAKEGKEFL
Hhon	Homolog	Hhon_g08744.t1	NA	OG_8842	TrH2,Hhon,HoiH23	EDSTQTLRRDNTMVATAKEGKEF	23	0.294118	2	1	NA	peptidergic_progenitors	6.3293	1.32036	0.3	13	signature_nSP_nTM	NA	0	1	1	EDSTQTLRRDNTMVATAKEGKEF
Hhon	Homolog	Hhon_g08744.t1	NA	OG_8842	TrH2,Hhon,HoiH23	ADETQTLRRDNTMVATAKEGKEF	23	0.294118	1	1	Oxidation (M)	peptidergic_progenitors	6.3293	1.32036	0.49	39.1	signature_nSP_nTM	NA	0	1	1	ADETQTLRRDNTM(+15.99)VATAKEGKEF
Hhon	Homolog	Hhon_g08744.t1	NA	OG_8842	TrH2,Hhon,HoiH23	ADETQTLRRDNTMVATAK	18	0.258824	1	1	Oxidation (M)	peptidergic_progenitors	6.3293	1.32036	0.51	27.8	signature_nSP_nTM	NA	0	1	1	ADETQTLRRDNTM(+15.99)VATAK
Hhon	DB Search	Hhon_g08744.t1	NA	OG_8842	TrH2,Hhon,HoiH23	GAKLIGEERL	10	0.188235	1	1	NA	peptidergic_progenitors	6.3293	1.32036	0.85	30	signature_nSP_nTM	NA	1	1	1	GAKLIGEERL
Hhon	DB Search PD	Hhon_g08744.t1	NA	OG_8842	TrH2,Hhon,HoiH23	AIKEEVAGTDNNGNDKEEEQS	21	0.128205	1	1	NA	peptidergic_progenitors	6.3293	1.32036	1	NA	signature_nSP_nTM	NA	0	1	0	[D].AIKEEVAGTDNNGNDKEEEQS.[-]
Hhon	DB Search	Hhon_g08744.t1	NA	OG_8842	TrH2,Hhon,HoiH23	TVEEGAKLIGEERL	14	0.0705882	1	1	NA	peptidergic_progenitors	6.3293	1.32036	0.73	28.6	signature_nSP_nTM	NA	1	1	1	TVEEGAKLIGEERL
Hhon	DB Search PD	Hhon_g08744.t1	NA	OG_8842	TrH2,Hhon,HoiH23	TVEEGAKLIGEERL	14	0.0384615	1	1	NA	peptidergic_progenitors	6.3293	1.32036	1	NA	signature_nSP_nTM	NA	1	1	1	[T].TVEEGAKLIGEERL.[S]
Hhon	NA	Hhon_g08815.t1	NA	OG_2374	TrH2,Hhon		NA	NA	NA	NA	NA	peptidergic_other_2	13.5904	0.0453145	NA	NA	nosignature_nSP_nTM	NA	NA	NA	NA	NA
Hhon	NA	Hhon_g08909.t1	NA	OG_5672	Hhon		NA	NA	NA	NA	NA	peptidergic_iota	16.1028	0.0606826	NA	NA	nosignature_wSP_nTM	NA	NA	NA	NA	NA
Hhon	NA	Hhon_g08911.t1	NA	OG_3106	Tadh,TrH2,Hhon,HoiH23		NA	NA	NA	NA	NA	peptidergic_eta	5.42354	0.0288617	NA	NA	nosignature_wSP_nTM	NA	NA	NA	NA	NA
Hhon	NA	Hhon_g08955.t1	NA	OG_4039	Tadh,Hhon,HoiH23		NA	NA	NA	NA	NA	peptidergic_theta	15.6841	0.0696783	NA	NA	nosignature_wSP_nTM	NA	NA	NA	NA	NA
Hhon	NA	Hhon_g08984.t1	NA	OG_2414	Hhon		NA	NA	NA	NA	NA	peptidergic_theta	6.65743	0.260598	NA	NA	nosignature_nSP_wTM	NA	NA	NA	NA	NA
Hhon	NA	Hhon_g09123.t1	NA	OG_9549	Tadh,TrH2,Hhon,HoiH23		NA	NA	NA	NA	NA	peptidergic_theta_like	30.7648	0.0842555	NA	NA	nosignature_wSP_nTM	NA	NA	NA	NA	NA
Hhon	NA	Hhon_g09376.t1	NA	OG_2493	Tadh,TrH2,Hhon,HoiH23		NA	NA	NA	NA	NA	peptidergic_iota	14.5787	0.157765	NA	NA	signature_nSP_nTM	NA	NA	NA	NA	NA
Hhon	NA	Hhon_g09439.t1	NA	OG_2513	Hhon		NA	NA	NA	NA	NA	peptidergic_lambda	5.13293	0.0605122	NA	NA	signature_nSP_wTM	NA	NA	NA	NA	NA
Hhon	NA	Hhon_g09518.t1	hypothetical_dickkopf_homolog_3	OG_2539	Tadh,TrH2,Hhon,HoiH23		NA	NA	NA	NA	NA	peptidergic_kappa	11.3524	0.105498	NA	NA	nosignature_nSP_nTM	NA	NA	NA	NA	NA
Hhon	DB Search	Hhon_g09668.t1	NA	OG_3983	Hhon,HoiH23	SGGSS	5	0.8	10	1	NA	peptidergic_iota_like	6.59032	0.0441328	0.38	20	signature_wSP_nTM	NA	NA	1	0	SGGSS
Hhon	DB Search	Hhon_g09668.t1	NA	OG_3983	Hhon,HoiH23	APIQD	5	0.717647	1	1	NA	peptidergic_iota_like	6.59032	0.0441328	0.68	100	signature_wSP_nTM	NA	NA	1	1	APIQD
Hhon	NA	Hhon_g09728.t1	NA	OG_2593	Tadh,TrH2,Hhon,HoiH23		NA	NA	NA	NA	NA	peptidergic_alpha	6.21721	0.115544	NA	NA	nosignature_nSP_wTM	NA	NA	NA	NA	NA
Hhon	DeepNovo	Hhon_g09733.t1	NA	OG_9186	Tadh,TrH2,Hhon,HoiH23	KSLVLDDKE	9	0.0352941	1	0	NA	peptidergic_delta	21.8656	0.108922	0.37	66.7	nosignature_nSP_wTM	0	0	0	0	KSLVLDDKE
Hhon	NA	Hhon_g10156.t1	NA	OG_8645	Hhon		NA	NA	NA	NA	NA	peptidergic_alpha	5.46332	0.0495188	NA	NA	signature_nSP_nTM	NA	NA	NA	NA	NA
Hhon	DB Search	Hhon_g10260.t1	NA	OG_2679	Hhon	TLPPP	5	0.882353	4	1	NA	peptidergic_iota	5.34805	0.115544	0.82	20	signature_nSP_nTM	NA	NA	1	NA	TLPPP
Hhon	DB Search	Hhon_g10260.t1	NA	OG_2679	Hhon	PPPPP	5	0.458824	1	4	NA	peptidergic_iota	5.34805	0.115544	0.73	100	signature_nSP_nTM	NA	NA	4	NA	PPPPP
Hhon	NA	Hhon_g10279.t1	NA	OG_2684	Hhon		NA	NA	NA	NA	NA	epithelia_ventral	5.40588	0.103943	NA	NA	nosignature_nSP_nTM	NA	NA	NA	NA	NA
Hhon	DB Search	Hhon_g10302.t1	NA	OG_7877	Tadh,TrH2,Hhon,HoiH23	IESAVEAKTFL	11	0.788235	4	1	NA	peptidergic_beta	555.379	3.35815	0.65	81.8	nosignature_wSP_wTM	0	0	1	1	IESAVEAKTFL
Hhon	DB Search PD	Hhon_g10302.t1	NA	OG_7877	Tadh,TrH2,Hhon,HoiH23	IESAVEAKTFL	11	0.679487	2	1	NA	peptidergic_beta	555.379	3.35815	1	NA	nosignature_wSP_wTM	0	0	1	1	[D].IESAVEAKTFL.[R]
Hhon	DB Search	Hhon_g10302.t1	NA	OG_7877	Tadh,TrH2,Hhon,HoiH23	IESAVEAKT	9	0.176471	1	1	NA	peptidergic_beta	555.379	3.35815	0.7	44.4	nosignature_wSP_wTM	0	0	1	1	IESAVEAKT
Hhon	DB Search	Hhon_g10302.t1	NA	OG_7877	Tadh,TrH2,Hhon,HoiH23	VEAKTFL	7	0	1	1	NA	peptidergic_beta	555.379	3.35815	0.6	100	nosignature_wSP_wTM	1	1	1	1	VEAKTFL
Hhon	DB Search	Hhon_g10582.t1	NA	OG_9036	TrH2,Hhon	GAPFP	5	0.870588	1	1	NA	peptidergic_alpha	11.4569	0.0970852	0.07	60	nosignature_wSP_nTM	NA	0	1	NA	GAPFP
Hhon	DeepNovo	Hhon_g10582.t1	NA	OG_9036	TrH2,Hhon	LKLPGYLQA	9	0.858824	1	0	NA	peptidergic_alpha	11.4569	0.0970852	0.72	100	nosignature_wSP_nTM	NA	0	0	NA	LKLPGYLQA
Hhon	NA	Hhon_g10734.t1	NA	OG_3279	TrH2,Hhon		NA	NA	NA	NA	NA	peptidergic_theta	22.7356	0.084717	NA	NA	nosignature_wSP_nTM	NA	NA	NA	NA	NA
Hhon	NA	Hhon_g10737.t1	NA	OG_10092	Hhon		NA	NA	NA	NA	NA	peptidergic_mu	7.95395	0.0330996	NA	NA	nosignature_wSP_wTM	NA	NA	NA	NA	NA
Hhon	NA	Hhon_g10825.t1	NA	OG_2780	Hhon		NA	NA	NA	NA	NA	peptidergic_gamma	9.96724	0.0330126	NA	NA	nosignature_nSP_wTM	NA	NA	NA	NA	NA
Hhon	DB Search	Hhon_g11061.t1	NA	OG_4081	TrH2,Hhon,HoiH23	TASST	5	0.2	1	1	NA	peptidergic_iota	10.7139	0.0521195	0.25	0	signature_nSP_nTM	NA	2	1	1	TASST
Hhon	DB Search PD	Hhon_g11157.t1	NA	OG_6642	Tadh,Hhon	VSANTNTGSNIQKV	14	0.0128205	1	1	NA	peptidergic_alpha	8.97722	0.183427	1	NA	nosignature_nSP_wTM	0	NA	1	NA	[N].VSANTNTGSNIQKV.[-]
Hhon	DB Search	Hhon_g11157.t1	NA	OG_6642	Tadh,Hhon	VSANTNTGSNIQKV	14	0	1	1	NA	peptidergic_alpha	8.97722	0.183427	0.63	28.6	nosignature_nSP_wTM	0	NA	1	NA	VSANTNTGSNIQKV
Hhon	DB Search	Hhon_g11234.t1	NA	OG_2916	Hhon	SSESS	5	0.752941	1	1	NA	epithelia_ventral	6.58112	0.245324	0.48	0	nosignature_nSP_nTM	NA	NA	1	NA	SSESS
Hhon	DB Search	Hhon_g11271.t1	NA	OG_7823	TrH2,Hhon,HoiH23	GSGSS	5	0.0117647	1	1	NA	peptidergic_iota	19.6256	0.065252	0.08	20	nosignature_wSP_wTM	NA	0	1	0	GSGSS
Hhon	DB Search	Hhon_g11398.t1	NA	OG_2854	Tadh,TrH2,Hhon,HoiH23	YPSRLAMIQD	10	0.8	3	1	Amidation	peptidergic_epsilon	449.79	0.949482	0.39	80	nosignature_wSP_wTM	0	0	1	1	YPSRLAMIQD(-0.98)
Hhon	DB Search	Hhon_g11398.t1	NA	OG_2854	Tadh,TrH2,Hhon,HoiH23	YPSRLAMIQD	10	0.8	2	1	NA	peptidergic_epsilon	449.79	0.949482	0.73	70	nosignature_wSP_wTM	0	0	1	1	YPSRLAMIQD
Hhon	DB Search PD	Hhon_g11398.t1	NA	OG_2854	Tadh,TrH2,Hhon,HoiH23	YPSRLAMIQD	10	0.74359	2	1	NA	peptidergic_epsilon	449.79	0.949482	1	NA	nosignature_wSP_wTM	0	0	1	1	[A].YPSRLAMIQD.[R]
Hhon	DB Search	Hhon_g11398.t1	NA	OG_2854	Tadh,TrH2,Hhon,HoiH23	STLKAFGGLRKKKKKKKPQ	19	0.729412	2	1	NA	peptidergic_epsilon	449.79	0.949482	0.61	36.8	nosignature_wSP_wTM	0	0	1	0	STLKAFGGLRKKKKKKKPQ
Hhon	DB Search PD	Hhon_g11398.t1	NA	OG_2854	Tadh,TrH2,Hhon,HoiH23	YPSRLAMIQD	10	0.692308	2	1	1xAmidated [C-Term]	peptidergic_epsilon	449.79	0.949482	1	NA	nosignature_wSP_wTM	0	0	1	1	[A].YPSRLAMIQD.[R]
Hhon	DB Search PD	Hhon_g11398.t1	NA	OG_2854	Tadh,TrH2,Hhon,HoiH23	YPSRLAMIQD	10	0.423077	1	1	1xAmidated [C-Term]; 1xOxidation [M7]	peptidergic_epsilon	449.79	0.949482	1	NA	nosignature_wSP_wTM	0	0	1	1	[A].YPSRLAMIQD.[R]
Hhon	DB Search	Hhon_g11398.t1	NA	OG_2854	Tadh,TrH2,Hhon,HoiH23	SRLAMIQD	8	0.235294	2	1	NA	peptidergic_epsilon	449.79	0.949482	0.9	12.5	nosignature_wSP_wTM	0	0	1	1	SRLAMIQD
Hhon	DB Search	Hhon_g11398.t1	NA	OG_2854	Tadh,TrH2,Hhon,HoiH23	EPESTQLK	8	0.164706	1	1	NA	peptidergic_epsilon	449.79	0.949482	0.78	87.5	nosignature_wSP_wTM	0	0	1	0	EPESTQLK
Hhon	DB Search	Hhon_g11398.t1	NA	OG_2854	Tadh,TrH2,Hhon,HoiH23	YPSRLAMIQD	10	0.105882	2	1	Oxidation (M)	peptidergic_epsilon	449.79	0.949482	0.68	30	nosignature_wSP_wTM	0	0	1	1	YPSRLAM(+15.99)IQD
Hhon	DB Search	Hhon_g11398.t1	NA	OG_2854	Tadh,TrH2,Hhon,HoiH23	YPSRLAM	10	0.105882	1	1	Oxidation (M);Amidation	peptidergic_epsilon	449.79	0.949482	0.36	60	nosignature_wSP_wTM	1	1	1	1	YPSRLAM(+15.99)IQD(-0.98)
Hhon	DB Search	Hhon_g11398.t1	NA	OG_2854	Tadh,TrH2,Hhon,HoiH23	SRLAMIQD	8	0.0941176	2	1	Amidation	peptidergic_epsilon	449.79	0.949482	0.37	50	nosignature_wSP_wTM	0	0	1	1	SRLAMIQD(-0.98)
Hhon	DB Search	Hhon_g11799.t1	NA	OG_4335	TrH2,Hhon,HoiH23	TSSST	5	0.494118	1	1	NA	peptidergic_theta_like	13.361	0.157332	0.37	60	nosignature_nSP_nTM	NA	0	1	0	TSSST
Hhon	DB Search	Hhon_g11805.t1	NA	OG_6325	Hhon,HoiH23	AVISI	5	0.517647	1	2	NA	epithelia_dorsal	11.9279	0.572703	0.48	60	nosignature_nSP_wTM	NA	NA	2	1	AVISI
Hhon	NA	Hhon_g11810.t1	NA	OG_2919	Tadh,Hhon		NA	NA	NA	NA	NA	peptidergic_iota	1868.03	5.2467	NA	NA	nosignature_nSP_nTM	NA	NA	NA	NA	NA
Hhon	NA	Hhon_g11927.t1	NA	OG_2870	Hhon,HoiH23		NA	NA	NA	NA	NA	peptidergic_eta	6.25172	0.0239868	NA	NA	nosignature_nSP_nTM	NA	NA	NA	NA	NA

## Sheet: b) curated list of peptides
peptide name	species	source	gene	annotations	orthogroup	conserved_in_other_species	sequence	length	abundance	num_psms	num_hits_in_propeptide	ptm	max_fc_cell_type	max_fc	max_umifrac	DeepNovo MS correlation	DeepNovo global confidence	classification	num_hits_in_propeptide_Tadh	num_hits_in_propeptide_TrH2	num_hits_in_propeptide_Hhon	num_hits_in_propeptide_HoiH23	annotations	peptide_H13
H2NP001	TrH2	DB Search PD	TrH2_TrispH2_001134	WPPF_precursor	OG_1187	Tadh,TrH2,Hhon,HoiH23	QQNKPYN	7	0.493506	2	4	1xGln->pyro-Glu [N-Term]	peptidergic_lambda	263.324	3.64007	1	NA	signature_wSP_nTM	4	4	9	5	H13, identical	QQNKPYN
H2NP002	TrH2	DB Search PD	TrH2_TrispH2_001134	WPPF_precursor	OG_1187	Tadh,TrH2,Hhon,HoiH23	QQKKPYNGWPPF	12	0.987013	6	4	1xGln->pyro-Glu [N-Term]	peptidergic_lambda	263.324	3.64007	1	NA	signature_wSP_nTM	4	4	9	5	No
H2NP003	TrH2	Previously described	TrH2_TrispH2_001134	WPPF_precursor	OG_1187	Tadh,TrH2,Hhon,HoiH23	EDQQNKPYNGWPPF	NA	NA	NA	NA	NA	peptidergic_lambda	263.324	3.64007	1	NA	signature_wSP_nTM	4	4	9	5	No
H2NP004	TrH2	DB Search PD	TrH2_TrispH2_005562	SITFamide_precursor	OG_935	Tadh,TrH2,Hhon,HoiH23	QKKKLFLGLPRF	12	0.961039	5	1	1xAmidated [C-Term]; 1xGln->pyro-Glu [N-Term]	peptidergic_omicron	183.614	0.289625	1	NA	nosignature_wSP_wTM	1	1	1	1	H13, with insertion of a K at the beginning	QKKKKLFLGLPRF
H2NP005	TrH2	Previously described	TrH2_TrispH2_005562	SITFamide_precursor	OG_935	Tadh,TrH2,Hhon,HoiH23	NSESTQQGIPSITF	NA	NA	NA	NA	Amidation	peptidergic_omicron	183.614	0.289625	1	NA	nosignature_wSP_wTM	1	1	1	1	H13, with insertion of a K at the beginning	QKKKKLFLGLPRF
H2NP006	TrH2	DB Search PD	TrH2_TrispH2_000750	hypothetical_zebrafish-like	OG_1414	Tadh,TrH2,Hhon,HoiH23	GLIYSGFQGPP	11	0.948052	1	1	1xAmidated [C-Term]	peptidergic_eta	589.858	2.46452	1	NA	nosignature_wSP_nTM	1	1	0	0	H13, with modifications	GYVLSGVYGPP
H2NP007	TrH2	DB Search PD	TrH2_TrispH2_000750	hypothetical_zebrafish-like	OG_1414	Tadh,TrH2,Hhon,HoiH23	AIKQSQPMDL	10	0.831169	1	1	NA	peptidergic_eta	589.858	2.46452	1	NA	nosignature_wSP_nTM	1	1	0	0	H13, with many modifications	AVKQGPLDL
H2NP008	TrH2	DB Search PD	TrH2_TrispH2_005563	hypothetical_spexin_proenkephalin-like	OG_936	Tadh,TrH2,Hhon	QPPPYLYPRY	10	0.961039	3	1	1xAmidated [C-Term]; 1xGln->pyro-Glu [N-Term]	peptidergic_zeta	288.168	0.939516	1	NA	signature_wSP_nTM	1	1	1	NA	H13, almost identical	QPPPFLYPRY
H2NP009	TrH2	DB Search PD	TrH2_TrispH2_000337	PWN_precursor	OG_1925	Tadh,TrH2,Hhon	QAKKSFHFVEN	11	0.948052	5	2	1xGln->pyro-Glu [N-Term]	peptidergic_delta	1318.18	4.67979	1	NA	nosignature_wSP_nTM	2	2	0	NA	No
H2NP010	TrH2	Previously described	TrH2_TrispH2_000337	PWN_precursor	OG_1925	Tadh,TrH2,Hhon	EQGALLDIPWN	NA	NA	NA	NA	NA	peptidergic_delta	1318.18	4.67979	1	NA	nosignature_wSP_nTM	2	2	0	NA	No
H2NP011	TrH2	DB Search	TrH2_TrispH2_000751	SIFGamide_precursor	OG_3989	Tadh,TrH2	QANLKSIFGGK	11	0.563218	4	37	Pyro-glu from Q	peptidergic_omicron	395.241	0.431751	0.38	27.3	nosignature_wSP_nTM	42	37	NA	NA	No (ortholog absent)
H2NP012	TrH2	Previously described	TrH2_TrispH2_000751	SIFGamide_precursor	OG_3989	Tadh,TrH2	EDQANLKSIFG	NA	NA	NA	NA	Amidation	peptidergic_omicron	395.241	0.431751	0.38	27.3	nosignature_wSP_nTM	NA	NA	NA	NA
H2NP013	TrH2	DB Search	TrH2_TrispH2_001133	RWamide_precursor	OG_2934	TrH2,Hhon,HoiH23	QLPEIEKNYAPPR	13	0.586207	4	1	Pyro-glu from Q	peptidergic_alpha	128.907	0.468064	0.36	46.2	nosignature_wSP_nTM	NA	1	0	0	H13 has a similar version ending with RW	QPMELQVDHAPPRW
H2NP014	TrH2	DB Search PD	TrH2_TrispH2_001133	RWamide_precursor	OG_2934	TrH2,Hhon,HoiH23	QNVAKGKAQIGNHKSVFL	18	0.948052	7	1	1xGln->pyro-Glu [N-Term]	peptidergic_alpha	128.907	0.468064	1	NA	nosignature_wSP_nTM	NA	1	0	0	No
H2NP015	TrH2	DB Search PD	TrH2_TrispH2_001133	RWamide_precursor	OG_2934	TrH2,Hhon,HoiH23	SFSGSESISRP	11	0.779221	3	1	NA	peptidergic_alpha	128.907	0.468064	1	NA	nosignature_wSP_nTM	NA	1	0	0	No
H2NP016	TrH2	DB Search PD	TrH2_TrispH2_001136	FFNPamide_precursor	OG_1189	Tadh,TrH2,Hhon,HoiH23	DGQFFNPGKR	10	0.493506	1	16	NA	peptidergic_gamma	1131.26	4.53431	1	NA	signature_wSP_nTM	14	16	0	0	H13 has a partial hit (mimus DG)	QFFGQGKR
H2NP017	TrH2	DB Search PD	TrH2_TrispH2_001136	FFNPamide_precursor	OG_1189	Tadh,TrH2,Hhon,HoiH23	QFFGNKKD	8	0.402597	3	2	1xGln->pyro-Glu [N-Term]	peptidergic_gamma	1131.26	4.53431	1	NA	signature_wSP_nTM	2	2	1	1	No
H2NP018	TrH2	DB Search	TrH2_TrispH2_001136	FFNPamide_precursor	OG_1189	Tadh,TrH2,Hhon,HoiH23	QFFNPGKR	8	0	3	19	Pyro-glu from Q	peptidergic_gamma	1131.26	4.53431	0.24	50	signature_wSP_nTM	17	19	0	0	H13, almost identical	QFFGQGKR
H2NP019	TrH2	DB Search	TrH2_TrispH2_001136	FFNPamide_precursor	OG_1189	Tadh,TrH2,Hhon,HoiH23	TPSYYSIPR	9	0.91954	4	1	NA	peptidergic_gamma	1131.26	4.53431	0.63	100	signature_wSP_nTM	1	1	0	0	No
H2NP020	TrH2	DB Search PD	TrH2_TrispH2_008149	LFNE_precursor	OG_9877	Tadh,TrH2,HoiH23	APPGASISLSNE	12	0.649351	1	1	NA	peptidergic_kappa	108.803	0.695944	1	NA	nosignature_wSP_nTM	1	1	NA	0	No (ortholog absent)
H2NP021	TrH2	Previously described	TrH2_TrispH2_008149	LFNE_precursor	OG_9877	Tadh,TrH2,HoiH23	QEPGISLFNE	NA	NA	NA	NA	NA	peptidergic_kappa	108.803	0.695944	1	NA	nosignature_wSP_nTM	1	1	NA	0	No (ortholog absent)
H2NP022	TrH2	DB Search PD	TrH2_TrispH2_008150	LF_precursor	OG_4192	Tadh,TrH2	NPSNIGHPLF	10	0.987013	5	1	NA	peptidergic_iota_like	1109.51	1.49784	1	NA	nosignature_nSP_nTM	0	1	NA	NA	No (ortholog absent)
H2NP023	TrH2	DB Search	TrH2_TrispH2_008150	LF_precursor	OG_4192	Tadh,TrH2	QPGHALFR	8	0.321839	3	1	Pyro-glu from Q	peptidergic_iota_like	1109.51	1.49784	0.51	50	nosignature_nSP_nTM	1	1	NA	NA	No (ortholog absent)
H2NP024	TrH2	DB Search	TrH2_TrispH2_008150	LF_precursor	OG_4192	Tadh,TrH2	DDSQDGYALF	NA	NA	NA	NA	Pyro-glu from Q	peptidergic_iota_like	1109.51	1.49784	0.51	50	nosignature_nSP_nTM	1	1	NA	NA	No (ortholog absent)
H2NP025	TrH2	Previously described	TrH2_TrispH2_000179	NA	OG_1237	TrH2	LNFPEAEAK	9	0.712644	3	0	NA	peptidergic_iota	6.48327	0.131279	0.71	55.6	nosignature_nSP_nTM	NA	0	NA	NA	No (ortholog absent)
H2NP026	TrH2	DB Search PD	TrH2_TrispH2_000335	NA	OG_1926	Tadh,TrH2,Hhon	QLSVSKMPF	9	0.896104	1	1	1xGln->pyro-Glu [N-Term]; 1xOxidation [M7]	peptidergic_eta	992.698	2.41159	1	NA	nosignature_wSP_nTM	0	1	0	NA	H13, with modifications	QLKVHNLPF
H2NP027	TrH2	DB Search PD	TrH2_TrispH2_000336	NA	OG_3968	Tadh,TrH2	ENEEQNEKQN	10	0.961039	4	1	1xDehydrated [N-Term]	peptidergic_delta	78.3671	2.02024	1	NA	nosignature_nSP_nTM	1	1	NA	NA	No (ortholog absent)
H2NP028	Hhon	DB Search	Hhon_g04954.t1	NA	OG_1405	Tadh,TrH2,Hhon,HoiH23	SPYSSNGV	8	0.129412	1	1	Amidation	peptidergic_other_2	200.679	5.05092	0.4	62.5	signature_nSP_wTM	1	1	1	1	Not identified in H2, but present in orthologous propeptide. Ortholog in peptidergic_epsilon	SPYSSNGV
H2NP029	Hhon	DB Search	Hhon_g04515.t1	NA	OG_1256	Tadh,TrH2,Hhon,HoiH23	SPEEAV	6	0.247059	1	1	NA	peptidergic_epsilon_like	1038.79	3.1348	0.85	100	nosignature_nSP_wTM	1	1	1	1	Not identified in H2, but present in orthologous propeptide. Ortholog in peptidergic_epsilon	SPEEAV
H2NP030	TrH2	DeepNovo	TrH2_TrispH2_001124	NA	OG_1183	TrH2	EEEKEKLVLK	10	0.908046	6	0	NA	peptidergic_eta	20.2145	0.0835125	0.59	90	nosignature_nSP_nTM	NA	0	NA	NA	No (ortholog absent)
H2NP031	TrH2	DB Search PD	TrH2_TrispH2_002693	NA	OG_3686	TrH2	QKIEAHE	7	0.935065	3	1	1xGln->pyro-Glu [N-Term]	peptidergic_mu_like	51.924	0.18442	1	NA	nosignature_wSP_nTM	NA	1	NA	NA	No (ortholog absent)
H2NP032	TrH2	DB Search PD	TrH2_TrispH2_003760	NA	OG_1564	Tadh,TrH2,Hhon,HoiH23	QRKWYPFK	8	0.012987	1	8	1xGln->pyro-Glu [N-Term]	peptidergic_kappa	158.062	0.302055	1	NA	nosignature_wSP_nTM	8	8	0	0	No
H2NP033	TrH2	Previously described	TrH2_TrispH2_003760	NA	OG_1564	Tadh,TrH2,Hhon,HoiH23	EDDLPGMFPF	NA	NA	NA	NA	NA	peptidergic_kappa	158.062	0.302055	1	NA	nosignature_wSP_nTM	8	8	0	0	No
H2NP034	TrH2	DB Search PD	TrH2_TrispH2_003760	NA	OG_1564	Tadh,TrH2,Hhon,HoiH23	LPGMFPFK	8	0.545455	3	11	1xOxidation [M4]	peptidergic_kappa	158.062	0.302055	1	NA	nosignature_wSP_nTM	10	11	0	0	No
H2NP035	TrH2	Previously described	TrH2_TrispH2_003786	NA	OG_7877	Tadh,TrH2,Hhon,HoiH23	LDSALEAKTFL	NA	NA	NA	NA	NA	peptidergic_eta	47.9858	0.322886	NA	NA	signature_wSP_wTM	NA	NA	NA	NA	actually not found, but inferred from matching to best hit in H13	IESAVEAKTFL
H2NP036	TrH2	DeepNovo	TrH2_TrispH2_004303	NA	OG_1795	Tadh,TrH2,Hhon,HoiH23	QLQQKPR	9	0	1	0	Pyro-glu from Q;Oxidation (M)	peptidergic_alpha	9.3884	0.0297183	0.24	66.7	nosignature_nSP_wTM	0	0	0	0	No
H2NP037	TrH2	DB Search PD	TrH2_TrispH2_004614	NA	OG_8842	TrH2,Hhon,HoiH23	VTAKEGKEFL	10	0.922078	4	2	NA	peptidergic_nu	9.00255	1.31504	1	NA	signature_nSP_nTM	NA	2	1	1	H13, identical	VTAKEGKEFL
H2NP038	TrH2	DB Search	TrH2_TrispH2_004614	NA	OG_8842	TrH2,Hhon,HoiH23	AKEGKEFLGDQ	11	0.758621	6	1	NA	peptidergic_nu	9.00255	1.31504	0.6	100	signature_nSP_nTM	NA	1	0	0	H13, some partial hits	VTAKEGKEFL
H2NP039	TrH2	DB Search PD	TrH2_TrispH2_004614	NA	OG_8842	TrH2,Hhon,HoiH23	GAKLIGEERL	10	0.909091	2	1	NA	peptidergic_nu	9.00255	1.31504	1	NA	signature_nSP_nTM	NA	1	1	1	H13, identical	GAKLIGEERL
H2NP040	TrH2	DB Search PD	TrH2_TrispH2_005277	NA	OG_2338	Tadh,TrH2,Hhon	QLNNVDYLINSKQKT	15	0.922078	2	1	1xGln->pyro-Glu [N-Term]	peptidergic_kappa	160.534	0.534751	1	NA	nosignature_wSP_wTM	1	1	0	NA	No
H2NP041	TrH2	DB Search	TrH2_TrispH2_007822	NA	OG_910	Tadh,TrH2,Hhon,HoiH23	QILHPK	6	0.517241	1	1	Pyro-glu from Q	peptidergic_lambda	31.9642	0.91008	0.32	66.7	signature_wSP_nTM	1	1	0	0	H13, with modifications	QHKSFI
H2NP042	TrH2	DB Search PD	TrH2_TrispH2_011168	hypothetical_relaxin-like	OG_4732	Tadh,TrH2,Hhon,HoiH23	TTTNEDLNSKVF	12	0.220779	1	1	NA	peptidergic_delta	25.4849	0.285013	1	NA	nosignature_wSP_nTM	0	1	0	0	No
H2NP043	Hhon	DB Search	Hhon_g04182.t1	NA	OG_5408	Tadh,TrH2,Hhon,HoiH23	KLLLL	5	0.482353	1	1	NA	peptidergic_theta	25.9194	0.084717	0.05	20	nosignature_nSP_nTM	1	1	1	1	actually not found, but inferred from matching to best hit in H13	KLLLL
H2NP044	TrH2	DeepNovo	TrH2_TrispH2_009416	NA	OG_7077	Tadh,TrH2,Hhon,HoiH23	QLHTNGLSDTYLR	13	0.91954	5	0	NA	peptidergic_kappa	11.3036	0.0547999	0.67	61.5	nosignature_nSP_wTM	0	0	0	0	No
H2NP045	TrH2	DB Search PD	TrH2_TrispH2_009938	NA	OG_2326	TrH2,Hhon,HoiH23	QYNHLVH	7	0.766234	1	1	1xGln->pyro-Glu [N-Term]	peptidergic_lambda	25.5117	2.08783	1	NA	nosignature_wSP_wTM	NA	1	0	0	No
H2NP046	TrH2	DB Search	TrH2_TrispH2_009939	hypothetical_FMRFamide-like_NP24	OG_2327	TrH2,Hhon,HoiH23	NTDLTQPIHVNPLKD	15	0.137931	1	1	NA	peptidergic_lambda	18.3592	0.678099	0.52	33.3	nosignature_wSP_nTM	NA	1	0	0	No
H2NP047	TrH2	DB Search PD	TrH2_TrispH2_010077	NA	OG_7952	TrH2	QAMNKGHIGQLQLVP	15	0.142857	2	1	1xGln->pyro-Glu [N-Term]	peptidergic_iota	6.62743	0.021777	1	NA	nosignature_wSP_wTM	NA	1	NA	NA	No (ortholog absent)
H2NP048	TrH2	DB Search PD	TrH2_TrispH2_010668	NA	OG_6679	TrH2,Hhon,HoiH23	FKASQESE	8	0.350649	1	1	NA	peptidergic_lambda	38.8781	0.315613	1	NA	nosignature_wSP_nTM	NA	1	0	0	No
H2NP049	Hhon	DB Search	Hhon_g11398.t1	NA	OG_2854	Tadh,TrH2,Hhon,HoiH23	YPSRLAM	10	0.105882	1	1	Oxidation (M);Amidation	peptidergic_epsilon	449.79	0.949482	0.36	60	nosignature_wSP_wTM	1	1	1	1	actually not found, but inferred from matching to best hit in H13	YPSRLAM
H2NP050	TrH2	DB Search PD	TrH2_TrispH2_010965	hypothetical_prorelaxin	OG_4552	Tadh,TrH2,Hhon,HoiH23	DIVTDFKKEPSY	12	0.493506	2	1	NA	peptidergic_beta	456.302	15.0261	1	NA	nosignature_wSP_wTM	1	1	0	0	H13, with modifications	DTNKEASYTKFDD
H2NP051	TrH2	DB Search	TrH2_TrispH2_010967	NA	OG_4553	Tadh,TrH2,HoiH23	TAEDDEKFYNALEAKKN	17	0.954023	7	1	NA	peptidergic_beta	600.987	9.60366	0.65	88.2	nosignature_wSP_nTM	1	1	NA	0	No (ortholog absent)
H2NP052	TrH2	DeepNovo	TrH2_TrispH2_010982	NA	OG_7697	Tadh,TrH2,Hhon,HoiH23	YEVESGNSEPAK	12	0.448276	2	0	NA	peptidergic_alpha	49.4411	0.118873	0.71	100	nosignature_wSP_nTM	0	0	0	0	No
H2NP053	TrH2	DB Search PD	TrH2_TrispH2_011168	hypothetical_relaxin-like	OG_4732	Tadh,TrH2,Hhon,HoiH23	TTTNEDLNSKVF	12	0.220779	1	1	NA	peptidergic_delta	25.4849	0.285013	1	NA	nosignature_wSP_nTM	0	1	0	0	No
H2NP054	TrH2	DB Search PD	TrH2_TrispH2_011290	hypothetical_WTNamide	OG_468	TrH2,Hhon,HoiH23	LPEITHSQA	9	0.87013	3	1	NA	peptidergic_gamma	49.8799	0.336654	1	NA	signature_wSP_nTM	NA	1	1	1	H13, partial	FLEHLPEITHSQA
H2NP055	TrH2	DB Search PD	TrH2_TrispH2_011290	hypothetical_WTNamide	OG_468	TrH2,Hhon,HoiH23	QQMKNAENNFKSYL	14	0.311688	2	1	1xGln->pyro-Glu [N-Term]	peptidergic_gamma	49.8799	0.336654	1	NA	signature_wSP_nTM	NA	1	0	0	No
H2NP056	TrH2	DB Search	TrH2_TrispH2_011533	hypothetical_growth_hormone_variant-like	OG_3380	Tadh,TrH2,HoiH23	QHYAFKP	7	0.965517	3	1	Pyro-glu from Q	peptidergic_lambda	12.3316	0.0375887	0.43	71.4	nosignature_nSP_nTM	1	1	NA	0	No (ortholog absent)
H2NP057	TrH2	DeepNovo	TrH2_TrispH2_011535	hypothetical_prolactin-7C1-like	OG_5571	Tadh,TrH2,Hhon,HoiH23	WLNLPEK	7	0.344828	2	0	NA	peptidergic_eta	8.35171	0.115175	0.85	0	nosignature_wSP_nTM	0	0	0	0	No
H2NP058	TrH2	Previously described	TrH2_TrispH2_002981	NA	NA	NA	GKSFELPE	NA	NA	NA	NA	NA	NA	NA	NA	NA	NA	NA	NA	NA	NA	NA
H2NP059	TrH2	Previously described	TrH2_TrispH2_001837	NA	NA	NA	DYDDYYY	NA	NA	NA	NA	NA	NA	NA	NA	NA	NA	NA	NA	NA	NA	NA
H2NP060	TrH2	Previously described	NA	NA	NA	NA	RQDYPFF	NA	NA	NA	NA	Amidation	NA	NA	NA	NA	NA	NA	NA	NA	NA	NA

## Sheet: c) curated list of receptors
gene	class	orthology	expression group	first_cell_type	first_fc	second_cell_type	second_fc	third_cell_type	third_fc
TrH2_TrispH2_005445	GPCR	GPCRsecr.HG2.0:like:ADGRG1/ADGRG2/ADGRG3/ADGRG4/ADGRG5/ADGRG6/ADGRG7	peptidergic-specific	peptidergic_iota	71.5245	peptidergic_theta	30.2293	peptidergic_delta	4.00186
TrH2_TrispH2_004138	GPCR	GPCRrhod.HG108.2:NA	peptidergic-specific	peptidergic_lambda	42.0568	peptidergic_epsilon	27.6027	peptidergic_nu	25.2428
TrH2_TrispH2_001267	GPCR	GPCRrhod.HG10.65:NA	peptidergic-specific	peptidergic_mu	40.6213	peptidergic_lambda	20.8177	peptidergic_mu_like	9.18889
TrH2_TrispH2_006684	GPCR	GPCRsecr.HG1.22:ADGRF1/ADGRF2/ADGRF3/ADGRF4/ADGRF5	peptidergic-specific	peptidergic_mu_like	35.1358	peptidergic_iota_like	11.8664	peptidergic_theta	3.12523
TrH2_TrispH2_009485	GPCR	GPCRrhod.HG10.38:NA	peptidergic-specific	peptidergic_omicron	27.0259	peptidergic_iota	8.09227	peptidergic_epsilon	3.11677
TrH2_TrispH2_001268	GPCR	GPCRrhod.HG10.67:NA	peptidergic-specific	peptidergic_iota	24.1277	peptidergic_eta	6.39109	peptidergic_kappa	5.49667
TrH2_TrispH2_005655	GPCR	GPCRsecr.HG1.14:ADGRB1/ADGRB2/ADGRB3	peptidergic-specific	peptidergic_zeta	23.5608	peptidergic_eta	7.36258	peptidergic_alpha	6.78174
TrH2_TrispH2_007776	GPCR	GPCRsecr.HG1.26:like:ADGRA1/ADGRA2/ADGRA3/ADGRV1	peptidergic-specific	peptidergic_nu	21.4957	peptidergic_beta	1.05783	peptidergic_progenitors	1
TrH2_TrispH2_007495	GPCR	GPCRrhod.HG32.5:NA	peptidergic-specific	peptidergic_omicron	21.3566	peptidergic_epsilon	6.26044	peptidergic_delta	3.83939
TrH2_TrispH2_008512	GPCR	GPCRrhod.HG62.0:NA	peptidergic-specific	peptidergic_lambda	20.606	peptidergic_eta	1.13217	peptidergic_progenitors	1
TrH2_TrispH2_008042	GPCR	GPCRrhod.HG45.11:NA	peptidergic-specific	peptidergic_nu	20.4497	peptidergic_omicron	6.03531	peptidergic_epsilon	1.64396
TrH2_TrispH2_008626	GPCR	GPCRrhod.HG22.29:NA	peptidergic-specific	peptidergic_omicron	20.0292	peptidergic_delta	7.20677	peptidergic_gamma	5.03583
TrH2_TrispH2_000197	GPCR	GPCRrhod.HG25.1:NA	peptidergic-specific	peptidergic_iota	19.9051	peptidergic_kappa	2.1896	peptidergic_gamma	1.43041
TrH2_TrispH2_001160	GPCR	GPCRrhod.HG10.25:NA	peptidergic-specific	peptidergic_gamma	19.8665	peptidergic_beta	4.15538	peptidergic_omicron	3.55265
TrH2_TrispH2_008367	GPCR	GPCRrhod.HG2.45:like:NPFFR1/NPFFR2	peptidergic-specific	peptidergic_gamma_like	19.732	peptidergic_alpha	1.63417	peptidergic_gamma	1.16471
TrH2_TrispH2_009424	GPCR	GPCRrhod.HG22.43:NA	peptidergic-specific	peptidergic_lambda	19.2336	peptidergic_zeta	1.45429	peptidergic_nu	1.37163
TrH2_TrispH2_009980	GPCR	GPCRrhod.HG32.0:NA	peptidergic-specific	peptidergic_gamma_like	19.1891	peptidergic_epsilon	6.87672	peptidergic_gamma	2.0062
TrH2_TrispH2_004529	GPCR	GPCRsecr.HG2.0:like:ADGRG1/ADGRG2/ADGRG3/ADGRG4/ADGRG5/ADGRG6/ADGRG7	peptidergic-specific	peptidergic_iota	19.1745	peptidergic_iota_like	5.53975	peptidergic_kappa	2.96277
TrH2_TrispH2_010782	GPCR	GPCRrhod.HG78.3:NA	peptidergic-specific	peptidergic_alpha	18.9548	peptidergic_zeta	8.81224	peptidergic_theta	4.85062
TrH2_TrispH2_006703	GPCR	GPCRrhod.HG65.7:NA	peptidergic-specific	peptidergic_eta	18.7418	peptidergic_theta	5.02891	peptidergic_zeta	3.38811
TrH2_TrispH2_008496	GPCR	GPCRrhod.HG62.5:NA	peptidergic-specific	peptidergic_gamma	18.4006	peptidergic_eta	6.44341	peptidergic_beta	4.06649
TrH2_TrispH2_004433	GPCR	GPCRrhod.HG25.1:NA	peptidergic-specific	peptidergic_iota	17.8982	peptidergic_theta	2.85904	peptidergic_eta	2.15271
TrH2_TrispH2_011307	GPCR	GPCRrhod.HG10.56:NA	peptidergic-specific	peptidergic_gamma	16.7076	peptidergic_omicron	11.3347	peptidergic_nu	4.38068
TrH2_TrispH2_005498	GPCR	GPCRrhod.HG36.20:NA	peptidergic-specific	peptidergic_iota	16.6461	peptidergic_mu	2.62087	peptidergic_theta	2.22545
TrH2_TrispH2_001269	GPCR	GPCRrhod.HG10.68:NA	peptidergic-specific	peptidergic_nu	16.1845	peptidergic_iota_like	8.05821	peptidergic_gamma	3.59415
TrH2_TrispH2_003121	GPCR	GPCRrhod.HG10.34:NA	peptidergic-specific	peptidergic_mu	16.0345	peptidergic_mu_like	1.48916	peptidergic_kappa	1.1167
TrH2_TrispH2_011981	GPCR	GPCRrhod.HG32.21:NA	peptidergic-specific	peptidergic_omicron	15.9549	peptidergic_epsilon	11.2052	peptidergic_nu	7.87463
TrH2_TrispH2_006527	GPCR	GPCRrhod.HG29.0:NA	peptidergic-specific	peptidergic_theta	14.43	peptidergic_iota	12.111	peptidergic_zeta	8.10543
TrH2_TrispH2_008044	GPCR	GPCRrhod.HG45.11:NA	peptidergic-specific	peptidergic_nu	14.4236	peptidergic_beta	1.03643	peptidergic_progenitors	1
TrH2_TrispH2_007436	GPCR	GPCRsecr.HG3.5:NA	peptidergic-specific	peptidergic_omicron	14.1602	peptidergic_epsilon	9.31491	peptidergic_nu	4.10842
TrH2_TrispH2_003552	GPCR	GPCRsecr.HG1.22:ADGRF1/ADGRF2/ADGRF3/ADGRF4/ADGRF5	peptidergic-specific	peptidergic_zeta	13.9319	peptidergic_theta	1.60588	peptidergic_iota	1.09659
TrH2_TrispH2_006513	GPCR	GPCRrhod.HG1.42:like:AC144573.1/ADORA1/ADORA2A/ADORA2B/ADORA3/ADRA1A/ADRA1B/ADRA1D/ADRA2A/ADRA2B/ADRA2C/ADRB1/ADRB2/ADRB3/CHRM1/CHRM2/CHRM3/CHRM4/CHRM5/DRD1/DRD2/DRD3/DRD4/DRD5/GPR119/HRH1/HRH2/HRH3/HRH4/HTR1A/HTR1B/HTR1D/HTR1E/HTR1F/HTR2A/HTR2B/HTR2C/HTR4/HTR5A/HTR6/HTR7/TMIGD3	peptidergic-specific	peptidergic_omicron	13.6574	peptidergic_nu	5.18168	peptidergic_epsilon	2.08254
TrH2_TrispH2_011055	GPCR	GPCRsecr.HG1.27:like:ADGRA1/ADGRA2/ADGRA3/ADGRV1	peptidergic-specific	peptidergic_epsilon	13.2596	peptidergic_mu	1.36426	peptidergic_mu_like	1.21452
TrH2_TrispH2_010914	GPCR	GPCRrhod.HG22.20:NA	peptidergic-specific	peptidergic_nu	12.9265	peptidergic_theta	1.60588	peptidergic_eta	1.26488
TrH2_TrispH2_003322	GPCR	GPCRrhod.HG29.9:NA	peptidergic-specific	peptidergic_omicron	12.668	peptidergic_epsilon	3.81578	peptidergic_lambda	1.78468
TrH2_TrispH2_002084	GPCR	GPCRrhod.HG36.1:NA	peptidergic-specific	peptidergic_iota	12.5051	peptidergic_lambda	1.21637	peptidergic_gamma	1.16471
TrH2_TrispH2_003001	GPCR	GPCRrhod.HG22.1:NA	peptidergic-specific	peptidergic_zeta	12.4716	peptidergic_mu	2.21658	peptidergic_epsilon	1.36964
TrH2_TrispH2_011811	GPCR	GPCRrhod.HG32.31:NA	peptidergic-specific	peptidergic_iota	12.0868	peptidergic_iota_like	1.6541	peptidergic_gamma	1.43041
TrH2_TrispH2_008127	GPCR	GPCRrhod.HG22.23:NA	peptidergic-specific	peptidergic_lambda	12.008	peptidergic_kappa	2.13921	peptidergic_theta	1.91393
TrH2_TrispH2_010333	GPCR	GPCRrhod.HG12.69:NA	peptidergic-specific	peptidergic_nu	11.8143	peptidergic_omicron	3.95783	peptidergic_delta	2.30643
TrH2_TrispH2_008491	GPCR	GPCRrhod.HG45.2:NA	peptidergic-specific	peptidergic_theta	11.6461	peptidergic_zeta	4.82021	peptidergic_gamma_like	3.15652
TrH2_TrispH2_009841	GPCR	GPCRrhod.HG2.45:like:NPFFR1/NPFFR2	peptidergic-specific	peptidergic_iota	11.5268	peptidergic_kappa	4.24968	peptidergic_nu	2.11028
TrH2_TrispH2_010476	GPCR	GPCRrhod.HG10.87:NA	peptidergic-specific	peptidergic_mu_like	11.5168	peptidergic_mu	11.0477	peptidergic_iota_like	7.12984
TrH2_TrispH2_010399	GPCR	GPCRrhod.HG2.48:like:NPFFR1/NPFFR2	peptidergic-specific	peptidergic_iota	10.9515	peptidergic_gamma	2.12052	peptidergic_kappa	1.41636
TrH2_TrispH2_009407	GPCR	GPCRrhod.HG2.50:like:NPFFR1/NPFFR2	peptidergic-specific	peptidergic_kappa	10.8879	peptidergic_iota	6.11924	peptidergic_eta	2.80904
TrH2_TrispH2_010268	GPCR	GPCRrhod.HG10.95:NA	peptidergic-specific	peptidergic_gamma	10.8198	peptidergic_omicron	6.98845	peptidergic_nu	4.41824
TrH2_TrispH2_011437	GPCR	GPCRrhod.HG16.0:RXFP1/RXFP2	peptidergic-specific	peptidergic_lambda	10.6867	peptidergic_delta	1.36603	peptidergic_progenitors	1
TrH2_TrispH2_006955	GPCR	GPCRrhod.HG12.37:NA	peptidergic-specific	peptidergic_eta	10.5736	peptidergic_theta	9.87356	peptidergic_nu	1.37163
TrH2_TrispH2_009406	GPCR	GPCRrhod.HG25.1:NA	peptidergic-specific	peptidergic_iota_like	10.4646	peptidergic_zeta	5.45725	peptidergic_iota	5.38434
TrH2_TrispH2_000572	GPCR	GPCRsecr.HG1.8:ADGRD2	peptidergic-specific	peptidergic_nu	10.3999	peptidergic_epsilon	6.73433	peptidergic_zeta	4.56062
TrH2_TrispH2_010093	GPCR	GPCRsecr.HG1.8:ADGRD2	peptidergic-specific	peptidergic_mu	10.3734	peptidergic_iota_like	1.25699	peptidergic_beta	1.07306
TrH2_TrispH2_005095	GPCR	GPCRsecr.HG1.8:ADGRD2	peptidergic-specific	peptidergic_delta	10.1273	peptidergic_beta	2.98479	peptidergic_nu	1.74798
TrH2_TrispH2_004649	GPCR	GPCRrhod.HG10.22:NA	peptidergic-specific	peptidergic_iota	10.114	peptidergic_zeta	8.4258	peptidergic_eta	1.26488
TrH2_TrispH2_006451	GPCR	GPCRrhod.HG25.1:NA	peptidergic-specific	peptidergic_kappa	10.0918	peptidergic_epsilon	1.21282	peptidergic_gamma_like	1.17609
TrH2_TrispH2_001338	GPCR	GPCRrhod.HG10.3:NA	peptidergic-specific	peptidergic_epsilon	9.85395	peptidergic_mu	1.18114	peptidergic_kappa	1.1167
TrH2_TrispH2_007566	GPCR	GPCRrhod.HG12.32:NA	peptidergic-specific	peptidergic_theta	9.54344	peptidergic_omicron	5.04085	peptidergic_lambda	4.7882
TrH2_TrispH2_006389	GPCR	GPCRrhod.HG1.26:like:AC144573.1/ADORA1/ADORA2A/ADORA2B/ADORA3/ADRA1A/ADRA1B/ADRA1D/ADRA2A/ADRA2B/ADRA2C/ADRB1/ADRB2/ADRB3/CHRM1/CHRM2/CHRM3/CHRM4/CHRM5/DRD1/DRD2/DRD3/DRD4/DRD5/GPR21/GPR26/GPR45/GPR52/GPR63/GPR78/GPR101/GPR119/GPR135/GPR161/HRH1/HRH2/HRH3/HRH4/HTR1A/HTR1B/HTR1D/HTR1E/HTR1F/HTR2A/HTR2B/HTR2C/HTR4/HTR5A/HTR6/HTR7/TMIGD3	peptidergic-specific	peptidergic_iota	9.51224	peptidergic_delta	3.55272	peptidergic_mu	3.30872
TrH2_TrispH2_008043	GPCR	GPCRrhod.HG45.11:NA	peptidergic-specific	peptidergic_nu	9.43662	peptidergic_omicron	1.62363	peptidergic_progenitors	1
TrH2_TrispH2_010944	GPCR	GPCRsecr.HG1.22:ADGRF1/ADGRF2/ADGRF3/ADGRF4/ADGRF5	peptidergic-specific	peptidergic_mu	9.31531	peptidergic_mu_like	3.97553	peptidergic_iota_like	2.3783
TrH2_TrispH2_011893	GPCR	GPCRrhod.HG45.8:NA	peptidergic-specific	peptidergic_omicron	9.3131	peptidergic_theta	4.16952	peptidergic_eta	3.53752
TrH2_TrispH2_009328	GPCR	GPCRrhod.HG25.1:NA	peptidergic-specific	peptidergic_mu	9.31176	peptidergic_mu_like	3.72286	peptidergic_iota_like	1.16181
TrH2_TrispH2_009595	GPCR	GPCRrhod.HG34.19:NA	peptidergic-specific	peptidergic_iota	9.2886	peptidergic_theta	3.89273	peptidergic_mu	2.11687
TrH2_TrispH2_006636	GPCR	GPCRrhod.HG122.1:NA	peptidergic-specific	peptidergic_epsilon	9.28856	peptidergic_mu	1.47229	peptidergic_beta	1.4187
TrH2_TrispH2_006707	GPCR	GPCRrhod.HG65.6:NA	peptidergic-specific	peptidergic_kappa	9.17914	peptidergic_progenitors	1	peptidergic_alpha	1
TrH2_TrispH2_001591	GPCR	GPCRrhod.HG10.88:NA	peptidergic-specific	peptidergic_lambda	9.13645	peptidergic_delta	1.36603	peptidergic_iota_like	1.32476
TrH2_TrispH2_006708	GPCR	GPCRrhod.HG65.5:NA	peptidergic-specific	peptidergic_zeta	9.01462	peptidergic_gamma	4.39859	peptidergic_lambda	2.79441
TrH2_TrispH2_011346	GPCR	GPCRrhod.HG22.32:NA	peptidergic-specific	peptidergic_nu	9.00774	peptidergic_epsilon	4.33268	peptidergic_omicron	3.56617
TrH2_TrispH2_009136	GPCR	GPCRrhod.HG1.20:like:AC144573.1/ADORA1/ADORA2A/ADORA2B/ADORA3/ADRA1A/ADRA1B/ADRA1D/ADRA2A/ADRA2B/ADRA2C/ADRB1/ADRB2/ADRB3/CHRM1/CHRM2/CHRM3/CHRM4/CHRM5/DRD1/DRD2/DRD3/DRD4/DRD5/GPR21/GPR26/GPR45/GPR52/GPR63/GPR78/GPR101/GPR119/GPR135/GPR161/HRH1/HRH2/HRH3/HRH4/HTR1A/HTR1B/HTR1D/HTR1E/HTR1F/HTR2A/HTR2B/HTR2C/HTR4/HTR5A/HTR6/HTR7/TMIGD3	peptidergic-specific	peptidergic_iota	8.99047	peptidergic_omicron	5.39617	peptidergic_gamma	2.58709
TrH2_TrispH2_010746	GPCR	GPCRrhod.HG22.47:NA	peptidergic-specific	peptidergic_epsilon	8.88448	peptidergic_beta	3.30849	peptidergic_delta	2.72428
TrH2_TrispH2_006230	GPCR	GPCRrhod.HG16.0:RXFP1/RXFP2	peptidergic-specific	peptidergic_lambda	8.87848	peptidergic_eta	2.59793	peptidergic_delta	2.18623
TrH2_TrispH2_007786	GPCR	GPCRrhod.HG10.66:NA	peptidergic-specific	peptidergic_omicron	8.80559	peptidergic_gamma	2.59767	peptidergic_lambda	2.55578
TrH2_TrispH2_006582	GPCR	GPCRrhod.HG41.4:NA	peptidergic-specific	peptidergic_theta	8.73302	peptidergic_iota_like	4.49316	peptidergic_beta	3.34009
TrH2_TrispH2_007673	GPCR	GPCRrhod.HG22.2:NA	peptidergic-specific	peptidergic_lambda	8.68871	peptidergic_gamma	1.26211	peptidergic_zeta	1.22608
TrH2_TrispH2_011630	GPCR	GPCRrhod.HG45.10:NA	peptidergic-specific	peptidergic_omicron	8.67597	peptidergic_epsilon	1.99091	peptidergic_beta	1.98889
TrH2_TrispH2_010858	GPCR	GPCRrhod.HG41.3:NA	peptidergic-specific	peptidergic_nu	8.61946	peptidergic_eta	2.62279	peptidergic_progenitors	1.9214
TrH2_TrispH2_011413	GPCR	GPCRrhod.HG22.4:NA	peptidergic-specific	peptidergic_zeta	8.30377	peptidergic_eta	7.88446	peptidergic_mu	3.00182
TrH2_TrispH2_008180	GPCR	GPCRrhod.HG29.8:NA	peptidergic-specific	peptidergic_zeta	8.27646	peptidergic_mu	3.42912	peptidergic_omicron	3.29088
TrH2_TrispH2_006605	GPCR	GPCRrhod.HG41.13:NA	peptidergic-specific	peptidergic_eta	8.24404	peptidergic_zeta	3.6073	peptidergic_iota	3.37259
TrH2_TrispH2_007969	GPCR	GPCRrhod.HG22.25:NA	peptidergic-specific	peptidergic_nu	8.22553	peptidergic_omicron	1.94625	peptidergic_zeta	1.55083
TrH2_TrispH2_011013	GPCR	GPCRrhod.HG10.85:NA	peptidergic-specific	peptidergic_alpha	8.10065	peptidergic_theta	1.30125	peptidergic_epsilon	1.21282
TrH2_TrispH2_010623	GPCR	GPCRrhod.HG6.1:NA	peptidergic-specific	peptidergic_lambda	8.02585	peptidergic_zeta	4.96957	peptidergic_eta	3.97002
TrH2_TrispH2_010502	GPCR	GPCRrhod.HG2.3:like:CCKAR/CCKBR/GHSR/GPR19/GPR39/GPR83/GPR176/HCRTR1/HCRTR2/MLNR/NMUR1/NMUR2/NPFFR1/NPFFR2/NPY1R/NPY2R/NPY4R/NPY4R2/NPY5R/NTSR1/NTSR2/PRLHR/PROKR1/PROKR2/QRFPR/TACR1/TACR2/TACR3/TRHR	peptidergic-specific	peptidergic_theta	7.99794	peptidergic_eta	5.842	peptidergic_beta	1.59827
TrH2_TrispH2_007570	GPCR	GPCRrhod.HG12.76:NA	peptidergic-specific	peptidergic_mu	7.93412	peptidergic_theta	6.5478	peptidergic_eta	5.41437
TrH2_TrispH2_011812	GPCR	GPCRrhod.HG32.30:NA	peptidergic-specific	peptidergic_iota	7.80816	peptidergic_theta	1.30125	peptidergic_zeta	1.22608
TrH2_TrispH2_011737	GPCR	GPCRrhod.HG94.0:NA	peptidergic-specific	peptidergic_theta	7.80651	peptidergic_eta	2.5653	peptidergic_kappa	1.82739
TrH2_TrispH2_004964	GPCR	GPCRsecr.HG1.22:ADGRF1/ADGRF2/ADGRF3/ADGRF4/ADGRF5	peptidergic-specific	peptidergic_delta	7.75682	peptidergic_beta	3.38302	peptidergic_progenitors	1.69853
TrH2_TrispH2_007956	GPCR	GPCRrhod.HG22.14:NA	peptidergic-specific	peptidergic_epsilon	7.68623	peptidergic_theta	1.59674	peptidergic_gamma_like	1.52907
TrH2_TrispH2_008387	GPCR	GPCRrhod.HG22.5:NA	peptidergic-specific	peptidergic_nu	7.67442	peptidergic_epsilon	5.71501	peptidergic_theta	5.01393
TrH2_TrispH2_005798	GPCR	GPCRrhod.HG51.0:NA	peptidergic-specific	peptidergic_iota	7.63495	peptidergic_kappa	7.1202	peptidergic_eta	2.5653
TrH2_TrispH2_010912	GPCR	GPCRrhod.HG22.20:NA	peptidergic-specific	peptidergic_nu	7.62343	peptidergic_theta	1.78566	peptidergic_zeta	1.68465
TrH2_TrispH2_003724	GPCR	GPCRrhod.HG94.0:NA	peptidergic-specific	peptidergic_delta	7.61706	peptidergic_eta	5.5649	peptidergic_iota	5.00279
TrH2_TrispH2_008976	GPCR	GPCRrhod.HG36.34:NA	peptidergic-specific	peptidergic_theta	7.52412	peptidergic_delta	4.21486	peptidergic_iota	2.07819
TrH2_TrispH2_010707	GPCR	GPCRrhod.HG166.1:NA	peptidergic-specific	peptidergic_alpha	7.5071	peptidergic_iota_like	1.16181	peptidergic_eta	1.13217
TrH2_TrispH2_000210	GPCR	GPCRrhod.HG36.10:NA	peptidergic-specific	peptidergic_gamma_like	7.4795	peptidergic_mu_like	5.08489	peptidergic_mu	4.65121
TrH2_TrispH2_008975	GPCR	GPCRrhod.HG36.31:NA	peptidergic-specific	peptidergic_theta	7.40442	peptidergic_iota	5.82399	peptidergic_kappa	2.21025
TrH2_TrispH2_010331	GPCR	GPCRrhod.HG12.55:NA	peptidergic-specific	peptidergic_omicron	7.39474	peptidergic_nu	4.05801	peptidergic_epsilon	3.11717
TrH2_TrispH2_007557	GPCR	GPCRrhod.HG1.42:like:AC144573.1/ADORA1/ADORA2A/ADORA2B/ADORA3/ADRA1A/ADRA1B/ADRA1D/ADRA2A/ADRA2B/ADRA2C/ADRB1/ADRB2/ADRB3/CHRM1/CHRM2/CHRM3/CHRM4/CHRM5/DRD1/DRD2/DRD3/DRD4/DRD5/GPR119/HRH1/HRH2/HRH3/HRH4/HTR1A/HTR1B/HTR1D/HTR1E/HTR1F/HTR2A/HTR2B/HTR2C/HTR4/HTR5A/HTR6/HTR7/TMIGD3	peptidergic-specific	peptidergic_kappa	7.33086	peptidergic_eta	1.61051	peptidergic_gamma_like	1.41374
TrH2_TrispH2_006458	GPCR	GPCRsecr.HG1.30:like:ADGRA1/ADGRA2/ADGRA3/ADGRV1	peptidergic-specific	peptidergic_delta	7.28899	peptidergic_kappa	1.96809	peptidergic_lambda	1.43468
TrH2_TrispH2_012183	GPCR	GPCRrhod.HG52.16:NA	peptidergic-specific	peptidergic_zeta	7.26927	peptidergic_theta	5.10676	peptidergic_delta	4.00903
TrH2_TrispH2_009483	GPCR	GPCRrhod.HG10.51:NA	peptidergic-specific	peptidergic_nu	7.24956	peptidergic_beta	1.88849	peptidergic_kappa	1.1167
TrH2_TrispH2_004357	GPCR	GPCRsecr.HG1.8:ADGRD2	peptidergic-specific	peptidergic_mu	7.13427	peptidergic_mu_like	1.21452	peptidergic_beta	1.03643
TrH2_TrispH2_010269	GPCR	GPCRrhod.HG10.18:NA	peptidergic-specific	peptidergic_iota	7.08191	peptidergic_iota_like	4.57409	peptidergic_delta	3.9386
TrH2_TrispH2_011704	GPCR	GPCRrhod.HG34.25:NA	peptidergic-specific	peptidergic_iota	6.97195	peptidergic_theta	2.85904	peptidergic_mu	2.42422
TrH2_TrispH2_011312	GPCR	GPCRrhod.HG32.29:NA	peptidergic-specific	peptidergic_iota	6.7956	peptidergic_iota_like	3.73471	peptidergic_theta	2.50252
TrH2_TrispH2_011271	GPCR	GPCRrhod.HG12.33:NA	peptidergic-specific	peptidergic_mu	6.78799	peptidergic_theta	3.18119	peptidergic_iota_like	1.32476
TrH2_TrispH2_001171	GPCR	GPCRrhod.HG36.14:NA	peptidergic-specific	peptidergic_iota	6.78514	peptidergic_iota_like	2.08665	peptidergic_mu_like	1.13503
TrH2_TrispH2_010223	GPCR	GPCRsecr.HG1.34:like:ADGRA1/ADGRA2/ADGRA3/ADGRV1	peptidergic-specific	peptidergic_omicron	6.75416	peptidergic_delta	6.21668	peptidergic_epsilon	3.25167
TrH2_TrispH2_007565	GPCR	GPCRsecr.HG1.8:ADGRD2	peptidergic-specific	peptidergic_delta	6.75256	peptidergic_epsilon	6.10599	peptidergic_mu	5.30906
TrH2_TrispH2_009854	GPCR	GPCRrhod.HG190.0:NA	peptidergic-specific	peptidergic_eta	6.72367	peptidergic_theta	1.60588	peptidergic_progenitors	1
TrH2_TrispH2_010195	GPCR	GPCRsecr.HG1.8:ADGRD2	peptidergic-specific	peptidergic_theta	6.52003	peptidergic_eta	6.44064	peptidergic_epsilon	2.12015
TrH2_TrispH2_011855	GPCR	GPCRrhod.HG54.18:NA	peptidergic-specific	peptidergic_theta	6.48641	peptidergic_eta	4.87985	peptidergic_delta	2.11541
TrH2_TrispH2_009523	GPCR	GPCRrhod.HG78.5:NA	peptidergic-specific	peptidergic_lambda	6.42601	peptidergic_omicron	3.3438	peptidergic_iota_like	2.9548
TrH2_TrispH2_011311	GPCR	GPCRrhod.HG32.7:NA	peptidergic-specific	peptidergic_theta	6.42514	peptidergic_kappa	4.14744	peptidergic_gamma_like	1.17609
TrH2_TrispH2_003122	GPCR	GPCRrhod.HG10.59:NA	peptidergic-specific	peptidergic_mu_like	6.38092	peptidergic_nu	5.35729	peptidergic_mu	4.39968
TrH2_TrispH2_006323	GPCR	GPCRrhod.HG71.1:NA	peptidergic-specific	peptidergic_mu_like	6.38092	peptidergic_mu	2.2626	peptidergic_epsilon	1.21282
TrH2_TrispH2_010091	GPCR	GPCRsecr.HG1.8:ADGRD2	peptidergic-specific	peptidergic_mu_like	6.37773	peptidergic_epsilon	5.16587	peptidergic_nu	3.36945
TrH2_TrispH2_010619	GPCR	GPCRrhod.HG51.0:NA	peptidergic-specific	peptidergic_lambda	6.31709	peptidergic_eta	4.9637	peptidergic_zeta	4.11346
TrH2_TrispH2_005896	GPCR	GPCRrhod.HG12.22:NA	peptidergic-specific	peptidergic_delta	6.30906	peptidergic_eta	2.92496	peptidergic_beta	2.75881
TrH2_TrispH2_002172	GPCR	GPCRrhod.HG36.5:NA	peptidergic-specific	peptidergic_iota	6.2937	peptidergic_delta	4.25	peptidergic_theta	3.18119
TrH2_TrispH2_002640	GPCR	GPCRrhod.HG1.2:like:AC144573.1/ADORA1/ADORA2A/ADORA2B/ADORA3/ADRA1A/ADRA1B/ADRA1D/ADRA2A/ADRA2B/ADRA2C/ADRB1/ADRB2/ADRB3/CHRM1/CHRM2/CHRM3/CHRM4/CHRM5/DRD1/DRD2/DRD3/DRD4/DRD5/GPR21/GPR26/GPR45/GPR52/GPR63/GPR78/GPR101/GPR119/GPR135/GPR161/HRH1/HRH2/HRH3/HRH4/HTR1A/HTR1B/HTR1D/HTR1E/HTR1F/HTR2A/HTR2B/HTR2C/HTR4/HTR5A/HTR6/HTR7/TMIGD3	peptidergic-specific	peptidergic_iota_like	6.28425	peptidergic_epsilon	3.43803	peptidergic_zeta	3.31485
TrH2_TrispH2_011175	GPCR	GPCRrhod.HG22.40:NA	peptidergic-specific	peptidergic_eta	6.22545	peptidergic_theta	3.18119	peptidergic_omicron	2.25905
TrH2_TrispH2_007502	GPCR	GPCRrhod.HG2.2:like:CCKAR/CCKBR/GHSR/GPR19/GPR39/GPR83/GPR176/HCRTR1/HCRTR2/MLNR/NMUR1/NMUR2/NPFFR1/NPFFR2/NPY1R/NPY2R/NPY4R/NPY4R2/NPY5R/NTSR1/NTSR2/PRLHR/PROKR1/PROKR2/QRFPR/TACR1/TACR2/TACR3/TRHR	peptidergic-specific	peptidergic_iota	6.20344	peptidergic_eta	2.7617	peptidergic_theta	2.72639
TrH2_TrispH2_008041	GPCR	GPCRrhod.HG45.11:NA	peptidergic-specific	peptidergic_delta	6.196	peptidergic_omicron	6.03531	peptidergic_epsilon	5.16587
TrH2_TrispH2_008478	GPCR	GPCRrhod.HG78.7:NA	peptidergic-specific	peptidergic_mu	6.15503	peptidergic_beta	1.20608	peptidergic_progenitors	1
TrH2_TrispH2_010282	GPCR	GPCRrhod.HG22.6:NA	peptidergic-specific	peptidergic_epsilon	6.1494	peptidergic_mu	1.28802	peptidergic_zeta	1.22608
TrH2_TrispH2_007667	GPCR	GPCRrhod.HG22.16:NA	peptidergic-specific	peptidergic_lambda	6.14562	peptidergic_zeta	1.22608	peptidergic_progenitors	1
TrH2_TrispH2_010368	GPCR	GPCRrhod.HG171.0:NA	peptidergic-specific	peptidergic_lambda	6.01746	peptidergic_nu	1.37163	peptidergic_epsilon	1.21282
TrH2_TrispH2_008012	GPCR	GPCRrhod.HG32.2:NA	peptidergic-specific	peptidergic_delta	5.99532	peptidergic_mu_like	1.13503	peptidergic_progenitors	1
TrH2_TrispH2_011801	GPCR	GPCRrhod.HG45.10:NA	peptidergic-specific	peptidergic_epsilon	5.91816	peptidergic_delta	3.87038	peptidergic_omicron	2.25905
TrH2_TrispH2_010326	GPCR	GPCRrhod.HG12.53:NA	peptidergic-specific	peptidergic_nu	5.85726	peptidergic_theta	2.22545	peptidergic_delta	1.36603
TrH2_TrispH2_006602	GPCR	GPCRrhod.HG41.10:NA	peptidergic-specific	peptidergic_mu_like	5.82427	peptidergic_mu	2.89824	peptidergic_iota_like	2.42674
TrH2_TrispH2_003003	GPCR	GPCRrhod.HG22.17:NA	peptidergic-specific	peptidergic_lambda	5.79657	peptidergic_beta	1.13154	peptidergic_progenitors	1
TrH2_TrispH2_011813	GPCR	GPCRrhod.HG32.26:NA	peptidergic-specific	peptidergic_iota	5.78644	peptidergic_gamma	1.26211	peptidergic_iota_like	1.16181
TrH2_TrispH2_001978	GPCR	GPCRrhod.HG29.0:NA	peptidergic-specific	peptidergic_theta	5.76787	peptidergic_lambda	4.81789	peptidergic_zeta	2.65153
TrH2_TrispH2_011172	GPCR	GPCRrhod.HG22.28:NA	peptidergic-specific	peptidergic_theta	5.71902	peptidergic_eta	2.89069	peptidergic_mu_like	1.27115
TrH2_TrispH2_009369	GPCR	GPCRrhod.HG22.38:NA	peptidergic-specific	peptidergic_omicron	5.62101	peptidergic_epsilon	4.33268	peptidergic_nu	2.74308
TrH2_TrispH2_011070	GPCR	GPCRsecr.HG1.37:like:ADGRA1/ADGRA2/ADGRA3/ADGRV1	peptidergic-specific	peptidergic_epsilon	5.55834	peptidergic_delta	1.48325	peptidergic_nu	1.31156
TrH2_TrispH2_009546	GPCR	GPCRrhod.HG41.3:NA	peptidergic-specific	peptidergic_theta	5.51207	peptidergic_iota	1.47832	peptidergic_delta	1.35916
TrH2_TrispH2_008229	GPCR	GPCRrhod.HG12.7:NA	peptidergic-specific	peptidergic_zeta	5.50262	peptidergic_iota_like	2.69965	peptidergic_gamma	2.6748
TrH2_TrispH2_003196	GPCR	GPCRrhod.HG10.98:NA	peptidergic-specific	peptidergic_lambda	5.37584	peptidergic_iota	3.1491	peptidergic_iota_like	2.71979
TrH2_TrispH2_006500	GPCR	GPCRsecr.HG1.26:like:ADGRA1/ADGRA2/ADGRA3/ADGRV1	peptidergic-specific	peptidergic_nu	5.35729	peptidergic_delta	1.1823	peptidergic_progenitors	1
TrH2_TrispH2_010620	GPCR	GPCRrhod.HG51.0:NA	peptidergic-specific	peptidergic_lambda	5.32172	peptidergic_eta	1.76228	peptidergic_alpha	1.51906
TrH2_TrispH2_008855	GPCR	GPCRrhod.HG80.4:NA	peptidergic-specific	peptidergic_mu	5.32115	peptidergic_mu_like	3.94548	peptidergic_eta	2.4272
TrH2_TrispH2_005098	GPCR	GPCRrhod.HG2.54:like:NPFFR1/NPFFR2	peptidergic-specific	peptidergic_alpha	5.30582	peptidergic_theta	2.91353	peptidergic_omicron	2.25905
TrH2_TrispH2_005797	GPCR	GPCRrhod.HG51.0:NA	peptidergic-specific	peptidergic_kappa	5.28306	peptidergic_eta	3.31872	peptidergic_beta	1.46765
TrH2_TrispH2_001061	GPCR	GPCRrhod.HG45.0:NA	peptidergic-specific	peptidergic_gamma_like	5.27652	peptidergic_zeta	2.76891	peptidergic_gamma	2.20143
TrH2_TrispH2_010088	GPCR	GPCRrhod.HG34.7:NA	peptidergic-specific	peptidergic_mu	5.19285	peptidergic_beta	2.4085	peptidergic_progenitors	1
TrH2_TrispH2_009128	GPCR	GPCRrhod.HG54.13:NA	peptidergic-specific	peptidergic_zeta	5.19172	peptidergic_mu	3.17377	peptidergic_theta	2.22545
TrH2_TrispH2_000701	GPCR	GPCRrhod.HG10.8:NA	peptidergic-specific	peptidergic_eta	5.15328	peptidergic_theta	1.86122	peptidergic_delta	1.45338
TrH2_TrispH2_011994	GPCR	GPCRrhod.HG2.3:like:CCKAR/CCKBR/GHSR/GPR19/GPR39/GPR83/GPR176/HCRTR1/HCRTR2/MLNR/NMUR1/NMUR2/NPFFR1/NPFFR2/NPY1R/NPY2R/NPY4R/NPY4R2/NPY5R/NTSR1/NTSR2/PRLHR/PROKR1/PROKR2/QRFPR/TACR1/TACR2/TACR3/TRHR	peptidergic-specific	peptidergic_eta	5.15196	peptidergic_kappa	3.3783	peptidergic_theta	2.54048
TrH2_TrispH2_011478	GPCR	GPCRrhod.HG10.100:NA	peptidergic-specific	peptidergic_eta	5.14051	peptidergic_mu	2.31017	peptidergic_omicron	2.25905
TrH2_TrispH2_010478	GPCR	GPCRrhod.HG10.86:NA	peptidergic-specific	peptidergic_mu	5.1336	peptidergic_mu_like	5.11336	peptidergic_progenitors	1.56287
TrH2_TrispH2_010214	GPCR	GPCRrhod.HG51.0:NA	peptidergic-specific	peptidergic_alpha	5.10891	peptidergic_progenitors	1.84059	peptidergic_zeta	1.27431
TrH2_TrispH2_011814	GPCR	GPCRrhod.HG32.26:NA	peptidergic-specific	peptidergic_iota	5.10294	peptidergic_mu_like	2.25534	peptidergic_zeta	1.22608
TrH2_TrispH2_001901	GPCR	GPCRrhod.HG2.45:like:NPFFR1/NPFFR2	peptidergic-specific	peptidergic_gamma	5.08733	peptidergic_delta	1.36603	peptidergic_iota_like	1.32476
TrH2_TrispH2_009857	GPCR	GPCRrhod.HG29.1:NA	peptidergic-specific	peptidergic_theta	5.04811	peptidergic_iota_like	3.04838	peptidergic_mu	2.11687
TrH2_TrispH2_010219	GPCR	GPCRrhod.HG51.0:NA	peptidergic-specific	peptidergic_omicron	5.04085	peptidergic_alpha	3.22311	peptidergic_theta	1.60588
TrH2_TrispH2_009694	GPCR	GPCRrhod.HG94.0:NA	peptidergic-specific	peptidergic_mu	5.03136	peptidergic_iota	1.38806	peptidergic_delta	1.36603
TrH2_TrispH2_004656	GPCR	GPCRsecr.HG2.0:like:ADGRG1/ADGRG2/ADGRG3/ADGRG4/ADGRG5/ADGRG6/ADGRG7	other somatic cell types	epithelia_dorsal	11.4436	epithelia_dorsal_like	5.15329	epithelia_gland_like	3.56197
TrH2_TrispH2_002603	GPCR	GPCRrhod.HG2.52:like:NPFFR1/NPFFR2	other somatic cell types	lipophil	8.07656	epithelia_dorsal_like	3.50903	unknown_1	2.32569
TrH2_TrispH2_006708	GPCR	GPCRrhod.HG65.5:NA	other somatic cell types	unknown_1	7.81582	epithelia_unknown_1	1.46452	epithelia_dorsal	1.0234
TrH2_TrispH2_010623	GPCR	GPCRrhod.HG6.1:NA	other somatic cell types	unknown_1	7.31445	epithelia_dorsal_like	1.93713	epithelia_dorsal	1.15878
TrH2_TrispH2_006526	GPCR	GPCRrhod.HG29.0:NA	other somatic cell types	unknown_2.3	6.03033	unknown_2.4	1.04666	epithelia_ventral	1.01849
TrH2_TrispH2_006701	GPCR	GPCRrhod.HG65.4:NA	other somatic cell types	epithelia_dorsal	5.62151	epithelia_dorsal_like	3.15989	fibre	2.41739
TrH2_TrispH2_000871	GPCR	GPCRrhod.HG34.2:NA	other somatic cell types	unknown_2.4	4.39729	unknown_2.3	3.99299	fibre	1.09019
TrH2_TrispH2_011294	GPCR	GPCRrhod.HG2.3:like:CCKAR/CCKBR/GHSR/GPR19/GPR39/GPR83/GPR176/HCRTR1/HCRTR2/MLNR/NMUR1/NMUR2/NPFFR1/NPFFR2/NPY1R/NPY2R/NPY4R/NPY4R2/NPY5R/NTSR1/NTSR2/PRLHR/PROKR1/PROKR2/QRFPR/TACR1/TACR2/TACR3/TRHR	other somatic cell types	epithelia_dorsal	4.25106	epithelia_dorsal_like	2.4817	epithelia_unknown_1	1.08509
TrH2_TrispH2_011503	GPCR	GPCRrhod.HG51.0:NA	other somatic cell types	unknown_1	3.6735	epithelia_dorsal_like	1.03081	fibre	1.01396
TrH2_TrispH2_003195	GPCR	GPCRrhod.HG10.105:NA	other somatic cell types	epithelia_ventral	3.42341	gland_1	1.61516	epithelia_gland_like	1.17764
TrH2_TrispH2_003193	GPCR	GPCRrhod.HG10.63:NA	other somatic cell types	epithelia_gland_like	3.3068	gland_1	2.10031	epithelia_ventral	1.71471
TrH2_TrispH2_005658	GPCR	GPCRsecr.HG1.14:ADGRB1/ADGRB2/ADGRB3	other somatic cell types	fibre	3.1842	epithelia_dorsal_like	1.05262	unknown_2.4	1.04267
TrH2_TrispH2_011893	GPCR	GPCRrhod.HG45.8:NA	other somatic cell types	unknown_1	3.14462	unknown_2.4	1.14042	epithelia_ventral	1.05551
TrH2_TrispH2_005398	GPCR	GPCRrhod.HG169.0:NA	other somatic cell types	unknown_2.3	3.0851	unknown_2.4	1.23879	unknown_2.2	1.07297
TrH2_TrispH2_011137	GPCR	GPCRsecr.HG1.26:like:ADGRA1/ADGRA2/ADGRA3/ADGRV1	other somatic cell types	epithelia_dorsal	3.01064	epithelia_dorsal_like	1.96165	epithelia_ventral	1.4707
TrH2_TrispH2_009057	GPCR	GPCRsecr.HG1.14:ADGRB1/ADGRB2/ADGRB3	other somatic cell types	lipophil	2.93935	epithelia_dorsal_like	1.35484	epithelia_dorsal	1.03499
TrH2_TrispH2_001061	GPCR	GPCRrhod.HG45.0:NA	other somatic cell types	unknown_2.3	2.87752	unknown_2.4	2.22205	unknown_2.2	1.04674
TrH2_TrispH2_005100	GPCR	GPCRrhod.HG2.56:like:NPFFR1/NPFFR2	other somatic cell types	unknown_1	2.76648	epithelia_dorsal_like	1.10875	epithelia_dorsal	0.947352
TrH2_TrispH2_010216	GPCR	GPCRrhod.HG51.0:NA	other somatic cell types	gland_1	2.7282	epithelia_gland_like	2.56892	epithelia_ventral	1.84401
TrH2_TrispH2_008389	GPCR	GPCRsecr.HG1.26:like:ADGRA1/ADGRA2/ADGRA3/ADGRV1	other somatic cell types	epithelia_dorsal	2.69334	epithelia_dorsal_like	1.83784	epithelia_ventral	1.07561
TrH2_TrispH2_007883	GPCR	GPCRsecr.HG1.14:ADGRB1/ADGRB2/ADGRB3	other somatic cell types	lipophil	2.65402	epithelia_dorsal_like	2.17311	unknown_1	1.58547
TrH2_TrispH2_010102	GPCR	GPCRrhod.HG10.60:NA	other somatic cell types	epithelia_dorsal	2.63561	unknown_2.4	2.28371	epithelia_ventral	2.16041
TrH2_TrispH2_010217	GPCR	GPCRrhod.HG51.0:NA	other somatic cell types	epithelia_ventral	2.56577	epithelia_gland_like	2.2307	gland_1	2.02061
TrH2_TrispH2_010944	GPCR	GPCRsecr.HG1.22:ADGRF1/ADGRF2/ADGRF3/ADGRF4/ADGRF5	other somatic cell types	epithelia_gland_like	2.53328	gland_1	2.00621	epithelia_ventral	1.96097
TrH2_TrispH2_008015	GPCR	GPCRsecr.HG1.26:like:ADGRA1/ADGRA2/ADGRA3/ADGRV1	other somatic cell types	epithelia_dorsal	2.49903	epithelia_dorsal_like	1.96941	epithelia_ventral	1.20025
TrH2_TrispH2_005315	GPCR	GPCRrhod.HG39.0:like:PTGDR/PTGER1/PTGER2/PTGER3/PTGER4/PTGFR/PTGIR/TBXA2R	other somatic cell types	unknown_2.4	2.46378	epithelia_unknown_1	1.70229	unknown_2.2	1.2201
TrH2_TrispH2_001243	GPCR	GPCRrhod.HG51.0:NA	other somatic cell types	epithelia_ventral	2.45604	epithelia_gland_like	1.8941	epithelia_dorsal	1.48466
TrH2_TrispH2_004074	GPCR	GPCRrhod.HG122.0:NA	other somatic cell types	epithelia_unknown_1	2.39925	epithelia_gland_like	1.28194	gland_1	1.2534
TrH2_TrispH2_010476	GPCR	GPCRrhod.HG10.87:NA	other somatic cell types	lipophil	2.38462	epithelia_dorsal	1.15719	epithelia_ventral	1.10376
TrH2_TrispH2_008990	GPCR	GPCRrhod.HG22.20:NA	other somatic cell types	epithelia_dorsal_like	2.37412	epithelia_dorsal	1.09781	unknown_1	1.09312
TrH2_TrispH2_010214	GPCR	GPCRrhod.HG51.0:NA	other somatic cell types	epithelia_ventral	2.36388	epithelia_gland_like	1.84405	epithelia_unknown_1	1.54949
TrH2_TrispH2_007504	GPCR	GPCRrhod.HG2.2:like:CCKAR/CCKBR/GHSR/GPR19/GPR39/GPR83/GPR176/HCRTR1/HCRTR2/MLNR/NMUR1/NMUR2/NPFFR1/NPFFR2/NPY1R/NPY2R/NPY4R/NPY4R2/NPY5R/NTSR1/NTSR2/PRLHR/PROKR1/PROKR2/QRFPR/TACR1/TACR2/TACR3/TRHR	other somatic cell types	epithelia_dorsal	2.34126	epithelia_ventral	1.27644	epithelia_dorsal_like	1.25444
TrH2_TrispH2_010100	GPCR	GPCRrhod.HG10.81:NA	other somatic cell types	epithelia_dorsal	2.33234	epithelia_dorsal_like	1.53501	epithelia_gland_like	1.53357
TrH2_TrispH2_010971	GPCR	GPCRrhod.HG36.26:NA	other somatic cell types	lipophil	2.31192	epithelia_unknown_1	1.51856	epithelia_ventral	1.30069
TrH2_TrispH2_011434	GPCR	GPCRrhod.HG22.41:NA	other somatic cell types	epithelia_ventral	2.28826	epithelia_dorsal	2.27783	epithelia_dorsal_like	1.91179
TrH2_TrispH2_010218	GPCR	GPCRrhod.HG51.0:NA	other somatic cell types	epithelia_ventral	2.28807	epithelia_gland_like	1.96127	epithelia_unknown_1	1.52932
TrH2_TrispH2_000571	GPCR	GPCRsecr.HG1.8:ADGRD2	other somatic cell types	epithelia_ventral	2.2843	epithelia_gland_like	1.90259	epithelia_unknown_1	1.87018
TrH2_TrispH2_011188	GPCR	GPCRrhod.HG10.36:NA	other somatic cell types	unknown_2.3	2.28217	epithelia_ventral	1.00924	epithelia_dorsal_like	1.00859
TrH2_TrispH2_005659	GPCR	GPCRsecr.HG1.14:ADGRB1/ADGRB2/ADGRB3	other somatic cell types	epithelia_dorsal	2.26797	epithelia_dorsal_like	1.9549	lipophil	1.63586
TrH2_TrispH2_006500	GPCR	GPCRsecr.HG1.26:like:ADGRA1/ADGRA2/ADGRA3/ADGRV1	other somatic cell types	lipophil	2.22141	epithelia_dorsal_like	1.1085	epithelia_dorsal	1.01749
TrH2_TrispH2_005655	GPCR	GPCRsecr.HG1.14:ADGRB1/ADGRB2/ADGRB3	other somatic cell types	epithelia_dorsal	2.1945	epithelia_dorsal_like	1.41861	gland_1	1.0244
TrH2_TrispH2_005866	GPCR	GPCRrhod.HG22.15:NA	other somatic cell types	lipophil	2.1701	epithelia_dorsal_like	1.48059	epithelia_unknown_1	1.32303
TrH2_TrispH2_010041	GPCR	GPCRsecr.HG1.26:like:ADGRA1/ADGRA2/ADGRA3/ADGRV1	other somatic cell types	epithelia_unknown_1	2.15189	epithelia_dorsal	1.82945	epithelia_ventral	1.50496
TrH2_TrispH2_011068	GPCR	GPCRrhod.HG22.49:NA	other somatic cell types	epithelia_dorsal_like	2.08928	epithelia_ventral	1.23752	unknown_1	1.16715
TrH2_TrispH2_005186	GPCR	GPCRsecr.HG1.14:ADGRB1/ADGRB2/ADGRB3	other somatic cell types	lipophil	2.07605	epithelia_dorsal_like	1.04299	epithelia_ventral	1.03699
TrH2_TrispH2_004680	GPCR	GPCRsecr.HG11.0:NA	other somatic cell types	unknown_1	2.04908	lipophil	1.87913	epithelia_dorsal_like	1.52585
TrH2_TrispH2_011055	GPCR	GPCRsecr.HG1.27:like:ADGRA1/ADGRA2/ADGRA3/ADGRV1	other somatic cell types	unknown_2.3	2.02792	epithelia_unknown_1	1.20282	unknown_2.2	1.013
TrH2_TrispH2_005796	GPCR	GPCRrhod.HG51.0:NA	other somatic cell types	epithelia_gland_like	2.0032	epithelia_ventral	1.78185	gland_1	1.58457
TrH2_TrispH2_001311	ASC	ASC.HG1.18:SCNN1A/SCNN1B/SCNN1D/SCNN1G	other somatic cell types	peptidergic_omicron	8.84675	peptidergic_progenitors	4.74825	epithelia_dorsal	3.82556
TrH2_TrispH2_001388	ASC	ASC.HG1.9:ASIC1/ASIC2/ASIC3/ASIC4/ASIC5	other somatic cell types	peptidergic_omicron	7.12997	peptidergic_epsilon	2.57697	peptidergic_theta	2.18561
TrH2_TrispH2_000610	ASC	ASC.HG1.9:ASIC1/ASIC2/ASIC3/ASIC4/ASIC5	other somatic cell types	lipophil	3.66075	peptidergic_nu	1.74798	peptidergic_gamma	1.33168
TrH2_TrispH2_000609	ASC	ASC.HG1.9:ASIC1/ASIC2/ASIC3/ASIC4/ASIC5	other somatic cell types	lipophil	2.18723	peptidergic_gamma_like	1.35535	epithelia_dorsal_like	1.0912
TrH2_TrispH2_000605	ASC	ASC.HG1.9:ASIC1/ASIC2/ASIC3/ASIC4/ASIC5	other somatic cell types	unknown_1	2.02281	peptidergic_mu_like	1.27115	lipophil	1.22434
TrH2_TrispH2_006784	ASC	ASC.HG1.9:ASIC1/ASIC2/ASIC3/ASIC4/ASIC5	other somatic cell types	unknown_1	2.02281	lipophil	1.61302	epithelia_dorsal_like	1.49996
TrH2_TrispH2_001525	ASC	ASC.HG1.9:ASIC1/ASIC2/ASIC3/ASIC4/ASIC5	other somatic cell types	peptidergic_lambda	1.84373	peptidergic_progenitors	1.50155	peptidergic_eta	1.34416
TrH2_TrispH2_001524	ASC	ASC.HG1.9:ASIC1/ASIC2/ASIC3/ASIC4/ASIC5	other somatic cell types	peptidergic_omicron	1.61748	epithelia_dorsal	1.37469	epithelia_ventral	1.30726
TrH2_TrispH2_000613	ASC	ASC.HG1.9:ASIC1/ASIC2/ASIC3/ASIC4/ASIC5	other somatic cell types	peptidergic_progenitors	1.58904	peptidergic_nu	1.2736	peptidergic_kappa	1.25498
TrH2_TrispH2_000606	ASC	ASC.HG1.9:ASIC1/ASIC2/ASIC3/ASIC4/ASIC5	other somatic cell types	peptidergic_zeta	1.45248	lipophil	1.41326	peptidergic_lambda	1.21486
TrH2_TrispH2_000611	ASC	ASC.HG1.9:ASIC1/ASIC2/ASIC3/ASIC4/ASIC5	other somatic cell types	epithelia_dorsal_like	1.37402	peptidergic_iota	1.09659	epithelia_ventral	1.05551

## Sheet: d) predicted dockings
peptide	peptide name	peptide_clean	receptor	receptor name	pLDDT	pdockQ score	pdockQ positive predictive value	foldX DDG	receptor first_cell_type	receptor first_fc	receptor second_cell_type	receptor second_fc	receptor third_cell_type	receptor third_fc	peptide cell_type
H2NP044	NA	QLHTNGLSDTYLR	TrH2_TrispH2_000197	GPCRrhod.HG25.1:NA	77.4	0.313	0.811902	2.07734	peptidergic_iota	19.9051	peptidergic_kappa	2.1896	peptidergic_gamma	1.43041	peptidergic_kappa
H2NP022	LF_precursor	NPSNIGHPLF	TrH2_TrispH2_001243	GPCRrhod.HG51.0:NA	78.6	0.255	0.78549	3.51919	epithelia_ventral	2.45604	epithelia_gland_like	1.8941	epithelia_dorsal	1.48466	peptidergic_iota_like
H2NP047	NA	QAMNKGHIGQLQLVP	TrH2_TrispH2_001267	GPCRrhod.HG10.65:NA	79.1	0.403	0.871164	3.1135	peptidergic_mu	40.6213	peptidergic_lambda	20.8177	peptidergic_mu_like	9.18889	peptidergic_iota
H2NP022	LF_precursor	NPSNIGHPLF	TrH2_TrispH2_001311	ASC.HG1.18:SCNN1A/SCNN1B/SCNN1D/SCNN1G	70.3	0.279	0.802235	4.33712	peptidergic_omicron	8.84675	peptidergic_progenitors	4.74825	epithelia_dorsal	3.82556	peptidergic_iota_like
H2NP056	hypothetical_growth_hormone_variant-like	QHYAFKP	TrH2_TrispH2_001311	ASC.HG1.18:SCNN1A/SCNN1B/SCNN1D/SCNN1G	69.1	0.24	0.777661	4.53879	peptidergic_omicron	8.84675	peptidergic_progenitors	4.74825	epithelia_dorsal	3.82556	peptidergic_lambda
H2NP039	NA	GAKLIGEERL	TrH2_TrispH2_001311	ASC.HG1.18:SCNN1A/SCNN1B/SCNN1D/SCNN1G	69.9	0.262	0.78549	2.19427	peptidergic_omicron	8.84675	peptidergic_progenitors	4.74825	epithelia_dorsal	3.82556	peptidergic_nu
H2NP016	FFNPamide_precursor	DGQFFNPGKR	TrH2_TrispH2_004529	GPCRsecr.HG2.0:like:ADGRG1/ADGRG2/ADGRG3/ADGRG4/ADGRG5/ADGRG6/ADGRG7	78.5	0.274	0.802235	3.63131	peptidergic_iota	19.1745	peptidergic_iota_like	5.53975	peptidergic_kappa	2.96277	peptidergic_gamma
H2NP034	NA	LPGMFPFK	TrH2_TrispH2_004656	GPCRsecr.HG2.0:like:ADGRG1/ADGRG2/ADGRG3/ADGRG4/ADGRG5/ADGRG6/ADGRG7	78.7	0.303	0.811902	10.6035	epithelia_dorsal	11.4436	epithelia_dorsal_like	5.15329	epithelia_gland_like	3.56197	peptidergic_kappa
H2NP004	SITFamide_precursor	QKKKLFLGLPRF	TrH2_TrispH2_005100	GPCRrhod.HG2.56:like:NPFFR1/NPFFR2	81.2	0.281	0.802235	0.10366	unknown_1	2.76648	epithelia_dorsal_like	1.10875	epithelia_dorsal	0.947352	peptidergic_omicron
H2NP020	LFNE_precursor	APPGASISLSNE	TrH2_TrispH2_005445	GPCRsecr.HG2.0:like:ADGRG1/ADGRG2/ADGRG3/ADGRG4/ADGRG5/ADGRG6/ADGRG7	76.6	0.299	0.811902	2.01646	peptidergic_iota	71.5245	peptidergic_theta	30.2293	peptidergic_delta	4.00186	peptidergic_kappa
H2NP002	WPPF_precursor	QQKKPYNGWPPF	TrH2_TrispH2_005796	GPCRrhod.HG51.0:NA	80.9	0.263	0.78549	8.49326	epithelia_gland_like	2.0032	epithelia_ventral	1.78185	gland_1	1.58457	peptidergic_lambda
H2NP047	NA	QAMNKGHIGQLQLVP	TrH2_TrispH2_005796	GPCRrhod.HG51.0:NA	79	0.253	0.78549	8.7947	epithelia_gland_like	2.0032	epithelia_ventral	1.78185	gland_1	1.58457	peptidergic_iota
H2NP022	LF_precursor	NPSNIGHPLF	TrH2_TrispH2_005796	GPCRrhod.HG51.0:NA	79.9	0.267	0.78549	2.59828	epithelia_gland_like	2.0032	epithelia_ventral	1.78185	gland_1	1.58457	peptidergic_iota_like
H2NP022	LF_precursor	NPSNIGHPLF	TrH2_TrispH2_005798	GPCRrhod.HG51.0:NA	81.4	0.371	0.854538	5.5612	peptidergic_iota	7.63495	peptidergic_kappa	7.1202	peptidergic_eta	2.5653	peptidergic_iota_like
H2NP009	PWN_precursor	QAKKSFHFVEN	TrH2_TrispH2_005798	GPCRrhod.HG51.0:NA	81.6	0.306	0.811902	2.37462	peptidergic_iota	7.63495	peptidergic_kappa	7.1202	peptidergic_eta	2.5653	peptidergic_delta
H2NP005	SITFamide_precursor	NSESTQQGIPSITF	TrH2_TrispH2_005798	GPCRrhod.HG51.0:NA	78.7	0.254	0.78549	4.7019	peptidergic_iota	7.63495	peptidergic_kappa	7.1202	peptidergic_eta	2.5653	peptidergic_omicron
H2NP047	NA	QAMNKGHIGQLQLVP	TrH2_TrispH2_005798	GPCRrhod.HG51.0:NA	79.4	0.291	0.802235	2.29479	peptidergic_iota	7.63495	peptidergic_kappa	7.1202	peptidergic_eta	2.5653	peptidergic_iota
H2NP060	NA	RQDYPFF	TrH2_TrispH2_005798	GPCRrhod.HG51.0:NA	81	0.303	0.811902	0.7578	peptidergic_iota	7.63495	peptidergic_kappa	7.1202	peptidergic_eta	2.5653	NA
H2NP008	hypothetical_spexin_proenkephalin-like	QPPPYLYPRY	TrH2_TrispH2_008478	GPCRrhod.HG78.7:NA	77.9	0.255	0.78549	7.49004	peptidergic_mu	6.15503	peptidergic_beta	1.20608	peptidergic_progenitors	1	peptidergic_zeta
H2NP054	hypothetical_WTNamide	LPEITHSQA	TrH2_TrispH2_009328	GPCRrhod.HG25.1:NA	81.1	0.246	0.78549	1.95103	peptidergic_mu	9.31176	peptidergic_mu_like	3.72286	peptidergic_iota_like	1.16181	peptidergic_gamma
H2NP008	hypothetical_spexin_proenkephalin-like	QPPPYLYPRY	TrH2_TrispH2_009407	GPCRrhod.HG2.50:like:NPFFR1/NPFFR2	79.6	0.256	0.78549	0.59316	peptidergic_kappa	10.8879	peptidergic_iota	6.11924	peptidergic_eta	2.80904	peptidergic_zeta
H2NP038	NA	AKEGKEFLGDQ	TrH2_TrispH2_009857	GPCRrhod.HG29.1:NA	81.1	0.248	0.78549	3.90854	peptidergic_theta	5.04811	peptidergic_iota_like	3.04838	peptidergic_mu	2.11687	peptidergic_nu
H2NP024	LF_precursor	DDSQDGYALF	TrH2_TrispH2_010216	GPCRrhod.HG51.0:NA	83.6	0.283	0.802235	1.604	gland_1	2.7282	epithelia_gland_like	2.56892	epithelia_ventral	1.84401	peptidergic_iota_like
H2NP022	LF_precursor	NPSNIGHPLF	TrH2_TrispH2_010217	GPCRrhod.HG51.0:NA	79.9	0.255	0.78549	10.3392	epithelia_ventral	2.56577	epithelia_gland_like	2.2307	gland_1	2.02061	peptidergic_iota_like
H2NP022	LF_precursor	NPSNIGHPLF	TrH2_TrispH2_010218	GPCRrhod.HG51.0:NA	84	0.332	0.833678	7.2353	epithelia_ventral	2.28807	epithelia_gland_like	1.96127	epithelia_unknown_1	1.52932	peptidergic_iota_like
H2NP022	LF_precursor	NPSNIGHPLF	TrH2_TrispH2_010619	GPCRrhod.HG51.0:NA	83.5	0.367	0.854538	7.48831	peptidergic_lambda	6.31709	peptidergic_eta	4.9637	peptidergic_zeta	4.11346	peptidergic_iota_like
H2NP022	LF_precursor	NPSNIGHPLF	TrH2_TrispH2_010620	GPCRrhod.HG51.0:NA	84.7	0.318	0.822382	5.3875	peptidergic_lambda	5.32172	peptidergic_eta	1.76228	peptidergic_alpha	1.51906	peptidergic_iota_like
H2NP023	LF_precursor	QPGHALFR	TrH2_TrispH2_011070	GPCRsecr.HG1.37:like:ADGRA1/ADGRA2/ADGRA3/ADGRV1	84.5	0.374	0.854538	3.24438	peptidergic_epsilon	5.55834	peptidergic_delta	1.48325	peptidergic_nu	1.31156	peptidergic_iota_like
H2NP011	SIFGamide_precursor	QANLKSIFGGK	TrH2_TrispH2_011437	GPCRrhod.HG16.0:RXFP1/RXFP2	78	0.253	0.78549	6.30166	peptidergic_lambda	10.6867	peptidergic_delta	1.36603	peptidergic_progenitors	1	peptidergic_omicron
H2NP036	NA	QLQQKPR	TrH2_TrispH2_011437	GPCRrhod.HG16.0:RXFP1/RXFP2	76.9	0.25	0.78549	0.44873	peptidergic_lambda	10.6867	peptidergic_delta	1.36603	peptidergic_progenitors	1	peptidergic_alpha

## Sheet: e) all tested dockings
peptide	sequence	receptor	pLDDT	pdockQ score	pdockQ positive predictive value	foldX DDG
H2NP044	QLHTNGLSDTYLR	TrH2_TrispH2_000197	77.4	0.313	0.811902	2.07734
H2NP033	EDDLPGMFPF	TrH2_TrispH2_000197	74.6	0.11	0.686355	6.67039
H2NP012	EDQANLKSIFG	TrH2_TrispH2_000197	75.4	0.096	0.667285	7.72431
H2NP051	TAEDDEKFYNALEAKKN	TrH2_TrispH2_000197	75.8	0.145	0.713918	-8.33829
H2NP049	YPSRLAM	TrH2_TrispH2_000197	74.4	0.11	0.686355	-5.09869
H2NP005	NSESTQQGIPSITF	TrH2_TrispH2_000197	72.7	0.121	0.706157	-7.86054
H2NP034	LPGMFPFK	TrH2_TrispH2_000197	75.9	0.088	0.667285	-1.5186
H2NP043	KLLLL	TrH2_TrispH2_000197	77.8	0.077	0.667285	4.15592
H2NP057	WLNLPEK	TrH2_TrispH2_000197	76	0.068	0.635554	2.82734
H2NP006	GLIYSGFQGPP	TrH2_TrispH2_000197	72.4	0.2	0.759412	-17.0779
H2NP011	QANLKSIFGGK	TrH2_TrispH2_000197	73.9	0.068	0.635554	1.89977
H2NP014	QNVAKGKAQIGNHKSVFL	TrH2_TrispH2_000197	73.2	0.083	0.667285	-6.00025
H2NP015	SFSGSESISRP	TrH2_TrispH2_000197	71.2	0.094	0.667285	-8.69168
H2NP032	QRKWYPFK	TrH2_TrispH2_000197	76.1	0.064	0.635554	-1.53097
H2NP016	DGQFFNPGKR	TrH2_TrispH2_000197	71.5	0.064	0.635554	-1.97787
H2NP026	QLSVSKMPF	TrH2_TrispH2_000197	70.8	0.084	0.667285	-7.83715
H2NP007	AIKQSQPMDL	TrH2_TrispH2_000197	71.8	0.103	0.686355	-11.4019
H2NP029	SPEEAV	TrH2_TrispH2_000197	75.4	0.06	0.635554	-1.33755
H2NP047	QAMNKGHIGQLQLVP	TrH2_TrispH2_000197	74.1	0.069	0.635554	-4.54828
H2NP025	LNFPEAEAK	TrH2_TrispH2_000197	72.2	0.09	0.667285	-9.59954
H2NP022	NPSNIGHPLF	TrH2_TrispH2_000197	74.2	0.115	0.686355	-13.5206
H2NP028	SPYSSNGV	TrH2_TrispH2_000197	75.1	0.089	0.667285	-10.5178
H2NP045	QYNHLVH	TrH2_TrispH2_000197	75.6	0.06	0.635554	-3.28798
H2NP060	RQDYPFF	TrH2_TrispH2_000197	76.2	0.064	0.635554	-6.24266
H2NP023	QPGHALFR	TrH2_TrispH2_000197	73	0.073	0.667285	-8.81105
H2NP054	LPEITHSQA	TrH2_TrispH2_000197	74.8	0.055	0.635554	-3.72088
H2NP020	APPGASISLSNE	TrH2_TrispH2_000197	72.6	0.071	0.667285	-8.53051
H2NP018	QFFNPGKR	TrH2_TrispH2_000197	73.7	0.064	0.635554	-7.51688
H2NP053	TTTNEDLNSKVF	TrH2_TrispH2_000197	75.2	0.065	0.635554	-7.94666
H2NP017	QFFGNKKD	TrH2_TrispH2_000197	74	0.069	0.635554	-9.87698
H2NP042	TTTNEDLNSKVF	TrH2_TrispH2_000197	75.2	0.065	0.635554	-8.8232
H2NP037	VTAKEGKEFL	TrH2_TrispH2_000197	75.5	0.057	0.635554	-7.02507
H2NP038	AKEGKEFLGDQ	TrH2_TrispH2_000197	73.7	0.051	0.635554	-5.27809
H2NP055	QQMKNAENNFKSYL	TrH2_TrispH2_000197	74.6	0.063	0.635554	-9.08163
H2NP030	EEEKEKLVLK	TrH2_TrispH2_000197	75.4	0.051	0.635554	-5.61458
H2NP048	FKASQESE	TrH2_TrispH2_000197	75.6	0.048	0.635554	-4.51264
H2NP035	LDSALEAKTFL	TrH2_TrispH2_000197	74.9	0.061	0.635554	-9.3208
H2NP010	EQGALLDIPWN	TrH2_TrispH2_000197	71.5	0.073	0.667285	-13.1057
H2NP056	QHYAFKP	TrH2_TrispH2_000197	75.4	0.059	0.635554	-10.5076
H2NP041	QILHPK	TrH2_TrispH2_000197	75.3	0.043	0.635554	-4.34886
H2NP050	DIVTDFKKEPSY	TrH2_TrispH2_000197	74	0.076	0.667285	-15.187
H2NP009	QAKKSFHFVEN	TrH2_TrispH2_000197	71	0.054	0.635554	-9.85835
H2NP039	GAKLIGEERL	TrH2_TrispH2_000197	74.8	0.057	0.635554	-11.2007
H2NP052	YEVESGNSEPAK	TrH2_TrispH2_000197	74.1	0.075	0.667285	-15.931
H2NP036	QLQQKPR	TrH2_TrispH2_000197	75.7	0.043	0.635554	-5.93865
H2NP046	NTDLTQPIHVNPLKD	TrH2_TrispH2_000197	71.9	0.077	0.667285	-16.6759
H2NP008	QPPPYLYPRY	TrH2_TrispH2_000197	71.9	0.059	0.635554	-13.0673
H2NP001	QQNKPYN	TrH2_TrispH2_000197	73.1	0.045	0.635554	-8.4188
H2NP024	DDSQDGYALF	TrH2_TrispH2_000197	72	0.071	0.667285	-16.3654
H2NP002	QQKKPYNGWPPF	TrH2_TrispH2_000197	71.6	0.084	0.667285	-19.2874
H2NP040	QLNNVDYLINSKQKT	TrH2_TrispH2_000197	70.1	0.081	0.667285	-19.7657
H2NP031	QKIEAHE	TrH2_TrispH2_000197	75.3	0.04	0.635554	-7.27288
H2NP013	QLPEIEKNYAPPR	TrH2_TrispH2_000197	72.4	0.046	0.635554	-10.7419
H2NP003	EDQQNKPYNGWPPF	TrH2_TrispH2_000197	74.1	0.104	0.686355	-24.4736
H2NP004	QKKKLFLGLPRF	TrH2_TrispH2_000197	73.3	0.099	0.667285	-24.0385
H2NP019	TPSYYSIPR	TrH2_TrispH2_000197	71.1	0.055	0.635554	-18.1298
H2NP058	GKSFELPE	TrH2_TrispH2_000197	75.4	0.042	0.635554	-13.8994
H2NP021	QEPGISLFNE	TrH2_TrispH2_000197	70.8	0.074	0.667285	-25.2069
H2NP059	DYDDYYY	TrH2_TrispH2_000197	75	0.039	0.635554	-16.5166
H2NP027	ENEEQNEKQN	TrH2_TrispH2_000197	71.1	0.025	0.558902	-11.6051
H2NP005	NSESTQQGIPSITF	TrH2_TrispH2_000210	72.7	0.141	0.713918	-8.13153
H2NP033	EDDLPGMFPF	TrH2_TrispH2_000210	73.2	0.129	0.706157	-9.47094
H2NP003	EDQQNKPYNGWPPF	TrH2_TrispH2_000210	73.9	0.09	0.667285	-3.29658
H2NP034	LPGMFPFK	TrH2_TrispH2_000210	72.4	0.074	0.667285	2.62394
H2NP007	AIKQSQPMDL	TrH2_TrispH2_000210	75.4	0.087	0.667285	-6.27791
H2NP039	GAKLIGEERL	TrH2_TrispH2_000210	73.7	0.091	0.667285	-8.37266
H2NP038	AKEGKEFLGDQ	TrH2_TrispH2_000210	72.6	0.065	0.635554	-1.73673
H2NP021	QEPGISLFNE	TrH2_TrispH2_000210	74.4	0.069	0.635554	-3.2366
H2NP044	QLHTNGLSDTYLR	TrH2_TrispH2_000210	72.1	0.078	0.667285	-5.94219
H2NP054	LPEITHSQA	TrH2_TrispH2_000210	76.1	0.058	0.635554	-3.18536
H2NP029	SPEEAV	TrH2_TrispH2_000210	74.9	0.055	0.635554	-2.3882
H2NP018	QFFNPGKR	TrH2_TrispH2_000210	74.2	0.069	0.635554	-7.09357
H2NP020	APPGASISLSNE	TrH2_TrispH2_000210	74.2	0.135	0.706157	-19.3181
H2NP046	NTDLTQPIHVNPLKD	TrH2_TrispH2_000210	72.4	0.093	0.667285	-14.2066
H2NP008	QPPPYLYPRY	TrH2_TrispH2_000210	72.8	0.051	0.635554	-5.27966
H2NP042	TTTNEDLNSKVF	TrH2_TrispH2_000210	70.8	0.042	0.635554	0.272322
H2NP026	QLSVSKMPF	TrH2_TrispH2_000210	72.4	0.077	0.667285	-13.4402
H2NP060	RQDYPFF	TrH2_TrispH2_000210	74.2	0.053	0.635554	-7.37957
H2NP048	FKASQESE	TrH2_TrispH2_000210	74.2	0.082	0.667285	-14.8972
H2NP015	SFSGSESISRP	TrH2_TrispH2_000210	76.2	0.073	0.667285	-13.8935
H2NP041	QILHPK	TrH2_TrispH2_000210	74.1	0.054	0.635554	-9.16817
H2NP035	LDSALEAKTFL	TrH2_TrispH2_000210	74.8	0.05	0.635554	-7.69976
H2NP010	EQGALLDIPWN	TrH2_TrispH2_000210	74.3	0.061	0.635554	-11.87
H2NP037	VTAKEGKEFL	TrH2_TrispH2_000210	71.8	0.051	0.635554	-9.0689
H2NP053	TTTNEDLNSKVF	TrH2_TrispH2_000210	70.8	0.038	0.635554	-2.06795
H2NP047	QAMNKGHIGQLQLVP	TrH2_TrispH2_000210	72.1	0.073	0.667285	-16.074
H2NP022	NPSNIGHPLF	TrH2_TrispH2_000210	74.2	0.062	0.635554	-13.5454
H2NP019	TPSYYSIPR	TrH2_TrispH2_000210	75.1	0.048	0.635554	-9.3052
H2NP001	QQNKPYN	TrH2_TrispH2_000210	76.4	0.048	0.635554	-9.54895
H2NP013	QLPEIEKNYAPPR	TrH2_TrispH2_000210	74.2	0.052	0.635554	-10.8381
H2NP012	EDQANLKSIFG	TrH2_TrispH2_000210	73.7	0.051	0.635554	-11.3493
H2NP059	DYDDYYY	TrH2_TrispH2_000210	73.9	0.034	0.635554	0.803912
H2NP049	YPSRLAM	TrH2_TrispH2_000210	74.9	0.065	0.635554	-16.514
H2NP050	DIVTDFKKEPSY	TrH2_TrispH2_000210	72.3	0.044	0.635554	-10.1594
H2NP002	QQKKPYNGWPPF	TrH2_TrispH2_000210	72.4	0.118	0.686355	-26.2932
H2NP014	QNVAKGKAQIGNHKSVFL	TrH2_TrispH2_000210	71.4	0.072	0.667285	-19.3519
H2NP009	QAKKSFHFVEN	TrH2_TrispH2_000210	74.4	0.047	0.635554	-13.4247
H2NP004	QKKKLFLGLPRF	TrH2_TrispH2_000210	75.1	0.157	0.730443	-30.6005
H2NP016	DGQFFNPGKR	TrH2_TrispH2_000210	72.9	0.068	0.635554	-20.4722
H2NP056	QHYAFKP	TrH2_TrispH2_000210	74.3	0.054	0.635554	-18.5552
H2NP058	GKSFELPE	TrH2_TrispH2_000210	73.7	0.05	0.635554	-17.2544
H2NP028	SPYSSNGV	TrH2_TrispH2_000210	73.9	0.059	0.635554	-20.6773
H2NP031	QKIEAHE	TrH2_TrispH2_000210	74.9	0.057	0.635554	-20.7843
H2NP030	EEEKEKLVLK	TrH2_TrispH2_000210	73.8	0.029	0.558902	-4.65076
H2NP040	QLNNVDYLINSKQKT	TrH2_TrispH2_000210	72.8	0.044	0.635554	-16.9816
H2NP036	QLQQKPR	TrH2_TrispH2_000210	75.3	0.027	0.558902	-3.62128
H2NP043	KLLLL	TrH2_TrispH2_000210	73.4	0.086	0.667285	-30.4959
H2NP045	QYNHLVH	TrH2_TrispH2_000210	75.1	0.038	0.635554	-17.791
H2NP027	ENEEQNEKQN	TrH2_TrispH2_000210	73.2	0.026	0.558902	-5.10039
H2NP055	QQMKNAENNFKSYL	TrH2_TrispH2_000210	72.6	0.036	0.635554	-17.5627
H2NP052	YEVESGNSEPAK	TrH2_TrispH2_000210	71.2	0.032	0.635554	-16.7372
H2NP024	DDSQDGYALF	TrH2_TrispH2_000210	73.8	0.061	0.635554	-30.8109
H2NP023	QPGHALFR	TrH2_TrispH2_000210	72.9	0.069	0.635554	-33.2137
H2NP006	GLIYSGFQGPP	TrH2_TrispH2_000210	73.9	0.085	0.667285	-36.0408
H2NP025	LNFPEAEAK	TrH2_TrispH2_000210	74.2	0.065	0.635554	-32.9885
H2NP011	QANLKSIFGGK	TrH2_TrispH2_000210	73.9	0.06	0.635554	-33.7621
H2NP051	TAEDDEKFYNALEAKKN	TrH2_TrispH2_000210	72.4	0.061	0.635554	-36.4678
H2NP032	QRKWYPFK	TrH2_TrispH2_000210	73.6	0.028	0.558902	-20.8498
H2NP017	QFFGNKKD	TrH2_TrispH2_000210	72.9	0.048	0.635554	-38.2896
H2NP057	WLNLPEK	TrH2_TrispH2_000210	74	0.056	0.635554	-269.585
H2NP055	QQMKNAENNFKSYL	TrH2_TrispH2_000571	82.3	0.101	0.686355	3.95817
H2NP029	SPEEAV	TrH2_TrispH2_000571	82.6	0.097	0.667285	-0.49679
H2NP020	APPGASISLSNE	TrH2_TrispH2_000571	78.2	0.067	0.635554	1.28133
H2NP054	LPEITHSQA	TrH2_TrispH2_000571	79.1	0.062	0.635554	2.37621
H2NP060	RQDYPFF	TrH2_TrispH2_000571	82.7	0.058	0.635554	5.08364
H2NP035	LDSALEAKTFL	TrH2_TrispH2_000571	81.4	0.072	0.667285	-3.30769
H2NP051	TAEDDEKFYNALEAKKN	TrH2_TrispH2_000571	79.9	0.074	0.667285	-5.67538
H2NP050	DIVTDFKKEPSY	TrH2_TrispH2_000571	79.4	0.055	0.635554	0.8477
H2NP042	TTTNEDLNSKVF	TrH2_TrispH2_000571	78.6	0.057	0.635554	-1.4294
H2NP047	QAMNKGHIGQLQLVP	TrH2_TrispH2_000571	77.9	0.054	0.635554	0.08093
H2NP053	TTTNEDLNSKVF	TrH2_TrispH2_000571	78.6	0.057	0.635554	-1.92737
H2NP013	QLPEIEKNYAPPR	TrH2_TrispH2_000571	79	0.049	0.635554	3.59572
H2NP025	LNFPEAEAK	TrH2_TrispH2_000571	78.9	0.052	0.635554	-0.311141
H2NP026	QLSVSKMPF	TrH2_TrispH2_000571	79.2	0.053	0.635554	-1.01527
H2NP049	YPSRLAM	TrH2_TrispH2_000571	79.7	0.05	0.635554	-0.03902
H2NP037	VTAKEGKEFL	TrH2_TrispH2_000571	79.8	0.055	0.635554	-2.96408
H2NP022	NPSNIGHPLF	TrH2_TrispH2_000571	78.4	0.047	0.635554	1.26541
H2NP039	GAKLIGEERL	TrH2_TrispH2_000571	78.7	0.046	0.635554	0.914891
H2NP011	QANLKSIFGGK	TrH2_TrispH2_000571	80.7	0.045	0.635554	1.67691
H2NP009	QAKKSFHFVEN	TrH2_TrispH2_000571	78.4	0.052	0.635554	-3.16131
H2NP038	AKEGKEFLGDQ	TrH2_TrispH2_000571	79	0.045	0.635554	0.78388
H2NP008	QPPPYLYPRY	TrH2_TrispH2_000571	79.4	0.052	0.635554	-3.83833
H2NP028	SPYSSNGV	TrH2_TrispH2_000571	78.8	0.047	0.635554	-1.50505
H2NP012	EDQANLKSIFG	TrH2_TrispH2_000571	79.7	0.059	0.635554	-7.00469
H2NP036	QLQQKPR	TrH2_TrispH2_000571	80.1	0.05	0.635554	-5.20237
H2NP046	NTDLTQPIHVNPLKD	TrH2_TrispH2_000571	77.8	0.062	0.635554	-9.41538
H2NP010	EQGALLDIPWN	TrH2_TrispH2_000571	78.8	0.04	0.635554	1.36067
H2NP052	YEVESGNSEPAK	TrH2_TrispH2_000571	78.1	0.061	0.635554	-10.0998
H2NP034	LPGMFPFK	TrH2_TrispH2_000571	79.5	0.049	0.635554	-6.04568
H2NP015	SFSGSESISRP	TrH2_TrispH2_000571	78.4	0.051	0.635554	-7.49345
H2NP044	QLHTNGLSDTYLR	TrH2_TrispH2_000571	78.1	0.039	0.635554	0.408896
H2NP007	AIKQSQPMDL	TrH2_TrispH2_000571	78.4	0.041	0.635554	-2.19489
H2NP056	QHYAFKP	TrH2_TrispH2_000571	79.4	0.046	0.635554	-6.31263
H2NP024	DDSQDGYALF	TrH2_TrispH2_000571	78.3	0.046	0.635554	-6.58184
H2NP016	DGQFFNPGKR	TrH2_TrispH2_000571	78.9	0.039	0.635554	-1.99202
H2NP021	QEPGISLFNE	TrH2_TrispH2_000571	80.2	0.038	0.635554	-1.53809
H2NP030	EEEKEKLVLK	TrH2_TrispH2_000571	79.1	0.039	0.635554	-2.71316
H2NP033	EDDLPGMFPF	TrH2_TrispH2_000571	78.8	0.049	0.635554	-9.01607
H2NP005	NSESTQQGIPSITF	TrH2_TrispH2_000571	77.9	0.052	0.635554	-10.1206
H2NP017	QFFGNKKD	TrH2_TrispH2_000571	78.9	0.036	0.635554	-0.423109
H2NP019	TPSYYSIPR	TrH2_TrispH2_000571	78.2	0.061	0.635554	-13.5789
H2NP040	QLNNVDYLINSKQKT	TrH2_TrispH2_000571	78.1	0.05	0.635554	-10.5489
H2NP048	FKASQESE	TrH2_TrispH2_000571	78.8	0.044	0.635554	-8.08155
H2NP004	QKKKLFLGLPRF	TrH2_TrispH2_000571	77.9	0.045	0.635554	-8.7479
H2NP045	QYNHLVH	TrH2_TrispH2_000571	79.8	0.038	0.635554	-4.19084
H2NP023	QPGHALFR	TrH2_TrispH2_000571	78.8	0.033	0.635554	3.81888
H2NP041	QILHPK	TrH2_TrispH2_000571	79.1	0.04	0.635554	-6.4228
H2NP006	GLIYSGFQGPP	TrH2_TrispH2_000571	79	0.059	0.635554	-14.4049
H2NP014	QNVAKGKAQIGNHKSVFL	TrH2_TrispH2_000571	76.8	0.036	0.635554	-3.66182
H2NP058	GKSFELPE	TrH2_TrispH2_000571	78.6	0.034	0.635554	-1.56737
H2NP018	QFFNPGKR	TrH2_TrispH2_000571	78.7	0.032	0.635554	1.26806
H2NP003	EDQQNKPYNGWPPF	TrH2_TrispH2_000571	78.2	0.047	0.635554	-12.1083
H2NP057	WLNLPEK	TrH2_TrispH2_000571	79.6	0.033	0.635554	-3.19211
H2NP043	KLLLL	TrH2_TrispH2_000571	79.8	0.032	0.635554	-2.47588
H2NP001	QQNKPYN	TrH2_TrispH2_000571	78.7	0.029	0.558902	0.994512
H2NP032	QRKWYPFK	TrH2_TrispH2_000571	78.8	0.037	0.635554	-9.68475
H2NP002	QQKKPYNGWPPF	TrH2_TrispH2_000571	78.4	0.046	0.635554	-14.8516
H2NP031	QKIEAHE	TrH2_TrispH2_000571	79	0.032	0.635554	-7.77205
H2NP059	DYDDYYY	TrH2_TrispH2_000571	79.6	0.036	0.635554	-13.8937
H2NP027	ENEEQNEKQN	TrH2_TrispH2_000571	78.8	0.03	0.635554	-18.0484
H2NP055	QQMKNAENNFKSYL	TrH2_TrispH2_000572	83.2	0.088	0.667285	-1.75742
H2NP042	TTTNEDLNSKVF	TrH2_TrispH2_000572	80.9	0.072	0.667285	-2.001
H2NP053	TTTNEDLNSKVF	TrH2_TrispH2_000572	80.9	0.072	0.667285	-2.18112
H2NP060	RQDYPFF	TrH2_TrispH2_000572	76.8	0.05	0.635554	6.22518
H2NP019	TPSYYSIPR	TrH2_TrispH2_000572	76.2	0.062	0.635554	-4.41419
H2NP004	QKKKLFLGLPRF	TrH2_TrispH2_000572	75.4	0.048	0.635554	3.1862
H2NP050	DIVTDFKKEPSY	TrH2_TrispH2_000572	76.5	0.05	0.635554	-0.674889
H2NP051	TAEDDEKFYNALEAKKN	TrH2_TrispH2_000572	76.4	0.051	0.635554	-1.52212
H2NP029	SPEEAV	TrH2_TrispH2_000572	76.9	0.048	0.635554	-0.46245
H2NP040	QLNNVDYLINSKQKT	TrH2_TrispH2_000572	78.6	0.056	0.635554	-5.33634
H2NP020	APPGASISLSNE	TrH2_TrispH2_000572	74.8	0.048	0.635554	-2.2056
H2NP043	KLLLL	TrH2_TrispH2_000572	82.7	0.044	0.635554	1.13637
H2NP012	EDQANLKSIFG	TrH2_TrispH2_000572	80.4	0.061	0.635554	-7.71174
H2NP035	LDSALEAKTFL	TrH2_TrispH2_000572	77.6	0.05	0.635554	-3.97848
H2NP021	QEPGISLFNE	TrH2_TrispH2_000572	79.6	0.044	0.635554	-0.10076
H2NP037	VTAKEGKEFL	TrH2_TrispH2_000572	78.4	0.065	0.635554	-9.65636
H2NP011	QANLKSIFGGK	TrH2_TrispH2_000572	79.7	0.042	0.635554	0.18015
H2NP008	QPPPYLYPRY	TrH2_TrispH2_000572	76.7	0.041	0.635554	1.29812
H2NP049	YPSRLAM	TrH2_TrispH2_000572	76.2	0.041	0.635554	1.00665
H2NP005	NSESTQQGIPSITF	TrH2_TrispH2_000572	74.3	0.064	0.635554	-10.239
H2NP030	EEEKEKLVLK	TrH2_TrispH2_000572	79.9	0.044	0.635554	-2.53584
H2NP046	NTDLTQPIHVNPLKD	TrH2_TrispH2_000572	74.2	0.05	0.635554	-6.36461
H2NP010	EQGALLDIPWN	TrH2_TrispH2_000572	75.5	0.04	0.635554	0.524436
H2NP045	QYNHLVH	TrH2_TrispH2_000572	76.8	0.038	0.635554	3.28501
H2NP056	QHYAFKP	TrH2_TrispH2_000572	75.8	0.041	0.635554	-3.24924
H2NP048	FKASQESE	TrH2_TrispH2_000572	79.1	0.059	0.635554	-11.387
H2NP044	QLHTNGLSDTYLR	TrH2_TrispH2_000572	75.1	0.039	0.635554	-2.39536
H2NP033	EDDLPGMFPF	TrH2_TrispH2_000572	75.7	0.04	0.635554	-3.43749
H2NP054	LPEITHSQA	TrH2_TrispH2_000572	79.4	0.039	0.635554	-2.82551
H2NP026	QLSVSKMPF	TrH2_TrispH2_000572	76.8	0.038	0.635554	-1.87741
H2NP022	NPSNIGHPLF	TrH2_TrispH2_000572	75.8	0.037	0.635554	-0.827584
H2NP039	GAKLIGEERL	TrH2_TrispH2_000572	75.1	0.046	0.635554	-7.71373
H2NP034	LPGMFPFK	TrH2_TrispH2_000572	77.4	0.042	0.635554	-5.5963
H2NP014	QNVAKGKAQIGNHKSVFL	TrH2_TrispH2_000572	74.1	0.043	0.635554	-6.2927
H2NP025	LNFPEAEAK	TrH2_TrispH2_000572	75.6	0.037	0.635554	-2.11517
H2NP032	QRKWYPFK	TrH2_TrispH2_000572	75.8	0.037	0.635554	-2.37143
H2NP047	QAMNKGHIGQLQLVP	TrH2_TrispH2_000572	74.4	0.042	0.635554	-6.8091
H2NP015	SFSGSESISRP	TrH2_TrispH2_000572	74.6	0.05	0.635554	-10.9393
H2NP028	SPYSSNGV	TrH2_TrispH2_000572	76.3	0.041	0.635554	-6.65679
H2NP038	AKEGKEFLGDQ	TrH2_TrispH2_000572	75.8	0.037	0.635554	-3.44982
H2NP003	EDQQNKPYNGWPPF	TrH2_TrispH2_000572	75.1	0.034	0.635554	-0.97745
H2NP024	DDSQDGYALF	TrH2_TrispH2_000572	75.5	0.037	0.635554	-4.47684
H2NP058	GKSFELPE	TrH2_TrispH2_000572	79.1	0.031	0.635554	3.04765
H2NP023	QPGHALFR	TrH2_TrispH2_000572	76.2	0.032	0.635554	-0.06027
H2NP013	QLPEIEKNYAPPR	TrH2_TrispH2_000572	76.3	0.044	0.635554	-11.1526
H2NP002	QQKKPYNGWPPF	TrH2_TrispH2_000572	75.5	0.035	0.635554	-6.62088
H2NP057	WLNLPEK	TrH2_TrispH2_000572	76.4	0.034	0.635554	-5.80018
H2NP031	QKIEAHE	TrH2_TrispH2_000572	78.9	0.033	0.635554	-4.79293
H2NP052	YEVESGNSEPAK	TrH2_TrispH2_000572	74.6	0.04	0.635554	-11.1562
H2NP009	QAKKSFHFVEN	TrH2_TrispH2_000572	79.2	0.049	0.635554	-15.415
H2NP041	QILHPK	TrH2_TrispH2_000572	75.6	0.028	0.558902	0.309819
H2NP018	QFFNPGKR	TrH2_TrispH2_000572	75.6	0.029	0.558902	-4.32013
H2NP027	ENEEQNEKQN	TrH2_TrispH2_000572	74.9	0.029	0.558902	-6.54019
H2NP006	GLIYSGFQGPP	TrH2_TrispH2_000572	76.3	0.056	0.635554	-22.2307
H2NP036	QLQQKPR	TrH2_TrispH2_000572	76.2	0.039	0.635554	-16.2945
H2NP017	QFFGNKKD	TrH2_TrispH2_000572	75.8	0.029	0.558902	-10.2765
H2NP007	AIKQSQPMDL	TrH2_TrispH2_000572	74.9	0.042	0.635554	-20.3526
H2NP001	QQNKPYN	TrH2_TrispH2_000572	75.2	0.024	0.558902	-3.4521
H2NP059	DYDDYYY	TrH2_TrispH2_000572	76.3	0.031	0.635554	-14.7491
H2NP016	DGQFFNPGKR	TrH2_TrispH2_000572	75.1	0.031	0.635554	-16.3774
H2NP039	GAKLIGEERL	TrH2_TrispH2_000605	77.9	0.155	0.730443	-0.01387
H2NP031	QKIEAHE	TrH2_TrispH2_000605	77.6	0.081	0.667285	-1.6799
H2NP034	LPGMFPFK	TrH2_TrispH2_000605	77.1	0.07	0.667285	4.11722
H2NP014	QNVAKGKAQIGNHKSVFL	TrH2_TrispH2_000605	76	0.066	0.635554	1.6402
H2NP038	AKEGKEFLGDQ	TrH2_TrispH2_000605	76.3	0.069	0.635554	-1.13693
H2NP049	YPSRLAM	TrH2_TrispH2_000605	78.2	0.07	0.635554	-1.74457
H2NP048	FKASQESE	TrH2_TrispH2_000605	78.1	0.072	0.667285	-3.22311
H2NP028	SPYSSNGV	TrH2_TrispH2_000605	76.8	0.063	0.635554	-0.87201
H2NP050	DIVTDFKKEPSY	TrH2_TrispH2_000605	77.2	0.07	0.667285	-3.47837
H2NP022	NPSNIGHPLF	TrH2_TrispH2_000605	77.2	0.083	0.667285	-7.55626
H2NP004	QKKKLFLGLPRF	TrH2_TrispH2_000605	76.9	0.088	0.667285	-9.52823
H2NP005	NSESTQQGIPSITF	TrH2_TrispH2_000605	76.6	0.053	0.635554	-0.60199
H2NP026	QLSVSKMPF	TrH2_TrispH2_000605	76.9	0.056	0.635554	-2.49718
H2NP007	AIKQSQPMDL	TrH2_TrispH2_000605	77.7	0.049	0.635554	1.15659
H2NP041	QILHPK	TrH2_TrispH2_000605	77.9	0.05	0.635554	-0.3814
H2NP011	QANLKSIFGGK	TrH2_TrispH2_000605	77.5	0.046	0.635554	2.48029
H2NP015	SFSGSESISRP	TrH2_TrispH2_000605	77	0.05	0.635554	-1.51107
H2NP010	EQGALLDIPWN	TrH2_TrispH2_000605	76.9	0.043	0.635554	0.13939
H2NP002	QQKKPYNGWPPF	TrH2_TrispH2_000605	77.2	0.066	0.635554	-9.90183
H2NP020	APPGASISLSNE	TrH2_TrispH2_000605	76.4	0.052	0.635554	-5.53435
H2NP046	NTDLTQPIHVNPLKD	TrH2_TrispH2_000605	76.5	0.064	0.635554	-9.89355
H2NP052	YEVESGNSEPAK	TrH2_TrispH2_000605	77.4	0.07	0.667285	-11.6875
H2NP025	LNFPEAEAK	TrH2_TrispH2_000605	77.6	0.043	0.635554	-2.28441
H2NP009	QAKKSFHFVEN	TrH2_TrispH2_000605	77.1	0.047	0.635554	-5.05543
H2NP054	LPEITHSQA	TrH2_TrispH2_000605	77.6	0.04	0.635554	0.27173
H2NP001	QQNKPYN	TrH2_TrispH2_000605	78.1	0.043	0.635554	-2.7661
H2NP035	LDSALEAKTFL	TrH2_TrispH2_000605	76.9	0.041	0.635554	-1.39044
H2NP056	QHYAFKP	TrH2_TrispH2_000605	77.9	0.057	0.635554	-9.8486
H2NP018	QFFNPGKR	TrH2_TrispH2_000605	77.7	0.064	0.635554	-12.1658
H2NP012	EDQANLKSIFG	TrH2_TrispH2_000605	77.7	0.039	0.635554	-1.05521
H2NP043	KLLLL	TrH2_TrispH2_000605	76.9	0.038	0.635554	-0.973081
H2NP024	DDSQDGYALF	TrH2_TrispH2_000605	77.4	0.044	0.635554	-6.1098
H2NP055	QQMKNAENNFKSYL	TrH2_TrispH2_000605	77.4	0.036	0.635554	0.1696
H2NP003	EDQQNKPYNGWPPF	TrH2_TrispH2_000605	76.6	0.058	0.635554	-12.6262
H2NP045	QYNHLVH	TrH2_TrispH2_000605	78.1	0.049	0.635554	-9.86177
H2NP008	QPPPYLYPRY	TrH2_TrispH2_000605	76.4	0.043	0.635554	-7.39473
H2NP057	WLNLPEK	TrH2_TrispH2_000605	77.4	0.046	0.635554	-9.0639
H2NP032	QRKWYPFK	TrH2_TrispH2_000605	78.3	0.04	0.635554	-5.79498
H2NP036	QLQQKPR	TrH2_TrispH2_000605	77.1	0.039	0.635554	-5.1435
H2NP058	GKSFELPE	TrH2_TrispH2_000605	77.7	0.032	0.635554	-1.42873
H2NP023	QPGHALFR	TrH2_TrispH2_000605	76.9	0.034	0.635554	-6.89214
H2NP053	TTTNEDLNSKVF	TrH2_TrispH2_000605	76	0.031	0.635554	-5.60018
H2NP013	QLPEIEKNYAPPR	TrH2_TrispH2_000605	75.5	0.033	0.635554	-7.75891
H2NP029	SPEEAV	TrH2_TrispH2_000605	76.6	0.031	0.635554	-7.24864
H2NP033	EDDLPGMFPF	TrH2_TrispH2_000605	76.9	0.064	0.635554	-24.1817
H2NP047	QAMNKGHIGQLQLVP	TrH2_TrispH2_000605	75.9	0.074	0.667285	-27.1396
H2NP019	TPSYYSIPR	TrH2_TrispH2_000605	76.9	0.027	0.558902	-5.91947
H2NP030	EEEKEKLVLK	TrH2_TrispH2_000605	75.9	0.032	0.635554	-12.3415
H2NP027	ENEEQNEKQN	TrH2_TrispH2_000605	77.8	0.026	0.558902	-6.30921
H2NP060	RQDYPFF	TrH2_TrispH2_000605	76.2	0.024	0.558902	-3.9544
H2NP040	QLNNVDYLINSKQKT	TrH2_TrispH2_000605	75.1	0.029	0.635554	-12.7415
H2NP006	GLIYSGFQGPP	TrH2_TrispH2_000605	76.2	0.023	0.558902	-0.69908
H2NP016	DGQFFNPGKR	TrH2_TrispH2_000605	76.4	0.062	0.635554	-31.3416
H2NP037	VTAKEGKEFL	TrH2_TrispH2_000605	74.6	0.033	0.635554	-22.4682
H2NP042	TTTNEDLNSKVF	TrH2_TrispH2_000605	75.7	0.028	0.558902	-20.2584
H2NP021	QEPGISLFNE	TrH2_TrispH2_000605	76.1	0.031	0.635554	-24.8079
H2NP044	QLHTNGLSDTYLR	TrH2_TrispH2_000605	74.9	0.033	0.635554	-26.928
H2NP051	TAEDDEKFYNALEAKKN	TrH2_TrispH2_000605	75.2	0.029	0.558902	-29.7392
H2NP017	QFFGNKKD	TrH2_TrispH2_000605	78	0.04	0.635554	-40.8274
H2NP059	DYDDYYY	TrH2_TrispH2_000605	76.4	0.029	0.558902	-45.4087
H2NP024	DDSQDGYALF	TrH2_TrispH2_000606	77.1	0.169	0.730443	-0.17141
H2NP002	QQKKPYNGWPPF	TrH2_TrispH2_000606	77.7	0.142	0.713918	-6.04155
H2NP041	QILHPK	TrH2_TrispH2_000606	78.2	0.096	0.667285	2.93476
H2NP049	YPSRLAM	TrH2_TrispH2_000606	78.4	0.101	0.686355	-1.92722
H2NP004	QKKKLFLGLPRF	TrH2_TrispH2_000606	78.2	0.129	0.706157	-6.99319
H2NP035	LDSALEAKTFL	TrH2_TrispH2_000606	76.9	0.106	0.686355	-5.04643
H2NP027	ENEEQNEKQN	TrH2_TrispH2_000606	79.4	0.09	0.667285	-2.21173
H2NP016	DGQFFNPGKR	TrH2_TrispH2_000606	78	0.1	0.686355	-5.79526
H2NP017	QFFGNKKD	TrH2_TrispH2_000606	79.1	0.09	0.667285	-5.08775
H2NP012	EDQANLKSIFG	TrH2_TrispH2_000606	78.4	0.105	0.686355	-7.93691
H2NP053	TTTNEDLNSKVF	TrH2_TrispH2_000606	76.4	0.132	0.706157	-12.1113
H2NP025	LNFPEAEAK	TrH2_TrispH2_000606	78.6	0.12	0.686355	-11.1352
H2NP013	QLPEIEKNYAPPR	TrH2_TrispH2_000606	77.1	0.095	0.667285	-8.52753
H2NP015	SFSGSESISRP	TrH2_TrispH2_000606	78.3	0.126	0.706157	-14.4173
H2NP039	GAKLIGEERL	TrH2_TrispH2_000606	76.1	0.06	0.635554	-1.91734
H2NP026	QLSVSKMPF	TrH2_TrispH2_000606	78.8	0.11	0.686355	-13.3689
H2NP029	SPEEAV	TrH2_TrispH2_000606	77.4	0.064	0.635554	-3.97008
H2NP005	NSESTQQGIPSITF	TrH2_TrispH2_000606	78.4	0.164	0.730443	-19.5279
H2NP055	QQMKNAENNFKSYL	TrH2_TrispH2_000606	76.1	0.055	0.635554	-2.63925
H2NP021	QEPGISLFNE	TrH2_TrispH2_000606	77.1	0.075	0.667285	-9.68716
H2NP022	NPSNIGHPLF	TrH2_TrispH2_000606	77.5	0.057	0.635554	-4.66745
H2NP007	AIKQSQPMDL	TrH2_TrispH2_000606	77.8	0.09	0.667285	-13.0799
H2NP006	GLIYSGFQGPP	TrH2_TrispH2_000606	76.9	0.046	0.635554	-0.054962
H2NP047	QAMNKGHIGQLQLVP	TrH2_TrispH2_000606	76.8	0.077	0.667285	-10.8556
H2NP044	QLHTNGLSDTYLR	TrH2_TrispH2_000606	76.6	0.044	0.635554	1.00417
H2NP019	TPSYYSIPR	TrH2_TrispH2_000606	77.1	0.044	0.635554	0.61686
H2NP014	QNVAKGKAQIGNHKSVFL	TrH2_TrispH2_000606	76.3	0.053	0.635554	-5.79027
H2NP057	WLNLPEK	TrH2_TrispH2_000606	77.2	0.066	0.635554	-10.9889
H2NP028	SPYSSNGV	TrH2_TrispH2_000606	77.2	0.051	0.635554	-6.6884
H2NP018	QFFNPGKR	TrH2_TrispH2_000606	78.8	0.042	0.635554	-1.35719
H2NP059	DYDDYYY	TrH2_TrispH2_000606	77.1	0.043	0.635554	-2.31
H2NP038	AKEGKEFLGDQ	TrH2_TrispH2_000606	76.6	0.067	0.635554	-12.0419
H2NP033	EDDLPGMFPF	TrH2_TrispH2_000606	77.6	0.081	0.667285	-15.359
H2NP023	QPGHALFR	TrH2_TrispH2_000606	79.1	0.091	0.667285	-18.036
H2NP031	QKIEAHE	TrH2_TrispH2_000606	78.5	0.043	0.635554	-5.21979
H2NP054	LPEITHSQA	TrH2_TrispH2_000606	78.1	0.04	0.635554	-2.95467
H2NP040	QLNNVDYLINSKQKT	TrH2_TrispH2_000606	76.1	0.063	0.635554	-12.7086
H2NP010	EQGALLDIPWN	TrH2_TrispH2_000606	76.8	0.058	0.635554	-11.8226
H2NP037	VTAKEGKEFL	TrH2_TrispH2_000606	76.1	0.057	0.635554	-12.3271
H2NP034	LPGMFPFK	TrH2_TrispH2_000606	76	0.035	0.635554	-0.16854
H2NP020	APPGASISLSNE	TrH2_TrispH2_000606	77.8	0.034	0.635554	-2.59547
H2NP030	EEEKEKLVLK	TrH2_TrispH2_000606	78.6	0.031	0.635554	0.857254
H2NP058	GKSFELPE	TrH2_TrispH2_000606	77.1	0.036	0.635554	-6.82816
H2NP060	RQDYPFF	TrH2_TrispH2_000606	77.7	0.037	0.635554	-8.49874
H2NP046	NTDLTQPIHVNPLKD	TrH2_TrispH2_000606	76.6	0.04	0.635554	-11.803
H2NP042	TTTNEDLNSKVF	TrH2_TrispH2_000606	76.4	0.07	0.667285	-22.0755
H2NP052	YEVESGNSEPAK	TrH2_TrispH2_000606	78.6	0.043	0.635554	-15.2307
H2NP009	QAKKSFHFVEN	TrH2_TrispH2_000606	78.4	0.025	0.558902	0.479161
H2NP045	QYNHLVH	TrH2_TrispH2_000606	77.8	0.028	0.558902	-6.32223
H2NP051	TAEDDEKFYNALEAKKN	TrH2_TrispH2_000606	75.3	0.039	0.635554	-16.6967
H2NP048	FKASQESE	TrH2_TrispH2_000606	78.4	0.025	0.558902	-1.18112
H2NP032	QRKWYPFK	TrH2_TrispH2_000606	77.3	0.037	0.635554	-16.3359
H2NP036	QLQQKPR	TrH2_TrispH2_000606	76.3	0.026	0.558902	-4.11695
H2NP056	QHYAFKP	TrH2_TrispH2_000606	77.8	0.027	0.558902	-6.3815
H2NP011	QANLKSIFGGK	TrH2_TrispH2_000606	78.6	0.103	0.686355	-33.2352
H2NP001	QQNKPYN	TrH2_TrispH2_000606	77.5	0.029	0.558902	-13.9566
H2NP008	QPPPYLYPRY	TrH2_TrispH2_000606	78.2	0.046	0.635554	-25.5603
H2NP043	KLLLL	TrH2_TrispH2_000606	76.4	0.024	0.558902	-5.85618
H2NP050	DIVTDFKKEPSY	TrH2_TrispH2_000606	76.8	0.055	0.635554	-29.6687
H2NP003	EDQQNKPYNGWPPF	TrH2_TrispH2_000606	78.3	0.133	0.706157	-43.1705
H2NP014	QNVAKGKAQIGNHKSVFL	TrH2_TrispH2_000609	78.3	0.262	0.78549	-0.6628
H2NP052	YEVESGNSEPAK	TrH2_TrispH2_000609	78.4	0.115	0.686355	3.29892
H2NP004	QKKKLFLGLPRF	TrH2_TrispH2_000609	78.2	0.092	0.667285	-2.3562
H2NP010	EQGALLDIPWN	TrH2_TrispH2_000609	78	0.077	0.667285	5.64017
H2NP003	EDQQNKPYNGWPPF	TrH2_TrispH2_000609	78.2	0.075	0.667285	-0.90676
H2NP054	LPEITHSQA	TrH2_TrispH2_000609	79	0.067	0.635554	1.45867
H2NP028	SPYSSNGV	TrH2_TrispH2_000609	78.9	0.143	0.713918	-13.6657
H2NP046	NTDLTQPIHVNPLKD	TrH2_TrispH2_000609	76.9	0.068	0.635554	-0.14215
H2NP025	LNFPEAEAK	TrH2_TrispH2_000609	79.1	0.073	0.667285	-2.12116
H2NP012	EDQANLKSIFG	TrH2_TrispH2_000609	77.6	0.059	0.635554	4.58472
H2NP048	FKASQESE	TrH2_TrispH2_000609	79.4	0.074	0.667285	-3.80869
H2NP020	APPGASISLSNE	TrH2_TrispH2_000609	78.1	0.081	0.667285	-5.80875
H2NP005	NSESTQQGIPSITF	TrH2_TrispH2_000609	78.5	0.086	0.667285	-7.09466
H2NP047	QAMNKGHIGQLQLVP	TrH2_TrispH2_000609	78.1	0.071	0.667285	-3.17797
H2NP015	SFSGSESISRP	TrH2_TrispH2_000609	76.6	0.097	0.667285	-9.9965
H2NP036	QLQQKPR	TrH2_TrispH2_000609	76.9	0.058	0.635554	0.103582
H2NP050	DIVTDFKKEPSY	TrH2_TrispH2_000609	77	0.061	0.635554	-2.94759
H2NP007	AIKQSQPMDL	TrH2_TrispH2_000609	78.8	0.068	0.635554	-5.72258
H2NP039	GAKLIGEERL	TrH2_TrispH2_000609	76.2	0.085	0.667285	-10.0657
H2NP038	AKEGKEFLGDQ	TrH2_TrispH2_000609	76.1	0.069	0.635554	-6.24197
H2NP044	QLHTNGLSDTYLR	TrH2_TrispH2_000609	75.9	0.07	0.667285	-6.89108
H2NP021	QEPGISLFNE	TrH2_TrispH2_000609	78.9	0.048	0.635554	2.23592
H2NP029	SPEEAV	TrH2_TrispH2_000609	78.3	0.05	0.635554	-0.59111
H2NP011	QANLKSIFGGK	TrH2_TrispH2_000609	78.1	0.048	0.635554	-0.06721
H2NP019	TPSYYSIPR	TrH2_TrispH2_000609	78.9	0.049	0.635554	-0.75423
H2NP057	WLNLPEK	TrH2_TrispH2_000609	78.8	0.051	0.635554	-2.17899
H2NP035	LDSALEAKTFL	TrH2_TrispH2_000609	76.1	0.056	0.635554	-5.92098
H2NP033	EDDLPGMFPF	TrH2_TrispH2_000609	78	0.045	0.635554	-0.680535
H2NP043	KLLLL	TrH2_TrispH2_000609	79.2	0.044	0.635554	0.21133
H2NP026	QLSVSKMPF	TrH2_TrispH2_000609	78.4	0.042	0.635554	3.35854
H2NP051	TAEDDEKFYNALEAKKN	TrH2_TrispH2_000609	78.5	0.052	0.635554	-4.71635
H2NP053	TTTNEDLNSKVF	TrH2_TrispH2_000609	77.8	0.046	0.635554	-1.76976
H2NP013	QLPEIEKNYAPPR	TrH2_TrispH2_000609	77.7	0.041	0.635554	3.04129
H2NP030	EEEKEKLVLK	TrH2_TrispH2_000609	78.6	0.045	0.635554	-1.81121
H2NP040	QLNNVDYLINSKQKT	TrH2_TrispH2_000609	76.4	0.043	0.635554	-1.40759
H2NP041	QILHPK	TrH2_TrispH2_000609	77.2	0.042	0.635554	-0.848093
H2NP056	QHYAFKP	TrH2_TrispH2_000609	78.9	0.041	0.635554	-0.303207
H2NP045	QYNHLVH	TrH2_TrispH2_000609	79.3	0.045	0.635554	-5.10761
H2NP058	GKSFELPE	TrH2_TrispH2_000609	78	0.038	0.635554	-0.40668
H2NP018	QFFNPGKR	TrH2_TrispH2_000609	77.7	0.058	0.635554	-10.9545
H2NP042	TTTNEDLNSKVF	TrH2_TrispH2_000609	76.9	0.04	0.635554	-2.96747
H2NP017	QFFGNKKD	TrH2_TrispH2_000609	79.5	0.063	0.635554	-12.6911
H2NP049	YPSRLAM	TrH2_TrispH2_000609	78.8	0.044	0.635554	-6.20332
H2NP024	DDSQDGYALF	TrH2_TrispH2_000609	77.9	0.046	0.635554	-7.52171
H2NP037	VTAKEGKEFL	TrH2_TrispH2_000609	76.6	0.042	0.635554	-6.03729
H2NP006	GLIYSGFQGPP	TrH2_TrispH2_000609	78.4	0.037	0.635554	-2.10519
H2NP055	QQMKNAENNFKSYL	TrH2_TrispH2_000609	77.2	0.035	0.635554	0.34988
H2NP009	QAKKSFHFVEN	TrH2_TrispH2_000609	78.6	0.045	0.635554	-8.44283
H2NP022	NPSNIGHPLF	TrH2_TrispH2_000609	77.9	0.034	0.635554	1.09806
H2NP031	QKIEAHE	TrH2_TrispH2_000609	79.4	0.038	0.635554	-4.2707
H2NP059	DYDDYYY	TrH2_TrispH2_000609	79.3	0.034	0.635554	-1.75345
H2NP023	QPGHALFR	TrH2_TrispH2_000609	78.6	0.051	0.635554	-13.6187
H2NP060	RQDYPFF	TrH2_TrispH2_000609	78.7	0.029	0.558902	-0.809056
H2NP008	QPPPYLYPRY	TrH2_TrispH2_000609	77.4	0.028	0.558902	-0.211504
H2NP032	QRKWYPFK	TrH2_TrispH2_000609	79.8	0.057	0.635554	-22.9283
H2NP034	LPGMFPFK	TrH2_TrispH2_000609	78.5	0.078	0.667285	-33.9036
H2NP027	ENEEQNEKQN	TrH2_TrispH2_000609	78.5	0.02	0.558902	0.937777
H2NP016	DGQFFNPGKR	TrH2_TrispH2_000609	77.1	0.02	0.558902	-0.361499
H2NP002	QQKKPYNGWPPF	TrH2_TrispH2_000609	77.9	0.079	0.667285	-50.356
H2NP001	QQNKPYN	TrH2_TrispH2_000609	77.9	0.037	0.635554	-44.581
H2NP005	NSESTQQGIPSITF	TrH2_TrispH2_000610	81.6	0.136	0.706157	3.50761
H2NP048	FKASQESE	TrH2_TrispH2_000610	81.9	0.099	0.667285	-0.98051
H2NP006	GLIYSGFQGPP	TrH2_TrispH2_000610	79.6	0.085	0.667285	3.5152
H2NP003	EDQQNKPYNGWPPF	TrH2_TrispH2_000610	80.6	0.1	0.686355	-2.50897
H2NP015	SFSGSESISRP	TrH2_TrispH2_000610	80.4	0.133	0.706157	-9.06409
H2NP011	QANLKSIFGGK	TrH2_TrispH2_000610	80.6	0.073	0.667285	6.8246
H2NP053	TTTNEDLNSKVF	TrH2_TrispH2_000610	79.8	0.07	0.667285	2.94273
H2NP022	NPSNIGHPLF	TrH2_TrispH2_000610	78.8	0.068	0.635554	2.96423
H2NP037	VTAKEGKEFL	TrH2_TrispH2_000610	79.1	0.065	0.635554	0.351967
H2NP021	QEPGISLFNE	TrH2_TrispH2_000610	80.2	0.069	0.635554	-2.9953
H2NP004	QKKKLFLGLPRF	TrH2_TrispH2_000610	80.3	0.059	0.635554	0.07884
H2NP023	QPGHALFR	TrH2_TrispH2_000610	80.1	0.064	0.635554	-3.58845
H2NP050	DIVTDFKKEPSY	TrH2_TrispH2_000610	79.9	0.066	0.635554	-4.65698
H2NP047	QAMNKGHIGQLQLVP	TrH2_TrispH2_000610	77.8	0.063	0.635554	-3.74406
H2NP031	QKIEAHE	TrH2_TrispH2_000610	81.6	0.059	0.635554	-3.08314
H2NP014	QNVAKGKAQIGNHKSVFL	TrH2_TrispH2_000610	76.6	0.051	0.635554	-0.12489
H2NP056	QHYAFKP	TrH2_TrispH2_000610	80.7	0.05	0.635554	-1.03869
H2NP055	QQMKNAENNFKSYL	TrH2_TrispH2_000610	79.1	0.06	0.635554	-6.39429
H2NP044	QLHTNGLSDTYLR	TrH2_TrispH2_000610	76.2	0.046	0.635554	-0.04397
H2NP024	DDSQDGYALF	TrH2_TrispH2_000610	80.1	0.093	0.667285	-14.378
H2NP042	TTTNEDLNSKVF	TrH2_TrispH2_000610	78.2	0.043	0.635554	2.08694
H2NP020	APPGASISLSNE	TrH2_TrispH2_000610	79.6	0.074	0.667285	-13.6852
H2NP039	GAKLIGEERL	TrH2_TrispH2_000610	77.9	0.063	0.635554	-12.0764
H2NP036	QLQQKPR	TrH2_TrispH2_000610	79.8	0.044	0.635554	-5.64003
H2NP043	KLLLL	TrH2_TrispH2_000610	78.8	0.04	0.635554	-2.94723
H2NP016	DGQFFNPGKR	TrH2_TrispH2_000610	80.3	0.042	0.635554	-5.32004
H2NP017	QFFGNKKD	TrH2_TrispH2_000610	81	0.082	0.667285	-17.5213
H2NP046	NTDLTQPIHVNPLKD	TrH2_TrispH2_000610	77.2	0.044	0.635554	-6.91893
H2NP033	EDDLPGMFPF	TrH2_TrispH2_000610	79.2	0.034	0.635554	3.80996
H2NP057	WLNLPEK	TrH2_TrispH2_000610	81.3	0.034	0.635554	3.19725
H2NP054	LPEITHSQA	TrH2_TrispH2_000610	80.6	0.043	0.635554	-7.18867
H2NP019	TPSYYSIPR	TrH2_TrispH2_000610	80.6	0.057	0.635554	-12.9262
H2NP045	QYNHLVH	TrH2_TrispH2_000610	81	0.035	0.635554	-4.50834
H2NP049	YPSRLAM	TrH2_TrispH2_000610	80.4	0.045	0.635554	-12.4728
H2NP007	AIKQSQPMDL	TrH2_TrispH2_000610	80.1	0.047	0.635554	-13.968
H2NP052	YEVESGNSEPAK	TrH2_TrispH2_000610	80.2	0.074	0.667285	-21.4219
H2NP028	SPYSSNGV	TrH2_TrispH2_000610	79.8	0.032	0.635554	-3.30057
H2NP058	GKSFELPE	TrH2_TrispH2_000610	80.9	0.03	0.635554	-2.98458
H2NP018	QFFNPGKR	TrH2_TrispH2_000610	79.9	0.032	0.635554	-5.78636
H2NP029	SPEEAV	TrH2_TrispH2_000610	81	0.066	0.635554	-21.488
H2NP013	QLPEIEKNYAPPR	TrH2_TrispH2_000610	77.8	0.053	0.635554	-18.2516
H2NP038	AKEGKEFLGDQ	TrH2_TrispH2_000610	76.1	0.04	0.635554	-12.9307
H2NP026	QLSVSKMPF	TrH2_TrispH2_000610	80.7	0.04	0.635554	-12.933
H2NP034	LPGMFPFK	TrH2_TrispH2_000610	77.2	0.04	0.635554	-13.4737
H2NP025	LNFPEAEAK	TrH2_TrispH2_000610	79.9	0.041	0.635554	-14.1165
H2NP012	EDQANLKSIFG	TrH2_TrispH2_000610	80.6	0.057	0.635554	-20.678
H2NP032	QRKWYPFK	TrH2_TrispH2_000610	79.9	0.026	0.558902	-1.46141
H2NP010	EQGALLDIPWN	TrH2_TrispH2_000610	79.7	0.05	0.635554	-21.6217
H2NP009	QAKKSFHFVEN	TrH2_TrispH2_000610	80.2	0.054	0.635554	-23.236
H2NP060	RQDYPFF	TrH2_TrispH2_000610	80.8	0.028	0.558902	-7.38797
H2NP001	QQNKPYN	TrH2_TrispH2_000610	80.3	0.035	0.635554	-14.6851
H2NP030	EEEKEKLVLK	TrH2_TrispH2_000610	79.5	0.047	0.635554	-23.5844
H2NP027	ENEEQNEKQN	TrH2_TrispH2_000610	79.9	0.023	0.558902	-4.15368
H2NP040	QLNNVDYLINSKQKT	TrH2_TrispH2_000610	77.7	0.046	0.635554	-27.3918
H2NP002	QQKKPYNGWPPF	TrH2_TrispH2_000610	80.1	0.051	0.635554	-29.0896
H2NP035	LDSALEAKTFL	TrH2_TrispH2_000610	77.6	0.052	0.635554	-30.6093
H2NP059	DYDDYYY	TrH2_TrispH2_000610	78.8	0.022	0.558902	-7.06449
H2NP041	QILHPK	TrH2_TrispH2_000610	78.8	0.048	0.635554	-33.1594
H2NP008	QPPPYLYPRY	TrH2_TrispH2_000610	79.8	0.038	0.635554	-37.192
H2NP051	TAEDDEKFYNALEAKKN	TrH2_TrispH2_000610	77.6	0.04	0.635554	-46.312
H2NP022	NPSNIGHPLF	TrH2_TrispH2_000611	83.6	0.137	0.706157	-6.32691
H2NP034	LPGMFPFK	TrH2_TrispH2_000611	81.2	0.088	0.667285	0.58647
H2NP044	QLHTNGLSDTYLR	TrH2_TrispH2_000611	82.1	0.146	0.713918	-10.1335
H2NP013	QLPEIEKNYAPPR	TrH2_TrispH2_000611	82.6	0.121	0.706157	-7.56262
H2NP020	APPGASISLSNE	TrH2_TrispH2_000611	83.3	0.086	0.667285	-0.48241
H2NP007	AIKQSQPMDL	TrH2_TrispH2_000611	82.9	0.133	0.706157	-9.95895
H2NP058	GKSFELPE	TrH2_TrispH2_000611	84.6	0.095	0.667285	-6.05431
H2NP039	GAKLIGEERL	TrH2_TrispH2_000611	82.2	0.081	0.667285	-2.65985
H2NP046	NTDLTQPIHVNPLKD	TrH2_TrispH2_000611	83.1	0.083	0.667285	-4.90012
H2NP048	FKASQESE	TrH2_TrispH2_000611	84.3	0.092	0.667285	-8.06814
H2NP018	QFFNPGKR	TrH2_TrispH2_000611	83.4	0.082	0.667285	-7.02183
H2NP030	EEEKEKLVLK	TrH2_TrispH2_000611	83.7	0.062	0.635554	-1.02046
H2NP023	QPGHALFR	TrH2_TrispH2_000611	82.9	0.092	0.667285	-9.46257
H2NP024	DDSQDGYALF	TrH2_TrispH2_000611	82.8	0.071	0.667285	-5.28029
H2NP037	VTAKEGKEFL	TrH2_TrispH2_000611	79.7	0.064	0.635554	-3.11416
H2NP052	YEVESGNSEPAK	TrH2_TrispH2_000611	82.2	0.06	0.635554	-1.85496
H2NP031	QKIEAHE	TrH2_TrispH2_000611	84.4	0.056	0.635554	0.121564
H2NP035	LDSALEAKTFL	TrH2_TrispH2_000611	80.6	0.056	0.635554	0.03273
H2NP029	SPEEAV	TrH2_TrispH2_000611	83.5	0.059	0.635554	-1.685
H2NP028	SPYSSNGV	TrH2_TrispH2_000611	83.8	0.111	0.686355	-13.4469
H2NP049	YPSRLAM	TrH2_TrispH2_000611	83.2	0.06	0.635554	-3.74872
H2NP008	QPPPYLYPRY	TrH2_TrispH2_000611	82.2	0.063	0.635554	-5.16801
H2NP050	DIVTDFKKEPSY	TrH2_TrispH2_000611	82.8	0.08	0.667285	-9.75291
H2NP027	ENEEQNEKQN	TrH2_TrispH2_000611	83.9	0.053	0.635554	-2.40277
H2NP047	QAMNKGHIGQLQLVP	TrH2_TrispH2_000611	81.7	0.125	0.706157	-17.2982
H2NP025	LNFPEAEAK	TrH2_TrispH2_000611	82.8	0.078	0.667285	-10.1104
H2NP059	DYDDYYY	TrH2_TrispH2_000611	83.4	0.047	0.635554	0.58606
H2NP033	EDDLPGMFPF	TrH2_TrispH2_000611	82.5	0.076	0.667285	-10.2704
H2NP002	QQKKPYNGWPPF	TrH2_TrispH2_000611	82.8	0.14	0.713918	-19.865
H2NP001	QQNKPYN	TrH2_TrispH2_000611	83.2	0.068	0.635554	-9.04868
H2NP051	TAEDDEKFYNALEAKKN	TrH2_TrispH2_000611	83.8	0.052	0.635554	-4.02819
H2NP042	TTTNEDLNSKVF	TrH2_TrispH2_000611	80.9	0.098	0.667285	-15.4675
H2NP054	LPEITHSQA	TrH2_TrispH2_000611	82.7	0.05	0.635554	-3.87649
H2NP043	KLLLL	TrH2_TrispH2_000611	81.8	0.054	0.635554	-5.6399
H2NP006	GLIYSGFQGPP	TrH2_TrispH2_000611	83.4	0.067	0.635554	-10.1453
H2NP003	EDQQNKPYNGWPPF	TrH2_TrispH2_000611	82.4	0.097	0.667285	-16.6969
H2NP041	QILHPK	TrH2_TrispH2_000611	82.2	0.069	0.635554	-11.9018
H2NP015	SFSGSESISRP	TrH2_TrispH2_000611	83.1	0.042	0.635554	-2.32755
H2NP032	QRKWYPFK	TrH2_TrispH2_000611	83	0.059	0.635554	-10.7596
H2NP004	QKKKLFLGLPRF	TrH2_TrispH2_000611	83.7	0.128	0.706157	-23.3174
H2NP017	QFFGNKKD	TrH2_TrispH2_000611	83	0.066	0.635554	-13.6275
H2NP040	QLNNVDYLINSKQKT	TrH2_TrispH2_000611	82.3	0.047	0.635554	-8.29545
H2NP053	TTTNEDLNSKVF	TrH2_TrispH2_000611	81.2	0.089	0.667285	-19.9019
H2NP026	QLSVSKMPF	TrH2_TrispH2_000611	83.1	0.088	0.667285	-20.4735
H2NP038	AKEGKEFLGDQ	TrH2_TrispH2_000611	82.2	0.136	0.706157	-27.08
H2NP057	WLNLPEK	TrH2_TrispH2_000611	83.2	0.067	0.635554	-17.6369
H2NP012	EDQANLKSIFG	TrH2_TrispH2_000611	82.3	0.046	0.635554	-12.6431
H2NP021	QEPGISLFNE	TrH2_TrispH2_000611	83	0.159	0.730443	-31.0435
H2NP060	RQDYPFF	TrH2_TrispH2_000611	84.8	0.076	0.667285	-22.0114
H2NP009	QAKKSFHFVEN	TrH2_TrispH2_000611	84	0.045	0.635554	-14.1186
H2NP019	TPSYYSIPR	TrH2_TrispH2_000611	82.5	0.048	0.635554	-15.9394
H2NP055	QQMKNAENNFKSYL	TrH2_TrispH2_000611	82.9	0.031	0.635554	-5.0434
H2NP036	QLQQKPR	TrH2_TrispH2_000611	82.9	0.044	0.635554	-14.7067
H2NP011	QANLKSIFGGK	TrH2_TrispH2_000611	82.2	0.082	0.667285	-24.658
H2NP014	QNVAKGKAQIGNHKSVFL	TrH2_TrispH2_000611	81	0.189	0.740063	-37.6934
H2NP045	QYNHLVH	TrH2_TrispH2_000611	83.2	0.038	0.635554	-16.4243
H2NP010	EQGALLDIPWN	TrH2_TrispH2_000611	82.2	0.06	0.635554	-33.5529
H2NP016	DGQFFNPGKR	TrH2_TrispH2_000611	83.2	0.057	0.635554	-35.5457
H2NP005	NSESTQQGIPSITF	TrH2_TrispH2_000611	82.5	0.117	0.686355	-44.7078
H2NP056	QHYAFKP	TrH2_TrispH2_000611	83.2	0.046	0.635554	-39.7735
H2NP049	YPSRLAM	TrH2_TrispH2_000613	85.3	0.134	0.706157	4.27837
H2NP039	GAKLIGEERL	TrH2_TrispH2_000613	83.3	0.144	0.713918	-1.33328
H2NP006	GLIYSGFQGPP	TrH2_TrispH2_000613	83.6	0.132	0.706157	-2.29297
H2NP002	QQKKPYNGWPPF	TrH2_TrispH2_000613	83.6	0.134	0.706157	-3.57482
H2NP025	LNFPEAEAK	TrH2_TrispH2_000613	86.3	0.106	0.686355	1.1806
H2NP023	QPGHALFR	TrH2_TrispH2_000613	85.3	0.113	0.686355	-1.6121
H2NP003	EDQQNKPYNGWPPF	TrH2_TrispH2_000613	83.4	0.121	0.706157	-3.1979
H2NP047	QAMNKGHIGQLQLVP	TrH2_TrispH2_000613	83.8	0.165	0.730443	-8.80924
H2NP028	SPYSSNGV	TrH2_TrispH2_000613	85.4	0.099	0.667285	1.07819
H2NP022	NPSNIGHPLF	TrH2_TrispH2_000613	85.4	0.125	0.706157	-5.39525
H2NP011	QANLKSIFGGK	TrH2_TrispH2_000613	84.4	0.094	0.667285	1.36481
H2NP019	TPSYYSIPR	TrH2_TrispH2_000613	86	0.091	0.667285	-0.3654
H2NP030	EEEKEKLVLK	TrH2_TrispH2_000613	84.6	0.088	0.667285	-1.39381
H2NP031	QKIEAHE	TrH2_TrispH2_000613	87.1	0.088	0.667285	-2.00407
H2NP004	QKKKLFLGLPRF	TrH2_TrispH2_000613	85.1	0.074	0.667285	4.97742
H2NP057	WLNLPEK	TrH2_TrispH2_000613	84.3	0.074	0.667285	2.37502
H2NP026	QLSVSKMPF	TrH2_TrispH2_000613	86.2	0.107	0.686355	-7.7357
H2NP033	EDDLPGMFPF	TrH2_TrispH2_000613	86.9	0.067	0.635554	5.60413
H2NP045	QYNHLVH	TrH2_TrispH2_000613	84.2	0.066	0.635554	2.43529
H2NP046	NTDLTQPIHVNPLKD	TrH2_TrispH2_000613	82.9	0.097	0.667285	-7.64042
H2NP020	APPGASISLSNE	TrH2_TrispH2_000613	85	0.194	0.740063	-18.0942
H2NP050	DIVTDFKKEPSY	TrH2_TrispH2_000613	85.6	0.083	0.667285	-5.83089
H2NP015	SFSGSESISRP	TrH2_TrispH2_000613	84.7	0.065	0.635554	-0.35017
H2NP038	AKEGKEFLGDQ	TrH2_TrispH2_000613	82.6	0.063	0.635554	0.26177
H2NP018	QFFNPGKR	TrH2_TrispH2_000613	84.6	0.095	0.667285	-9.33023
H2NP060	RQDYPFF	TrH2_TrispH2_000613	84.3	0.082	0.667285	-8.17809
H2NP016	DGQFFNPGKR	TrH2_TrispH2_000613	86	0.054	0.635554	-0.67147
H2NP034	LPGMFPFK	TrH2_TrispH2_000613	84.2	0.078	0.667285	-9.45995
H2NP024	DDSQDGYALF	TrH2_TrispH2_000613	83.3	0.054	0.635554	-2.42412
H2NP035	LDSALEAKTFL	TrH2_TrispH2_000613	83.5	0.049	0.635554	-0.175497
H2NP058	GKSFELPE	TrH2_TrispH2_000613	85	0.057	0.635554	-4.26617
H2NP036	QLQQKPR	TrH2_TrispH2_000613	85.4	0.088	0.667285	-12.5103
H2NP001	QQNKPYN	TrH2_TrispH2_000613	86.6	0.053	0.635554	-4.39052
H2NP059	DYDDYYY	TrH2_TrispH2_000613	86.8	0.048	0.635554	-2.05112
H2NP040	QLNNVDYLINSKQKT	TrH2_TrispH2_000613	83.4	0.059	0.635554	-6.93123
H2NP005	NSESTQQGIPSITF	TrH2_TrispH2_000613	85.6	0.151	0.713918	-21.6472
H2NP043	KLLLL	TrH2_TrispH2_000613	84.2	0.043	0.635554	1.02035
H2NP008	QPPPYLYPRY	TrH2_TrispH2_000613	85.1	0.082	0.667285	-12.9899
H2NP017	QFFGNKKD	TrH2_TrispH2_000613	86.5	0.101	0.686355	-17.6548
H2NP056	QHYAFKP	TrH2_TrispH2_000613	86.4	0.102	0.686355	-18.1525
H2NP013	QLPEIEKNYAPPR	TrH2_TrispH2_000613	85.9	0.041	0.635554	-0.736841
H2NP055	QQMKNAENNFKSYL	TrH2_TrispH2_000613	85.8	0.057	0.635554	-9.04052
H2NP053	TTTNEDLNSKVF	TrH2_TrispH2_000613	84.7	0.043	0.635554	-4.00653
H2NP052	YEVESGNSEPAK	TrH2_TrispH2_000613	83.5	0.042	0.635554	-3.41222
H2NP012	EDQANLKSIFG	TrH2_TrispH2_000613	84.6	0.074	0.667285	-14.4055
H2NP044	QLHTNGLSDTYLR	TrH2_TrispH2_000613	80.7	0.145	0.713918	-24.6313
H2NP010	EQGALLDIPWN	TrH2_TrispH2_000613	82.3	0.05	0.635554	-10.2815
H2NP042	TTTNEDLNSKVF	TrH2_TrispH2_000613	82.9	0.067	0.635554	-15.5899
H2NP029	SPEEAV	TrH2_TrispH2_000613	85.6	0.038	0.635554	-4.48892
H2NP051	TAEDDEKFYNALEAKKN	TrH2_TrispH2_000613	83.2	0.037	0.635554	-3.51533
H2NP048	FKASQESE	TrH2_TrispH2_000613	86.1	0.036	0.635554	-2.60765
H2NP037	VTAKEGKEFL	TrH2_TrispH2_000613	82.4	0.035	0.635554	-3.67231
H2NP054	LPEITHSQA	TrH2_TrispH2_000613	84.1	0.032	0.635554	-1.07875
H2NP021	QEPGISLFNE	TrH2_TrispH2_000613	84	0.078	0.667285	-22.4947
H2NP027	ENEEQNEKQN	TrH2_TrispH2_000613	84.2	0.036	0.635554	-8.05053
H2NP032	QRKWYPFK	TrH2_TrispH2_000613	84.7	0.092	0.667285	-25.3416
H2NP007	AIKQSQPMDL	TrH2_TrispH2_000613	84.1	0.056	0.635554	-19.5249
H2NP041	QILHPK	TrH2_TrispH2_000613	83.4	0.054	0.635554	-19.5661
H2NP009	QAKKSFHFVEN	TrH2_TrispH2_000613	85.4	0.075	0.667285	-31.2903
H2NP014	QNVAKGKAQIGNHKSVFL	TrH2_TrispH2_000613	82.9	0.191	0.740063	-49.9554
H2NP032	QRKWYPFK	TrH2_TrispH2_000701	81.2	0.147	0.713918	-5.35012
H2NP005	NSESTQQGIPSITF	TrH2_TrispH2_000701	77.5	0.103	0.686355	7.40625
H2NP006	GLIYSGFQGPP	TrH2_TrispH2_000701	79.4	0.117	0.686355	-1.17419
H2NP013	QLPEIEKNYAPPR	TrH2_TrispH2_000701	80.2	0.113	0.686355	-0.4441
H2NP035	LDSALEAKTFL	TrH2_TrispH2_000701	80.4	0.103	0.686355	1.7018
H2NP002	QQKKPYNGWPPF	TrH2_TrispH2_000701	79.2	0.097	0.667285	5.37827
H2NP033	EDDLPGMFPF	TrH2_TrispH2_000701	80.8	0.096	0.667285	1.39689
H2NP026	QLSVSKMPF	TrH2_TrispH2_000701	79.2	0.084	0.667285	6.56439
H2NP012	EDQANLKSIFG	TrH2_TrispH2_000701	78.8	0.083	0.667285	3.90949
H2NP003	EDQQNKPYNGWPPF	TrH2_TrispH2_000701	78.6	0.085	0.667285	1.25865
H2NP053	TTTNEDLNSKVF	TrH2_TrispH2_000701	79	0.092	0.667285	-2.69878
H2NP042	TTTNEDLNSKVF	TrH2_TrispH2_000701	79	0.092	0.667285	-3.29413
H2NP060	RQDYPFF	TrH2_TrispH2_000701	81.2	0.067	0.635554	3.52094
H2NP022	NPSNIGHPLF	TrH2_TrispH2_000701	78.9	0.065	0.635554	3.79936
H2NP024	DDSQDGYALF	TrH2_TrispH2_000701	79	0.064	0.635554	3.34071
H2NP011	QANLKSIFGGK	TrH2_TrispH2_000701	78.9	0.058	0.635554	3.02332
H2NP020	APPGASISLSNE	TrH2_TrispH2_000701	78.4	0.054	0.635554	-0.730734
H2NP008	QPPPYLYPRY	TrH2_TrispH2_000701	78.9	0.057	0.635554	-4.7176
H2NP043	KLLLL	TrH2_TrispH2_000701	80.6	0.043	0.635554	3.42281
H2NP049	YPSRLAM	TrH2_TrispH2_000701	80.6	0.054	0.635554	-5.67025
H2NP007	AIKQSQPMDL	TrH2_TrispH2_000701	78.4	0.048	0.635554	-3.96757
H2NP038	AKEGKEFLGDQ	TrH2_TrispH2_000701	79.6	0.054	0.635554	-6.83996
H2NP048	FKASQESE	TrH2_TrispH2_000701	79.6	0.045	0.635554	-3.75704
H2NP015	SFSGSESISRP	TrH2_TrispH2_000701	78.7	0.079	0.667285	-15.5331
H2NP014	QNVAKGKAQIGNHKSVFL	TrH2_TrispH2_000701	77.4	0.047	0.635554	-7.69027
H2NP004	QKKKLFLGLPRF	TrH2_TrispH2_000701	78.6	0.048	0.635554	-8.23294
H2NP044	QLHTNGLSDTYLR	TrH2_TrispH2_000701	78.7	0.043	0.635554	-5.67879
H2NP023	QPGHALFR	TrH2_TrispH2_000701	79.2	0.036	0.635554	-0.6326
H2NP030	EEEKEKLVLK	TrH2_TrispH2_000701	79	0.039	0.635554	-4.67794
H2NP054	LPEITHSQA	TrH2_TrispH2_000701	79.1	0.05	0.635554	-11.3919
H2NP029	SPEEAV	TrH2_TrispH2_000701	80.4	0.043	0.635554	-9.18458
H2NP001	QQNKPYN	TrH2_TrispH2_000701	80.1	0.031	0.635554	0.19395
H2NP034	LPGMFPFK	TrH2_TrispH2_000701	79.3	0.046	0.635554	-12.5852
H2NP058	GKSFELPE	TrH2_TrispH2_000701	79.3	0.035	0.635554	-5.52338
H2NP028	SPYSSNGV	TrH2_TrispH2_000701	79.3	0.044	0.635554	-12.4391
H2NP051	TAEDDEKFYNALEAKKN	TrH2_TrispH2_000701	77.6	0.068	0.635554	-21.5057
H2NP036	QLQQKPR	TrH2_TrispH2_000701	80.4	0.032	0.635554	-5.55018
H2NP047	QAMNKGHIGQLQLVP	TrH2_TrispH2_000701	78.1	0.042	0.635554	-13.7985
H2NP037	VTAKEGKEFL	TrH2_TrispH2_000701	78.8	0.035	0.635554	-11.3804
H2NP056	QHYAFKP	TrH2_TrispH2_000701	80.4	0.036	0.635554	-12.2306
H2NP027	ENEEQNEKQN	TrH2_TrispH2_000701	78.9	0.032	0.635554	-9.1137
H2NP010	EQGALLDIPWN	TrH2_TrispH2_000701	78	0.084	0.667285	-28.2199
H2NP046	NTDLTQPIHVNPLKD	TrH2_TrispH2_000701	77.4	0.079	0.667285	-28.7455
H2NP057	WLNLPEK	TrH2_TrispH2_000701	80.1	0.039	0.635554	-17.872
H2NP045	QYNHLVH	TrH2_TrispH2_000701	80.5	0.032	0.635554	-14.3767
H2NP059	DYDDYYY	TrH2_TrispH2_000701	79.8	0.031	0.635554	-15.4354
H2NP031	QKIEAHE	TrH2_TrispH2_000701	80.3	0.027	0.558902	-11.7657
H2NP041	QILHPK	TrH2_TrispH2_000701	80.4	0.027	0.558902	-12.2993
H2NP055	QQMKNAENNFKSYL	TrH2_TrispH2_000701	78.2	0.054	0.635554	-29.5372
H2NP039	GAKLIGEERL	TrH2_TrispH2_000701	78.5	0.045	0.635554	-28.2447
H2NP019	TPSYYSIPR	TrH2_TrispH2_000701	79.4	0.051	0.635554	-31.3379
H2NP017	QFFGNKKD	TrH2_TrispH2_000701	79.5	0.028	0.558902	-17.8639
H2NP025	LNFPEAEAK	TrH2_TrispH2_000701	79	0.033	0.635554	-23.9569
H2NP016	DGQFFNPGKR	TrH2_TrispH2_000701	78.9	0.04	0.635554	-32.6625
H2NP018	QFFNPGKR	TrH2_TrispH2_000701	79.4	0.033	0.635554	-30.0595
H2NP021	QEPGISLFNE	TrH2_TrispH2_000701	78.9	0.038	0.635554	-36.2747
H2NP009	QAKKSFHFVEN	TrH2_TrispH2_000701	78.5	0.038	0.635554	-39.0446
H2NP050	DIVTDFKKEPSY	TrH2_TrispH2_000701	78.3	0.064	0.635554	-66.9057
H2NP040	QLNNVDYLINSKQKT	TrH2_TrispH2_000701	78	0.053	0.635554	-71.2471
H2NP052	YEVESGNSEPAK	TrH2_TrispH2_000701	78.4	0.042	0.635554	-271.675
H2NP019	TPSYYSIPR	TrH2_TrispH2_000871	76	0.154	0.713918	3.96118
H2NP021	QEPGISLFNE	TrH2_TrispH2_000871	74.4	0.129	0.706157	9.56616
H2NP016	DGQFFNPGKR	TrH2_TrispH2_000871	72.6	0.111	0.686355	5.3663
H2NP012	EDQANLKSIFG	TrH2_TrispH2_000871	73.4	0.107	0.686355	8.30211
H2NP010	EQGALLDIPWN	TrH2_TrispH2_000871	74.4	0.113	0.686355	1.35476
H2NP038	AKEGKEFLGDQ	TrH2_TrispH2_000871	73.2	0.106	0.686355	3.98576
H2NP041	QILHPK	TrH2_TrispH2_000871	73.4	0.1	0.667285	3.27366
H2NP011	QANLKSIFGGK	TrH2_TrispH2_000871	74.3	0.097	0.667285	5.54651
H2NP033	EDDLPGMFPF	TrH2_TrispH2_000871	74.1	0.095	0.667285	4.52643
H2NP035	LDSALEAKTFL	TrH2_TrispH2_000871	73.4	0.088	0.667285	9.77584
H2NP047	QAMNKGHIGQLQLVP	TrH2_TrispH2_000871	72.2	0.095	0.667285	-0.753489
H2NP020	APPGASISLSNE	TrH2_TrispH2_000871	73.3	0.103	0.686355	-2.67398
H2NP043	KLLLL	TrH2_TrispH2_000871	73.6	0.082	0.667285	3.20149
H2NP037	VTAKEGKEFL	TrH2_TrispH2_000871	74.2	0.082	0.667285	1.81159
H2NP024	DDSQDGYALF	TrH2_TrispH2_000871	73.8	0.074	0.667285	13.7498
H2NP030	EEEKEKLVLK	TrH2_TrispH2_000871	73.6	0.076	0.667285	3.0284
H2NP034	LPGMFPFK	TrH2_TrispH2_000871	72.4	0.074	0.667285	4.18369
H2NP042	TTTNEDLNSKVF	TrH2_TrispH2_000871	73.9	0.077	0.667285	1.55659
H2NP004	QKKKLFLGLPRF	TrH2_TrispH2_000871	74.8	0.073	0.667285	3.54866
H2NP053	TTTNEDLNSKVF	TrH2_TrispH2_000871	73.9	0.077	0.667285	-0.15558
H2NP045	QYNHLVH	TrH2_TrispH2_000871	72.9	0.09	0.667285	-4.61725
H2NP006	GLIYSGFQGPP	TrH2_TrispH2_000871	73.4	0.079	0.667285	-2.11131
H2NP060	RQDYPFF	TrH2_TrispH2_000871	74.7	0.073	0.667285	-0.606253
H2NP044	QLHTNGLSDTYLR	TrH2_TrispH2_000871	72.9	0.09	0.667285	-6.01698
H2NP026	QLSVSKMPF	TrH2_TrispH2_000871	73.6	0.075	0.667285	-2.22841
H2NP028	SPYSSNGV	TrH2_TrispH2_000871	70.9	0.062	0.635554	2.14846
H2NP040	QLNNVDYLINSKQKT	TrH2_TrispH2_000871	71.8	0.083	0.667285	-6.07441
H2NP014	QNVAKGKAQIGNHKSVFL	TrH2_TrispH2_000871	72.1	0.07	0.667285	-2.2947
H2NP057	WLNLPEK	TrH2_TrispH2_000871	72.4	0.058	0.635554	2.91439
H2NP007	AIKQSQPMDL	TrH2_TrispH2_000871	73.6	0.073	0.667285	-4.92225
H2NP049	YPSRLAM	TrH2_TrispH2_000871	73.3	0.074	0.667285	-5.45233
H2NP008	QPPPYLYPRY	TrH2_TrispH2_000871	72.4	0.054	0.635554	1.7036
H2NP050	DIVTDFKKEPSY	TrH2_TrispH2_000871	73.9	0.063	0.635554	-4.26762
H2NP056	QHYAFKP	TrH2_TrispH2_000871	73.9	0.051	0.635554	0.43722
H2NP018	QFFNPGKR	TrH2_TrispH2_000871	74.1	0.062	0.635554	-5.32084
H2NP009	QAKKSFHFVEN	TrH2_TrispH2_000871	73.1	0.056	0.635554	-3.64416
H2NP025	LNFPEAEAK	TrH2_TrispH2_000871	73.2	0.059	0.635554	-5.80278
H2NP032	QRKWYPFK	TrH2_TrispH2_000871	73.1	0.044	0.635554	1.36323
H2NP036	QLQQKPR	TrH2_TrispH2_000871	73.4	0.057	0.635554	-7.63186
H2NP058	GKSFELPE	TrH2_TrispH2_000871	72.9	0.049	0.635554	-4.46696
H2NP039	GAKLIGEERL	TrH2_TrispH2_000871	73.2	0.053	0.635554	-6.27563
H2NP054	LPEITHSQA	TrH2_TrispH2_000871	73	0.047	0.635554	-4.06407
H2NP005	NSESTQQGIPSITF	TrH2_TrispH2_000871	70.9	0.051	0.635554	-6.95905
H2NP015	SFSGSESISRP	TrH2_TrispH2_000871	73.5	0.055	0.635554	-8.49911
H2NP013	QLPEIEKNYAPPR	TrH2_TrispH2_000871	70.4	0.038	0.635554	2.40536
H2NP055	QQMKNAENNFKSYL	TrH2_TrispH2_000871	73.1	0.049	0.635554	-7.66213
H2NP046	NTDLTQPIHVNPLKD	TrH2_TrispH2_000871	71.6	0.057	0.635554	-11.1509
H2NP003	EDQQNKPYNGWPPF	TrH2_TrispH2_000871	70.9	0.068	0.635554	-14.2008
H2NP017	QFFGNKKD	TrH2_TrispH2_000871	73.9	0.049	0.635554	-10.9444
H2NP052	YEVESGNSEPAK	TrH2_TrispH2_000871	73.7	0.039	0.635554	-7.68117
H2NP001	QQNKPYN	TrH2_TrispH2_000871	72.6	0.046	0.635554	-12.1011
H2NP048	FKASQESE	TrH2_TrispH2_000871	73.3	0.04	0.635554	-9.1349
H2NP059	DYDDYYY	TrH2_TrispH2_000871	73.2	0.032	0.635554	-10.5619
H2NP023	QPGHALFR	TrH2_TrispH2_000871	74.2	0.075	0.667285	-30.5208
H2NP031	QKIEAHE	TrH2_TrispH2_000871	73.2	0.025	0.558902	-6.7234
H2NP029	SPEEAV	TrH2_TrispH2_000871	73.4	0.029	0.558902	-14.1822
H2NP051	TAEDDEKFYNALEAKKN	TrH2_TrispH2_000871	70.3	0.033	0.635554	-18.2404
H2NP022	NPSNIGHPLF	TrH2_TrispH2_000871	73.8	0.076	0.667285	-34.0734
H2NP027	ENEEQNEKQN	TrH2_TrispH2_000871	72.4	0.021	0.558902	-2.41801
H2NP002	QQKKPYNGWPPF	TrH2_TrispH2_000871	72.6	0.103	0.686355	-155.94
H2NP020	APPGASISLSNE	TrH2_TrispH2_001061	60.8	0.045	0.635554	7.60539
H2NP020	APPGASISLSNE	TrH2_TrispH2_001061	60.8	0.045	0.635554	7.60539
H2NP021	QEPGISLFNE	TrH2_TrispH2_001061	61	0.042	0.635554	1.76173
H2NP021	QEPGISLFNE	TrH2_TrispH2_001061	61	0.042	0.635554	1.76173
H2NP002	QQKKPYNGWPPF	TrH2_TrispH2_001061	60.8	0.04	0.635554	3.18422
H2NP002	QQKKPYNGWPPF	TrH2_TrispH2_001061	60.8	0.04	0.635554	3.18422
H2NP016	DGQFFNPGKR	TrH2_TrispH2_001061	61.3	0.04	0.635554	0.74367
H2NP016	DGQFFNPGKR	TrH2_TrispH2_001061	61.3	0.04	0.635554	0.74367
H2NP052	YEVESGNSEPAK	TrH2_TrispH2_001061	60.1	0.047	0.635554	-7.4343
H2NP052	YEVESGNSEPAK	TrH2_TrispH2_001061	60.1	0.047	0.635554	-7.4343
H2NP026	QLSVSKMPF	TrH2_TrispH2_001061	61.4	0.038	0.635554	-2.02027
H2NP026	QLSVSKMPF	TrH2_TrispH2_001061	61.4	0.038	0.635554	-2.02027
H2NP047	QAMNKGHIGQLQLVP	TrH2_TrispH2_001061	59	0.038	0.635554	-5.51753
H2NP047	QAMNKGHIGQLQLVP	TrH2_TrispH2_001061	59	0.038	0.635554	-5.51753
H2NP023	QPGHALFR	TrH2_TrispH2_001061	60.5	0.031	0.635554	5.18116
H2NP023	QPGHALFR	TrH2_TrispH2_001061	60.5	0.031	0.635554	5.18116
H2NP019	TPSYYSIPR	TrH2_TrispH2_001061	60.5	0.033	0.635554	-1.19516
H2NP019	TPSYYSIPR	TrH2_TrispH2_001061	60.5	0.033	0.635554	-1.19516
H2NP044	QLHTNGLSDTYLR	TrH2_TrispH2_001061	59.4	0.038	0.635554	-6.61935
H2NP044	QLHTNGLSDTYLR	TrH2_TrispH2_001061	59.4	0.038	0.635554	-6.61935
H2NP011	QANLKSIFGGK	TrH2_TrispH2_001061	59.8	0.031	0.635554	1.6377
H2NP011	QANLKSIFGGK	TrH2_TrispH2_001061	59.8	0.031	0.635554	1.6377
H2NP053	TTTNEDLNSKVF	TrH2_TrispH2_001061	60.5	0.032	0.635554	0.14529
H2NP053	TTTNEDLNSKVF	TrH2_TrispH2_001061	60.5	0.032	0.635554	0.14529
H2NP046	NTDLTQPIHVNPLKD	TrH2_TrispH2_001061	59.2	0.04	0.635554	-8.28817
H2NP046	NTDLTQPIHVNPLKD	TrH2_TrispH2_001061	59.2	0.04	0.635554	-8.28817
H2NP042	TTTNEDLNSKVF	TrH2_TrispH2_001061	60.5	0.032	0.635554	0.03526
H2NP042	TTTNEDLNSKVF	TrH2_TrispH2_001061	60.5	0.032	0.635554	0.03526
H2NP018	QFFNPGKR	TrH2_TrispH2_001061	60.9	0.033	0.635554	-1.97233
H2NP018	QFFNPGKR	TrH2_TrispH2_001061	60.9	0.033	0.635554	-1.97233
H2NP057	WLNLPEK	TrH2_TrispH2_001061	61.4	0.031	0.635554	0.14799
H2NP057	WLNLPEK	TrH2_TrispH2_001061	61.4	0.031	0.635554	0.14799
H2NP024	DDSQDGYALF	TrH2_TrispH2_001061	58.4	0.05	0.635554	-14.0297
H2NP024	DDSQDGYALF	TrH2_TrispH2_001061	58.4	0.05	0.635554	-14.0297
H2NP054	LPEITHSQA	TrH2_TrispH2_001061	60.7	0.034	0.635554	-5.27102
H2NP054	LPEITHSQA	TrH2_TrispH2_001061	60.7	0.034	0.635554	-5.27102
H2NP049	YPSRLAM	TrH2_TrispH2_001061	60.7	0.03	0.635554	-1.07526
H2NP049	YPSRLAM	TrH2_TrispH2_001061	60.7	0.03	0.635554	-1.07526
H2NP017	QFFGNKKD	TrH2_TrispH2_001061	61.4	0.031	0.635554	-3.20409
H2NP017	QFFGNKKD	TrH2_TrispH2_001061	61.4	0.031	0.635554	-3.20409
H2NP025	LNFPEAEAK	TrH2_TrispH2_001061	63.7	0.038	0.635554	-10.4256
H2NP025	LNFPEAEAK	TrH2_TrispH2_001061	63.7	0.038	0.635554	-10.4256
H2NP006	GLIYSGFQGPP	TrH2_TrispH2_001061	60.8	0.047	0.635554	-15.322
H2NP006	GLIYSGFQGPP	TrH2_TrispH2_001061	60.8	0.047	0.635554	-15.322
H2NP032	QRKWYPFK	TrH2_TrispH2_001061	61.1	0.03	0.635554	-3.06449
H2NP032	QRKWYPFK	TrH2_TrispH2_001061	61.1	0.03	0.635554	-3.06449
H2NP004	QKKKLFLGLPRF	TrH2_TrispH2_001061	59.6	0.039	0.635554	-11.5274
H2NP004	QKKKLFLGLPRF	TrH2_TrispH2_001061	59.6	0.039	0.635554	-11.5274
H2NP014	QNVAKGKAQIGNHKSVFL	TrH2_TrispH2_001061	59.6	0.042	0.635554	-14.6566
H2NP014	QNVAKGKAQIGNHKSVFL	TrH2_TrispH2_001061	59.6	0.042	0.635554	-14.6566
H2NP008	QPPPYLYPRY	TrH2_TrispH2_001061	60.3	0.033	0.635554	-8.38225
H2NP008	QPPPYLYPRY	TrH2_TrispH2_001061	60.3	0.033	0.635554	-8.38225
H2NP007	AIKQSQPMDL	TrH2_TrispH2_001061	59.7	0.04	0.635554	-13.9494
H2NP007	AIKQSQPMDL	TrH2_TrispH2_001061	59.7	0.04	0.635554	-13.9494
H2NP038	AKEGKEFLGDQ	TrH2_TrispH2_001061	59.1	0.044	0.635554	-16.4127
H2NP038	AKEGKEFLGDQ	TrH2_TrispH2_001061	59.1	0.044	0.635554	-16.4127
H2NP010	EQGALLDIPWN	TrH2_TrispH2_001061	62.1	0.043	0.635554	-17.6774
H2NP010	EQGALLDIPWN	TrH2_TrispH2_001061	62.1	0.043	0.635554	-17.6774
H2NP039	GAKLIGEERL	TrH2_TrispH2_001061	60.3	0.029	0.558902	-8.01092
H2NP039	GAKLIGEERL	TrH2_TrispH2_001061	60.3	0.029	0.558902	-8.01092
H2NP055	QQMKNAENNFKSYL	TrH2_TrispH2_001061	58.9	0.025	0.558902	-1.54242
H2NP055	QQMKNAENNFKSYL	TrH2_TrispH2_001061	58.9	0.025	0.558902	-1.54242
H2NP035	LDSALEAKTFL	TrH2_TrispH2_001061	60.4	0.033	0.635554	-13.1137
H2NP035	LDSALEAKTFL	TrH2_TrispH2_001061	60.4	0.033	0.635554	-13.1137
H2NP041	QILHPK	TrH2_TrispH2_001061	60.9	0.027	0.558902	-6.9609
H2NP041	QILHPK	TrH2_TrispH2_001061	60.9	0.027	0.558902	-6.9609
H2NP058	GKSFELPE	TrH2_TrispH2_001061	61	0.025	0.558902	-5.55391
H2NP058	GKSFELPE	TrH2_TrispH2_001061	61	0.025	0.558902	-5.55391
H2NP059	DYDDYYY	TrH2_TrispH2_001061	60.8	0.024	0.558902	-5.22318
H2NP059	DYDDYYY	TrH2_TrispH2_001061	60.8	0.024	0.558902	-5.22318
H2NP009	QAKKSFHFVEN	TrH2_TrispH2_001061	59.9	0.037	0.635554	-20.9575
H2NP009	QAKKSFHFVEN	TrH2_TrispH2_001061	59.9	0.037	0.635554	-20.9575
H2NP029	SPEEAV	TrH2_TrispH2_001061	60.9	0.023	0.558902	-3.15158
H2NP029	SPEEAV	TrH2_TrispH2_001061	60.9	0.023	0.558902	-3.15158
H2NP034	LPGMFPFK	TrH2_TrispH2_001061	60.9	0.041	0.635554	-23.9017
H2NP034	LPGMFPFK	TrH2_TrispH2_001061	60.9	0.041	0.635554	-23.9017
H2NP043	KLLLL	TrH2_TrispH2_001061	62.2	0.028	0.558902	-15.1068
H2NP043	KLLLL	TrH2_TrispH2_001061	62.2	0.028	0.558902	-15.1068
H2NP013	QLPEIEKNYAPPR	TrH2_TrispH2_001061	59.8	0.026	0.558902	-12.3421
H2NP013	QLPEIEKNYAPPR	TrH2_TrispH2_001061	59.8	0.026	0.558902	-12.3421
H2NP012	EDQANLKSIFG	TrH2_TrispH2_001061	60.8	0.031	0.635554	-19.7823
H2NP012	EDQANLKSIFG	TrH2_TrispH2_001061	60.8	0.031	0.635554	-19.7823
H2NP050	DIVTDFKKEPSY	TrH2_TrispH2_001061	59.5	0.024	0.558902	-10.5198
H2NP050	DIVTDFKKEPSY	TrH2_TrispH2_001061	59.5	0.024	0.558902	-10.5198
H2NP005	NSESTQQGIPSITF	TrH2_TrispH2_001061	59.7	0.053	0.635554	-32.1973
H2NP005	NSESTQQGIPSITF	TrH2_TrispH2_001061	59.7	0.053	0.635554	-32.1973
H2NP048	FKASQESE	TrH2_TrispH2_001061	61.5	0.03	0.635554	-21.0257
H2NP048	FKASQESE	TrH2_TrispH2_001061	61.5	0.03	0.635554	-21.0257
H2NP033	EDDLPGMFPF	TrH2_TrispH2_001061	61.1	0.049	0.635554	-31.5327
H2NP033	EDDLPGMFPF	TrH2_TrispH2_001061	61.1	0.049	0.635554	-31.5327
H2NP030	EEEKEKLVLK	TrH2_TrispH2_001061	58.7	0.021	0.558902	-2.7726
H2NP030	EEEKEKLVLK	TrH2_TrispH2_001061	58.7	0.021	0.558902	-2.7726
H2NP040	QLNNVDYLINSKQKT	TrH2_TrispH2_001061	58.1	0.03	0.635554	-21.9636
H2NP040	QLNNVDYLINSKQKT	TrH2_TrispH2_001061	58.1	0.03	0.635554	-21.9636
H2NP028	SPYSSNGV	TrH2_TrispH2_001061	60.9	0.035	0.635554	-27.3707
H2NP028	SPYSSNGV	TrH2_TrispH2_001061	60.9	0.035	0.635554	-27.3707
H2NP001	QQNKPYN	TrH2_TrispH2_001061	60.6	0.025	0.558902	-17.6898
H2NP001	QQNKPYN	TrH2_TrispH2_001061	60.6	0.025	0.558902	-17.6898
H2NP037	VTAKEGKEFL	TrH2_TrispH2_001061	60	0.025	0.558902	-17.7355
H2NP037	VTAKEGKEFL	TrH2_TrispH2_001061	60	0.025	0.558902	-17.7355
H2NP027	ENEEQNEKQN	TrH2_TrispH2_001061	60.7	0.021	0.558902	-7.67463
H2NP027	ENEEQNEKQN	TrH2_TrispH2_001061	60.7	0.021	0.558902	-7.67463
H2NP051	TAEDDEKFYNALEAKKN	TrH2_TrispH2_001061	60.2	0.024	0.558902	-16.9154
H2NP051	TAEDDEKFYNALEAKKN	TrH2_TrispH2_001061	60.2	0.024	0.558902	-16.9154
H2NP031	QKIEAHE	TrH2_TrispH2_001061	63.3	0.028	0.558902	-25.8855
H2NP031	QKIEAHE	TrH2_TrispH2_001061	63.3	0.028	0.558902	-25.8855
H2NP056	QHYAFKP	TrH2_TrispH2_001061	61.1	0.031	0.635554	-29.7903
H2NP056	QHYAFKP	TrH2_TrispH2_001061	61.1	0.031	0.635554	-29.7903
H2NP045	QYNHLVH	TrH2_TrispH2_001061	60.1	0.027	0.558902	-26.1404
H2NP045	QYNHLVH	TrH2_TrispH2_001061	60.1	0.027	0.558902	-26.1404
H2NP022	NPSNIGHPLF	TrH2_TrispH2_001061	61.3	0.039	0.635554	-38.5879
H2NP022	NPSNIGHPLF	TrH2_TrispH2_001061	61.3	0.039	0.635554	-38.5879
H2NP036	QLQQKPR	TrH2_TrispH2_001061	61.7	0.022	0.558902	-24.1024
H2NP036	QLQQKPR	TrH2_TrispH2_001061	61.7	0.022	0.558902	-24.1024
H2NP003	EDQQNKPYNGWPPF	TrH2_TrispH2_001061	61.8	0.041	0.635554	-43.4399
H2NP003	EDQQNKPYNGWPPF	TrH2_TrispH2_001061	61.8	0.041	0.635554	-43.4399
H2NP015	SFSGSESISRP	TrH2_TrispH2_001061	59.6	0.043	0.635554	-44.7212
H2NP015	SFSGSESISRP	TrH2_TrispH2_001061	59.6	0.043	0.635554	-44.7212
H2NP060	RQDYPFF	TrH2_TrispH2_001061	62.1	0.031	0.635554	-132.569
H2NP060	RQDYPFF	TrH2_TrispH2_001061	62.1	0.031	0.635554	-132.569
H2NP022	NPSNIGHPLF	TrH2_TrispH2_001160	76.9	0.099	0.667285	1.9575
H2NP026	QLSVSKMPF	TrH2_TrispH2_001160	77.2	0.093	0.667285	9.32506
H2NP004	QKKKLFLGLPRF	TrH2_TrispH2_001160	77.6	0.095	0.667285	2.7851
H2NP047	QAMNKGHIGQLQLVP	TrH2_TrispH2_001160	76.8	0.098	0.667285	0.96395
H2NP020	APPGASISLSNE	TrH2_TrispH2_001160	77.1	0.095	0.667285	0.25552
H2NP024	DDSQDGYALF	TrH2_TrispH2_001160	78.1	0.086	0.667285	5.42584
H2NP003	EDQQNKPYNGWPPF	TrH2_TrispH2_001160	75.9	0.085	0.667285	3.33553
H2NP049	YPSRLAM	TrH2_TrispH2_001160	78.4	0.088	0.667285	-0.18212
H2NP005	NSESTQQGIPSITF	TrH2_TrispH2_001160	75.8	0.08	0.667285	5.42335
H2NP002	QQKKPYNGWPPF	TrH2_TrispH2_001160	77.6	0.075	0.667285	6.97959
H2NP033	EDDLPGMFPF	TrH2_TrispH2_001160	76.9	0.077	0.667285	3.31067
H2NP060	RQDYPFF	TrH2_TrispH2_001160	79	0.068	0.635554	5.62317
H2NP042	TTTNEDLNSKVF	TrH2_TrispH2_001160	77.4	0.074	0.667285	-0.59359
H2NP014	QNVAKGKAQIGNHKSVFL	TrH2_TrispH2_001160	74.1	0.066	0.635554	4.71199
H2NP040	QLNNVDYLINSKQKT	TrH2_TrispH2_001160	75.4	0.068	0.635554	2.31672
H2NP007	AIKQSQPMDL	TrH2_TrispH2_001160	76.6	0.084	0.667285	-4.37555
H2NP053	TTTNEDLNSKVF	TrH2_TrispH2_001160	77.4	0.074	0.667285	-1.54513
H2NP044	QLHTNGLSDTYLR	TrH2_TrispH2_001160	76.9	0.06	0.635554	3.20837
H2NP034	LPGMFPFK	TrH2_TrispH2_001160	75.3	0.062	0.635554	0.986334
H2NP035	LDSALEAKTFL	TrH2_TrispH2_001160	77.2	0.072	0.667285	-3.3929
H2NP055	QQMKNAENNFKSYL	TrH2_TrispH2_001160	76.8	0.062	0.635554	0.23693
H2NP038	AKEGKEFLGDQ	TrH2_TrispH2_001160	75.9	0.053	0.635554	2.26629
H2NP037	VTAKEGKEFL	TrH2_TrispH2_001160	77.9	0.063	0.635554	-3.51568
H2NP010	EQGALLDIPWN	TrH2_TrispH2_001160	74.8	0.05	0.635554	4.26237
H2NP043	KLLLL	TrH2_TrispH2_001160	77.2	0.049	0.635554	5.2432
H2NP058	GKSFELPE	TrH2_TrispH2_001160	75.2	0.046	0.635554	4.59502
H2NP008	QPPPYLYPRY	TrH2_TrispH2_001160	76.8	0.055	0.635554	-3.35557
H2NP057	WLNLPEK	TrH2_TrispH2_001160	76.2	0.057	0.635554	-4.38437
H2NP023	QPGHALFR	TrH2_TrispH2_001160	76.9	0.05	0.635554	-1.22077
H2NP029	SPEEAV	TrH2_TrispH2_001160	77.3	0.05	0.635554	-1.26679
H2NP012	EDQANLKSIFG	TrH2_TrispH2_001160	77	0.05	0.635554	-2.17544
H2NP050	DIVTDFKKEPSY	TrH2_TrispH2_001160	74.8	0.055	0.635554	-5.03051
H2NP015	SFSGSESISRP	TrH2_TrispH2_001160	74.8	0.055	0.635554	-6.43669
H2NP006	GLIYSGFQGPP	TrH2_TrispH2_001160	75.1	0.085	0.667285	-14.0991
H2NP054	LPEITHSQA	TrH2_TrispH2_001160	76.8	0.049	0.635554	-5.14016
H2NP021	QEPGISLFNE	TrH2_TrispH2_001160	76.7	0.069	0.635554	-12.463
H2NP013	QLPEIEKNYAPPR	TrH2_TrispH2_001160	76.1	0.045	0.635554	-5.07358
H2NP028	SPYSSNGV	TrH2_TrispH2_001160	75	0.069	0.635554	-13.6208
H2NP018	QFFNPGKR	TrH2_TrispH2_001160	74.4	0.045	0.635554	-6.09973
H2NP039	GAKLIGEERL	TrH2_TrispH2_001160	77.9	0.059	0.635554	-12.3435
H2NP056	QHYAFKP	TrH2_TrispH2_001160	76.6	0.044	0.635554	-6.87073
H2NP031	QKIEAHE	TrH2_TrispH2_001160	77.1	0.036	0.635554	-0.48586
H2NP011	QANLKSIFGGK	TrH2_TrispH2_001160	75.2	0.055	0.635554	-12.2418
H2NP032	QRKWYPFK	TrH2_TrispH2_001160	76.1	0.04	0.635554	-5.82214
H2NP041	QILHPK	TrH2_TrispH2_001160	76.3	0.039	0.635554	-5.17737
H2NP025	LNFPEAEAK	TrH2_TrispH2_001160	74.2	0.05	0.635554	-11.836
H2NP045	QYNHLVH	TrH2_TrispH2_001160	76.9	0.042	0.635554	-8.16383
H2NP030	EEEKEKLVLK	TrH2_TrispH2_001160	75.6	0.046	0.635554	-10.4874
H2NP027	ENEEQNEKQN	TrH2_TrispH2_001160	76	0.034	0.635554	-1.75231
H2NP052	YEVESGNSEPAK	TrH2_TrispH2_001160	74.1	0.038	0.635554	-7.50196
H2NP051	TAEDDEKFYNALEAKKN	TrH2_TrispH2_001160	75.3	0.068	0.635554	-20.3163
H2NP036	QLQQKPR	TrH2_TrispH2_001160	77.2	0.033	0.635554	-6.62589
H2NP016	DGQFFNPGKR	TrH2_TrispH2_001160	77.1	0.046	0.635554	-15.4687
H2NP017	QFFGNKKD	TrH2_TrispH2_001160	77.1	0.044	0.635554	-14.5785
H2NP059	DYDDYYY	TrH2_TrispH2_001160	77.9	0.043	0.635554	-14.2677
H2NP001	QQNKPYN	TrH2_TrispH2_001160	76.4	0.036	0.635554	-10.4417
H2NP046	NTDLTQPIHVNPLKD	TrH2_TrispH2_001160	74.5	0.064	0.635554	-22.723
H2NP048	FKASQESE	TrH2_TrispH2_001160	74.9	0.039	0.635554	-14.0482
H2NP009	QAKKSFHFVEN	TrH2_TrispH2_001160	75.7	0.054	0.635554	-20.9059
H2NP019	TPSYYSIPR	TrH2_TrispH2_001160	74.8	0.042	0.635554	-18.348
H2NP047	QAMNKGHIGQLQLVP	TrH2_TrispH2_001171	77.1	0.062	0.635554	-1.0877
H2NP042	TTTNEDLNSKVF	TrH2_TrispH2_001171	77.9	0.048	0.635554	2.4882
H2NP053	TTTNEDLNSKVF	TrH2_TrispH2_001171	77.9	0.048	0.635554	1.67175
H2NP039	GAKLIGEERL	TrH2_TrispH2_001171	76.1	0.044	0.635554	4.81243
H2NP014	QNVAKGKAQIGNHKSVFL	TrH2_TrispH2_001171	75	0.049	0.635554	-2.44657
H2NP033	EDDLPGMFPF	TrH2_TrispH2_001171	76.7	0.064	0.635554	-8.19219
H2NP043	KLLLL	TrH2_TrispH2_001171	76.8	0.059	0.635554	-8.65971
H2NP049	YPSRLAM	TrH2_TrispH2_001171	76.4	0.046	0.635554	-7.81124
H2NP017	QFFGNKKD	TrH2_TrispH2_001171	78.9	0.034	0.635554	5.10542
H2NP016	DGQFFNPGKR	TrH2_TrispH2_001171	79.1	0.036	0.635554	-1.56251
H2NP052	YEVESGNSEPAK	TrH2_TrispH2_001171	78.6	0.053	0.635554	-13.4385
H2NP026	QLSVSKMPF	TrH2_TrispH2_001171	77.6	0.031	0.635554	1.62155
H2NP036	QLQQKPR	TrH2_TrispH2_001171	77.9	0.035	0.635554	-4.15813
H2NP023	QPGHALFR	TrH2_TrispH2_001171	76.9	0.094	0.667285	-23.2544
H2NP005	NSESTQQGIPSITF	TrH2_TrispH2_001171	77.3	0.065	0.635554	-18.6885
H2NP037	VTAKEGKEFL	TrH2_TrispH2_001171	75.6	0.032	0.635554	-4.26139
H2NP028	SPYSSNGV	TrH2_TrispH2_001171	77.8	0.036	0.635554	-8.58113
H2NP041	QILHPK	TrH2_TrispH2_001171	79.2	0.053	0.635554	-17.649
H2NP031	QKIEAHE	TrH2_TrispH2_001171	78.6	0.032	0.635554	-5.83423
H2NP020	APPGASISLSNE	TrH2_TrispH2_001171	76.1	0.05	0.635554	-17.761
H2NP022	NPSNIGHPLF	TrH2_TrispH2_001171	78.5	0.058	0.635554	-20.0736
H2NP029	SPEEAV	TrH2_TrispH2_001171	79.9	0.032	0.635554	-7.04008
H2NP054	LPEITHSQA	TrH2_TrispH2_001171	76.9	0.035	0.635554	-9.9788
H2NP055	QQMKNAENNFKSYL	TrH2_TrispH2_001171	74.7	0.037	0.635554	-12.0157
H2NP030	EEEKEKLVLK	TrH2_TrispH2_001171	76.9	0.028	0.558902	-2.69208
H2NP013	QLPEIEKNYAPPR	TrH2_TrispH2_001171	78.4	0.031	0.635554	-7.40896
H2NP002	QQKKPYNGWPPF	TrH2_TrispH2_001171	77.1	0.06	0.635554	-22.0541
H2NP046	NTDLTQPIHVNPLKD	TrH2_TrispH2_001171	75.9	0.037	0.635554	-13.4365
H2NP056	QHYAFKP	TrH2_TrispH2_001171	76.6	0.109	0.686355	-31.3589
H2NP044	QLHTNGLSDTYLR	TrH2_TrispH2_001171	75.9	0.031	0.635554	-9.31336
H2NP057	WLNLPEK	TrH2_TrispH2_001171	74.7	0.043	0.635554	-18.0236
H2NP048	FKASQESE	TrH2_TrispH2_001171	77.1	0.038	0.635554	-15.2151
H2NP006	GLIYSGFQGPP	TrH2_TrispH2_001171	77.2	0.068	0.635554	-25.853
H2NP007	AIKQSQPMDL	TrH2_TrispH2_001171	79.2	0.045	0.635554	-19.6027
H2NP051	TAEDDEKFYNALEAKKN	TrH2_TrispH2_001171	74.8	0.045	0.635554	-19.9069
H2NP012	EDQANLKSIFG	TrH2_TrispH2_001171	76.3	0.035	0.635554	-14.2735
H2NP011	QANLKSIFGGK	TrH2_TrispH2_001171	77.2	0.032	0.635554	-13.3705
H2NP004	QKKKLFLGLPRF	TrH2_TrispH2_001171	76.9	0.056	0.635554	-25.7908
H2NP058	GKSFELPE	TrH2_TrispH2_001171	78.5	0.04	0.635554	-20.1713
H2NP045	QYNHLVH	TrH2_TrispH2_001171	78.9	0.028	0.558902	-11.2533
H2NP059	DYDDYYY	TrH2_TrispH2_001171	75.8	0.032	0.635554	-15.6156
H2NP025	LNFPEAEAK	TrH2_TrispH2_001171	77.2	0.038	0.635554	-21.7532
H2NP009	QAKKSFHFVEN	TrH2_TrispH2_001171	78.1	0.033	0.635554	-18.2565
H2NP001	QQNKPYN	TrH2_TrispH2_001171	79.6	0.053	0.635554	-28.1391
H2NP038	AKEGKEFLGDQ	TrH2_TrispH2_001171	77.8	0.039	0.635554	-22.7159
H2NP015	SFSGSESISRP	TrH2_TrispH2_001171	78.1	0.032	0.635554	-18.9711
H2NP021	QEPGISLFNE	TrH2_TrispH2_001171	78.8	0.047	0.635554	-28.2211
H2NP024	DDSQDGYALF	TrH2_TrispH2_001171	78	0.07	0.667285	-33.8246
H2NP027	ENEEQNEKQN	TrH2_TrispH2_001171	76.4	0.023	0.558902	-6.2687
H2NP050	DIVTDFKKEPSY	TrH2_TrispH2_001171	77.6	0.029	0.558902	-19.8577
H2NP040	QLNNVDYLINSKQKT	TrH2_TrispH2_001171	73.6	0.044	0.635554	-34.3395
H2NP018	QFFNPGKR	TrH2_TrispH2_001171	77.1	0.112	0.686355	-50.1784
H2NP008	QPPPYLYPRY	TrH2_TrispH2_001171	79.1	0.042	0.635554	-37.9797
H2NP003	EDQQNKPYNGWPPF	TrH2_TrispH2_001171	76.2	0.058	0.635554	-49.679
H2NP019	TPSYYSIPR	TrH2_TrispH2_001171	76.8	0.044	0.635554	-44.255
H2NP035	LDSALEAKTFL	TrH2_TrispH2_001171	76.7	0.036	0.635554	-41.0348
H2NP034	LPGMFPFK	TrH2_TrispH2_001171	76.2	0.054	0.635554	-50.7588
H2NP032	QRKWYPFK	TrH2_TrispH2_001171	76.9	0.087	0.667285	-82.0361
H2NP010	EQGALLDIPWN	TrH2_TrispH2_001171	74.5	0.061	0.635554	-90.7007
H2NP060	RQDYPFF	TrH2_TrispH2_001171	75.6	0.041	0.635554	-64.4797
H2NP022	NPSNIGHPLF	TrH2_TrispH2_001243	78.6	0.255	0.78549	3.51919
H2NP003	EDQQNKPYNGWPPF	TrH2_TrispH2_001243	76.1	0.126	0.706157	-0.53843
H2NP002	QQKKPYNGWPPF	TrH2_TrispH2_001243	76.7	0.112	0.686355	-3.79817
H2NP020	APPGASISLSNE	TrH2_TrispH2_001243	75.2	0.089	0.667285	3.50398
H2NP024	DDSQDGYALF	TrH2_TrispH2_001243	77.5	0.087	0.667285	3.24652
H2NP012	EDQANLKSIFG	TrH2_TrispH2_001243	77.1	0.125	0.706157	-6.92892
H2NP034	LPGMFPFK	TrH2_TrispH2_001243	76.7	0.097	0.667285	-4.78336
H2NP060	RQDYPFF	TrH2_TrispH2_001243	78.6	0.109	0.686355	-7.23332
H2NP029	SPEEAV	TrH2_TrispH2_001243	76.9	0.087	0.667285	-3.3795
H2NP023	QPGHALFR	TrH2_TrispH2_001243	76.3	0.099	0.667285	-8.04242
H2NP006	GLIYSGFQGPP	TrH2_TrispH2_001243	76.1	0.112	0.686355	-10.6611
H2NP008	QPPPYLYPRY	TrH2_TrispH2_001243	75.5	0.064	0.635554	0.28394
H2NP035	LDSALEAKTFL	TrH2_TrispH2_001243	75.9	0.073	0.667285	-4.14955
H2NP014	QNVAKGKAQIGNHKSVFL	TrH2_TrispH2_001243	74.3	0.069	0.635554	-3.29433
H2NP047	QAMNKGHIGQLQLVP	TrH2_TrispH2_001243	75.3	0.072	0.667285	-5.88459
H2NP033	EDDLPGMFPF	TrH2_TrispH2_001243	75.1	0.067	0.635554	-5.95253
H2NP005	NSESTQQGIPSITF	TrH2_TrispH2_001243	75.5	0.064	0.635554	-5.95802
H2NP045	QYNHLVH	TrH2_TrispH2_001243	77	0.046	0.635554	0.3132
H2NP058	GKSFELPE	TrH2_TrispH2_001243	75.9	0.053	0.635554	-4.09842
H2NP013	QLPEIEKNYAPPR	TrH2_TrispH2_001243	75.1	0.054	0.635554	-6.10118
H2NP015	SFSGSESISRP	TrH2_TrispH2_001243	75.2	0.062	0.635554	-10.7525
H2NP018	QFFNPGKR	TrH2_TrispH2_001243	75.6	0.044	0.635554	-3.86746
H2NP057	WLNLPEK	TrH2_TrispH2_001243	76.1	0.043	0.635554	-3.79911
H2NP054	LPEITHSQA	TrH2_TrispH2_001243	75.4	0.042	0.635554	-4.97139
H2NP017	QFFGNKKD	TrH2_TrispH2_001243	76	0.039	0.635554	-2.98048
H2NP030	EEEKEKLVLK	TrH2_TrispH2_001243	75.8	0.04	0.635554	-4.36499
H2NP048	FKASQESE	TrH2_TrispH2_001243	75.4	0.051	0.635554	-11.3854
H2NP027	ENEEQNEKQN	TrH2_TrispH2_001243	76.1	0.044	0.635554	-8.31279
H2NP053	TTTNEDLNSKVF	TrH2_TrispH2_001243	75.2	0.037	0.635554	-3.47778
H2NP042	TTTNEDLNSKVF	TrH2_TrispH2_001243	75.2	0.037	0.635554	-3.88027
H2NP050	DIVTDFKKEPSY	TrH2_TrispH2_001243	75.4	0.053	0.635554	-12.7473
H2NP059	DYDDYYY	TrH2_TrispH2_001243	77	0.051	0.635554	-12.1906
H2NP043	KLLLL	TrH2_TrispH2_001243	76.6	0.032	0.635554	-0.905918
H2NP004	QKKKLFLGLPRF	TrH2_TrispH2_001243	75.1	0.054	0.635554	-15.7934
H2NP026	QLSVSKMPF	TrH2_TrispH2_001243	75.1	0.058	0.635554	-17.414
H2NP055	QQMKNAENNFKSYL	TrH2_TrispH2_001243	74.8	0.049	0.635554	-14.7483
H2NP036	QLQQKPR	TrH2_TrispH2_001243	76.4	0.032	0.635554	-6.35064
H2NP037	VTAKEGKEFL	TrH2_TrispH2_001243	74.4	0.05	0.635554	-18.4953
H2NP011	QANLKSIFGGK	TrH2_TrispH2_001243	74.6	0.065	0.635554	-22.4925
H2NP021	QEPGISLFNE	TrH2_TrispH2_001243	75.1	0.051	0.635554	-18.9658
H2NP040	QLNNVDYLINSKQKT	TrH2_TrispH2_001243	74.6	0.05	0.635554	-19.5027
H2NP001	QQNKPYN	TrH2_TrispH2_001243	75.6	0.037	0.635554	-12.9442
H2NP041	QILHPK	TrH2_TrispH2_001243	75.6	0.033	0.635554	-10.2765
H2NP052	YEVESGNSEPAK	TrH2_TrispH2_001243	75.5	0.065	0.635554	-23.9382
H2NP038	AKEGKEFLGDQ	TrH2_TrispH2_001243	74.6	0.04	0.635554	-15.5814
H2NP010	EQGALLDIPWN	TrH2_TrispH2_001243	75.8	0.058	0.635554	-22.3988
H2NP031	QKIEAHE	TrH2_TrispH2_001243	75.4	0.04	0.635554	-15.9503
H2NP039	GAKLIGEERL	TrH2_TrispH2_001243	76.1	0.066	0.635554	-25.1741
H2NP025	LNFPEAEAK	TrH2_TrispH2_001243	76.2	0.057	0.635554	-23.4022
H2NP056	QHYAFKP	TrH2_TrispH2_001243	76.4	0.041	0.635554	-19.3121
H2NP046	NTDLTQPIHVNPLKD	TrH2_TrispH2_001243	74.8	0.066	0.635554	-27.0793
H2NP009	QAKKSFHFVEN	TrH2_TrispH2_001243	74.8	0.036	0.635554	-20.113
H2NP007	AIKQSQPMDL	TrH2_TrispH2_001243	74.1	0.073	0.667285	-33.1239
H2NP016	DGQFFNPGKR	TrH2_TrispH2_001243	75.4	0.065	0.635554	-32.2859
H2NP019	TPSYYSIPR	TrH2_TrispH2_001243	75.3	0.048	0.635554	-29.0159
H2NP028	SPYSSNGV	TrH2_TrispH2_001243	75.9	0.057	0.635554	-32.118
H2NP051	TAEDDEKFYNALEAKKN	TrH2_TrispH2_001243	74.4	0.062	0.635554	-33.4693
H2NP044	QLHTNGLSDTYLR	TrH2_TrispH2_001243	74.5	0.065	0.635554	-34.9653
H2NP032	QRKWYPFK	TrH2_TrispH2_001243	75.1	0.034	0.635554	-23.8394
H2NP049	YPSRLAM	TrH2_TrispH2_001243	76.4	0.052	0.635554	-38.125
H2NP047	QAMNKGHIGQLQLVP	TrH2_TrispH2_001267	79.1	0.403	0.871164	3.1135
H2NP039	GAKLIGEERL	TrH2_TrispH2_001267	76.9	0.118	0.686355	3.79339
H2NP013	QLPEIEKNYAPPR	TrH2_TrispH2_001267	76.5	0.083	0.667285	2.40079
H2NP054	LPEITHSQA	TrH2_TrispH2_001267	75.7	0.08	0.667285	-0.3172
H2NP044	QLHTNGLSDTYLR	TrH2_TrispH2_001267	76.1	0.071	0.667285	-3.2442
H2NP007	AIKQSQPMDL	TrH2_TrispH2_001267	76	0.076	0.667285	-7.92158
H2NP025	LNFPEAEAK	TrH2_TrispH2_001267	75.9	0.047	0.635554	2.85875
H2NP017	QFFGNKKD	TrH2_TrispH2_001267	77.3	0.08	0.667285	-10.0975
H2NP005	NSESTQQGIPSITF	TrH2_TrispH2_001267	74.8	0.09	0.667285	-13.7692
H2NP026	QLSVSKMPF	TrH2_TrispH2_001267	75.4	0.073	0.667285	-10.7049
H2NP011	QANLKSIFGGK	TrH2_TrispH2_001267	75.4	0.049	0.635554	-3.92599
H2NP027	ENEEQNEKQN	TrH2_TrispH2_001267	76.2	0.063	0.635554	-8.82277
H2NP058	GKSFELPE	TrH2_TrispH2_001267	77.1	0.043	0.635554	-2.53341
H2NP037	VTAKEGKEFL	TrH2_TrispH2_001267	77	0.066	0.635554	-12.0656
H2NP028	SPYSSNGV	TrH2_TrispH2_001267	76.6	0.054	0.635554	-9.32235
H2NP038	AKEGKEFLGDQ	TrH2_TrispH2_001267	75.2	0.049	0.635554	-7.7439
H2NP036	QLQQKPR	TrH2_TrispH2_001267	76.3	0.042	0.635554	-4.92472
H2NP042	TTTNEDLNSKVF	TrH2_TrispH2_001267	75.5	0.07	0.667285	-15.461
H2NP003	EDQQNKPYNGWPPF	TrH2_TrispH2_001267	74.6	0.049	0.635554	-9.88389
H2NP048	FKASQESE	TrH2_TrispH2_001267	75.6	0.042	0.635554	-6.42507
H2NP029	SPEEAV	TrH2_TrispH2_001267	76.5	0.044	0.635554	-7.75691
H2NP031	QKIEAHE	TrH2_TrispH2_001267	76.1	0.056	0.635554	-12.7991
H2NP046	NTDLTQPIHVNPLKD	TrH2_TrispH2_001267	74.5	0.062	0.635554	-14.7338
H2NP012	EDQANLKSIFG	TrH2_TrispH2_001267	75.8	0.045	0.635554	-9.29172
H2NP020	APPGASISLSNE	TrH2_TrispH2_001267	75.4	0.062	0.635554	-14.9598
H2NP060	RQDYPFF	TrH2_TrispH2_001267	75.9	0.04	0.635554	-6.93285
H2NP052	YEVESGNSEPAK	TrH2_TrispH2_001267	76.1	0.071	0.667285	-17.9922
H2NP051	TAEDDEKFYNALEAKKN	TrH2_TrispH2_001267	74.4	0.041	0.635554	-8.21202
H2NP006	GLIYSGFQGPP	TrH2_TrispH2_001267	75.6	0.089	0.667285	-21.6434
H2NP035	LDSALEAKTFL	TrH2_TrispH2_001267	74.6	0.04	0.635554	-8.02401
H2NP053	TTTNEDLNSKVF	TrH2_TrispH2_001267	75.5	0.068	0.635554	-18.2292
H2NP023	QPGHALFR	TrH2_TrispH2_001267	76.1	0.042	0.635554	-9.82149
H2NP016	DGQFFNPGKR	TrH2_TrispH2_001267	75.9	0.053	0.635554	-14.5187
H2NP055	QQMKNAENNFKSYL	TrH2_TrispH2_001267	73.8	0.036	0.635554	-5.76947
H2NP045	QYNHLVH	TrH2_TrispH2_001267	76.2	0.031	0.635554	-0.74342
H2NP010	EQGALLDIPWN	TrH2_TrispH2_001267	75.1	0.062	0.635554	-17.7199
H2NP043	KLLLL	TrH2_TrispH2_001267	76.1	0.034	0.635554	-4.60293
H2NP030	EEEKEKLVLK	TrH2_TrispH2_001267	75.9	0.047	0.635554	-13.6794
H2NP032	QRKWYPFK	TrH2_TrispH2_001267	75.2	0.035	0.635554	-7.14103
H2NP049	YPSRLAM	TrH2_TrispH2_001267	75.9	0.04	0.635554	-11.9925
H2NP040	QLNNVDYLINSKQKT	TrH2_TrispH2_001267	74.1	0.045	0.635554	-14.9344
H2NP033	EDDLPGMFPF	TrH2_TrispH2_001267	75.2	0.043	0.635554	-15.0951
H2NP018	QFFNPGKR	TrH2_TrispH2_001267	76.1	0.039	0.635554	-13.3046
H2NP050	DIVTDFKKEPSY	TrH2_TrispH2_001267	74.9	0.067	0.635554	-23.8896
H2NP008	QPPPYLYPRY	TrH2_TrispH2_001267	75.4	0.042	0.635554	-16.6184
H2NP056	QHYAFKP	TrH2_TrispH2_001267	76	0.034	0.635554	-11.4696
H2NP021	QEPGISLFNE	TrH2_TrispH2_001267	75.9	0.057	0.635554	-22.4684
H2NP014	QNVAKGKAQIGNHKSVFL	TrH2_TrispH2_001267	74.4	0.064	0.635554	-24.2207
H2NP022	NPSNIGHPLF	TrH2_TrispH2_001267	76.2	0.058	0.635554	-25.8132
H2NP034	LPGMFPFK	TrH2_TrispH2_001267	75.4	0.05	0.635554	-25.2197
H2NP009	QAKKSFHFVEN	TrH2_TrispH2_001267	75.6	0.05	0.635554	-28.6265
H2NP059	DYDDYYY	TrH2_TrispH2_001267	76.5	0.049	0.635554	-29.0676
H2NP002	QQKKPYNGWPPF	TrH2_TrispH2_001267	74.1	0.045	0.635554	-28.7671
H2NP057	WLNLPEK	TrH2_TrispH2_001267	76.1	0.035	0.635554	-23.5968
H2NP041	QILHPK	TrH2_TrispH2_001267	76.2	0.023	0.558902	-8.40143
H2NP015	SFSGSESISRP	TrH2_TrispH2_001267	75.5	0.066	0.635554	-35.584
H2NP001	QQNKPYN	TrH2_TrispH2_001267	75.8	0.036	0.635554	-26.1756
H2NP004	QKKKLFLGLPRF	TrH2_TrispH2_001267	75	0.091	0.667285	-41.1713
H2NP024	DDSQDGYALF	TrH2_TrispH2_001267	75.2	0.042	0.635554	-34.9865
H2NP019	TPSYYSIPR	TrH2_TrispH2_001267	75.9	0.036	0.635554	-47.2955
H2NP026	QLSVSKMPF	TrH2_TrispH2_001268	79.2	0.158	0.730443	5.70647
H2NP021	QEPGISLFNE	TrH2_TrispH2_001268	78.3	0.094	0.667285	3.01774
H2NP002	QQKKPYNGWPPF	TrH2_TrispH2_001268	78.8	0.078	0.667285	1.1063
H2NP047	QAMNKGHIGQLQLVP	TrH2_TrispH2_001268	77.8	0.075	0.667285	2.77738
H2NP054	LPEITHSQA	TrH2_TrispH2_001268	76.8	0.073	0.667285	2.61225
H2NP051	TAEDDEKFYNALEAKKN	TrH2_TrispH2_001268	77.5	0.075	0.667285	0.20728
H2NP033	EDDLPGMFPF	TrH2_TrispH2_001268	77.8	0.07	0.667285	2.73859
H2NP015	SFSGSESISRP	TrH2_TrispH2_001268	77.4	0.077	0.667285	-3.51628
H2NP003	EDQQNKPYNGWPPF	TrH2_TrispH2_001268	77.5	0.08	0.667285	-5.01035
H2NP019	TPSYYSIPR	TrH2_TrispH2_001268	77.9	0.068	0.635554	-1.5517
H2NP035	LDSALEAKTFL	TrH2_TrispH2_001268	77.5	0.076	0.667285	-4.65733
H2NP006	GLIYSGFQGPP	TrH2_TrispH2_001268	77.8	0.081	0.667285	-6.14971
H2NP042	TTTNEDLNSKVF	TrH2_TrispH2_001268	78	0.065	0.635554	-1.23516
H2NP005	NSESTQQGIPSITF	TrH2_TrispH2_001268	78.8	0.072	0.667285	-4.48083
H2NP044	QLHTNGLSDTYLR	TrH2_TrispH2_001268	76.5	0.067	0.635554	-3.05671
H2NP040	QLNNVDYLINSKQKT	TrH2_TrispH2_001268	73.8	0.066	0.635554	-3.58268
H2NP053	TTTNEDLNSKVF	TrH2_TrispH2_001268	78	0.065	0.635554	-3.1683
H2NP022	NPSNIGHPLF	TrH2_TrispH2_001268	78.2	0.063	0.635554	-2.42595
H2NP014	QNVAKGKAQIGNHKSVFL	TrH2_TrispH2_001268	76.4	0.065	0.635554	-5.19026
H2NP043	KLLLL	TrH2_TrispH2_001268	79.6	0.048	0.635554	3.75671
H2NP011	QANLKSIFGGK	TrH2_TrispH2_001268	78.2	0.05	0.635554	0.51151
H2NP057	WLNLPEK	TrH2_TrispH2_001268	78.4	0.057	0.635554	-3.64581
H2NP049	YPSRLAM	TrH2_TrispH2_001268	79.1	0.052	0.635554	-2.01046
H2NP013	QLPEIEKNYAPPR	TrH2_TrispH2_001268	76.2	0.057	0.635554	-6.46217
H2NP058	GKSFELPE	TrH2_TrispH2_001268	77.8	0.053	0.635554	-6.22012
H2NP055	QQMKNAENNFKSYL	TrH2_TrispH2_001268	77.4	0.043	0.635554	-0.69667
H2NP023	QPGHALFR	TrH2_TrispH2_001268	78.1	0.042	0.635554	-0.05373
H2NP004	QKKKLFLGLPRF	TrH2_TrispH2_001268	77.8	0.051	0.635554	-5.87903
H2NP029	SPEEAV	TrH2_TrispH2_001268	78.4	0.044	0.635554	-2.04178
H2NP012	EDQANLKSIFG	TrH2_TrispH2_001268	77.6	0.046	0.635554	-3.49142
H2NP060	RQDYPFF	TrH2_TrispH2_001268	79.7	0.048	0.635554	-5.1712
H2NP007	AIKQSQPMDL	TrH2_TrispH2_001268	77.7	0.057	0.635554	-8.54476
H2NP056	QHYAFKP	TrH2_TrispH2_001268	78.4	0.051	0.635554	-7.0584
H2NP050	DIVTDFKKEPSY	TrH2_TrispH2_001268	77.4	0.056	0.635554	-9.39134
H2NP009	QAKKSFHFVEN	TrH2_TrispH2_001268	77.9	0.054	0.635554	-8.80859
H2NP037	VTAKEGKEFL	TrH2_TrispH2_001268	76.6	0.039	0.635554	-0.71621
H2NP045	QYNHLVH	TrH2_TrispH2_001268	78.8	0.037	0.635554	-1.68582
H2NP016	DGQFFNPGKR	TrH2_TrispH2_001268	77.5	0.044	0.635554	-7.64009
H2NP038	AKEGKEFLGDQ	TrH2_TrispH2_001268	76.9	0.041	0.635554	-6.03803
H2NP024	DDSQDGYALF	TrH2_TrispH2_001268	77.6	0.045	0.635554	-9.08057
H2NP041	QILHPK	TrH2_TrispH2_001268	78.5	0.035	0.635554	-1.63607
H2NP027	ENEEQNEKQN	TrH2_TrispH2_001268	77.6	0.051	0.635554	-11.9032
H2NP030	EEEKEKLVLK	TrH2_TrispH2_001268	78.2	0.044	0.635554	-9.09385
H2NP052	YEVESGNSEPAK	TrH2_TrispH2_001268	76.9	0.048	0.635554	-11.4539
H2NP010	EQGALLDIPWN	TrH2_TrispH2_001268	77.8	0.04	0.635554	-7.38193
H2NP036	QLQQKPR	TrH2_TrispH2_001268	79.8	0.051	0.635554	-13.4432
H2NP032	QRKWYPFK	TrH2_TrispH2_001268	77.9	0.048	0.635554	-12.4597
H2NP039	GAKLIGEERL	TrH2_TrispH2_001268	78.1	0.049	0.635554	-12.7276
H2NP008	QPPPYLYPRY	TrH2_TrispH2_001268	76.7	0.052	0.635554	-13.8818
H2NP001	QQNKPYN	TrH2_TrispH2_001268	78.4	0.062	0.635554	-17.0891
H2NP034	LPGMFPFK	TrH2_TrispH2_001268	77.8	0.06	0.635554	-18.2179
H2NP046	NTDLTQPIHVNPLKD	TrH2_TrispH2_001268	76.4	0.092	0.667285	-27.4085
H2NP031	QKIEAHE	TrH2_TrispH2_001268	78.3	0.044	0.635554	-16.8471
H2NP048	FKASQESE	TrH2_TrispH2_001268	77.9	0.037	0.635554	-14.8354
H2NP028	SPYSSNGV	TrH2_TrispH2_001268	77.4	0.069	0.635554	-27.0834
H2NP025	LNFPEAEAK	TrH2_TrispH2_001268	77.6	0.042	0.635554	-19.6164
H2NP018	QFFNPGKR	TrH2_TrispH2_001268	77.6	0.037	0.635554	-19.4398
H2NP059	DYDDYYY	TrH2_TrispH2_001268	78.8	0.026	0.558902	-8.67889
H2NP017	QFFGNKKD	TrH2_TrispH2_001268	77.7	0.04	0.635554	-27.6768
H2NP020	APPGASISLSNE	TrH2_TrispH2_001268	77.2	0.054	0.635554	-99.6207
H2NP006	GLIYSGFQGPP	TrH2_TrispH2_001269	77.5	0.125	0.706157	5.52119
H2NP053	TTTNEDLNSKVF	TrH2_TrispH2_001269	79.4	0.107	0.686355	5.98501
H2NP042	TTTNEDLNSKVF	TrH2_TrispH2_001269	79.4	0.107	0.686355	5.83905
H2NP038	AKEGKEFLGDQ	TrH2_TrispH2_001269	77.5	0.101	0.686355	6.23811
H2NP011	QANLKSIFGGK	TrH2_TrispH2_001269	78.2	0.098	0.667285	-0.87166
H2NP054	LPEITHSQA	TrH2_TrispH2_001269	77.9	0.081	0.667285	5.71823
H2NP026	QLSVSKMPF	TrH2_TrispH2_001269	78.5	0.079	0.667285	4.70896
H2NP051	TAEDDEKFYNALEAKKN	TrH2_TrispH2_001269	76.8	0.083	0.667285	0.77549
H2NP033	EDDLPGMFPF	TrH2_TrispH2_001269	77.5	0.077	0.667285	2.82677
H2NP024	DDSQDGYALF	TrH2_TrispH2_001269	78	0.072	0.667285	3.61442
H2NP004	QKKKLFLGLPRF	TrH2_TrispH2_001269	76.8	0.07	0.667285	5.3998
H2NP039	GAKLIGEERL	TrH2_TrispH2_001269	76.9	0.07	0.667285	-0.409433
H2NP005	NSESTQQGIPSITF	TrH2_TrispH2_001269	76.9	0.073	0.667285	-1.84841
H2NP035	LDSALEAKTFL	TrH2_TrispH2_001269	78.2	0.071	0.667285	-1.67363
H2NP047	QAMNKGHIGQLQLVP	TrH2_TrispH2_001269	76.3	0.062	0.635554	1.81297
H2NP049	YPSRLAM	TrH2_TrispH2_001269	78.7	0.065	0.635554	-0.96885
H2NP003	EDQQNKPYNGWPPF	TrH2_TrispH2_001269	76.6	0.057	0.635554	3.70363
H2NP040	QLNNVDYLINSKQKT	TrH2_TrispH2_001269	76.6	0.077	0.667285	-5.28909
H2NP060	RQDYPFF	TrH2_TrispH2_001269	78.5	0.055	0.635554	4.18618
H2NP009	QAKKSFHFVEN	TrH2_TrispH2_001269	77.8	0.075	0.667285	-5.67376
H2NP012	EDQANLKSIFG	TrH2_TrispH2_001269	77	0.059	0.635554	-0.29889
H2NP007	AIKQSQPMDL	TrH2_TrispH2_001269	76.9	0.056	0.635554	1.36797
H2NP002	QQKKPYNGWPPF	TrH2_TrispH2_001269	76.7	0.059	0.635554	-1.11792
H2NP022	NPSNIGHPLF	TrH2_TrispH2_001269	77.2	0.051	0.635554	3.06702
H2NP020	APPGASISLSNE	TrH2_TrispH2_001269	76.4	0.062	0.635554	-4.14104
H2NP025	LNFPEAEAK	TrH2_TrispH2_001269	77.6	0.067	0.635554	-6.17438
H2NP014	QNVAKGKAQIGNHKSVFL	TrH2_TrispH2_001269	75.1	0.06	0.635554	-4.21198
H2NP037	VTAKEGKEFL	TrH2_TrispH2_001269	77.2	0.061	0.635554	-4.77018
H2NP029	SPEEAV	TrH2_TrispH2_001269	78.2	0.048	0.635554	0.57379
H2NP044	QLHTNGLSDTYLR	TrH2_TrispH2_001269	76.4	0.058	0.635554	-4.84781
H2NP056	QHYAFKP	TrH2_TrispH2_001269	78.2	0.051	0.635554	-2.60584
H2NP021	QEPGISLFNE	TrH2_TrispH2_001269	77	0.064	0.635554	-7.43243
H2NP030	EEEKEKLVLK	TrH2_TrispH2_001269	77.4	0.043	0.635554	2.51774
H2NP010	EQGALLDIPWN	TrH2_TrispH2_001269	77.4	0.052	0.635554	-5.56531
H2NP013	QLPEIEKNYAPPR	TrH2_TrispH2_001269	76.4	0.063	0.635554	-9.60651
H2NP032	QRKWYPFK	TrH2_TrispH2_001269	77.6	0.058	0.635554	-8.77852
H2NP057	WLNLPEK	TrH2_TrispH2_001269	78.3	0.045	0.635554	-3.57145
H2NP043	KLLLL	TrH2_TrispH2_001269	78.4	0.043	0.635554	-3.94414
H2NP023	QPGHALFR	TrH2_TrispH2_001269	77.9	0.041	0.635554	-3.05263
H2NP045	QYNHLVH	TrH2_TrispH2_001269	78.1	0.047	0.635554	-6.97863
H2NP027	ENEEQNEKQN	TrH2_TrispH2_001269	77.1	0.045	0.635554	-6.36873
H2NP058	GKSFELPE	TrH2_TrispH2_001269	77	0.038	0.635554	-1.19758
H2NP048	FKASQESE	TrH2_TrispH2_001269	77.7	0.06	0.635554	-13.1679
H2NP052	YEVESGNSEPAK	TrH2_TrispH2_001269	76.8	0.071	0.667285	-16.1889
H2NP036	QLQQKPR	TrH2_TrispH2_001269	77.9	0.036	0.635554	-1.92478
H2NP028	SPYSSNGV	TrH2_TrispH2_001269	77.6	0.068	0.635554	-16.9318
H2NP008	QPPPYLYPRY	TrH2_TrispH2_001269	77.4	0.061	0.635554	-15.8798
H2NP055	QQMKNAENNFKSYL	TrH2_TrispH2_001269	76.1	0.061	0.635554	-18.1475
H2NP041	QILHPK	TrH2_TrispH2_001269	78	0.04	0.635554	-10.7646
H2NP015	SFSGSESISRP	TrH2_TrispH2_001269	77.5	0.081	0.667285	-22.9555
H2NP046	NTDLTQPIHVNPLKD	TrH2_TrispH2_001269	76.6	0.089	0.667285	-24.415
H2NP001	QQNKPYN	TrH2_TrispH2_001269	78.4	0.036	0.635554	-8.15664
H2NP059	DYDDYYY	TrH2_TrispH2_001269	77.6	0.032	0.635554	-5.28724
H2NP050	DIVTDFKKEPSY	TrH2_TrispH2_001269	76.4	0.059	0.635554	-19.8985
H2NP017	QFFGNKKD	TrH2_TrispH2_001269	78.2	0.039	0.635554	-12.4356
H2NP031	QKIEAHE	TrH2_TrispH2_001269	77.9	0.04	0.635554	-13.8863
H2NP034	LPGMFPFK	TrH2_TrispH2_001269	77.7	0.045	0.635554	-17.3293
H2NP018	QFFNPGKR	TrH2_TrispH2_001269	77.8	0.054	0.635554	-21.6254
H2NP019	TPSYYSIPR	TrH2_TrispH2_001269	77.8	0.066	0.635554	-27.7865
H2NP016	DGQFFNPGKR	TrH2_TrispH2_001269	77.5	0.04	0.635554	-24.0302
H2NP022	NPSNIGHPLF	TrH2_TrispH2_001311	70.3	0.279	0.802235	4.33712
H2NP056	QHYAFKP	TrH2_TrispH2_001311	69.1	0.24	0.777661	4.53879
H2NP026	QLSVSKMPF	TrH2_TrispH2_001311	68.6	0.229	0.777661	6.82913
H2NP039	GAKLIGEERL	TrH2_TrispH2_001311	69.9	0.262	0.78549	2.19427
H2NP042	TTTNEDLNSKVF	TrH2_TrispH2_001311	68.7	0.223	0.777661	4.45272
H2NP033	EDDLPGMFPF	TrH2_TrispH2_001311	69.4	0.215	0.759412	7.44011
H2NP053	TTTNEDLNSKVF	TrH2_TrispH2_001311	68.6	0.207	0.759412	4.58618
H2NP005	NSESTQQGIPSITF	TrH2_TrispH2_001311	68.9	0.263	0.78549	-0.57123
H2NP023	QPGHALFR	TrH2_TrispH2_001311	68.8	0.118	0.686355	5.3929
H2NP052	YEVESGNSEPAK	TrH2_TrispH2_001311	68.9	0.187	0.740063	-7.8478
H2NP028	SPYSSNGV	TrH2_TrispH2_001311	69.2	0.101	0.686355	-0.219774
H2NP040	QLNNVDYLINSKQKT	TrH2_TrispH2_001311	69.1	0.095	0.667285	1.66138
H2NP054	LPEITHSQA	TrH2_TrispH2_001311	69.2	0.103	0.686355	-1.59522
H2NP044	QLHTNGLSDTYLR	TrH2_TrispH2_001311	67.4	0.093	0.667285	0.42914
H2NP047	QAMNKGHIGQLQLVP	TrH2_TrispH2_001311	68.4	0.105	0.686355	-2.81806
H2NP034	LPGMFPFK	TrH2_TrispH2_001311	70.1	0.085	0.667285	4.22468
H2NP037	VTAKEGKEFL	TrH2_TrispH2_001311	67.6	0.099	0.667285	-2.73238
H2NP006	GLIYSGFQGPP	TrH2_TrispH2_001311	68.2	0.103	0.686355	-3.54361
H2NP020	APPGASISLSNE	TrH2_TrispH2_001311	68.8	0.132	0.706157	-9.04161
H2NP011	QANLKSIFGGK	TrH2_TrispH2_001311	67.8	0.12	0.686355	-8.14191
H2NP003	EDQQNKPYNGWPPF	TrH2_TrispH2_001311	67.4	0.072	0.667285	-0.66492
H2NP049	YPSRLAM	TrH2_TrispH2_001311	68.4	0.07	0.667285	-0.21632
H2NP010	EQGALLDIPWN	TrH2_TrispH2_001311	67.2	0.093	0.667285	-7.2377
H2NP045	QYNHLVH	TrH2_TrispH2_001311	68.6	0.069	0.635554	-0.80867
H2NP041	QILHPK	TrH2_TrispH2_001311	68.3	0.063	0.635554	1.62306
H2NP013	QLPEIEKNYAPPR	TrH2_TrispH2_001311	67.3	0.066	0.635554	-1.09308
H2NP009	QAKKSFHFVEN	TrH2_TrispH2_001311	67.6	0.208	0.759412	-19.4892
H2NP004	QKKKLFLGLPRF	TrH2_TrispH2_001311	68.3	0.064	0.635554	-1.74017
H2NP048	FKASQESE	TrH2_TrispH2_001311	69.4	0.066	0.635554	-2.76564
H2NP021	QEPGISLFNE	TrH2_TrispH2_001311	68.7	0.068	0.635554	-3.4606
H2NP019	TPSYYSIPR	TrH2_TrispH2_001311	68.1	0.091	0.667285	-9.67717
H2NP024	DDSQDGYALF	TrH2_TrispH2_001311	68.9	0.054	0.635554	2.29722
H2NP035	LDSALEAKTFL	TrH2_TrispH2_001311	68.5	0.057	0.635554	-2.10989
H2NP057	WLNLPEK	TrH2_TrispH2_001311	68.4	0.05	0.635554	2.17716
H2NP007	AIKQSQPMDL	TrH2_TrispH2_001311	69.4	0.049	0.635554	1.57214
H2NP016	DGQFFNPGKR	TrH2_TrispH2_001311	68.8	0.064	0.635554	-5.9812
H2NP051	TAEDDEKFYNALEAKKN	TrH2_TrispH2_001311	69.1	0.048	0.635554	0.7059
H2NP043	KLLLL	TrH2_TrispH2_001311	70	0.047	0.635554	1.95139
H2NP018	QFFNPGKR	TrH2_TrispH2_001311	68.8	0.048	0.635554	0.1271
H2NP014	QNVAKGKAQIGNHKSVFL	TrH2_TrispH2_001311	66.4	0.093	0.667285	-13.2341
H2NP038	AKEGKEFLGDQ	TrH2_TrispH2_001311	68.8	0.055	0.635554	-4.23376
H2NP050	DIVTDFKKEPSY	TrH2_TrispH2_001311	67.9	0.063	0.635554	-7.00523
H2NP001	QQNKPYN	TrH2_TrispH2_001311	68.8	0.047	0.635554	-1.36617
H2NP058	GKSFELPE	TrH2_TrispH2_001311	69.7	0.056	0.635554	-6.15724
H2NP030	EEEKEKLVLK	TrH2_TrispH2_001311	67.4	0.042	0.635554	3.05027
H2NP008	QPPPYLYPRY	TrH2_TrispH2_001311	68.2	0.097	0.667285	-18.3612
H2NP002	QQKKPYNGWPPF	TrH2_TrispH2_001311	68.5	0.077	0.667285	-16.1585
H2NP060	RQDYPFF	TrH2_TrispH2_001311	68.4	0.042	0.635554	-6.02738
H2NP015	SFSGSESISRP	TrH2_TrispH2_001311	68.9	0.038	0.635554	-3.58991
H2NP031	QKIEAHE	TrH2_TrispH2_001311	68.7	0.033	0.635554	-1.23158
H2NP025	LNFPEAEAK	TrH2_TrispH2_001311	70	0.045	0.635554	-10.9305
H2NP036	QLQQKPR	TrH2_TrispH2_001311	69.6	0.051	0.635554	-13.5325
H2NP017	QFFGNKKD	TrH2_TrispH2_001311	69.8	0.068	0.635554	-19.6123
H2NP029	SPEEAV	TrH2_TrispH2_001311	69.5	0.031	0.635554	-1.79932
H2NP012	EDQANLKSIFG	TrH2_TrispH2_001311	67.4	0.029	0.558902	3.10486
H2NP046	NTDLTQPIHVNPLKD	TrH2_TrispH2_001311	67.4	0.081	0.667285	-22.5573
H2NP027	ENEEQNEKQN	TrH2_TrispH2_001311	69.8	0.037	0.635554	-9.95955
H2NP059	DYDDYYY	TrH2_TrispH2_001311	69.3	0.027	0.558902	-4.98923
H2NP032	QRKWYPFK	TrH2_TrispH2_001311	68.4	0.044	0.635554	-34.4717
H2NP055	QQMKNAENNFKSYL	TrH2_TrispH2_001311	68.4	0.031	0.635554	-28.1682
H2NP006	GLIYSGFQGPP	TrH2_TrispH2_001338	75.1	0.115	0.686355	-1.80661
H2NP051	TAEDDEKFYNALEAKKN	TrH2_TrispH2_001338	74.8	0.097	0.667285	-1.01058
H2NP058	GKSFELPE	TrH2_TrispH2_001338	74.8	0.089	0.667285	1.6338
H2NP047	QAMNKGHIGQLQLVP	TrH2_TrispH2_001338	73.9	0.092	0.667285	-3.60067
H2NP049	YPSRLAM	TrH2_TrispH2_001338	75.1	0.08	0.667285	-1.29104
H2NP013	QLPEIEKNYAPPR	TrH2_TrispH2_001338	76.4	0.094	0.667285	-5.38972
H2NP046	NTDLTQPIHVNPLKD	TrH2_TrispH2_001338	72.2	0.077	0.667285	-2.70545
H2NP054	LPEITHSQA	TrH2_TrispH2_001338	75.8	0.088	0.667285	-5.85602
H2NP060	RQDYPFF	TrH2_TrispH2_001338	74.6	0.06	0.635554	2.19165
H2NP020	APPGASISLSNE	TrH2_TrispH2_001338	73.1	0.105	0.686355	-10.5655
H2NP015	SFSGSESISRP	TrH2_TrispH2_001338	73.8	0.064	0.635554	-1.01785
H2NP012	EDQANLKSIFG	TrH2_TrispH2_001338	73.8	0.066	0.635554	-1.97514
H2NP056	QHYAFKP	TrH2_TrispH2_001338	75.8	0.073	0.667285	-4.91423
H2NP033	EDDLPGMFPF	TrH2_TrispH2_001338	73.3	0.063	0.635554	-2.50387
H2NP032	QRKWYPFK	TrH2_TrispH2_001338	74.8	0.057	0.635554	-0.62427
H2NP018	QFFNPGKR	TrH2_TrispH2_001338	74.4	0.056	0.635554	-1.54939
H2NP053	TTTNEDLNSKVF	TrH2_TrispH2_001338	73.5	0.06	0.635554	-3.4879
H2NP042	TTTNEDLNSKVF	TrH2_TrispH2_001338	73.5	0.059	0.635554	-4.87884
H2NP003	EDQQNKPYNGWPPF	TrH2_TrispH2_001338	72.5	0.051	0.635554	-1.93376
H2NP010	EQGALLDIPWN	TrH2_TrispH2_001338	73.2	0.054	0.635554	-3.64663
H2NP026	QLSVSKMPF	TrH2_TrispH2_001338	74.3	0.07	0.635554	-9.25322
H2NP040	QLNNVDYLINSKQKT	TrH2_TrispH2_001338	72.2	0.059	0.635554	-6.36132
H2NP034	LPGMFPFK	TrH2_TrispH2_001338	74.8	0.078	0.667285	-11.7281
H2NP023	QPGHALFR	TrH2_TrispH2_001338	74.4	0.056	0.635554	-6.93167
H2NP048	FKASQESE	TrH2_TrispH2_001338	75.1	0.045	0.635554	-2.07358
H2NP039	GAKLIGEERL	TrH2_TrispH2_001338	73.6	0.058	0.635554	-8.39919
H2NP037	VTAKEGKEFL	TrH2_TrispH2_001338	74.3	0.053	0.635554	-7.66497
H2NP022	NPSNIGHPLF	TrH2_TrispH2_001338	73.4	0.058	0.635554	-10.0176
H2NP044	QLHTNGLSDTYLR	TrH2_TrispH2_001338	73.4	0.067	0.635554	-12.4758
H2NP043	KLLLL	TrH2_TrispH2_001338	76.3	0.053	0.635554	-9.21664
H2NP014	QNVAKGKAQIGNHKSVFL	TrH2_TrispH2_001338	73	0.056	0.635554	-10.2367
H2NP052	YEVESGNSEPAK	TrH2_TrispH2_001338	72	0.054	0.635554	-10.5778
H2NP030	EEEKEKLVLK	TrH2_TrispH2_001338	73.2	0.037	0.635554	-3.10254
H2NP024	DDSQDGYALF	TrH2_TrispH2_001338	73.6	0.039	0.635554	-5.88304
H2NP005	NSESTQQGIPSITF	TrH2_TrispH2_001338	73.4	0.046	0.635554	-10.3189
H2NP002	QQKKPYNGWPPF	TrH2_TrispH2_001338	74.1	0.054	0.635554	-13.4839
H2NP059	DYDDYYY	TrH2_TrispH2_001338	74.9	0.038	0.635554	-6.20522
H2NP029	SPEEAV	TrH2_TrispH2_001338	75.2	0.034	0.635554	-3.10911
H2NP055	QQMKNAENNFKSYL	TrH2_TrispH2_001338	74.6	0.07	0.635554	-19.9227
H2NP021	QEPGISLFNE	TrH2_TrispH2_001338	73	0.065	0.635554	-19.0146
H2NP036	QLQQKPR	TrH2_TrispH2_001338	74.8	0.038	0.635554	-9.61438
H2NP038	AKEGKEFLGDQ	TrH2_TrispH2_001338	74.2	0.044	0.635554	-13.1805
H2NP007	AIKQSQPMDL	TrH2_TrispH2_001338	74.7	0.049	0.635554	-15.4292
H2NP057	WLNLPEK	TrH2_TrispH2_001338	74.6	0.048	0.635554	-15.5699
H2NP025	LNFPEAEAK	TrH2_TrispH2_001338	74.3	0.039	0.635554	-11.1826
H2NP035	LDSALEAKTFL	TrH2_TrispH2_001338	74.9	0.06	0.635554	-20.3727
H2NP041	QILHPK	TrH2_TrispH2_001338	75.5	0.031	0.635554	-6.18864
H2NP011	QANLKSIFGGK	TrH2_TrispH2_001338	73.4	0.053	0.635554	-19.4351
H2NP027	ENEEQNEKQN	TrH2_TrispH2_001338	74.1	0.038	0.635554	-13.4407
H2NP031	QKIEAHE	TrH2_TrispH2_001338	74.8	0.042	0.635554	-16.7374
H2NP045	QYNHLVH	TrH2_TrispH2_001338	74.3	0.039	0.635554	-16.3812
H2NP017	QFFGNKKD	TrH2_TrispH2_001338	74.6	0.035	0.635554	-14.4873
H2NP001	QQNKPYN	TrH2_TrispH2_001338	74.2	0.03	0.635554	-11.8965
H2NP050	DIVTDFKKEPSY	TrH2_TrispH2_001338	72.9	0.054	0.635554	-27.094
H2NP004	QKKKLFLGLPRF	TrH2_TrispH2_001338	73.4	0.078	0.667285	-32.6923
H2NP009	QAKKSFHFVEN	TrH2_TrispH2_001338	73.9	0.063	0.635554	-31.4073
H2NP028	SPYSSNGV	TrH2_TrispH2_001338	74.2	0.065	0.635554	-34.726
H2NP008	QPPPYLYPRY	TrH2_TrispH2_001338	74.1	0.06	0.635554	-35.7336
H2NP016	DGQFFNPGKR	TrH2_TrispH2_001338	73.4	0.054	0.635554	-34.4341
H2NP019	TPSYYSIPR	TrH2_TrispH2_001338	74.2	0.05	0.635554	-56.8572
H2NP044	QLHTNGLSDTYLR	TrH2_TrispH2_001388	79.1	0.243	0.777661	-4.47864
H2NP022	NPSNIGHPLF	TrH2_TrispH2_001388	78.1	0.153	0.713918	12.0514
H2NP036	QLQQKPR	TrH2_TrispH2_001388	79	0.166	0.730443	-7.49057
H2NP030	EEEKEKLVLK	TrH2_TrispH2_001388	79.6	0.088	0.667285	2.39069
H2NP017	QFFGNKKD	TrH2_TrispH2_001388	77.2	0.09	0.667285	1.16516
H2NP028	SPYSSNGV	TrH2_TrispH2_001388	77.6	0.096	0.667285	-2.26097
H2NP031	QKIEAHE	TrH2_TrispH2_001388	81.2	0.099	0.667285	-3.28652
H2NP002	QQKKPYNGWPPF	TrH2_TrispH2_001388	79.3	0.092	0.667285	-4.52726
H2NP034	LPGMFPFK	TrH2_TrispH2_001388	78.8	0.074	0.667285	-2.13882
H2NP033	EDDLPGMFPF	TrH2_TrispH2_001388	79.7	0.071	0.667285	-1.16769
H2NP043	KLLLL	TrH2_TrispH2_001388	79.1	0.064	0.635554	1.69896
H2NP027	ENEEQNEKQN	TrH2_TrispH2_001388	79.1	0.069	0.635554	-1.89804
H2NP015	SFSGSESISRP	TrH2_TrispH2_001388	78.9	0.068	0.635554	-2.51629
H2NP039	GAKLIGEERL	TrH2_TrispH2_001388	76.1	0.065	0.635554	-1.57753
H2NP025	LNFPEAEAK	TrH2_TrispH2_001388	76.1	0.056	0.635554	2.48246
H2NP018	QFFNPGKR	TrH2_TrispH2_001388	78.6	0.06	0.635554	-0.5951
H2NP006	GLIYSGFQGPP	TrH2_TrispH2_001388	78.3	0.065	0.635554	-3.05777
H2NP005	NSESTQQGIPSITF	TrH2_TrispH2_001388	78.9	0.075	0.667285	-6.32471
H2NP026	QLSVSKMPF	TrH2_TrispH2_001388	80.1	0.063	0.635554	-2.66437
H2NP003	EDQQNKPYNGWPPF	TrH2_TrispH2_001388	79.8	0.06	0.635554	-1.82631
H2NP023	QPGHALFR	TrH2_TrispH2_001388	79.2	0.075	0.667285	-7.29253
H2NP049	YPSRLAM	TrH2_TrispH2_001388	79.4	0.062	0.635554	-3.80526
H2NP009	QAKKSFHFVEN	TrH2_TrispH2_001388	81.4	0.093	0.667285	-11.7611
H2NP046	NTDLTQPIHVNPLKD	TrH2_TrispH2_001388	77.4	0.068	0.635554	-7.10694
H2NP051	TAEDDEKFYNALEAKKN	TrH2_TrispH2_001388	80.1	0.046	0.635554	2.72354
H2NP047	QAMNKGHIGQLQLVP	TrH2_TrispH2_001388	79.4	0.164	0.730443	-21.146
H2NP040	QLNNVDYLINSKQKT	TrH2_TrispH2_001388	76.6	0.085	0.667285	-12.0458
H2NP019	TPSYYSIPR	TrH2_TrispH2_001388	78.8	0.062	0.635554	-6.63195
H2NP048	FKASQESE	TrH2_TrispH2_001388	78.6	0.061	0.635554	-6.92953
H2NP004	QKKKLFLGLPRF	TrH2_TrispH2_001388	78.8	0.061	0.635554	-7.31304
H2NP050	DIVTDFKKEPSY	TrH2_TrispH2_001388	79	0.06	0.635554	-7.32477
H2NP011	QANLKSIFGGK	TrH2_TrispH2_001388	76.5	0.046	0.635554	-2.41038
H2NP052	YEVESGNSEPAK	TrH2_TrispH2_001388	78.8	0.08	0.667285	-13.8572
H2NP008	QPPPYLYPRY	TrH2_TrispH2_001388	79.2	0.059	0.635554	-8.8002
H2NP016	DGQFFNPGKR	TrH2_TrispH2_001388	79.4	0.061	0.635554	-9.37347
H2NP057	WLNLPEK	TrH2_TrispH2_001388	80.1	0.05	0.635554	-6.02444
H2NP035	LDSALEAKTFL	TrH2_TrispH2_001388	76.7	0.058	0.635554	-9.83089
H2NP042	TTTNEDLNSKVF	TrH2_TrispH2_001388	78	0.053	0.635554	-8.97401
H2NP053	TTTNEDLNSKVF	TrH2_TrispH2_001388	79.5	0.051	0.635554	-8.50123
H2NP058	GKSFELPE	TrH2_TrispH2_001388	79.5	0.04	0.635554	-2.1792
H2NP024	DDSQDGYALF	TrH2_TrispH2_001388	79.8	0.047	0.635554	-7.53068
H2NP012	EDQANLKSIFG	TrH2_TrispH2_001388	78.1	0.057	0.635554	-12.217
H2NP013	QLPEIEKNYAPPR	TrH2_TrispH2_001388	77.6	0.058	0.635554	-13.5719
H2NP054	LPEITHSQA	TrH2_TrispH2_001388	79.3	0.042	0.635554	-7.65992
H2NP059	DYDDYYY	TrH2_TrispH2_001388	78.6	0.032	0.635554	0.75361
H2NP007	AIKQSQPMDL	TrH2_TrispH2_001388	78.4	0.048	0.635554	-12.3922
H2NP045	QYNHLVH	TrH2_TrispH2_001388	77.9	0.047	0.635554	-12.4686
H2NP001	QQNKPYN	TrH2_TrispH2_001388	78.2	0.034	0.635554	-4.67321
H2NP038	AKEGKEFLGDQ	TrH2_TrispH2_001388	76.6	0.049	0.635554	-14.0455
H2NP021	QEPGISLFNE	TrH2_TrispH2_001388	77.8	0.043	0.635554	-11.8074
H2NP014	QNVAKGKAQIGNHKSVFL	TrH2_TrispH2_001388	80.2	0.125	0.706157	-28.1791
H2NP060	RQDYPFF	TrH2_TrispH2_001388	77.9	0.053	0.635554	-16.2904
H2NP010	EQGALLDIPWN	TrH2_TrispH2_001388	78.7	0.056	0.635554	-17.2412
H2NP029	SPEEAV	TrH2_TrispH2_001388	79.6	0.03	0.635554	-1.127
H2NP055	QQMKNAENNFKSYL	TrH2_TrispH2_001388	77	0.049	0.635554	-16.9505
H2NP020	APPGASISLSNE	TrH2_TrispH2_001388	76.8	0.057	0.635554	-20.2754
H2NP041	QILHPK	TrH2_TrispH2_001388	78.6	0.036	0.635554	-11.4285
H2NP056	QHYAFKP	TrH2_TrispH2_001388	78.5	0.034	0.635554	-13.7394
H2NP032	QRKWYPFK	TrH2_TrispH2_001388	79.1	0.103	0.686355	-50.0834
H2NP037	VTAKEGKEFL	TrH2_TrispH2_001388	78	0.093	0.667285	-88.811
H2NP034	LPGMFPFK	TrH2_TrispH2_001524	82.4	0.191	0.740063	2.72293
H2NP060	RQDYPFF	TrH2_TrispH2_001524	83.6	0.13	0.706157	1.53909
H2NP052	YEVESGNSEPAK	TrH2_TrispH2_001524	83.2	0.13	0.706157	-0.56269
H2NP057	WLNLPEK	TrH2_TrispH2_001524	84.6	0.105	0.686355	8.35713
H2NP003	EDQQNKPYNGWPPF	TrH2_TrispH2_001524	81.6	0.11	0.686355	0.46107
H2NP033	EDDLPGMFPF	TrH2_TrispH2_001524	82.6	0.097	0.667285	5.31626
H2NP043	KLLLL	TrH2_TrispH2_001524	83.1	0.098	0.667285	1.21182
H2NP028	SPYSSNGV	TrH2_TrispH2_001524	83.4	0.114	0.686355	-3.80544
H2NP008	QPPPYLYPRY	TrH2_TrispH2_001524	82.8	0.111	0.686355	-3.59478
H2NP002	QQKKPYNGWPPF	TrH2_TrispH2_001524	83.8	0.084	0.667285	5.73645
H2NP007	AIKQSQPMDL	TrH2_TrispH2_001524	82.3	0.112	0.686355	-4.89965
H2NP027	ENEEQNEKQN	TrH2_TrispH2_001524	83.2	0.095	0.667285	-1.65721
H2NP005	NSESTQQGIPSITF	TrH2_TrispH2_001524	81.6	0.084	0.667285	-0.29389
H2NP026	QLSVSKMPF	TrH2_TrispH2_001524	82.4	0.086	0.667285	-2.57178
H2NP047	QAMNKGHIGQLQLVP	TrH2_TrispH2_001524	81.4	0.106	0.686355	-7.589
H2NP011	QANLKSIFGGK	TrH2_TrispH2_001524	82.2	0.079	0.667285	-1.70474
H2NP032	QRKWYPFK	TrH2_TrispH2_001524	83.2	0.107	0.686355	-7.91092
H2NP049	YPSRLAM	TrH2_TrispH2_001524	83.4	0.094	0.667285	-6.29341
H2NP038	AKEGKEFLGDQ	TrH2_TrispH2_001524	81.9	0.08	0.667285	-3.2689
H2NP004	QKKKLFLGLPRF	TrH2_TrispH2_001524	81.8	0.09	0.667285	-5.93044
H2NP031	QKIEAHE	TrH2_TrispH2_001524	84.5	0.068	0.635554	1.11617
H2NP025	LNFPEAEAK	TrH2_TrispH2_001524	81.9	0.067	0.635554	0.30458
H2NP014	QNVAKGKAQIGNHKSVFL	TrH2_TrispH2_001524	80.2	0.131	0.706157	-12.9018
H2NP006	GLIYSGFQGPP	TrH2_TrispH2_001524	81.8	0.107	0.686355	-10.1475
H2NP016	DGQFFNPGKR	TrH2_TrispH2_001524	83.1	0.114	0.686355	-12.0012
H2NP021	QEPGISLFNE	TrH2_TrispH2_001524	81.9	0.065	0.635554	-1.26056
H2NP024	DDSQDGYALF	TrH2_TrispH2_001524	82.9	0.115	0.686355	-12.3017
H2NP056	QHYAFKP	TrH2_TrispH2_001524	83.1	0.088	0.667285	-8.12405
H2NP030	EEEKEKLVLK	TrH2_TrispH2_001524	83.3	0.061	0.635554	-1.06066
H2NP022	NPSNIGHPLF	TrH2_TrispH2_001524	82.2	0.076	0.667285	-6.20962
H2NP017	QFFGNKKD	TrH2_TrispH2_001524	84.1	0.072	0.667285	-5.9835
H2NP035	LDSALEAKTFL	TrH2_TrispH2_001524	81.1	0.056	0.635554	-0.54323
H2NP018	QFFNPGKR	TrH2_TrispH2_001524	82.8	0.088	0.667285	-10.8003
H2NP012	EDQANLKSIFG	TrH2_TrispH2_001524	82.2	0.076	0.667285	-9.96366
H2NP029	SPEEAV	TrH2_TrispH2_001524	82.9	0.05	0.635554	-1.96334
H2NP050	DIVTDFKKEPSY	TrH2_TrispH2_001524	82.7	0.046	0.635554	-1.13218
H2NP039	GAKLIGEERL	TrH2_TrispH2_001524	81.8	0.045	0.635554	-0.40531
H2NP015	SFSGSESISRP	TrH2_TrispH2_001524	82.6	0.052	0.635554	-4.72829
H2NP044	QLHTNGLSDTYLR	TrH2_TrispH2_001524	81	0.093	0.667285	-15.3776
H2NP058	GKSFELPE	TrH2_TrispH2_001524	82.6	0.072	0.667285	-11.9185
H2NP009	QAKKSFHFVEN	TrH2_TrispH2_001524	82.1	0.065	0.635554	-10.7446
H2NP023	QPGHALFR	TrH2_TrispH2_001524	82.7	0.079	0.667285	-13.9603
H2NP054	LPEITHSQA	TrH2_TrispH2_001524	83	0.041	0.635554	-0.92959
H2NP010	EQGALLDIPWN	TrH2_TrispH2_001524	81.4	0.071	0.667285	-13.5415
H2NP020	APPGASISLSNE	TrH2_TrispH2_001524	82.5	0.04	0.635554	-3.74658
H2NP045	QYNHLVH	TrH2_TrispH2_001524	82.7	0.062	0.635554	-13.1649
H2NP041	QILHPK	TrH2_TrispH2_001524	81.4	0.068	0.635554	-16.3961
H2NP042	TTTNEDLNSKVF	TrH2_TrispH2_001524	80.4	0.06	0.635554	-14.6434
H2NP001	QQNKPYN	TrH2_TrispH2_001524	82.9	0.045	0.635554	-9.72884
H2NP037	VTAKEGKEFL	TrH2_TrispH2_001524	82	0.033	0.635554	0.963735
H2NP059	DYDDYYY	TrH2_TrispH2_001524	83	0.044	0.635554	-9.71572
H2NP053	TTTNEDLNSKVF	TrH2_TrispH2_001524	82.5	0.057	0.635554	-14.8535
H2NP055	QQMKNAENNFKSYL	TrH2_TrispH2_001524	80.6	0.04	0.635554	-8.17272
H2NP013	QLPEIEKNYAPPR	TrH2_TrispH2_001524	82.1	0.052	0.635554	-13.8842
H2NP048	FKASQESE	TrH2_TrispH2_001524	82.9	0.03	0.635554	-0.25238
H2NP019	TPSYYSIPR	TrH2_TrispH2_001524	83.4	0.086	0.667285	-23.8463
H2NP040	QLNNVDYLINSKQKT	TrH2_TrispH2_001524	79.6	0.08	0.667285	-26.9624
H2NP051	TAEDDEKFYNALEAKKN	TrH2_TrispH2_001524	82.5	0.029	0.558902	-15.2749
H2NP036	QLQQKPR	TrH2_TrispH2_001524	82.1	0.042	0.635554	-28.5656
H2NP046	NTDLTQPIHVNPLKD	TrH2_TrispH2_001524	80.7	0.067	0.635554	-39.1775
H2NP008	QPPPYLYPRY	TrH2_TrispH2_001525	76.8	0.168	0.730443	1.05763
H2NP047	QAMNKGHIGQLQLVP	TrH2_TrispH2_001525	75	0.137	0.706157	-0.583952
H2NP024	DDSQDGYALF	TrH2_TrispH2_001525	78.4	0.149	0.713918	-2.6073
H2NP003	EDQQNKPYNGWPPF	TrH2_TrispH2_001525	76.2	0.122	0.706157	0.09607
H2NP020	APPGASISLSNE	TrH2_TrispH2_001525	76.1	0.134	0.706157	-3.86082
H2NP022	NPSNIGHPLF	TrH2_TrispH2_001525	77.4	0.149	0.713918	-6.22965
H2NP026	QLSVSKMPF	TrH2_TrispH2_001525	76.5	0.104	0.686355	2.17394
H2NP004	QKKKLFLGLPRF	TrH2_TrispH2_001525	77	0.098	0.667285	1.79096
H2NP033	EDDLPGMFPF	TrH2_TrispH2_001525	76.5	0.092	0.667285	3.20021
H2NP056	QHYAFKP	TrH2_TrispH2_001525	77.1	0.127	0.706157	-6.1323
H2NP044	QLHTNGLSDTYLR	TrH2_TrispH2_001525	77.2	0.129	0.706157	-7.83614
H2NP023	QPGHALFR	TrH2_TrispH2_001525	77.1	0.139	0.706157	-9.03694
H2NP043	KLLLL	TrH2_TrispH2_001525	76.9	0.095	0.667285	-2.87973
H2NP009	QAKKSFHFVEN	TrH2_TrispH2_001525	77	0.108	0.686355	-5.62158
H2NP045	QYNHLVH	TrH2_TrispH2_001525	78	0.124	0.706157	-8.41249
H2NP002	QQKKPYNGWPPF	TrH2_TrispH2_001525	77	0.142	0.713918	-11.2744
H2NP034	LPGMFPFK	TrH2_TrispH2_001525	75.2	0.103	0.686355	-7.23291
H2NP060	RQDYPFF	TrH2_TrispH2_001525	77.2	0.101	0.686355	-7.45396
H2NP032	QRKWYPFK	TrH2_TrispH2_001525	78.7	0.108	0.686355	-9.53393
H2NP014	QNVAKGKAQIGNHKSVFL	TrH2_TrispH2_001525	75.4	0.106	0.686355	-9.28117
H2NP057	WLNLPEK	TrH2_TrispH2_001525	77.2	0.082	0.667285	-4.74717
H2NP017	QFFGNKKD	TrH2_TrispH2_001525	76.8	0.078	0.667285	-5.58291
H2NP049	YPSRLAM	TrH2_TrispH2_001525	76.1	0.087	0.667285	-7.78755
H2NP019	TPSYYSIPR	TrH2_TrispH2_001525	78.5	0.143	0.713918	-15.4453
H2NP054	LPEITHSQA	TrH2_TrispH2_001525	76.2	0.089	0.667285	-8.68784
H2NP027	ENEEQNEKQN	TrH2_TrispH2_001525	78.8	0.058	0.635554	-0.58063
H2NP028	SPYSSNGV	TrH2_TrispH2_001525	76.3	0.074	0.667285	-7.38807
H2NP011	QANLKSIFGGK	TrH2_TrispH2_001525	77.1	0.116	0.686355	-14.7164
H2NP025	LNFPEAEAK	TrH2_TrispH2_001525	77.8	0.057	0.635554	-2.84389
H2NP040	QLNNVDYLINSKQKT	TrH2_TrispH2_001525	75.1	0.163	0.730443	-20.2844
H2NP012	EDQANLKSIFG	TrH2_TrispH2_001525	78.1	0.051	0.635554	-0.80889
H2NP007	AIKQSQPMDL	TrH2_TrispH2_001525	76.1	0.079	0.667285	-9.9098
H2NP018	QFFNPGKR	TrH2_TrispH2_001525	77	0.11	0.686355	-15.5965
H2NP001	QQNKPYN	TrH2_TrispH2_001525	76.8	0.071	0.667285	-9.59545
H2NP015	SFSGSESISRP	TrH2_TrispH2_001525	76.2	0.048	0.635554	-2.9962
H2NP041	QILHPK	TrH2_TrispH2_001525	74.9	0.067	0.635554	-9.78692
H2NP006	GLIYSGFQGPP	TrH2_TrispH2_001525	76.2	0.115	0.686355	-18.5899
H2NP005	NSESTQQGIPSITF	TrH2_TrispH2_001525	75.8	0.074	0.667285	-12.3677
H2NP053	TTTNEDLNSKVF	TrH2_TrispH2_001525	75.6	0.059	0.635554	-9.27504
H2NP029	SPEEAV	TrH2_TrispH2_001525	77.8	0.042	0.635554	-1.36209
H2NP013	QLPEIEKNYAPPR	TrH2_TrispH2_001525	74.9	0.061	0.635554	-10.598
H2NP021	QEPGISLFNE	TrH2_TrispH2_001525	76.1	0.058	0.635554	-10.3265
H2NP039	GAKLIGEERL	TrH2_TrispH2_001525	75.2	0.043	0.635554	-4.70417
H2NP051	TAEDDEKFYNALEAKKN	TrH2_TrispH2_001525	76.6	0.041	0.635554	-4.93047
H2NP031	QKIEAHE	TrH2_TrispH2_001525	77.9	0.037	0.635554	-2.48129
H2NP050	DIVTDFKKEPSY	TrH2_TrispH2_001525	76.7	0.04	0.635554	-5.72265
H2NP059	DYDDYYY	TrH2_TrispH2_001525	77.3	0.034	0.635554	0.09116
H2NP035	LDSALEAKTFL	TrH2_TrispH2_001525	75.9	0.038	0.635554	-4.64994
H2NP010	EQGALLDIPWN	TrH2_TrispH2_001525	77.9	0.098	0.667285	-22.3267
H2NP016	DGQFFNPGKR	TrH2_TrispH2_001525	76.6	0.13	0.706157	-26.7745
H2NP052	YEVESGNSEPAK	TrH2_TrispH2_001525	76.6	0.035	0.635554	-3.88627
H2NP030	EEEKEKLVLK	TrH2_TrispH2_001525	77.9	0.032	0.635554	-3.00579
H2NP037	VTAKEGKEFL	TrH2_TrispH2_001525	74.5	0.118	0.686355	-27.6474
H2NP038	AKEGKEFLGDQ	TrH2_TrispH2_001525	73.4	0.033	0.635554	-4.51878
H2NP036	QLQQKPR	TrH2_TrispH2_001525	74.9	0.071	0.667285	-21.4421
H2NP048	FKASQESE	TrH2_TrispH2_001525	77.2	0.028	0.558902	-1.68334
H2NP055	QQMKNAENNFKSYL	TrH2_TrispH2_001525	76.3	0.027	0.558902	-0.07084
H2NP058	GKSFELPE	TrH2_TrispH2_001525	77.2	0.052	0.635554	-21.0961
H2NP042	TTTNEDLNSKVF	TrH2_TrispH2_001525	74.2	0.062	0.635554	-27.145
H2NP046	NTDLTQPIHVNPLKD	TrH2_TrispH2_001525	75.6	0.145	0.713918	-55.6982
H2NP055	QQMKNAENNFKSYL	TrH2_TrispH2_001591	77.2	0.076	0.667285	0.38601
H2NP044	QLHTNGLSDTYLR	TrH2_TrispH2_001591	75.9	0.07	0.667285	1.53219
H2NP023	QPGHALFR	TrH2_TrispH2_001591	78.9	0.066	0.635554	2.18965
H2NP052	YEVESGNSEPAK	TrH2_TrispH2_001591	76.8	0.055	0.635554	3.18713
H2NP008	QPPPYLYPRY	TrH2_TrispH2_001591	76.2	0.056	0.635554	2.08286
H2NP017	QFFGNKKD	TrH2_TrispH2_001591	76.7	0.055	0.635554	0.667373
H2NP043	KLLLL	TrH2_TrispH2_001591	78.2	0.05	0.635554	4.30088
H2NP012	EDQANLKSIFG	TrH2_TrispH2_001591	77.6	0.05	0.635554	3.18687
H2NP058	GKSFELPE	TrH2_TrispH2_001591	77.6	0.064	0.635554	-4.6531
H2NP009	QAKKSFHFVEN	TrH2_TrispH2_001591	76.9	0.056	0.635554	-1.77732
H2NP010	EQGALLDIPWN	TrH2_TrispH2_001591	76.7	0.055	0.635554	-2.23889
H2NP020	APPGASISLSNE	TrH2_TrispH2_001591	74.7	0.048	0.635554	0.72737
H2NP026	QLSVSKMPF	TrH2_TrispH2_001591	74.6	0.05	0.635554	-0.729164
H2NP051	TAEDDEKFYNALEAKKN	TrH2_TrispH2_001591	73.8	0.056	0.635554	-4.27505
H2NP006	GLIYSGFQGPP	TrH2_TrispH2_001591	76.9	0.054	0.635554	-3.81357
H2NP004	QKKKLFLGLPRF	TrH2_TrispH2_001591	74.6	0.049	0.635554	-1.19689
H2NP035	LDSALEAKTFL	TrH2_TrispH2_001591	73.4	0.05	0.635554	-2.202
H2NP029	SPEEAV	TrH2_TrispH2_001591	75	0.05	0.635554	-2.39909
H2NP040	QLNNVDYLINSKQKT	TrH2_TrispH2_001591	74.2	0.043	0.635554	2.50749
H2NP046	NTDLTQPIHVNPLKD	TrH2_TrispH2_001591	76.1	0.058	0.635554	-6.81316
H2NP028	SPYSSNGV	TrH2_TrispH2_001591	77.1	0.048	0.635554	-3.21759
H2NP013	QLPEIEKNYAPPR	TrH2_TrispH2_001591	77.1	0.047	0.635554	-2.84257
H2NP050	DIVTDFKKEPSY	TrH2_TrispH2_001591	77.6	0.042	0.635554	0.80158
H2NP049	YPSRLAM	TrH2_TrispH2_001591	77.8	0.048	0.635554	-4.33937
H2NP053	TTTNEDLNSKVF	TrH2_TrispH2_001591	76.2	0.045	0.635554	-2.64918
H2NP015	SFSGSESISRP	TrH2_TrispH2_001591	76.7	0.053	0.635554	-6.70616
H2NP042	TTTNEDLNSKVF	TrH2_TrispH2_001591	76.2	0.045	0.635554	-3.78698
H2NP007	AIKQSQPMDL	TrH2_TrispH2_001591	75.5	0.041	0.635554	-0.839572
H2NP030	EEEKEKLVLK	TrH2_TrispH2_001591	77.1	0.039	0.635554	1.64238
H2NP054	LPEITHSQA	TrH2_TrispH2_001591	77.1	0.048	0.635554	-6.45279
H2NP018	QFFNPGKR	TrH2_TrispH2_001591	78	0.037	0.635554	3.62151
H2NP019	TPSYYSIPR	TrH2_TrispH2_001591	77.2	0.048	0.635554	-7.2205
H2NP002	QQKKPYNGWPPF	TrH2_TrispH2_001591	76.1	0.05	0.635554	-8.11083
H2NP041	QILHPK	TrH2_TrispH2_001591	77.4	0.037	0.635554	1.47716
H2NP034	LPGMFPFK	TrH2_TrispH2_001591	77.8	0.05	0.635554	-8.38626
H2NP021	QEPGISLFNE	TrH2_TrispH2_001591	76.2	0.041	0.635554	-3.44308
H2NP014	QNVAKGKAQIGNHKSVFL	TrH2_TrispH2_001591	75.6	0.045	0.635554	-6.35419
H2NP037	VTAKEGKEFL	TrH2_TrispH2_001591	76.7	0.044	0.635554	-5.81269
H2NP011	QANLKSIFGGK	TrH2_TrispH2_001591	75.5	0.035	0.635554	4.98972
H2NP022	NPSNIGHPLF	TrH2_TrispH2_001591	76.1	0.036	0.635554	0.84149
H2NP048	FKASQESE	TrH2_TrispH2_001591	77.4	0.037	0.635554	-2.89857
H2NP033	EDDLPGMFPF	TrH2_TrispH2_001591	75.1	0.042	0.635554	-7.08091
H2NP032	QRKWYPFK	TrH2_TrispH2_001591	77.7	0.041	0.635554	-6.95713
H2NP038	AKEGKEFLGDQ	TrH2_TrispH2_001591	76	0.045	0.635554	-9.26744
H2NP005	NSESTQQGIPSITF	TrH2_TrispH2_001591	76.6	0.042	0.635554	-8.49097
H2NP045	QYNHLVH	TrH2_TrispH2_001591	77.8	0.034	0.635554	-2.40083
H2NP039	GAKLIGEERL	TrH2_TrispH2_001591	76.8	0.053	0.635554	-13.8437
H2NP060	RQDYPFF	TrH2_TrispH2_001591	78	0.045	0.635554	-10.8321
H2NP056	QHYAFKP	TrH2_TrispH2_001591	77.8	0.035	0.635554	-3.74673
H2NP016	DGQFFNPGKR	TrH2_TrispH2_001591	76.5	0.037	0.635554	-5.83599
H2NP047	QAMNKGHIGQLQLVP	TrH2_TrispH2_001591	76.1	0.039	0.635554	-9.48041
H2NP003	EDQQNKPYNGWPPF	TrH2_TrispH2_001591	76.6	0.033	0.635554	-4.75827
H2NP001	QQNKPYN	TrH2_TrispH2_001591	74.8	0.03	0.635554	-1.74069
H2NP057	WLNLPEK	TrH2_TrispH2_001591	77.8	0.034	0.635554	-7.82145
H2NP031	QKIEAHE	TrH2_TrispH2_001591	77.9	0.03	0.635554	-4.7099
H2NP059	DYDDYYY	TrH2_TrispH2_001591	75.3	0.032	0.635554	-7.28587
H2NP024	DDSQDGYALF	TrH2_TrispH2_001591	75.1	0.033	0.635554	-14.506
H2NP036	QLQQKPR	TrH2_TrispH2_001591	77.4	0.024	0.558902	-3.44085
H2NP027	ENEEQNEKQN	TrH2_TrispH2_001591	74.8	0.024	0.558902	-6.47967
H2NP025	LNFPEAEAK	TrH2_TrispH2_001591	76	0.035	0.635554	-20.6301
H2NP039	GAKLIGEERL	TrH2_TrispH2_001901	76.5	0.104	0.686355	-0.986695
H2NP035	LDSALEAKTFL	TrH2_TrispH2_001901	76.4	0.083	0.667285	1.04347
H2NP029	SPEEAV	TrH2_TrispH2_001901	79.3	0.077	0.667285	-0.3478
H2NP026	QLSVSKMPF	TrH2_TrispH2_001901	78.1	0.075	0.667285	-0.03161
H2NP008	QPPPYLYPRY	TrH2_TrispH2_001901	78	0.069	0.635554	2.62475
H2NP058	GKSFELPE	TrH2_TrispH2_001901	78.9	0.078	0.667285	-2.27277
H2NP047	QAMNKGHIGQLQLVP	TrH2_TrispH2_001901	74.3	0.072	0.667285	-0.213659
H2NP050	DIVTDFKKEPSY	TrH2_TrispH2_001901	77.6	0.084	0.667285	-5.21684
H2NP021	QEPGISLFNE	TrH2_TrispH2_001901	78	0.062	0.635554	3.78495
H2NP006	GLIYSGFQGPP	TrH2_TrispH2_001901	77.2	0.09	0.667285	-7.20071
H2NP011	QANLKSIFGGK	TrH2_TrispH2_001901	77.6	0.065	0.635554	-0.56981
H2NP023	QPGHALFR	TrH2_TrispH2_001901	77.7	0.066	0.635554	-1.74435
H2NP004	QKKKLFLGLPRF	TrH2_TrispH2_001901	77.1	0.075	0.667285	-4.98706
H2NP012	EDQANLKSIFG	TrH2_TrispH2_001901	77.4	0.06	0.635554	-0.89943
H2NP052	YEVESGNSEPAK	TrH2_TrispH2_001901	76.3	0.063	0.635554	-2.62824
H2NP049	YPSRLAM	TrH2_TrispH2_001901	78.4	0.073	0.667285	-6.59269
H2NP056	QHYAFKP	TrH2_TrispH2_001901	77.9	0.063	0.635554	-4.13115
H2NP018	QFFNPGKR	TrH2_TrispH2_001901	77.5	0.05	0.635554	2.79156
H2NP055	QQMKNAENNFKSYL	TrH2_TrispH2_001901	77.4	0.059	0.635554	-3.0995
H2NP028	SPYSSNGV	TrH2_TrispH2_001901	78.6	0.111	0.686355	-14.2956
H2NP054	LPEITHSQA	TrH2_TrispH2_001901	77.6	0.065	0.635554	-5.76233
H2NP003	EDQQNKPYNGWPPF	TrH2_TrispH2_001901	78.1	0.064	0.635554	-5.49165
H2NP060	RQDYPFF	TrH2_TrispH2_001901	79	0.047	0.635554	2.62751
H2NP007	AIKQSQPMDL	TrH2_TrispH2_001901	76.8	0.08	0.667285	-10.7193
H2NP016	DGQFFNPGKR	TrH2_TrispH2_001901	78.2	0.05	0.635554	-1.8505
H2NP010	EQGALLDIPWN	TrH2_TrispH2_001901	77.6	0.062	0.635554	-6.69494
H2NP057	WLNLPEK	TrH2_TrispH2_001901	78	0.047	0.635554	-0.352396
H2NP031	QKIEAHE	TrH2_TrispH2_001901	78.9	0.061	0.635554	-6.82498
H2NP053	TTTNEDLNSKVF	TrH2_TrispH2_001901	77	0.054	0.635554	-5.25979
H2NP002	QQKKPYNGWPPF	TrH2_TrispH2_001901	78.2	0.064	0.635554	-8.3327
H2NP045	QYNHLVH	TrH2_TrispH2_001901	78.6	0.059	0.635554	-7.13684
H2NP042	TTTNEDLNSKVF	TrH2_TrispH2_001901	77	0.052	0.635554	-4.95829
H2NP036	QLQQKPR	TrH2_TrispH2_001901	77.8	0.04	0.635554	1.75201
H2NP024	DDSQDGYALF	TrH2_TrispH2_001901	76.1	0.039	0.635554	0.97336
H2NP030	EEEKEKLVLK	TrH2_TrispH2_001901	78.6	0.055	0.635554	-8.8649
H2NP014	QNVAKGKAQIGNHKSVFL	TrH2_TrispH2_001901	76.1	0.053	0.635554	-8.29583
H2NP048	FKASQESE	TrH2_TrispH2_001901	77.9	0.042	0.635554	-3.66645
H2NP040	QLNNVDYLINSKQKT	TrH2_TrispH2_001901	76.2	0.07	0.635554	-13.7952
H2NP022	NPSNIGHPLF	TrH2_TrispH2_001901	77.3	0.068	0.635554	-13.9901
H2NP044	QLHTNGLSDTYLR	TrH2_TrispH2_001901	76.8	0.09	0.667285	-18.6866
H2NP033	EDDLPGMFPF	TrH2_TrispH2_001901	76	0.054	0.635554	-10.578
H2NP020	APPGASISLSNE	TrH2_TrispH2_001901	77.1	0.083	0.667285	-17.5467
H2NP005	NSESTQQGIPSITF	TrH2_TrispH2_001901	75.9	0.051	0.635554	-9.81832
H2NP034	LPGMFPFK	TrH2_TrispH2_001901	78.1	0.066	0.635554	-13.9994
H2NP032	QRKWYPFK	TrH2_TrispH2_001901	77.8	0.043	0.635554	-7.29653
H2NP001	QQNKPYN	TrH2_TrispH2_001901	78.4	0.038	0.635554	-4.66563
H2NP051	TAEDDEKFYNALEAKKN	TrH2_TrispH2_001901	76.6	0.057	0.635554	-14.7673
H2NP015	SFSGSESISRP	TrH2_TrispH2_001901	77.5	0.078	0.667285	-19.9245
H2NP041	QILHPK	TrH2_TrispH2_001901	78.8	0.04	0.635554	-8.66576
H2NP037	VTAKEGKEFL	TrH2_TrispH2_001901	77.5	0.045	0.635554	-11.6768
H2NP043	KLLLL	TrH2_TrispH2_001901	78.5	0.03	0.635554	2.00762
H2NP059	DYDDYYY	TrH2_TrispH2_001901	78.3	0.035	0.635554	-5.31137
H2NP046	NTDLTQPIHVNPLKD	TrH2_TrispH2_001901	77.2	0.084	0.667285	-24.0708
H2NP013	QLPEIEKNYAPPR	TrH2_TrispH2_001901	76.8	0.073	0.667285	-22.6852
H2NP017	QFFGNKKD	TrH2_TrispH2_001901	78.4	0.032	0.635554	-6.70007
H2NP027	ENEEQNEKQN	TrH2_TrispH2_001901	77.2	0.047	0.635554	-18.9505
H2NP038	AKEGKEFLGDQ	TrH2_TrispH2_001901	75.8	0.047	0.635554	-20.0562
H2NP025	LNFPEAEAK	TrH2_TrispH2_001901	77.9	0.052	0.635554	-21.8081
H2NP009	QAKKSFHFVEN	TrH2_TrispH2_001901	76.7	0.063	0.635554	-30.9605
H2NP019	TPSYYSIPR	TrH2_TrispH2_001901	77	0.08	0.667285	-43.1009
H2NP006	GLIYSGFQGPP	TrH2_TrispH2_001978	74.8	0.08	0.667285	-3.59736
H2NP007	AIKQSQPMDL	TrH2_TrispH2_001978	74.1	0.087	0.667285	-6.63243
H2NP011	QANLKSIFGGK	TrH2_TrispH2_001978	75.1	0.071	0.667285	-3.63333
H2NP037	VTAKEGKEFL	TrH2_TrispH2_001978	75.2	0.082	0.667285	-8.00163
H2NP035	LDSALEAKTFL	TrH2_TrispH2_001978	74.6	0.085	0.667285	-8.87199
H2NP043	KLLLL	TrH2_TrispH2_001978	76.6	0.058	0.635554	-2.82255
H2NP008	QPPPYLYPRY	TrH2_TrispH2_001978	74.2	0.064	0.635554	-5.01384
H2NP015	SFSGSESISRP	TrH2_TrispH2_001978	74.6	0.078	0.667285	-9.3615
H2NP016	DGQFFNPGKR	TrH2_TrispH2_001978	74.8	0.072	0.667285	-8.60804
H2NP017	QFFGNKKD	TrH2_TrispH2_001978	74.7	0.064	0.635554	-7.48858
H2NP059	DYDDYYY	TrH2_TrispH2_001978	75.7	0.05	0.635554	-2.69192
H2NP049	YPSRLAM	TrH2_TrispH2_001978	75.6	0.072	0.667285	-9.8619
H2NP057	WLNLPEK	TrH2_TrispH2_001978	76.5	0.056	0.635554	-5.42255
H2NP056	QHYAFKP	TrH2_TrispH2_001978	76.2	0.055	0.635554	-5.69554
H2NP002	QQKKPYNGWPPF	TrH2_TrispH2_001978	74.4	0.079	0.667285	-12.2174
H2NP054	LPEITHSQA	TrH2_TrispH2_001978	75.6	0.05	0.635554	-4.10633
H2NP052	YEVESGNSEPAK	TrH2_TrispH2_001978	75.2	0.089	0.667285	-14.343
H2NP029	SPEEAV	TrH2_TrispH2_001978	76.6	0.079	0.667285	-12.5475
H2NP032	QRKWYPFK	TrH2_TrispH2_001978	75.9	0.046	0.635554	-2.21998
H2NP047	QAMNKGHIGQLQLVP	TrH2_TrispH2_001978	74.3	0.078	0.667285	-12.8118
H2NP021	QEPGISLFNE	TrH2_TrispH2_001978	74.1	0.076	0.667285	-12.7477
H2NP025	LNFPEAEAK	TrH2_TrispH2_001978	75.1	0.067	0.635554	-10.6906
H2NP020	APPGASISLSNE	TrH2_TrispH2_001978	74.1	0.094	0.667285	-16.3619
H2NP031	QKIEAHE	TrH2_TrispH2_001978	75.5	0.063	0.635554	-9.9349
H2NP012	EDQANLKSIFG	TrH2_TrispH2_001978	74.4	0.069	0.635554	-12.307
H2NP039	GAKLIGEERL	TrH2_TrispH2_001978	74.2	0.071	0.667285	-12.9218
H2NP010	EQGALLDIPWN	TrH2_TrispH2_001978	74.9	0.062	0.635554	-11.0083
H2NP048	FKASQESE	TrH2_TrispH2_001978	76.6	0.069	0.635554	-12.7685
H2NP058	GKSFELPE	TrH2_TrispH2_001978	75.7	0.059	0.635554	-10.3021
H2NP026	QLSVSKMPF	TrH2_TrispH2_001978	75.5	0.083	0.667285	-15.9587
H2NP044	QLHTNGLSDTYLR	TrH2_TrispH2_001978	73.8	0.091	0.667285	-17.7193
H2NP042	TTTNEDLNSKVF	TrH2_TrispH2_001978	75.1	0.052	0.635554	-9.94364
H2NP018	QFFNPGKR	TrH2_TrispH2_001978	76	0.059	0.635554	-12.2013
H2NP053	TTTNEDLNSKVF	TrH2_TrispH2_001978	75.1	0.053	0.635554	-10.5969
H2NP040	QLNNVDYLINSKQKT	TrH2_TrispH2_001978	74.8	0.044	0.635554	-7.02855
H2NP030	EEEKEKLVLK	TrH2_TrispH2_001978	74.3	0.055	0.635554	-11.687
H2NP023	QPGHALFR	TrH2_TrispH2_001978	75.6	0.067	0.635554	-14.7195
H2NP022	NPSNIGHPLF	TrH2_TrispH2_001978	74.6	0.077	0.667285	-18.2342
H2NP055	QQMKNAENNFKSYL	TrH2_TrispH2_001978	73.4	0.043	0.635554	-8.1063
H2NP024	DDSQDGYALF	TrH2_TrispH2_001978	73.9	0.07	0.667285	-16.6444
H2NP038	AKEGKEFLGDQ	TrH2_TrispH2_001978	74.6	0.07	0.667285	-17.7029
H2NP014	QNVAKGKAQIGNHKSVFL	TrH2_TrispH2_001978	74.6	0.061	0.635554	-15.9073
H2NP046	NTDLTQPIHVNPLKD	TrH2_TrispH2_001978	74.4	0.08	0.667285	-20.2079
H2NP001	QQNKPYN	TrH2_TrispH2_001978	75.2	0.054	0.635554	-14.512
H2NP041	QILHPK	TrH2_TrispH2_001978	76.1	0.04	0.635554	-8.85757
H2NP004	QKKKLFLGLPRF	TrH2_TrispH2_001978	74.3	0.066	0.635554	-18.3693
H2NP019	TPSYYSIPR	TrH2_TrispH2_001978	74.9	0.064	0.635554	-18.7975
H2NP003	EDQQNKPYNGWPPF	TrH2_TrispH2_001978	73.4	0.071	0.667285	-21.2782
H2NP036	QLQQKPR	TrH2_TrispH2_001978	75.9	0.032	0.635554	-4.82673
H2NP033	EDDLPGMFPF	TrH2_TrispH2_001978	74	0.074	0.667285	-22.6157
H2NP050	DIVTDFKKEPSY	TrH2_TrispH2_001978	75	0.054	0.635554	-20.2233
H2NP034	LPGMFPFK	TrH2_TrispH2_001978	76	0.085	0.667285	-27.0387
H2NP009	QAKKSFHFVEN	TrH2_TrispH2_001978	74.1	0.066	0.635554	-23.4548
H2NP028	SPYSSNGV	TrH2_TrispH2_001978	75.9	0.059	0.635554	-22.9091
H2NP060	RQDYPFF	TrH2_TrispH2_001978	75.3	0.054	0.635554	-23.7056
H2NP045	QYNHLVH	TrH2_TrispH2_001978	76.2	0.059	0.635554	-26.12
H2NP005	NSESTQQGIPSITF	TrH2_TrispH2_001978	73.2	0.072	0.667285	-28.8907
H2NP051	TAEDDEKFYNALEAKKN	TrH2_TrispH2_001978	73.6	0.064	0.635554	-29.8986
H2NP027	ENEEQNEKQN	TrH2_TrispH2_001978	76	0.041	0.635554	-23.4916
H2NP013	QLPEIEKNYAPPR	TrH2_TrispH2_001978	74.5	0.051	0.635554	-34.6806
H2NP033	EDDLPGMFPF	TrH2_TrispH2_002084	72.2	0.11	0.686355	6.24791
H2NP018	QFFNPGKR	TrH2_TrispH2_002084	71.3	0.111	0.686355	3.11006
H2NP034	LPGMFPFK	TrH2_TrispH2_002084	71.9	0.093	0.667285	0.88818
H2NP006	GLIYSGFQGPP	TrH2_TrispH2_002084	70.8	0.084	0.667285	21.2192
H2NP003	EDQQNKPYNGWPPF	TrH2_TrispH2_002084	67	0.099	0.667285	-2.72346
H2NP022	NPSNIGHPLF	TrH2_TrispH2_002084	70.6	0.07	0.667285	13.2208
H2NP043	KLLLL	TrH2_TrispH2_002084	72.6	0.075	0.667285	-0.931817
H2NP024	DDSQDGYALF	TrH2_TrispH2_002084	70.4	0.064	0.635554	5.8363
H2NP049	YPSRLAM	TrH2_TrispH2_002084	70.9	0.066	0.635554	1.65765
H2NP056	QHYAFKP	TrH2_TrispH2_002084	71.7	0.061	0.635554	2.1791
H2NP060	RQDYPFF	TrH2_TrispH2_002084	70.2	0.064	0.635554	0.09195
H2NP005	NSESTQQGIPSITF	TrH2_TrispH2_002084	67.2	0.095	0.667285	-9.75464
H2NP002	QQKKPYNGWPPF	TrH2_TrispH2_002084	71.3	0.091	0.667285	-8.98291
H2NP026	QLSVSKMPF	TrH2_TrispH2_002084	68.9	0.084	0.667285	-7.82683
H2NP044	QLHTNGLSDTYLR	TrH2_TrispH2_002084	70.1	0.052	0.635554	2.138
H2NP038	AKEGKEFLGDQ	TrH2_TrispH2_002084	70.3	0.05	0.635554	2.40628
H2NP004	QKKKLFLGLPRF	TrH2_TrispH2_002084	69.8	0.148	0.713918	-18.9946
H2NP050	DIVTDFKKEPSY	TrH2_TrispH2_002084	70.8	0.066	0.635554	-6.47362
H2NP012	EDQANLKSIFG	TrH2_TrispH2_002084	70.2	0.047	0.635554	2.8734
H2NP053	TTTNEDLNSKVF	TrH2_TrispH2_002084	71.1	0.057	0.635554	-3.71401
H2NP057	WLNLPEK	TrH2_TrispH2_002084	70.6	0.045	0.635554	1.74725
H2NP041	QILHPK	TrH2_TrispH2_002084	71.7	0.055	0.635554	-5.01163
H2NP037	VTAKEGKEFL	TrH2_TrispH2_002084	70.1	0.046	0.635554	-0.61665
H2NP009	QAKKSFHFVEN	TrH2_TrispH2_002084	70.7	0.053	0.635554	-4.42783
H2NP015	SFSGSESISRP	TrH2_TrispH2_002084	70.7	0.079	0.667285	-12.3799
H2NP023	QPGHALFR	TrH2_TrispH2_002084	71.8	0.073	0.667285	-11.6485
H2NP047	QAMNKGHIGQLQLVP	TrH2_TrispH2_002084	69.7	0.057	0.635554	-7.63823
H2NP016	DGQFFNPGKR	TrH2_TrispH2_002084	70.3	0.045	0.635554	-2.3037
H2NP042	TTTNEDLNSKVF	TrH2_TrispH2_002084	71.1	0.057	0.635554	-8.15362
H2NP013	QLPEIEKNYAPPR	TrH2_TrispH2_002084	69.6	0.045	0.635554	-3.0206
H2NP021	QEPGISLFNE	TrH2_TrispH2_002084	71	0.067	0.635554	-11.8354
H2NP001	QQNKPYN	TrH2_TrispH2_002084	70.4	0.04	0.635554	-1.45874
H2NP035	LDSALEAKTFL	TrH2_TrispH2_002084	71.2	0.059	0.635554	-10.708
H2NP007	AIKQSQPMDL	TrH2_TrispH2_002084	70.8	0.076	0.667285	-14.8366
H2NP031	QKIEAHE	TrH2_TrispH2_002084	70.8	0.04	0.635554	-2.87441
H2NP045	QYNHLVH	TrH2_TrispH2_002084	71	0.044	0.635554	-6.62029
H2NP046	NTDLTQPIHVNPLKD	TrH2_TrispH2_002084	70.1	0.07	0.635554	-15.1923
H2NP010	EQGALLDIPWN	TrH2_TrispH2_002084	68.2	0.038	0.635554	-2.8856
H2NP030	EEEKEKLVLK	TrH2_TrispH2_002084	71.1	0.036	0.635554	-1.5442
H2NP017	QFFGNKKD	TrH2_TrispH2_002084	71.1	0.054	0.635554	-12.3545
H2NP052	YEVESGNSEPAK	TrH2_TrispH2_002084	71.1	0.057	0.635554	-14.428
H2NP029	SPEEAV	TrH2_TrispH2_002084	70.9	0.047	0.635554	-11.3933
H2NP020	APPGASISLSNE	TrH2_TrispH2_002084	69.3	0.077	0.667285	-19.5992
H2NP039	GAKLIGEERL	TrH2_TrispH2_002084	70.4	0.059	0.635554	-16.9822
H2NP055	QQMKNAENNFKSYL	TrH2_TrispH2_002084	69.6	0.041	0.635554	-11.7196
H2NP040	QLNNVDYLINSKQKT	TrH2_TrispH2_002084	70.1	0.038	0.635554	-10.1512
H2NP048	FKASQESE	TrH2_TrispH2_002084	71.4	0.035	0.635554	-8.1722
H2NP025	LNFPEAEAK	TrH2_TrispH2_002084	70	0.035	0.635554	-8.9444
H2NP059	DYDDYYY	TrH2_TrispH2_002084	70.2	0.028	0.558902	-0.26085
H2NP008	QPPPYLYPRY	TrH2_TrispH2_002084	70.6	0.044	0.635554	-16.4312
H2NP036	QLQQKPR	TrH2_TrispH2_002084	71.2	0.031	0.635554	-8.76379
H2NP054	LPEITHSQA	TrH2_TrispH2_002084	70.4	0.048	0.635554	-20.2619
H2NP028	SPYSSNGV	TrH2_TrispH2_002084	71.1	0.053	0.635554	-21.8668
H2NP014	QNVAKGKAQIGNHKSVFL	TrH2_TrispH2_002084	69.4	0.076	0.667285	-27.1698
H2NP011	QANLKSIFGGK	TrH2_TrispH2_002084	69.1	0.058	0.635554	-24.129
H2NP027	ENEEQNEKQN	TrH2_TrispH2_002084	70.6	0.025	0.558902	-3.94182
H2NP032	QRKWYPFK	TrH2_TrispH2_002084	70.6	0.066	0.635554	-27.7761
H2NP019	TPSYYSIPR	TrH2_TrispH2_002084	70.1	0.049	0.635554	-26.2735
H2NP058	GKSFELPE	TrH2_TrispH2_002084	70.4	0.033	0.635554	-24.5836
H2NP051	TAEDDEKFYNALEAKKN	TrH2_TrispH2_002084	69.1	0.058	0.635554	-41.8327
H2NP026	QLSVSKMPF	TrH2_TrispH2_002172	80.2	0.25	0.78549	-0.33605
H2NP038	AKEGKEFLGDQ	TrH2_TrispH2_002172	80.2	0.198	0.759412	3.04665
H2NP043	KLLLL	TrH2_TrispH2_002172	79.9	0.195	0.740063	-2.71142
H2NP060	RQDYPFF	TrH2_TrispH2_002172	79	0.139	0.706157	1.34547
H2NP021	QEPGISLFNE	TrH2_TrispH2_002172	78.1	0.109	0.686355	3.43361
H2NP054	LPEITHSQA	TrH2_TrispH2_002172	78.6	0.11	0.686355	-4.63472
H2NP046	NTDLTQPIHVNPLKD	TrH2_TrispH2_002172	76.6	0.084	0.667285	2.35389
H2NP042	TTTNEDLNSKVF	TrH2_TrispH2_002172	79.2	0.083	0.667285	2.17837
H2NP033	EDDLPGMFPF	TrH2_TrispH2_002172	78.4	0.169	0.730443	-12.754
H2NP053	TTTNEDLNSKVF	TrH2_TrispH2_002172	79.2	0.079	0.667285	2.57204
H2NP025	LNFPEAEAK	TrH2_TrispH2_002172	78.2	0.079	0.667285	1.87081
H2NP044	QLHTNGLSDTYLR	TrH2_TrispH2_002172	78.7	0.082	0.667285	-0.509969
H2NP015	SFSGSESISRP	TrH2_TrispH2_002172	78.6	0.088	0.667285	-4.05496
H2NP010	EQGALLDIPWN	TrH2_TrispH2_002172	77.8	0.072	0.667285	-1.0583
H2NP039	GAKLIGEERL	TrH2_TrispH2_002172	77.9	0.074	0.667285	-2.65269
H2NP006	GLIYSGFQGPP	TrH2_TrispH2_002172	78.1	0.063	0.635554	0.14181
H2NP028	SPYSSNGV	TrH2_TrispH2_002172	79.9	0.066	0.635554	-1.44338
H2NP020	APPGASISLSNE	TrH2_TrispH2_002172	76	0.071	0.667285	-3.27549
H2NP058	GKSFELPE	TrH2_TrispH2_002172	77.6	0.087	0.667285	-8.74248
H2NP036	QLQQKPR	TrH2_TrispH2_002172	80.1	0.071	0.667285	-5.56423
H2NP030	EEEKEKLVLK	TrH2_TrispH2_002172	77.3	0.051	0.635554	1.30926
H2NP045	QYNHLVH	TrH2_TrispH2_002172	79.2	0.054	0.635554	-3.3207
H2NP001	QQNKPYN	TrH2_TrispH2_002172	78.8	0.055	0.635554	-4.6218
H2NP040	QLNNVDYLINSKQKT	TrH2_TrispH2_002172	78.4	0.066	0.635554	-8.0828
H2NP041	QILHPK	TrH2_TrispH2_002172	79.2	0.057	0.635554	-7.27481
H2NP057	WLNLPEK	TrH2_TrispH2_002172	79.2	0.052	0.635554	-5.32591
H2NP037	VTAKEGKEFL	TrH2_TrispH2_002172	77.2	0.068	0.635554	-11.4621
H2NP031	QKIEAHE	TrH2_TrispH2_002172	78.4	0.047	0.635554	-4.93739
H2NP013	QLPEIEKNYAPPR	TrH2_TrispH2_002172	78.5	0.049	0.635554	-5.83901
H2NP002	QQKKPYNGWPPF	TrH2_TrispH2_002172	77.7	0.057	0.635554	-9.48211
H2NP049	YPSRLAM	TrH2_TrispH2_002172	79.4	0.062	0.635554	-11.3225
H2NP007	AIKQSQPMDL	TrH2_TrispH2_002172	77.3	0.097	0.667285	-18.7322
H2NP032	QRKWYPFK	TrH2_TrispH2_002172	79.2	0.055	0.635554	-9.81468
H2NP035	LDSALEAKTFL	TrH2_TrispH2_002172	76.2	0.055	0.635554	-10.2707
H2NP052	YEVESGNSEPAK	TrH2_TrispH2_002172	76.9	0.054	0.635554	-10.1633
H2NP024	DDSQDGYALF	TrH2_TrispH2_002172	78.4	0.069	0.635554	-14.5328
H2NP023	QPGHALFR	TrH2_TrispH2_002172	79.4	0.05	0.635554	-9.38283
H2NP004	QKKKLFLGLPRF	TrH2_TrispH2_002172	77.4	0.052	0.635554	-10.2388
H2NP029	SPEEAV	TrH2_TrispH2_002172	77.7	0.038	0.635554	-2.4157
H2NP017	QFFGNKKD	TrH2_TrispH2_002172	79.2	0.076	0.667285	-16.4454
H2NP008	QPPPYLYPRY	TrH2_TrispH2_002172	78.2	0.053	0.635554	-12.1403
H2NP055	QQMKNAENNFKSYL	TrH2_TrispH2_002172	77.4	0.067	0.635554	-16.069
H2NP012	EDQANLKSIFG	TrH2_TrispH2_002172	77	0.039	0.635554	-6.88775
H2NP022	NPSNIGHPLF	TrH2_TrispH2_002172	78.6	0.072	0.667285	-19.357
H2NP051	TAEDDEKFYNALEAKKN	TrH2_TrispH2_002172	78.1	0.05	0.635554	-13.7666
H2NP005	NSESTQQGIPSITF	TrH2_TrispH2_002172	77.3	0.078	0.667285	-20.8241
H2NP050	DIVTDFKKEPSY	TrH2_TrispH2_002172	78.6	0.08	0.667285	-21.3942
H2NP059	DYDDYYY	TrH2_TrispH2_002172	76.7	0.034	0.635554	-6.61213
H2NP018	QFFNPGKR	TrH2_TrispH2_002172	78.8	0.065	0.635554	-21.9105
H2NP011	QANLKSIFGGK	TrH2_TrispH2_002172	76.7	0.04	0.635554	-13.3124
H2NP009	QAKKSFHFVEN	TrH2_TrispH2_002172	78.1	0.052	0.635554	-19.9999
H2NP027	ENEEQNEKQN	TrH2_TrispH2_002172	80.3	0.028	0.558902	-3.88091
H2NP048	FKASQESE	TrH2_TrispH2_002172	77.2	0.055	0.635554	-22.5216
H2NP047	QAMNKGHIGQLQLVP	TrH2_TrispH2_002172	77.9	0.082	0.667285	-30.5639
H2NP014	QNVAKGKAQIGNHKSVFL	TrH2_TrispH2_002172	77.9	0.075	0.667285	-34.2507
H2NP056	QHYAFKP	TrH2_TrispH2_002172	79.2	0.058	0.635554	-33.8397
H2NP016	DGQFFNPGKR	TrH2_TrispH2_002172	78.6	0.039	0.635554	-28.552
H2NP034	LPGMFPFK	TrH2_TrispH2_002172	75.8	0.059	0.635554	-36.6432
H2NP003	EDQQNKPYNGWPPF	TrH2_TrispH2_002172	77.3	0.056	0.635554	-40.9252
H2NP019	TPSYYSIPR	TrH2_TrispH2_002172	78.6	0.057	0.635554	-43.1053
H2NP049	YPSRLAM	TrH2_TrispH2_002603	83.8	0.175	0.730443	-3.33837
H2NP020	APPGASISLSNE	TrH2_TrispH2_002603	80.8	0.16	0.730443	-2.65766
H2NP034	LPGMFPFK	TrH2_TrispH2_002603	83.8	0.181	0.740063	-5.97233
H2NP046	NTDLTQPIHVNPLKD	TrH2_TrispH2_002603	80.8	0.159	0.730443	-5.18405
H2NP058	GKSFELPE	TrH2_TrispH2_002603	81	0.117	0.686355	2.19165
H2NP004	QKKKLFLGLPRF	TrH2_TrispH2_002603	81	0.132	0.706157	-2.00229
H2NP008	QPPPYLYPRY	TrH2_TrispH2_002603	81.8	0.144	0.713918	-4.11607
H2NP037	VTAKEGKEFL	TrH2_TrispH2_002603	82.9	0.128	0.706157	-4.07971
H2NP017	QFFGNKKD	TrH2_TrispH2_002603	84	0.118	0.686355	-6.77556
H2NP024	DDSQDGYALF	TrH2_TrispH2_002603	83.2	0.125	0.706157	-9.82427
H2NP022	NPSNIGHPLF	TrH2_TrispH2_002603	80.6	0.122	0.706157	-10.9096
H2NP019	TPSYYSIPR	TrH2_TrispH2_002603	80.6	0.132	0.706157	-12.3406
H2NP014	QNVAKGKAQIGNHKSVFL	TrH2_TrispH2_002603	76.9	0.08	0.667285	-4.094
H2NP030	EEEKEKLVLK	TrH2_TrispH2_002603	82.1	0.133	0.706157	-13.8431
H2NP056	QHYAFKP	TrH2_TrispH2_002603	81.6	0.122	0.706157	-12.7911
H2NP035	LDSALEAKTFL	TrH2_TrispH2_002603	82.6	0.123	0.706157	-13.1495
H2NP025	LNFPEAEAK	TrH2_TrispH2_002603	83.6	0.15	0.713918	-16.2251
H2NP060	RQDYPFF	TrH2_TrispH2_002603	81.4	0.141	0.713918	-15.3887
H2NP053	TTTNEDLNSKVF	TrH2_TrispH2_002603	80.6	0.069	0.635554	-3.60403
H2NP042	TTTNEDLNSKVF	TrH2_TrispH2_002603	80.6	0.068	0.635554	-3.22936
H2NP005	NSESTQQGIPSITF	TrH2_TrispH2_002603	81.2	0.131	0.706157	-14.7183
H2NP018	QFFNPGKR	TrH2_TrispH2_002603	83.1	0.181	0.740063	-19.8523
H2NP023	QPGHALFR	TrH2_TrispH2_002603	83.4	0.2	0.759412	-21.0903
H2NP026	QLSVSKMPF	TrH2_TrispH2_002603	82.4	0.142	0.713918	-17.6711
H2NP029	SPEEAV	TrH2_TrispH2_002603	84.3	0.059	0.635554	-2.90093
H2NP055	QQMKNAENNFKSYL	TrH2_TrispH2_002603	78.5	0.076	0.667285	-7.89003
H2NP032	QRKWYPFK	TrH2_TrispH2_002603	82.8	0.148	0.713918	-19.799
H2NP048	FKASQESE	TrH2_TrispH2_002603	81.3	0.104	0.686355	-14.7958
H2NP040	QLNNVDYLINSKQKT	TrH2_TrispH2_002603	78.8	0.051	0.635554	-2.18602
H2NP057	WLNLPEK	TrH2_TrispH2_002603	83.2	0.095	0.667285	-14.8661
H2NP010	EQGALLDIPWN	TrH2_TrispH2_002603	83	0.173	0.730443	-23.6955
H2NP054	LPEITHSQA	TrH2_TrispH2_002603	83.2	0.167	0.730443	-23.3393
H2NP031	QKIEAHE	TrH2_TrispH2_002603	83.8	0.049	0.635554	-5.16053
H2NP033	EDDLPGMFPF	TrH2_TrispH2_002603	81.7	0.122	0.706157	-20.4107
H2NP012	EDQANLKSIFG	TrH2_TrispH2_002603	82.4	0.144	0.713918	-22.7333
H2NP052	YEVESGNSEPAK	TrH2_TrispH2_002603	83.1	0.052	0.635554	-7.11259
H2NP043	KLLLL	TrH2_TrispH2_002603	81.8	0.064	0.635554	-11.1527
H2NP051	TAEDDEKFYNALEAKKN	TrH2_TrispH2_002603	78.2	0.058	0.635554	-10.6316
H2NP028	SPYSSNGV	TrH2_TrispH2_002603	83.7	0.18	0.740063	-27.6026
H2NP007	AIKQSQPMDL	TrH2_TrispH2_002603	81.2	0.12	0.686355	-27.4984
H2NP045	QYNHLVH	TrH2_TrispH2_002603	81.6	0.152	0.713918	-31.0036
H2NP047	QAMNKGHIGQLQLVP	TrH2_TrispH2_002603	81.3	0.166	0.730443	-32.1826
H2NP003	EDQQNKPYNGWPPF	TrH2_TrispH2_002603	81.9	0.148	0.713918	-31.0484
H2NP016	DGQFFNPGKR	TrH2_TrispH2_002603	82.1	0.123	0.706157	-29.313
H2NP036	QLQQKPR	TrH2_TrispH2_002603	81.4	0.068	0.635554	-22.1299
H2NP027	ENEEQNEKQN	TrH2_TrispH2_002603	82.8	0.039	0.635554	-12.3523
H2NP002	QQKKPYNGWPPF	TrH2_TrispH2_002603	82.4	0.181	0.740063	-35.2386
H2NP021	QEPGISLFNE	TrH2_TrispH2_002603	83.2	0.189	0.740063	-36.6435
H2NP041	QILHPK	TrH2_TrispH2_002603	81.6	0.072	0.667285	-25.0514
H2NP039	GAKLIGEERL	TrH2_TrispH2_002603	81.4	0.097	0.667285	-31.4725
H2NP011	QANLKSIFGGK	TrH2_TrispH2_002603	80.6	0.114	0.686355	-36.686
H2NP009	QAKKSFHFVEN	TrH2_TrispH2_002603	80.5	0.119	0.686355	-38.1575
H2NP038	AKEGKEFLGDQ	TrH2_TrispH2_002603	82.6	0.088	0.667285	-37.0322
H2NP059	DYDDYYY	TrH2_TrispH2_002603	81.9	0.047	0.635554	-28.6677
H2NP015	SFSGSESISRP	TrH2_TrispH2_002603	82.2	0.221	0.777661	-47.685
H2NP013	QLPEIEKNYAPPR	TrH2_TrispH2_002603	82.6	0.175	0.730443	-45.3776
H2NP006	GLIYSGFQGPP	TrH2_TrispH2_002603	80.8	0.146	0.713918	-43.4052
H2NP050	DIVTDFKKEPSY	TrH2_TrispH2_002603	80.9	0.06	0.635554	-36.6701
H2NP044	QLHTNGLSDTYLR	TrH2_TrispH2_002603	79.2	0.1	0.667285	-46.72
H2NP001	QQNKPYN	TrH2_TrispH2_002603	84.4	0.039	0.635554	-37.8
H2NP049	YPSRLAM	TrH2_TrispH2_002640	79.1	0.143	0.713918	1.94736
H2NP002	QQKKPYNGWPPF	TrH2_TrispH2_002640	79.4	0.129	0.706157	5.57819
H2NP009	QAKKSFHFVEN	TrH2_TrispH2_002640	79.7	0.134	0.706157	2.15869
H2NP053	TTTNEDLNSKVF	TrH2_TrispH2_002640	78.4	0.14	0.713918	-1.86152
H2NP042	TTTNEDLNSKVF	TrH2_TrispH2_002640	78.4	0.14	0.713918	-1.93416
H2NP029	SPEEAV	TrH2_TrispH2_002640	80.6	0.129	0.706157	-1.03524
H2NP026	QLSVSKMPF	TrH2_TrispH2_002640	80.6	0.107	0.686355	5.95731
H2NP024	DDSQDGYALF	TrH2_TrispH2_002640	79.4	0.11	0.686355	0.744742
H2NP003	EDQQNKPYNGWPPF	TrH2_TrispH2_002640	77.9	0.108	0.686355	0.56558
H2NP038	AKEGKEFLGDQ	TrH2_TrispH2_002640	79.7	0.108	0.686355	-0.3962
H2NP047	QAMNKGHIGQLQLVP	TrH2_TrispH2_002640	77.8	0.119	0.686355	-3.46783
H2NP020	APPGASISLSNE	TrH2_TrispH2_002640	77.6	0.2	0.759412	-12.9362
H2NP055	QQMKNAENNFKSYL	TrH2_TrispH2_002640	77.3	0.096	0.667285	-1.21137
H2NP006	GLIYSGFQGPP	TrH2_TrispH2_002640	78.8	0.116	0.686355	-5.63847
H2NP005	NSESTQQGIPSITF	TrH2_TrispH2_002640	76.9	0.101	0.686355	-3.34768
H2NP050	DIVTDFKKEPSY	TrH2_TrispH2_002640	79.3	0.08	0.667285	2.97595
H2NP034	LPGMFPFK	TrH2_TrispH2_002640	77.6	0.084	0.667285	-0.11308
H2NP014	QNVAKGKAQIGNHKSVFL	TrH2_TrispH2_002640	77.7	0.08	0.667285	-0.81418
H2NP037	VTAKEGKEFL	TrH2_TrispH2_002640	77.8	0.078	0.667285	-0.03382
H2NP017	QFFGNKKD	TrH2_TrispH2_002640	80.5	0.074	0.667285	1.61295
H2NP013	QLPEIEKNYAPPR	TrH2_TrispH2_002640	79.4	0.069	0.635554	4.01245
H2NP041	QILHPK	TrH2_TrispH2_002640	79.4	0.071	0.667285	1.8618
H2NP033	EDDLPGMFPF	TrH2_TrispH2_002640	76.2	0.098	0.667285	-6.97198
H2NP019	TPSYYSIPR	TrH2_TrispH2_002640	80.1	0.088	0.667285	-5.10939
H2NP025	LNFPEAEAK	TrH2_TrispH2_002640	79.2	0.067	0.635554	3.08029
H2NP058	GKSFELPE	TrH2_TrispH2_002640	77.2	0.068	0.635554	1.86296
H2NP011	QANLKSIFGGK	TrH2_TrispH2_002640	78.2	0.064	0.635554	10.0232
H2NP021	QEPGISLFNE	TrH2_TrispH2_002640	78.6	0.066	0.635554	2.76722
H2NP008	QPPPYLYPRY	TrH2_TrispH2_002640	79.1	0.089	0.667285	-5.63525
H2NP044	QLHTNGLSDTYLR	TrH2_TrispH2_002640	77	0.086	0.667285	-5.42647
H2NP040	QLNNVDYLINSKQKT	TrH2_TrispH2_002640	76.9	0.073	0.667285	-3.06255
H2NP016	DGQFFNPGKR	TrH2_TrispH2_002640	79.2	0.06	0.635554	2.86428
H2NP054	LPEITHSQA	TrH2_TrispH2_002640	78.5	0.059	0.635554	3.96812
H2NP028	SPYSSNGV	TrH2_TrispH2_002640	77.8	0.062	0.635554	0.28776
H2NP052	YEVESGNSEPAK	TrH2_TrispH2_002640	77.8	0.072	0.667285	-3.69777
H2NP046	NTDLTQPIHVNPLKD	TrH2_TrispH2_002640	77.6	0.113	0.686355	-12.0436
H2NP043	KLLLL	TrH2_TrispH2_002640	79.8	0.057	0.635554	2.24112
H2NP007	AIKQSQPMDL	TrH2_TrispH2_002640	78.4	0.061	0.635554	-0.55379
H2NP018	QFFNPGKR	TrH2_TrispH2_002640	79.9	0.057	0.635554	1.10223
H2NP056	QHYAFKP	TrH2_TrispH2_002640	78.2	0.068	0.635554	-4.70569
H2NP012	EDQANLKSIFG	TrH2_TrispH2_002640	78.8	0.069	0.635554	-5.17336
H2NP030	EEEKEKLVLK	TrH2_TrispH2_002640	76.6	0.057	0.635554	-0.898033
H2NP015	SFSGSESISRP	TrH2_TrispH2_002640	78.8	0.06	0.635554	-2.80092
H2NP032	QRKWYPFK	TrH2_TrispH2_002640	77.8	0.05	0.635554	1.35233
H2NP051	TAEDDEKFYNALEAKKN	TrH2_TrispH2_002640	76.3	0.055	0.635554	-2.23507
H2NP059	DYDDYYY	TrH2_TrispH2_002640	78.5	0.07	0.667285	-7.83286
H2NP023	QPGHALFR	TrH2_TrispH2_002640	77.8	0.054	0.635554	-3.13294
H2NP045	QYNHLVH	TrH2_TrispH2_002640	78.4	0.047	0.635554	0.0774
H2NP039	GAKLIGEERL	TrH2_TrispH2_002640	77.6	0.053	0.635554	-3.64342
H2NP010	EQGALLDIPWN	TrH2_TrispH2_002640	79.3	0.07	0.667285	-10.4749
H2NP031	QKIEAHE	TrH2_TrispH2_002640	78.1	0.045	0.635554	-1.80958
H2NP001	QQNKPYN	TrH2_TrispH2_002640	79.5	0.039	0.635554	3.39908
H2NP004	QKKKLFLGLPRF	TrH2_TrispH2_002640	78.7	0.088	0.667285	-16.709
H2NP060	RQDYPFF	TrH2_TrispH2_002640	78.8	0.049	0.635554	-7.81196
H2NP027	ENEEQNEKQN	TrH2_TrispH2_002640	76.9	0.05	0.635554	-8.51692
H2NP057	WLNLPEK	TrH2_TrispH2_002640	78.8	0.074	0.667285	-15.3211
H2NP048	FKASQESE	TrH2_TrispH2_002640	77.7	0.05	0.635554	-10.5748
H2NP035	LDSALEAKTFL	TrH2_TrispH2_002640	77	0.092	0.667285	-21.2711
H2NP036	QLQQKPR	TrH2_TrispH2_002640	78.2	0.035	0.635554	-2.27234
H2NP022	NPSNIGHPLF	TrH2_TrispH2_002640	79	0.068	0.635554	-17.6764
H2NP010	EQGALLDIPWN	TrH2_TrispH2_003001	78.1	0.073	0.667285	9.7945
H2NP046	NTDLTQPIHVNPLKD	TrH2_TrispH2_003001	77.5	0.079	0.667285	-0.18131
H2NP041	QILHPK	TrH2_TrispH2_003001	78.8	0.069	0.635554	1.47862
H2NP026	QLSVSKMPF	TrH2_TrispH2_003001	80.4	0.083	0.667285	-4.33832
H2NP028	SPYSSNGV	TrH2_TrispH2_003001	78.2	0.068	0.635554	-0.79486
H2NP014	QNVAKGKAQIGNHKSVFL	TrH2_TrispH2_003001	79.1	0.088	0.667285	-6.92754
H2NP059	DYDDYYY	TrH2_TrispH2_003001	81.2	0.059	0.635554	0.00039
H2NP002	QQKKPYNGWPPF	TrH2_TrispH2_003001	77.4	0.057	0.635554	1.13794
H2NP030	EEEKEKLVLK	TrH2_TrispH2_003001	78.5	0.061	0.635554	-1.72942
H2NP012	EDQANLKSIFG	TrH2_TrispH2_003001	78.4	0.07	0.635554	-4.9131
H2NP024	DDSQDGYALF	TrH2_TrispH2_003001	79.3	0.085	0.667285	-9.35261
H2NP060	RQDYPFF	TrH2_TrispH2_003001	79.5	0.069	0.635554	-5.66404
H2NP055	QQMKNAENNFKSYL	TrH2_TrispH2_003001	79.7	0.055	0.635554	-1.71605
H2NP052	YEVESGNSEPAK	TrH2_TrispH2_003001	77	0.053	0.635554	-0.992556
H2NP042	TTTNEDLNSKVF	TrH2_TrispH2_003001	78.4	0.071	0.667285	-7.50463
H2NP023	QPGHALFR	TrH2_TrispH2_003001	77.5	0.055	0.635554	-2.86303
H2NP043	KLLLL	TrH2_TrispH2_003001	78.6	0.068	0.635554	-7.34427
H2NP007	AIKQSQPMDL	TrH2_TrispH2_003001	77.4	0.052	0.635554	-1.73703
H2NP045	QYNHLVH	TrH2_TrispH2_003001	78.4	0.05	0.635554	-0.79421
H2NP011	QANLKSIFGGK	TrH2_TrispH2_003001	77.9	0.061	0.635554	-5.52608
H2NP053	TTTNEDLNSKVF	TrH2_TrispH2_003001	78.4	0.071	0.667285	-8.29744
H2NP018	QFFNPGKR	TrH2_TrispH2_003001	78.2	0.055	0.635554	-3.60511
H2NP001	QQNKPYN	TrH2_TrispH2_003001	78	0.054	0.635554	-3.12351
H2NP057	WLNLPEK	TrH2_TrispH2_003001	78.7	0.051	0.635554	-1.96741
H2NP021	QEPGISLFNE	TrH2_TrispH2_003001	77.6	0.053	0.635554	-3.92124
H2NP056	QHYAFKP	TrH2_TrispH2_003001	79.1	0.053	0.635554	-4.27683
H2NP049	YPSRLAM	TrH2_TrispH2_003001	79.4	0.06	0.635554	-7.28579
H2NP025	LNFPEAEAK	TrH2_TrispH2_003001	79.9	0.045	0.635554	-0.814141
H2NP037	VTAKEGKEFL	TrH2_TrispH2_003001	79.9	0.049	0.635554	-4.41347
H2NP035	LDSALEAKTFL	TrH2_TrispH2_003001	78.3	0.052	0.635554	-5.80931
H2NP008	QPPPYLYPRY	TrH2_TrispH2_003001	77.6	0.066	0.635554	-10.2843
H2NP032	QRKWYPFK	TrH2_TrispH2_003001	78.9	0.063	0.635554	-9.66867
H2NP047	QAMNKGHIGQLQLVP	TrH2_TrispH2_003001	77.2	0.079	0.667285	-13.5605
H2NP022	NPSNIGHPLF	TrH2_TrispH2_003001	77.9	0.054	0.635554	-8.03616
H2NP013	QLPEIEKNYAPPR	TrH2_TrispH2_003001	76.9	0.051	0.635554	-7.29313
H2NP020	APPGASISLSNE	TrH2_TrispH2_003001	77.4	0.131	0.706157	-22.1345
H2NP009	QAKKSFHFVEN	TrH2_TrispH2_003001	78.5	0.082	0.667285	-15.8574
H2NP017	QFFGNKKD	TrH2_TrispH2_003001	79.2	0.063	0.635554	-12.1424
H2NP050	DIVTDFKKEPSY	TrH2_TrispH2_003001	77.6	0.063	0.635554	-12.6178
H2NP031	QKIEAHE	TrH2_TrispH2_003001	77.1	0.05	0.635554	-8.89193
H2NP048	FKASQESE	TrH2_TrispH2_003001	79.5	0.056	0.635554	-11.5595
H2NP016	DGQFFNPGKR	TrH2_TrispH2_003001	80.4	0.077	0.667285	-17.3964
H2NP044	QLHTNGLSDTYLR	TrH2_TrispH2_003001	76.7	0.072	0.667285	-16.4016
H2NP034	LPGMFPFK	TrH2_TrispH2_003001	78.1	0.077	0.667285	-17.6042
H2NP005	NSESTQQGIPSITF	TrH2_TrispH2_003001	77.4	0.076	0.667285	-17.5125
H2NP054	LPEITHSQA	TrH2_TrispH2_003001	77.4	0.039	0.635554	-4.98411
H2NP029	SPEEAV	TrH2_TrispH2_003001	78.6	0.047	0.635554	-10.58
H2NP058	GKSFELPE	TrH2_TrispH2_003001	78.2	0.056	0.635554	-13.8447
H2NP027	ENEEQNEKQN	TrH2_TrispH2_003001	77.5	0.047	0.635554	-11.1923
H2NP006	GLIYSGFQGPP	TrH2_TrispH2_003001	77.7	0.073	0.667285	-18.442
H2NP040	QLNNVDYLINSKQKT	TrH2_TrispH2_003001	76.4	0.055	0.635554	-14.7549
H2NP038	AKEGKEFLGDQ	TrH2_TrispH2_003001	78	0.054	0.635554	-14.5066
H2NP033	EDDLPGMFPF	TrH2_TrispH2_003001	78.2	0.069	0.635554	-18.4449
H2NP019	TPSYYSIPR	TrH2_TrispH2_003001	77.8	0.057	0.635554	-15.5072
H2NP003	EDQQNKPYNGWPPF	TrH2_TrispH2_003001	77.7	0.091	0.667285	-22.8013
H2NP039	GAKLIGEERL	TrH2_TrispH2_003001	77.9	0.049	0.635554	-15.1947
H2NP036	QLQQKPR	TrH2_TrispH2_003001	79.9	0.047	0.635554	-15.6997
H2NP015	SFSGSESISRP	TrH2_TrispH2_003001	78.3	0.089	0.667285	-26.6074
H2NP051	TAEDDEKFYNALEAKKN	TrH2_TrispH2_003001	77.6	0.092	0.667285	-30.1699
H2NP004	QKKKLFLGLPRF	TrH2_TrispH2_003001	77.2	0.069	0.635554	-37.0633
H2NP028	SPYSSNGV	TrH2_TrispH2_003003	81.1	0.075	0.667285	5.52236
H2NP049	YPSRLAM	TrH2_TrispH2_003003	80.8	0.074	0.667285	-0.463
H2NP030	EEEKEKLVLK	TrH2_TrispH2_003003	81.2	0.067	0.635554	-1.24563
H2NP040	QLNNVDYLINSKQKT	TrH2_TrispH2_003003	76.8	0.063	0.635554	-0.15789
H2NP026	QLSVSKMPF	TrH2_TrispH2_003003	79.7	0.07	0.667285	-3.08654
H2NP046	NTDLTQPIHVNPLKD	TrH2_TrispH2_003003	76.8	0.082	0.667285	-7.75265
H2NP055	QQMKNAENNFKSYL	TrH2_TrispH2_003003	79.2	0.07	0.667285	-4.61477
H2NP033	EDDLPGMFPF	TrH2_TrispH2_003003	80.4	0.08	0.667285	-7.35914
H2NP025	LNFPEAEAK	TrH2_TrispH2_003003	79.3	0.055	0.635554	1.18667
H2NP053	TTTNEDLNSKVF	TrH2_TrispH2_003003	80.1	0.064	0.635554	-2.93941
H2NP059	DYDDYYY	TrH2_TrispH2_003003	80.4	0.053	0.635554	2.90488
H2NP042	TTTNEDLNSKVF	TrH2_TrispH2_003003	80.1	0.061	0.635554	-2.3915
H2NP021	QEPGISLFNE	TrH2_TrispH2_003003	77.1	0.052	0.635554	2.24581
H2NP043	KLLLL	TrH2_TrispH2_003003	79.5	0.059	0.635554	-2.51892
H2NP034	LPGMFPFK	TrH2_TrispH2_003003	78.1	0.05	0.635554	2.79319
H2NP035	LDSALEAKTFL	TrH2_TrispH2_003003	79.8	0.064	0.635554	-4.69229
H2NP050	DIVTDFKKEPSY	TrH2_TrispH2_003003	77.7	0.069	0.635554	-6.59388
H2NP029	SPEEAV	TrH2_TrispH2_003003	80.4	0.049	0.635554	0.95384
H2NP045	QYNHLVH	TrH2_TrispH2_003003	80.1	0.05	0.635554	-0.65948
[truncated: 11,022 more rows]
